# Supplementary material for: Transcriptome Analysis Identifies Candidate Genes Related to Triacylglycerol and Pigment Biosynthesis and Photoperiodic Flowering in the Ornamental and Oil-Producing Plant, Camellia reticulata (Theaceae)
Source: Front Plant Sci. 2016 Feb 23;7:163. doi: 10.3389/fpls.2016.00163 (PMC4763035; doi:10.3389/fpls.2016.00163)
Supplement: Supplementary Table 5 — Sequence homology of the C. reticulata unigenes. Top BLAST hits (E ≤ 10−3) from five databases (Swiss-Prot, NR, TrEMBL, TAIR10, and grape protein database) for all the unigenes are shown. [file Table5.XLSX]

## Sheet: Uniprot
Unigene ID	Length (nt)	Hit protein	Description	E-value	Score
CRD_FB_c0_g1_i1	1971	Q9MAU5	Putative BPI/LBP family protein At1g04970 OS=Arabidopsis thaliana GN=At1g04970 PE=2 SV=1	1e-103	376
CRD_FB_c10027_g1_i1	224	P10978	Retrovirus-related Pol polyprotein from transposon TNT 1-94 OS=Nicotiana tabacum PE=2 SV=1	8e-09	57.4
CRD_FB_c10056_g1_i1	382	Q99315	Transposon Ty3-G Gag-Pol polyprotein OS=Saccharomyces cerevisiae (strain ATCC 204508 / S288c) GN=TY3B-G PE=1 SV=3	4e-22	101
CRD_FB_c10058_g2_i1	418	Q9SSL9	Leucine-rich repeat receptor-like protein kinase PEPR1 OS=Arabidopsis thaliana GN=PEPR1 PE=1 SV=1	2e-40	162
CRD_FB_c10061_g1_i1	260	O81108	Calcium-transporting ATPase 2, plasma membrane-type OS=Arabidopsis thaliana GN=ACA2 PE=1 SV=1	7e-40	160
CRD_FB_c1006_g1_i1	775	P0C2F6	Putative ribonuclease H protein At1g65750 OS=Arabidopsis thaliana GN=At1g65750 PE=3 SV=1	9e-08	56.2
CRD_FB_c100_g1_i1	352	Q8GXZ3	Serine/threonine-protein kinase At5g01020 OS=Arabidopsis thaliana GN=At5g01020 PE=2 SV=1	3e-50	194
CRD_FB_c10107_g1_i2	375	P92519	Uncharacterized mitochondrial protein AtMg00810 OS=Arabidopsis thaliana GN=AtMg00810 PE=4 SV=1	1e-14	77
CRD_FB_c10121_g1_i1	345	P92519	Uncharacterized mitochondrial protein AtMg00810 OS=Arabidopsis thaliana GN=AtMg00810 PE=4 SV=1	4e-05	45.1
CRD_FB_c10125_g1_i1	283	P92555	Uncharacterized mitochondrial protein AtMg01250 OS=Arabidopsis thaliana GN=AtMg01250 PE=4 SV=1	2e-06	49.3
CRD_FB_c10132_g1_i1	439	P10978	Retrovirus-related Pol polyprotein from transposon TNT 1-94 OS=Nicotiana tabacum PE=2 SV=1	6e-11	65.1
CRD_FB_c10137_g1_i1	249	Q84W92	Probable histone-arginine methyltransferase 1.3 OS=Arabidopsis thaliana GN=PRMT13 PE=2 SV=3	2e-09	59.7
CRD_FB_c1016_g1_i1	250	O49627	Iron-sulfur cluster assembly protein 1 OS=Arabidopsis thaliana GN=ISU1 PE=2 SV=1	1e-34	143
CRD_FB_c10258_g1_i1	280	P74038	Ribosomal RNA small subunit methyltransferase I OS=Synechocystis sp. (strain PCC 6803 / Kazusa) GN=rsmI PE=3 SV=1	2e-06	49.3
CRD_FB_c10381_g1_i1	216	Q9LX14	Protein UPSTREAM OF FLC OS=Arabidopsis thaliana GN=UFC PE=2 SV=1	0.0003	42.4
CRD_FB_c10464_g1_i1	617	P16016	Carbonic anhydrase, chloroplastic OS=Spinacia oleracea PE=1 SV=2	2e-70	263
CRD_FB_c10567_g1_i1	344	Q8RVH5	Basic 7S globulin 2 OS=Glycine max PE=1 SV=1	8e-05	44.3
CRD_FB_c10589_g1_i1	1298	Q9C7A2	Ankyrin repeat-containing protein At3g12360 OS=Arabidopsis thaliana GN=At3g12360 PE=2 SV=1	9e-05	47.4
CRD_FB_c10619_g1_i1	211	C0LGP4	Probable LRR receptor-like serine/threonine-protein kinase At3g47570 OS=Arabidopsis thaliana GN=At3g47570 PE=1 SV=1	4e-12	68.6
CRD_FB_c10640_g1_i1	437	Q9SCY5	SNF1-related protein kinase regulatory subunit beta-2 OS=Arabidopsis thaliana GN=KINB2 PE=1 SV=1	1e-37	154
CRD_FB_c10642_g1_i1	334	P94017	Putative clathrin assembly protein At1g14910 OS=Arabidopsis thaliana GN=At1g14910 PE=2 SV=2	9e-40	160
CRD_FB_c10670_g1_i2	537	Q9FGX2	Basic leucine zipper 1 OS=Arabidopsis thaliana GN=BZIP1 PE=1 SV=1	2e-06	50.8
CRD_FB_c10685_g1_i1	235	Q9FK25	Flavone 3'-O-methyltransferase 1 OS=Arabidopsis thaliana GN=OMT1 PE=1 SV=1	7e-24	107
CRD_FB_c10729_g1_i1	555	P64742	Uncharacterized protein Mb0911c OS=Mycobacterium bovis (strain ATCC BAA-935 / AF2122/97) GN=Mb0911c PE=4 SV=1	5e-05	46.2
CRD_FB_c10730_g1_i1	233	Q9C8X2	Sucrose transport protein SUC5 OS=Arabidopsis thaliana GN=SUC5 PE=1 SV=1	3e-10	62.4
CRD_FB_c10741_g1_i1	3457	P29196	Phosphoenolpyruvate carboxylase OS=Solanum tuberosum GN=PPC1 PE=2 SV=2	0	1687
CRD_FB_c10758_g1_i1	1333	Q9LM18	F-box protein At1g22220 OS=Arabidopsis thaliana GN=At1g22220 PE=2 SV=1	5e-65	247
CRD_FB_c10775_g1_i1	201	Q9SN46	Leucine-rich repeat extensin-like protein 5 OS=Arabidopsis thaliana GN=LRX5 PE=2 SV=2	0.0008	40.8
CRD_FB_c10873_g1_i2	859	Q9Y4Y9	U6 snRNA-associated Sm-like protein LSm5 OS=Homo sapiens GN=LSM5 PE=1 SV=3	2e-31	135
CRD_FB_c10935_g1_i2	1256	Q55909	TVP38/TMEM64 family membrane protein slr0305 OS=Synechocystis sp. (strain PCC 6803 / Kazusa) GN=slr0305 PE=3 SV=1	7e-21	100
CRD_FB_c10949_g1_i2	1551	Q9FL82	F-box protein At5g39250 OS=Arabidopsis thaliana GN=At5g39250 PE=2 SV=1	9e-87	320
CRD_FB_c10984_g1_i1	345	Q8L9T5	RING-H2 finger protein ATL2 OS=Arabidopsis thaliana GN=ATL2 PE=2 SV=2	1e-15	80.5
CRD_FB_c11013_g2_i1	518	Q00874	DNA-damage-repair/toleration protein DRT100 OS=Arabidopsis thaliana GN=DRT100 PE=2 SV=2	1e-20	97.8
CRD_FB_c11120_g1_i1	1172	O65199	Superoxide dismutase [Cu-Zn], chloroplastic OS=Vitis vinifera GN=SODCP PE=2 SV=1	5e-82	303
CRD_FB_c11121_g1_i1	1358	Q9SBJ1	[Pyruvate dehydrogenase (acetyl-transferring)] kinase, mitochondrial OS=Arabidopsis thaliana GN=PDK PE=1 SV=1	4e-166	583
CRD_FB_c11167_g1_i1	206	O49318	Probable leucine-rich repeat receptor-like protein kinase At2g33170 OS=Arabidopsis thaliana GN=At2g33170 PE=2 SV=1	1e-20	96.7
CRD_FB_c11428_g1_i1	1126	B8NJB2	Neutral protease 2 homolog AFLA_065450 OS=Aspergillus flavus (strain ATCC 200026 / FGSC A1120 / NRRL 3357 / JCM 12722 / SRRC 167) GN=AFLA_065450 PE=3 SV=1	1e-53	209
CRD_FB_c1144_g1_i1	241	P35679	60S ribosomal protein L4-A OS=Schizosaccharomyces pombe (strain 972 / ATCC 24843) GN=rpl4a PE=1 SV=2	1e-15	80.1
CRD_FB_c1149_g1_i1	503	Q7XBQ9	Disease resistance protein RGA2 OS=Solanum bulbocastanum GN=RGA2 PE=1 SV=1	1e-05	48.1
CRD_FB_c11593_g1_i1	607	Q9LEK8	Peptidyl-prolyl cis-trans isomerase Pin1 OS=Digitalis lanata GN=PARV12.8 PE=1 SV=1	1e-06	31.6
CRD_FB_c11790_g1_i1	201	Q9ZTA2	Probable inactive 2-oxoglutarate-dependent dioxygenase AOP2 OS=Arabidopsis thaliana GN=AOP2 PE=2 SV=1	1e-06	50.1
CRD_FB_c11839_g1_i1	697	Q8GYP6	Pentatricopeptide repeat-containing protein At1g18900 OS=Arabidopsis thaliana GN=At1g18900 PE=2 SV=1	9e-06	49.3
CRD_FB_c11917_g1_i1	394	Q9C7F5	Nuclear transport factor 2 OS=Arabidopsis thaliana GN=NTF2 PE=2 SV=1	3e-38	155
CRD_FB_c11920_g1_i1	2318	Q940Q1	Probable pectate lyase 1 OS=Arabidopsis thaliana GN=At1g04680 PE=2 SV=2	0	692
CRD_FB_c12039_g1_i1	294	O42766	14-3-3 protein homolog OS=Candida albicans (strain SC5314 / ATCC MYA-2876) GN=BMH1 PE=1 SV=2	3e-36	148
CRD_FB_c12047_g1_i1	301	P28002	Caffeic acid 3-O-methyltransferase OS=Medicago sativa PE=1 SV=1	7e-17	84.3
CRD_FB_c12059_g1_i1	201	Q94AY1	L-aspartate oxidase, chloroplastic OS=Arabidopsis thaliana GN=AO PE=2 SV=1	3e-05	45.8
CRD_FB_c12059_g2_i1	275	Q6Z836	L-aspartate oxidase, chloroplastic OS=Oryza sativa subsp. japonica GN=Os02g0134400 PE=3 SV=1	3e-31	132
CRD_FB_c12218_g1_i1	226	P10978	Retrovirus-related Pol polyprotein from transposon TNT 1-94 OS=Nicotiana tabacum PE=2 SV=1	3e-08	55.5
CRD_FB_c12226_g1_i1	1774	Q5ZL42	Basic leucine zipper and W2 domain-containing protein 2 OS=Gallus gallus GN=BZW2 PE=2 SV=1	8e-63	240
CRD_FB_c12227_g1_i1	575	O22582	Histone H2B OS=Gossypium hirsutum GN=HIS2B PE=2 SV=3	2e-06	42.4
CRD_FB_c12229_g1_i1	643	Q94F58	NAC domain-containing protein 89 OS=Arabidopsis thaliana GN=NAC089 PE=1 SV=1	4e-11	67
CRD_FB_c12287_g1_i1	206	Q93YR3	FAM10 family protein At4g22670 OS=Arabidopsis thaliana GN=At4g22670 PE=1 SV=1	2e-08	56.2
CRD_FB_c12300_g2_i1	490	Q9LKA5	Uncharacterized protein At3g15000, mitochondrial OS=Arabidopsis thaliana GN=At3g15000 PE=1 SV=1	5e-42	168
CRD_FB_c12440_g1_i1	511	P34579	Vesicular GABA transporter OS=Caenorhabditis elegans GN=unc-47 PE=1 SV=2	0.0005	42.7
CRD_FB_c12528_g1_i1	228	P29429	Thioredoxin OS=Emericella nidulans (strain FGSC A4 / ATCC 38163 / CBS 112.46 / NRRL 194 / M139) GN=TRX1 PE=1 SV=2	7e-19	90.9
CRD_FB_c12551_g1_i1	303	Q9LZL3	Aspartic proteinase PCS1 OS=Arabidopsis thaliana GN=PCS1 PE=2 SV=1	2e-33	139
CRD_FB_c12613_g1_i1	247	P59326	YTH domain-containing family protein 1 OS=Mus musculus GN=Ythdf1 PE=2 SV=1	7e-09	57.8
CRD_FB_c1262_g1_i1	254	Q9LZI9	Glutathione S-transferase F13 OS=Arabidopsis thaliana GN=GSTF13 PE=3 SV=1	1e-16	83.6
CRD_FB_c12654_g1_i1	210	Q7XA06	Synaptotagmin-3 OS=Arabidopsis thaliana GN=SYT3 PE=2 SV=1	1e-27	119
CRD_FB_c12654_g2_i1	239	Q7XA06	Synaptotagmin-3 OS=Arabidopsis thaliana GN=SYT3 PE=2 SV=1	2e-28	122
CRD_FB_c12680_g1_i1	265	P10978	Retrovirus-related Pol polyprotein from transposon TNT 1-94 OS=Nicotiana tabacum PE=2 SV=1	6e-07	51.2
CRD_FB_c12716_g1_i1	318	Q8IY37	Probable ATP-dependent RNA helicase DHX37 OS=Homo sapiens GN=DHX37 PE=1 SV=1	2e-16	82.8
CRD_FB_c12805_g2_i1	236	Q5QMN4	Probable RNA-dependent RNA polymerase 4 OS=Oryza sativa subsp. japonica GN=RDR4 PE=2 SV=2	1e-14	77
CRD_FB_c12809_g1_i1	545	Q9LTY6	Uridine kinase-like protein 5 OS=Arabidopsis thaliana GN=UKL5 PE=2 SV=1	6e-64	241
CRD_FB_c12894_g1_i2	964	O80438	N-alpha-acetyltransferase MAK3 OS=Arabidopsis thaliana GN=MAK3 PE=2 SV=1	4e-75	280
CRD_FB_c128_g2_i1	474	Q24592	Tyrosine-protein kinase hopscotch OS=Drosophila melanogaster GN=hop PE=1 SV=2	0.0001	44.7
CRD_FB_c12980_g1_i1	223	P53693	Protein rds1 OS=Schizosaccharomyces pombe (strain 972 / ATCC 24843) GN=rds1 PE=2 SV=2	0.0006	41.2
CRD_FB_c13125_g1_i1	664	Q8LPB4	Phytosulfokine receptor 1 OS=Daucus carota GN=PSKR PE=1 SV=1	3e-11	67.4
CRD_FB_c13140_g1_i1	208	P54642	V-type proton ATPase proteolipid subunit OS=Dictyostelium discoideum GN=vatP PE=2 SV=1	1e-05	47
CRD_FB_c13176_g1_i1	961	Q40477	Ethylene-responsive transcription factor 4 OS=Nicotiana tabacum GN=ERF4 PE=1 SV=1	2e-53	208
CRD_FB_c13213_g1_i1	1647	Q9M2U2	Very-long-chain enoyl-CoA reductase OS=Arabidopsis thaliana GN=ECR PE=2 SV=1	4e-146	517
CRD_FB_c13233_g1_i2	1148	C0LGH2	Probable LRR receptor-like serine/threonine-protein kinase At1g56130 OS=Arabidopsis thaliana GN=At1g56130 PE=1 SV=2	2e-80	298
CRD_FB_c13244_g1_i1	996	Q8W486	Uncharacterized protein At1g04910 OS=Arabidopsis thaliana GN=At1g04910 PE=1 SV=1	2e-13	75.9
CRD_FB_c13255_g1_i1	444	Q2QQ96	Cyclin-A2-1 OS=Oryza sativa subsp. japonica GN=CYCA2-1 PE=2 SV=1	2e-05	47
CRD_FB_c13283_g1_i1	219	Q8L910	Probable glutathione peroxidase 4 OS=Arabidopsis thaliana GN=GPX4 PE=2 SV=1	2e-24	108
CRD_FB_c13283_g2_i1	210	Q8L910	Probable glutathione peroxidase 4 OS=Arabidopsis thaliana GN=GPX4 PE=2 SV=1	1e-25	113
CRD_FB_c13363_g1_i1	658	Q38813	Chaperone protein dnaJ 1, mitochondrial OS=Arabidopsis thaliana GN=ATJ1 PE=2 SV=2	5e-44	176
CRD_FB_c13391_g1_i1	240	Q9FN30	Probable aminotransferase TAT2 OS=Arabidopsis thaliana GN=At5g53970 PE=2 SV=1	8e-23	103
CRD_FB_c133_g1_i1	250	Q84K16	AP-1 complex subunit gamma-1 OS=Arabidopsis thaliana GN=GAMMA-ADR PE=1 SV=1	2e-30	129
CRD_FB_c13404_g1_i2	551	Q8VZ95	Vesicle-associated protein 1-1 OS=Arabidopsis thaliana GN=PVA11 PE=1 SV=1	1e-14	78.2
CRD_FB_c13422_g1_i1	253	P15828	Exoglucanase 1 OS=Humicola grisea var. thermoidea GN=CBH-1 PE=3 SV=2	5e-27	117
CRD_FB_c13427_g1_i1	304	P10978	Retrovirus-related Pol polyprotein from transposon TNT 1-94 OS=Nicotiana tabacum PE=2 SV=1	2e-07	52.8
CRD_FB_c13440_g1_i1	3482	Q9LZG0	Adenosine kinase 2 OS=Arabidopsis thaliana GN=ADK2 PE=1 SV=1	6e-169	594
CRD_FB_c13479_g1_i1	3519	Q6YUU5	Putative multidrug resistance protein OS=Oryza sativa subsp. japonica GN=Os02g0190300 PE=3 SV=1	0	1172
CRD_FB_c1347_g1_i1	334	Q38857	Xyloglucan endotransglucosylase/hydrolase protein 22 OS=Arabidopsis thaliana GN=XTH22 PE=1 SV=1	2e-22	102
CRD_FB_c13487_g1_i1	291	P18566	Ribulose bisphosphate carboxylase small chain A, chloroplastic OS=Oryza sativa subsp. japonica GN=RBCS-A PE=2 SV=2	2e-37	152
CRD_FB_c13491_g1_i1	621	P0C2F6	Putative ribonuclease H protein At1g65750 OS=Arabidopsis thaliana GN=At1g65750 PE=3 SV=1	2e-07	54.3
CRD_FB_c13503_g1_i1	686	Q05AK9	Translation machinery-associated protein 7 OS=Danio rerio GN=tma7 PE=3 SV=1	4e-08	57
CRD_FB_c13512_g1_i1	1359	Q94AU2	25.3 kDa vesicle transport protein OS=Arabidopsis thaliana GN=SEC22 PE=2 SV=1	7e-112	403
CRD_FB_c13602_g1_i1	857	Q02764	50S ribosomal protein L24, chloroplastic OS=Nicotiana tabacum GN=RPL24 PE=1 SV=1	3e-72	270
CRD_FB_c13614_g1_i1	1070	Q8TGE1	Cell wall protein AWA1 OS=Saccharomyces cerevisiae (strain Kyokai no. 7 / NBRC 101557) GN=AWA1 PE=1 SV=1	0.0003	45.4
CRD_FB_c13657_g1_i1	1461	Q9M3V8	40S ribosomal protein S6 OS=Asparagus officinalis GN=rps6 PE=2 SV=1	5e-103	374
CRD_FB_c13667_g1_i1	1651	P38661	Probable protein disulfide-isomerase A6 OS=Medicago sativa PE=1 SV=1	2e-158	558
CRD_FB_c13668_g1_i1	296	Q39529	Agglutinin-2 OS=Cladrastis kentukea PE=1 SV=1	6e-12	67.8
CRD_FB_c13668_g2_i1	382	P93535	Seed lectin OS=Styphnolobium japonicum PE=2 SV=1	5e-16	81.3
CRD_FB_c13745_g1_i1	485	Q9ZPC0	Isochorismate synthase, chloroplastic OS=Catharanthus roseus PE=1 SV=1	2e-05	47.4
CRD_FB_c13764_g1_i1	863	Q28139	Sodium/potassium/calcium exchanger 1 OS=Bos taurus GN=SLC24A1 PE=1 SV=2	0.0007	43.5
CRD_FB_c13784_g1_i1	229	Q07421	Plasma membrane ATPase OS=Ajellomyces capsulatus GN=PMA1 PE=3 SV=1	4e-11	65.1
CRD_FB_c13808_g1_i1	2156	Q8N9R8	Protein SCAI OS=Homo sapiens GN=SCAI PE=1 SV=2	6e-68	258
CRD_FB_c13811_g1_i1	1439	Q9M2Y6	Uncharacterized protein At3g49720 OS=Arabidopsis thaliana GN=At3g49720 PE=1 SV=1	2e-91	335
CRD_FB_c13874_g1_i1	337	Q9FKK2	Agamous-like MADS-box protein AGL62 OS=Arabidopsis thaliana GN=AGL62 PE=1 SV=1	1e-24	109
CRD_FB_c13890_g1_i1	2645	P90587	66 kDa stress protein OS=Physarum polycephalum PE=2 SV=1	1e-141	503
CRD_FB_c13899_g1_i1	221	O13899	Uncharacterized CDP-alcohol phosphatidyltransferase class-I family protein C22A12.08c OS=Schizosaccharomyces pombe (strain 972 / ATCC 24843) GN=SPAC22A12.08c PE=3 SV=1	3e-10	62
CRD_FB_c1400_g1_i1	242	O49711	Pentatricopeptide repeat-containing protein At4g21880, mitochondrial OS=Arabidopsis thaliana GN=At4g21880 PE=3 SV=2	2e-18	89.4
CRD_FB_c14012_g1_i1	1324	O82359	Sphingoid long-chain bases kinase 2, mitochondrial OS=Arabidopsis thaliana GN=LCKB2 PE=2 SV=1	6e-127	453
CRD_FB_c14030_g1_i1	985	Q7Y1L9	Protein SPIRAL1-like 1 OS=Oryza sativa subsp. japonica GN=Os03g0417800 PE=3 SV=1	9e-14	76.6
CRD_FB_c14133_g1_i1	206	Q9M056	Rop guanine nucleotide exchange factor 6 OS=Arabidopsis thaliana GN=ROPGEF6 PE=2 SV=1	0.0006	41.2
CRD_FB_c14180_g1_i1	475	Q9SCZ4	Receptor-like protein kinase FERONIA OS=Arabidopsis thaliana GN=FER PE=1 SV=1	5e-50	195
CRD_FB_c14238_g1_i1	684	Q93YR9	Auxin response factor 16 OS=Arabidopsis thaliana GN=ARF16 PE=2 SV=1	1e-71	268
CRD_FB_c14241_g1_i1	628	P10978	Retrovirus-related Pol polyprotein from transposon TNT 1-94 OS=Nicotiana tabacum PE=2 SV=1	3e-16	54.7
CRD_FB_c14288_g1_i1	980	Q8GT41	Putative invertase inhibitor OS=Platanus acerifolia PE=1 SV=1	5e-12	70.9
CRD_FB_c14319_g1_i1	269	Q43804	Oleosin 1 OS=Prunus dulcis GN=OLE1 PE=2 SV=1	1e-16	83.2
CRD_FB_c14410_g1_i1	782	O80920	Abscisic acid receptor PYL4 OS=Arabidopsis thaliana GN=PYL4 PE=1 SV=1	5e-71	266
CRD_FB_c14519_g1_i1	1023	Q9JMC1	Phosphatidylinositol 4,5-bisphosphate 5-phosphatase A OS=Rattus norvegicus GN=Inpp5j PE=1 SV=1	0.0005	44.3
CRD_FB_c14534_g1_i1	532	Q9MA62	Protein RALF-like 22 OS=Arabidopsis thaliana GN=RALFL22 PE=3 SV=1	1e-11	68.2
CRD_FB_c14561_g1_i2	604	Q8GXM8	MATE efflux family protein 7 OS=Arabidopsis thaliana GN=DTXL3 PE=2 SV=1	4e-23	106
CRD_FB_c14740_g1_i1	1206	Q9SJL7	Transcription factor RAX2 OS=Arabidopsis thaliana GN=RAX2 PE=1 SV=1	3e-55	214
CRD_FB_c14806_g1_i1	216	Q54UG4	60S ribosomal protein L37a OS=Dictyostelium discoideum GN=rpl37A PE=3 SV=1	3e-16	82
CRD_FB_c14907_g1_i1	230	Q9M066	3-epi-6-deoxocathasterone 23-monooxygenase OS=Arabidopsis thaliana GN=ROT3 PE=2 SV=3	7e-08	54.3
CRD_FB_c14937_g1_i1	1973	O81020	Non-specific phospholipase C2 OS=Arabidopsis thaliana GN=NPC2 PE=2 SV=1	0	764
CRD_FB_c14966_g1_i1	591	Q9LZH8	Outer envelope pore protein 16-4, chloroplastic OS=Arabidopsis thaliana GN=OEP164 PE=2 SV=1	2e-26	108
CRD_FB_c14980_g1_i1	374	Q9SFD8	Nuclear transcription factor Y subunit B-9 OS=Arabidopsis thaliana GN=NFYB9 PE=1 SV=2	7e-24	107
CRD_FB_c14987_g2_i1	1237	P36688	50S ribosomal protein L12, chloroplastic OS=Nicotiana sylvestris PE=2 SV=1	6e-38	157
CRD_FB_c15022_g1_i1	401	P10978	Retrovirus-related Pol polyprotein from transposon TNT 1-94 OS=Nicotiana tabacum PE=2 SV=1	1e-18	90.1
CRD_FB_c15032_g1_i1	567	Q7X6A5	Pentatricopeptide repeat-containing protein At1g55630 OS=Arabidopsis thaliana GN=At1g55630 PE=2 SV=1	1e-37	154
CRD_FB_c15077_g1_i1	2673	P36181	Heat shock cognate protein 80 OS=Solanum lycopersicum GN=HSC80 PE=2 SV=1	0	1119
CRD_FB_c15097_g1_i1	634	Q9SHF2	Protein argonaute 3 OS=Arabidopsis thaliana GN=AGO3 PE=3 SV=1	0.0003	43.9
CRD_FB_c1510_g1_i1	425	Q0UFP1	40S ribosomal protein S1 OS=Phaeosphaeria nodorum (strain SN15 / ATCC MYA-4574 / FGSC 10173) GN=RPS1 PE=3 SV=1	6e-32	134
CRD_FB_c15202_g1_i1	389	Q9U943	Apolipophorins OS=Locusta migratoria PE=1 SV=2	3e-08	55.5
CRD_FB_c15204_g1_i1	291	P05750	40S ribosomal protein S3 OS=Saccharomyces cerevisiae (strain ATCC 204508 / S288c) GN=RPS3 PE=1 SV=5	3e-22	102
CRD_FB_c15245_g1_i1	328	Q9LW09	Putative disease resistance protein At3g15700 OS=Arabidopsis thaliana GN=At3g15700 PE=3 SV=1	2e-12	69.7
CRD_FB_c15269_g1_i1	346	Q66H30	Gypsy retrotransposon integrase-like protein 1 OS=Rattus norvegicus GN=GIN1 PE=2 SV=1	5e-07	51.6
CRD_FB_c15328_g1_i1	369	Q9LXV0	UDP-glycosyltransferase 92A1 OS=Arabidopsis thaliana GN=UGT92A1 PE=2 SV=1	6e-31	130
CRD_FB_c15329_g1_i1	1384	Q9C774	26S proteasome non-ATPase regulatory subunit 7 homolog B OS=Arabidopsis thaliana GN=RPN8B PE=1 SV=1	2e-155	547
CRD_FB_c1539_g1_i1	201	P87187	Cysteine desulfurase, mitochondrial OS=Candida maltosa GN=SPL1 PE=3 SV=1	5e-07	51.6
CRD_FB_c15419_g1_i1	238	P41764	Glucose-6-phosphate 1-dehydrogenase OS=Emericella nidulans (strain FGSC A4 / ATCC 38163 / CBS 112.46 / NRRL 194 / M139) GN=gsdA PE=3 SV=2	0.0002	43.1
CRD_FB_c15478_g1_i1	1106	Q1PF35	CRIB domain-containing protein RIC6 OS=Arabidopsis thaliana GN=RIC6 PE=1 SV=1	5e-24	110
CRD_FB_c15488_g1_i1	231	Q84X43	F-box only protein 8 OS=Arabidopsis thaliana GN=FBX8 PE=2 SV=1	4e-05	45.1
CRD_FB_c15499_g1_i1	205	Q06287	Ribosomal RNA small subunit methyltransferase NEP1 OS=Saccharomyces cerevisiae (strain ATCC 204508 / S288c) GN=EMG1 PE=1 SV=1	0.0001	43.9
CRD_FB_c1558_g2_i1	234	Q9CAU0	Serine carboxypeptidase-like 6 OS=Arabidopsis thaliana GN=SCPL6 PE=2 SV=2	3e-17	85.5
CRD_FB_c15663_g1_i1	430	P03360	Pol polyprotein (Fragment) OS=Avian reticuloendotheliosis virus GN=pol PE=3 SV=1	3e-12	69.3
CRD_FB_c15693_g1_i1	894	B0G143	Mitochondrial substrate carrier family protein ucpB OS=Dictyostelium discoideum GN=ucpB PE=3 SV=1	2e-43	174
CRD_FB_c15704_g1_i1	204	P50894	40S ribosomal protein S7 OS=Takifugu rubripes GN=rps7 PE=3 SV=1	1e-16	83.2
CRD_FB_c15721_g1_i1	261	Q8H1E4	Ethylene-responsive transcription factor RAP2-4 OS=Arabidopsis thaliana GN=RAP2-4 PE=1 SV=1	2e-36	149
CRD_FB_c15723_g1_i1	332	P25601	Putative transposon Ty5-1 protein YCL075W OS=Saccharomyces cerevisiae (strain ATCC 204508 / S288c) GN=TY5B PE=5 SV=1	0.0006	41.2
CRD_FB_c1572_g2_i1	252	P04146	Copia protein OS=Drosophila melanogaster GN=GIP PE=1 SV=3	6e-07	51.2
CRD_FB_c15765_g1_i1	221	Q9FGL1	Putative pentatricopeptide repeat-containing protein At5g47460 OS=Arabidopsis thaliana GN=PCMP-E103 PE=3 SV=1	4e-13	71.6
CRD_FB_c15808_g1_i1	296	P10978	Retrovirus-related Pol polyprotein from transposon TNT 1-94 OS=Nicotiana tabacum PE=2 SV=1	4e-06	48.5
CRD_FB_c15875_g1_i1	292	Q10MQ2	Probable LL-diaminopimelate aminotransferase, chloroplastic OS=Oryza sativa subsp. japonica GN=AGD2 PE=2 SV=1	1e-08	56.6
CRD_FB_c15946_g1_i1	389	P04146	Copia protein OS=Drosophila melanogaster GN=GIP PE=1 SV=3	3e-13	52.8
CRD_FB_c16005_g1_i1	430	Q9FF46	ABC transporter G family member 28 OS=Arabidopsis thaliana GN=ABCG28 PE=3 SV=1	2e-07	53.1
CRD_FB_c16082_g1_i1	219	Q9SXC4	Probable beta-1,4-xylosyltransferase IRX9H OS=Arabidopsis thaliana GN=IRX9H PE=1 SV=2	1e-16	83.2
CRD_FB_c16154_g1_i1	498	P33083	Auxin-induced protein 6B OS=Glycine max PE=2 SV=1	0.0002	44.3
CRD_FB_c16207_g1_i1	990	A3AF13	Ubiquitin carboxyl-terminal hydrolase 26 OS=Oryza sativa subsp. japonica GN=UBP26 PE=3 SV=2	4e-124	443
CRD_FB_c1629_g1_i1	219	Q9M2R9	GDSL esterase/lipase At3g50400 OS=Arabidopsis thaliana GN=At3g50400 PE=2 SV=1	1e-12	70.1
CRD_FB_c16312_g1_i1	297	Q12672	60S ribosomal protein L21-B OS=Saccharomyces cerevisiae (strain ATCC 204508 / S288c) GN=RPL21B PE=1 SV=1	1e-32	136
CRD_FB_c16321_g1_i1	1452	Q945B6	Probable 2-oxoglutarate-dependent dioxygenase AOP1.2 OS=Arabidopsis thaliana GN=AOP1.2 PE=2 SV=1	5e-73	274
CRD_FB_c16571_g1_i1	208	P64956	Uncharacterized protein Mb2253c OS=Mycobacterium bovis (strain ATCC BAA-935 / AF2122/97) GN=Mb2253c PE=4 SV=1	2e-06	49.3
CRD_FB_c16573_g1_i1	284	P0C2F6	Putative ribonuclease H protein At1g65750 OS=Arabidopsis thaliana GN=At1g65750 PE=3 SV=1	2e-10	63.2
CRD_FB_c16590_g1_i1	397	Q08298	Dehydration-responsive protein RD22 OS=Arabidopsis thaliana GN=RD22 PE=2 SV=1	8e-24	107
CRD_FB_c16646_g1_i1	1390	Q94AG2	Somatic embryogenesis receptor kinase 1 OS=Arabidopsis thaliana GN=SERK1 PE=1 SV=2	1e-60	233
CRD_FB_c16690_g1_i1	230	Q9ZV15	Calcium-dependent protein kinase 20 OS=Arabidopsis thaliana GN=CPK20 PE=3 SV=1	7e-35	144
CRD_FB_c16690_g2_i1	277	Q06850	Calcium-dependent protein kinase 1 OS=Arabidopsis thaliana GN=CPK1 PE=1 SV=1	5e-35	144
CRD_FB_c16693_g1_i1	212	Q9UW81	Opsin-1 OS=Neurospora crassa (strain ATCC 24698 / 74-OR23-1A / CBS 708.71 / DSM 1257 / FGSC 987) GN=nop-1 PE=1 SV=1	0.0006	41.2
CRD_FB_c166_g1_i1	257	Q9ZV15	Calcium-dependent protein kinase 20 OS=Arabidopsis thaliana GN=CPK20 PE=3 SV=1	7e-38	154
CRD_FB_c16711_g1_i1	347	Q05047	Secologanin synthase OS=Catharanthus roseus GN=CYP72A1 PE=2 SV=1	5e-25	111
CRD_FB_c16741_g1_i1	521	Q43077	Primary amine oxidase OS=Pisum sativum PE=1 SV=1	4e-46	182
CRD_FB_c16758_g1_i1	1612	Q09893	Uncharacterized protein C24B11.05 OS=Schizosaccharomyces pombe (strain 972 / ATCC 24843) GN=SPAC24B11.05 PE=3 SV=1	2e-14	79.7
CRD_FB_c1677_g1_i1	753	Q8GT41	Putative invertase inhibitor OS=Platanus acerifolia PE=1 SV=1	2e-28	124
CRD_FB_c16847_g1_i1	321	Q39962	Citrate-binding protein OS=Hevea brasiliensis GN=CBP PE=1 SV=1	2e-24	109
CRD_FB_c16899_g1_i1	233	Q9P6C8	Alcohol dehydrogenase 1 OS=Neurospora crassa (strain ATCC 24698 / 74-OR23-1A / CBS 708.71 / DSM 1257 / FGSC 987) GN=adh-1 PE=3 SV=1	4e-07	52
CRD_FB_c16981_g1_i1	205	Q59KI0	UTP--glucose-1-phosphate uridylyltransferase OS=Candida albicans (strain SC5314 / ATCC MYA-2876) GN=UGP1 PE=1 SV=1	6e-18	87.8
CRD_FB_c17009_g1_i1	427	Q9C5Y0	Phospholipase D delta OS=Arabidopsis thaliana GN=PLDDELTA PE=1 SV=2	2e-06	50.1
CRD_FB_c17144_g1_i1	596	Q84TG1	DEAD-box ATP-dependent RNA helicase 57 OS=Arabidopsis thaliana GN=RH57 PE=2 SV=1	6e-21	99.4
CRD_FB_c17197_g1_i1	210	P38077	ATP synthase subunit gamma, mitochondrial OS=Saccharomyces cerevisiae (strain ATCC 204508 / S288c) GN=ATP3 PE=1 SV=1	8e-10	60.8
CRD_FB_c17243_g1_i1	258	Q9SFD8	Nuclear transcription factor Y subunit B-9 OS=Arabidopsis thaliana GN=NFYB9 PE=1 SV=2	6e-28	120
CRD_FB_c1740_g1_i1	447	Q9LZA6	Triacylglycerol lipase SDP1 OS=Arabidopsis thaliana GN=SDP1 PE=1 SV=1	5e-11	65.5
CRD_FB_c1745_g1_i1	222	Q7XA39	Putative disease resistance protein RGA4 OS=Solanum bulbocastanum GN=RGA4 PE=2 SV=1	4e-07	52
CRD_FB_c17591_g1_i1	370	P03360	Pol polyprotein (Fragment) OS=Avian reticuloendotheliosis virus GN=pol PE=3 SV=1	3e-10	62.4
CRD_FB_c1763_g1_i1	276	Q9FPT1	Ubiquitin carboxyl-terminal hydrolase 12 OS=Arabidopsis thaliana GN=UBP12 PE=1 SV=2	2e-07	52.8
CRD_FB_c1766_g1_i1	379	Q39688	Epidermis-specific secreted glycoprotein EP1 OS=Daucus carota GN=EP1 PE=1 SV=1	3e-05	45.8
CRD_FB_c17675_g1_i1	683	Q9LY50	Putative serine/threonine-protein kinase-like protein CCR3 OS=Arabidopsis thaliana GN=CCR3 PE=2 SV=1	9e-49	192
CRD_FB_c17723_g1_i1	285	Q41639	Cell division control protein 2 homolog OS=Vigna aconitifolia GN=CDC2 PE=2 SV=1	4e-25	111
CRD_FB_c17735_g1_i1	1132	P54968	IAA-amino acid hydrolase ILR1 OS=Arabidopsis thaliana GN=ILR1 PE=1 SV=2	3e-135	480
CRD_FB_c17775_g1_i1	297	P92519	Uncharacterized mitochondrial protein AtMg00810 OS=Arabidopsis thaliana GN=AtMg00810 PE=4 SV=1	5e-22	101
CRD_FB_c17887_g1_i1	234	O04408	Ent-copalyl diphosphate synthase, chloroplastic OS=Pisum sativum PE=2 SV=1	8e-07	50.8
CRD_FB_c18042_g1_i1	207	Q99315	Transposon Ty3-G Gag-Pol polyprotein OS=Saccharomyces cerevisiae (strain ATCC 204508 / S288c) GN=TY3B-G PE=1 SV=3	5e-07	51.6
CRD_FB_c1823_g1_i1	682	O82245	Translocator protein homolog OS=Arabidopsis thaliana GN=TSPO PE=1 SV=1	6e-29	126
CRD_FB_c18274_g1_i1	215	Q43872	Peroxidase 64 OS=Arabidopsis thaliana GN=PER64 PE=1 SV=1	2e-19	92.8
CRD_FB_c18275_g1_i1	239	P62268	40S ribosomal protein S23 OS=Rattus norvegicus GN=Rps23 PE=1 SV=3	7e-35	144
CRD_FB_c18289_g1_i1	230	Q8GY23	E3 ubiquitin-protein ligase UPL1 OS=Arabidopsis thaliana GN=UPL1 PE=1 SV=3	1e-07	53.5
CRD_FB_c18300_g1_i1	219	Q3E8W4	Receptor-like protein kinase ANXUR2 OS=Arabidopsis thaliana GN=ANX2 PE=2 SV=1	4e-17	85.1
CRD_FB_c18322_g1_i1	211	P29429	Thioredoxin OS=Emericella nidulans (strain FGSC A4 / ATCC 38163 / CBS 112.46 / NRRL 194 / M139) GN=TRX1 PE=1 SV=2	8e-10	60.8
CRD_FB_c18395_g1_i1	2058	Q67VS5	Potassium transporter 10 OS=Oryza sativa subsp. japonica GN=HAK10 PE=2 SV=1	0	663
CRD_FB_c18395_g2_i1	264	O22881	Potassium transporter 2 OS=Arabidopsis thaliana GN=POT2 PE=1 SV=2	8e-18	87.4
CRD_FB_c18521_g1_i1	247	Q9FNN7	Pentatricopeptide repeat-containing protein At5g08510 OS=Arabidopsis thaliana GN=PCMP-E20 PE=2 SV=1	4e-10	62
CRD_FB_c18551_g1_i1	221	Q9C0T1	60S ribosomal protein L37 OS=Emericella nidulans (strain FGSC A4 / ATCC 38163 / CBS 112.46 / NRRL 194 / M139) GN=rpl37 PE=3 SV=1	8e-07	50.8
CRD_FB_c18586_g1_i1	298	P10978	Retrovirus-related Pol polyprotein from transposon TNT 1-94 OS=Nicotiana tabacum PE=2 SV=1	4e-05	45.1
CRD_FB_c18618_g1_i1	224	Q8W4Y5	ASC1-like protein OS=Solanum lycopersicum PE=2 SV=1	3e-10	62
CRD_FB_c18718_g1_i1	292	P08799	Myosin-2 heavy chain OS=Dictyostelium discoideum GN=mhcA PE=1 SV=3	0.0008	40.8
CRD_FB_c18719_g1_i1	261	P0C2F6	Putative ribonuclease H protein At1g65750 OS=Arabidopsis thaliana GN=At1g65750 PE=3 SV=1	0.0008	37.4
CRD_FB_c18840_g1_i1	241	Q99315	Transposon Ty3-G Gag-Pol polyprotein OS=Saccharomyces cerevisiae (strain ATCC 204508 / S288c) GN=TY3B-G PE=1 SV=3	4e-12	68.6
CRD_FB_c18949_g1_i1	271	C0LGW6	LRR receptor-like serine/threonine-protein kinase ERL1 OS=Arabidopsis thaliana GN=ERL1 PE=2 SV=1	5e-15	78.2
CRD_FB_c19038_g1_i1	966	C8YR32	Lipoxygenase homology domain-containing protein 1 OS=Mus musculus GN=Loxhd1 PE=2 SV=1	4e-05	48.1
CRD_FB_c19058_g1_i1	236	C0LGQ9	Probable LRR receptor-like serine/threonine-protein kinase At4g20940 OS=Arabidopsis thaliana GN=At4g20940 PE=1 SV=1	4e-07	52
CRD_FB_c19107_g1_i1	236	P92519	Uncharacterized mitochondrial protein AtMg00810 OS=Arabidopsis thaliana GN=AtMg00810 PE=4 SV=1	6e-18	87.8
CRD_FB_c19117_g1_i1	225	Q70PR7	Vinorine synthase OS=Rauvolfia serpentina GN=ACT PE=1 SV=2	8e-10	60.8
CRD_FB_c19131_g1_i1	1116	O48916	Fatty acid 2-hydroxylase 1 OS=Arabidopsis thaliana GN=FAH1 PE=1 SV=1	4e-93	340
CRD_FB_c19215_g1_i1	1250	F4JKK0	Probable E3 ubiquitin ligase SUD1 OS=Arabidopsis thaliana GN=SUD1 PE=1 SV=1	0.0007	44.3
CRD_FB_c19231_g1_i1	1439	Q9SGW3	26S proteasome non-ATPase regulatory subunit 8 homolog A OS=Arabidopsis thaliana GN=RPN12A PE=1 SV=1	3e-111	401
CRD_FB_c19232_g1_i1	243	Q84V39	Major pollen allergen Ole e 10 OS=Olea europaea PE=1 SV=1	3e-05	45.4
CRD_FB_c19232_g3_i1	268	P52409	Glucan endo-1,3-beta-glucosidase OS=Triticum aestivum GN=GLC1 PE=2 SV=1	5e-20	94.7
CRD_FB_c19251_g1_i1	598	Q9SHI3	Receptor-like protein 2 OS=Arabidopsis thaliana GN=RLP2 PE=2 SV=1	2e-08	57.8
CRD_FB_c19254_g1_i1	203	Q9SPL4	Vicilin-like antimicrobial peptides 2-2 OS=Macadamia integrifolia GN=AMP2-2 PE=2 SV=1	1e-06	50.1
CRD_FB_c19270_g2_i1	2490	Q8RXN0	ABC transporter G family member 11 OS=Arabidopsis thaliana GN=ABCG11 PE=1 SV=1	0	667
CRD_FB_c19292_g1_i1	1768	Q8GYX8	Chaperone protein dnaJ 10 OS=Arabidopsis thaliana GN=ATJ10 PE=2 SV=2	1e-99	362
CRD_FB_c19307_g1_i1	365	Q9M6E2	10-deacetylbaccatin III 10-O-acetyltransferase OS=Taxus cuspidata PE=1 SV=1	5e-15	78.2
CRD_FB_c19329_g1_i1	375	Q9ZQG8	Ferredoxin-3, chloroplastic OS=Arabidopsis thaliana GN=FD3 PE=1 SV=1	5e-22	101
CRD_FB_c19332_g1_i1	1031	Q84JK8	Probable membrane-associated kinase regulator 6 OS=Arabidopsis thaliana GN=MAKR6 PE=2 SV=1	3e-14	78.6
CRD_FB_c19333_g1_i1	1009	Q9SIL7	Fasciclin-like arabinogalactan protein 6 OS=Arabidopsis thaliana GN=FLA6 PE=2 SV=2	3e-41	167
CRD_FB_c19353_g1_i1	272	Q9FJ78	Probable long-chain-alcohol O-fatty-acyltransferase 7 OS=Arabidopsis thaliana GN=AT7 PE=3 SV=1	9e-08	53.9
CRD_FB_c19365_g1_i1	239	P32111	Probable glutathione S-transferase OS=Solanum tuberosum GN=PRP1 PE=2 SV=1	6e-10	61.2
CRD_FB_c19365_g2_i1	225	Q03663	Probable glutathione S-transferase OS=Nicotiana tabacum PE=2 SV=1	6e-15	77.8
CRD_FB_c19387_g1_i1	1112	F4IVV0	CRIB domain-containing protein RIC1 OS=Arabidopsis thaliana GN=RIC1 PE=1 SV=1	3e-27	121
CRD_FB_c19413_g1_i1	1029	Q5F477	UPF0554 protein C2orf43 homolog OS=Gallus gallus GN=RCJMB04_2g19 PE=2 SV=2	2e-20	98.6
CRD_FB_c19421_g1_i1	375	C6TBN2	Probable aldo-keto reductase 1 OS=Glycine max GN=AKR1 PE=2 SV=1	1e-11	67
CRD_FB_c19426_g1_i1	280	O22042	Mitogen-activated protein kinase kinase kinase 3 OS=Arabidopsis thaliana GN=ANP3 PE=1 SV=1	7e-05	44.3
CRD_FB_c19427_g1_i1	497	P92567	Uncharacterized mitochondrial protein AtMg01410 OS=Arabidopsis thaliana GN=AtMg01410 PE=4 SV=1	1e-19	94.7
CRD_FB_c19515_g1_i1	430	Q2V9B0	Transcription factor MYB1R1 OS=Solanum tuberosum PE=2 SV=1	1e-20	97.4
CRD_FB_c19515_g2_i1	713	Q2V9B0	Transcription factor MYB1R1 OS=Solanum tuberosum PE=2 SV=1	0.001	42.7
CRD_FB_c19524_g1_i1	250	Q9SMX9	Squamosa promoter-binding-like protein 1 OS=Arabidopsis thaliana GN=SPL1 PE=1 SV=2	6e-08	54.7
CRD_FB_c19540_g2_i1	432	P93749	Probable protein kinase At2g41970 OS=Arabidopsis thaliana GN=At2g41970 PE=2 SV=1	8e-29	124
CRD_FB_c19555_g1_i1	463	Q91VJ4	Serine/threonine-protein kinase 38 OS=Mus musculus GN=Stk38 PE=1 SV=1	4e-39	159
CRD_FB_c19585_g2_i1	268	Q9M3G7	Serine/threonine-protein kinase ATM OS=Arabidopsis thaliana GN=ATM PE=2 SV=1	6e-15	77.8
CRD_FB_c19613_g1_i1	818	Q0PGJ6	Aldo-keto reductase family 4 member C9 OS=Arabidopsis thaliana GN=AKR4C9 PE=1 SV=1	5e-126	449
CRD_FB_c19625_g1_i1	489	Q9C5V5	Glutamate receptor 2.8 OS=Arabidopsis thaliana GN=GLR2.8 PE=2 SV=2	4e-08	56.2
CRD_FB_c19638_g1_i1	288	Q9SL79	CRS2-associated factor 1, chloroplastic OS=Arabidopsis thaliana GN=At2g20020 PE=2 SV=2	3e-05	45.4
CRD_FB_c19661_g1_i1	1426	Q9LMR5	F-box/kelch-repeat protein At1g15670 OS=Arabidopsis thaliana GN=At1g15670 PE=2 SV=1	3e-101	368
CRD_FB_c19663_g1_i1	431	Q9FIT8	ADP-ribosylation factor GTPase-activating protein AGD1 OS=Arabidopsis thaliana GN=AGD1 PE=2 SV=2	2e-26	116
CRD_FB_c19671_g1_i1	404	Q9FKK2	Agamous-like MADS-box protein AGL62 OS=Arabidopsis thaliana GN=AGL62 PE=1 SV=1	1e-05	47
CRD_FB_c19672_g2_i1	344	Q9SX98	Lysine histidine transporter-like 8 OS=Arabidopsis thaliana GN=AATL1 PE=1 SV=1	3e-37	151
CRD_FB_c19674_g1_i1	277	Q05001	NADPH--cytochrome P450 reductase OS=Catharanthus roseus GN=CPR PE=2 SV=1	1e-40	162
CRD_FB_c19691_g1_i1	234	A9X4U2	3beta-hydroxysteroid-dehydrogenase/decarboxylase isoform 3 OS=Arabidopsis thaliana GN=3BETAHSD/D3 PE=2 SV=2	7e-16	80.9
CRD_FB_c19713_g2_i1	243	Q9LSF1	Serine/threonine-protein kinase OXI1 OS=Arabidopsis thaliana GN=OXI1 PE=1 SV=1	1e-13	73.6
CRD_FB_c19721_g2_i2	1020	Q9SB61	ZF-HD homeobox protein At4g24660 OS=Arabidopsis thaliana GN=At4g24660 PE=1 SV=1	1e-33	142
CRD_FB_c19750_g1_i1	479	P0CB16	Putative disease resistance protein At4g19050 OS=Arabidopsis thaliana GN=At4g19050 PE=3 SV=2	0.0002	43.5
CRD_FB_c19755_g2_i1	246	Q9C626	F-box protein At1g47056 OS=Arabidopsis thaliana GN=At1g47056 PE=2 SV=1	3e-05	45.8
CRD_FB_c19760_g1_i2	495	Q9T076	Early nodulin-like protein 2 OS=Arabidopsis thaliana GN=At4g27520 PE=1 SV=1	9e-05	45.1
CRD_FB_c19794_g1_i1	248	Q9LIC7	PRA1 family protein F4 OS=Arabidopsis thaliana GN=PRA1F4 PE=2 SV=1	3e-12	68.9
CRD_FB_c19820_g1_i1	221	Q9SKK8	RING-H2 finger protein ATL22 OS=Arabidopsis thaliana GN=ATL22 PE=2 SV=2	2e-05	46.2
CRD_FB_c19838_g1_i1	534	Q8RXN4	3-hydroxyisobutyryl-CoA hydrolase-like protein 2, mitochondrial OS=Arabidopsis thaliana GN=At4g31810 PE=2 SV=1	3e-44	176
CRD_FB_c19840_g1_i1	326	Q9M8L2	F-box/kelch-repeat protein At1g80440 OS=Arabidopsis thaliana GN=At1g80440 PE=2 SV=1	0.0001	43.5
CRD_FB_c19847_g1_i1	1499	Q94JX6	Pentatricopeptide repeat-containing protein At5g18390, mitochondrial OS=Arabidopsis thaliana GN=At5g18390 PE=2 SV=2	1e-164	578
CRD_FB_c19902_g1_i1	516	P92520	Uncharacterized mitochondrial protein AtMg00820 OS=Arabidopsis thaliana GN=AtMg00820 PE=4 SV=1	1e-13	57.8
CRD_FB_c19910_g2_i1	589	Q38998	Potassium channel AKT1 OS=Arabidopsis thaliana GN=AKT1 PE=1 SV=2	8e-89	324
CRD_FB_c19927_g1_i1	723	O48915	Protein NDR1 OS=Arabidopsis thaliana GN=NDR1 PE=1 SV=1	1e-11	68.9
CRD_FB_c19941_g1_i1	375	P60300	Putative chloride channel-like protein CLC-g OS=Arabidopsis thaliana GN=CBSCLC6 PE=3 SV=2	4e-12	68.6
CRD_FB_c19979_g1_i1	1784	Q8W207	COP9 signalosome complex subunit 2 OS=Arabidopsis thaliana GN=CSN2 PE=1 SV=1	0	756
CRD_FB_c20034_g1_i1	1534	Q9SYB5	Probable dolichyl-diphosphooligosaccharide--protein glycosyltransferase subunit 3B OS=Arabidopsis thaliana GN=OST3B PE=2 SV=1	7e-95	347
CRD_FB_c20058_g1_i1	314	Q9HSF6	Ribonuclease HI OS=Halobacterium salinarum (strain ATCC 700922 / JCM 11081 / NRC-1) GN=rnhA PE=1 SV=1	5e-07	51.6
CRD_FB_c20092_g1_i1	283	P92519	Uncharacterized mitochondrial protein AtMg00810 OS=Arabidopsis thaliana GN=AtMg00810 PE=4 SV=1	9e-14	73.9
CRD_FB_c20096_g1_i1	611	Q9LW86	Probable sulfate transporter 3.4 OS=Arabidopsis thaliana GN=SULTR3;4 PE=2 SV=1	3e-67	253
CRD_FB_c20100_g1_i1	1637	Q9LJK2	Abscisic acid 8'-hydroxylase 4 OS=Arabidopsis thaliana GN=CYP707A4 PE=2 SV=2	0	669
CRD_FB_c20114_g2_i1	303	Q5SXM8	DNL-type zinc finger protein OS=Homo sapiens GN=DNLZ PE=1 SV=1	3e-08	55.5
CRD_FB_c20120_g2_i1	380	Q5SCZ6	NAD(P)H-quinone oxidoreductase chain 4, chloroplastic OS=Huperzia lucidula GN=ndhD PE=3 SV=2	8e-05	40.4
CRD_FB_c20121_g1_i1	247	Q39212	DNA-directed RNA polymerases IV and V subunit 3B OS=Arabidopsis thaliana GN=NRPD3B PE=1 SV=2	0.0002	42.7
CRD_FB_c20149_g1_i1	2559	B9DFI7	Probable methyltransferase PMT2 OS=Arabidopsis thaliana GN=At1g26850 PE=1 SV=2	0	997
CRD_FB_c20187_g1_i1	1244	Q9FE98	Tryptophan aminotransferase-related protein 3 OS=Arabidopsis thaliana GN=TAR3 PE=3 SV=1	5e-135	479
CRD_FB_c20243_g1_i1	246	Q92335	Tubulin alpha chain OS=Sordaria macrospora (strain ATCC MYA-333 / DSM 997 / K(L3346) / K-hell) GN=TUBA PE=3 SV=2	5e-31	131
CRD_FB_c20256_g1_i1	342	Q9LVV5	Thylakoid lumenal 15.0 kDa protein 2, chloroplastic OS=Arabidopsis thaliana GN=At5g52970 PE=1 SV=2	8e-10	60.8
CRD_FB_c20262_g1_i1	249	Q9FN08	Beta-galactosidase 10 OS=Arabidopsis thaliana GN=BGAL10 PE=2 SV=1	1e-09	60.5
CRD_FB_c20280_g1_i1	782	Q9LW07	Probable polygalacturonase At3g15720 OS=Arabidopsis thaliana GN=At3g15720 PE=1 SV=1	7e-56	216
CRD_FB_c20280_g2_i1	244	Q9LW07	Probable polygalacturonase At3g15720 OS=Arabidopsis thaliana GN=At3g15720 PE=1 SV=1	8e-12	67.4
CRD_FB_c20298_g2_i1	340	Q10RB4	Beta-galactosidase 5 OS=Oryza sativa subsp. japonica GN=Os03g0165400 PE=2 SV=1	2e-53	205
CRD_FB_c20303_g1_i1	280	Q8VYR7	Boron transporter 1 OS=Arabidopsis thaliana GN=BOR1 PE=1 SV=1	1e-08	57
CRD_FB_c20330_g1_i1	774	Q8GW38	RING-H2 finger protein ATL47 OS=Arabidopsis thaliana GN=ATL47 PE=2 SV=1	2e-17	88.2
CRD_FB_c20331_g1_i1	1053	P20075	Embryonic protein DC-8 OS=Daucus carota PE=3 SV=1	2e-22	105
CRD_FB_c20332_g1_i1	539	Q9M373	Arabinogalactan peptide 20 OS=Arabidopsis thaliana GN=AGP20 PE=3 SV=1	7e-07	52.4
CRD_FB_c20339_g1_i1	793	Q9M117	Actin-related protein 2/3 complex subunit 5A OS=Arabidopsis thaliana GN=ARPC5A PE=2 SV=2	4e-62	236
CRD_FB_c20350_g1_i1	1464	Q9LI74	Protein CHUP1, chloroplastic OS=Arabidopsis thaliana GN=CHUP1 PE=1 SV=1	1e-72	273
CRD_FB_c20352_g1_i3	1896	Q40541	Mitogen-activated protein kinase kinase kinase NPK1 OS=Nicotiana tabacum GN=NPK1 PE=1 SV=1	5e-60	231
CRD_FB_c20356_g1_i3	2730	Q9LT17	E3 ubiquitin ligase BIG BROTHER-related OS=Arabidopsis thaliana GN=BBR PE=2 SV=1	4e-13	76.3
CRD_FB_c20366_g1_i1	291	Q76H85	Histone H4 OS=Silene latifolia GN=SlH4 PE=3 SV=3	2e-10	62.8
CRD_FB_c20390_g2_i1	325	Q9SVC5	Dof zinc finger protein DOF3.5 OS=Arabidopsis thaliana GN=DOF3.5 PE=3 SV=1	9e-08	53.9
CRD_FB_c20405_g2_i1	760	Q9NVJ2	ADP-ribosylation factor-like protein 8B OS=Homo sapiens GN=ARL8B PE=1 SV=1	4e-60	229
CRD_FB_c20408_g1_i1	1375	A9MR28	Carnitinyl-CoA dehydratase OS=Salmonella arizonae (strain ATCC BAA-731 / CDC346-86 / RSK2980) GN=caiD PE=3 SV=1	2e-07	56.2
CRD_FB_c20420_g1_i1	518	P56941	Niemann-Pick C1 protein OS=Sus scrofa GN=NPC1 PE=2 SV=1	2e-11	67.4
CRD_FB_c20452_g1_i1	1139	O74746	J domain-containing protein spf31 OS=Schizosaccharomyces pombe (strain 972 / ATCC 24843) GN=spf31 PE=4 SV=1	9e-14	77
CRD_FB_c20456_g2_i1	370	Q8RUC1	Cytosolic sulfotransferase 4 OS=Arabidopsis thaliana GN=SOT4 PE=3 SV=1	1e-06	43.5
CRD_FB_c20462_g1_i2	343	Q8CGS5	Zinc phosphodiesterase ELAC protein 2 OS=Rattus norvegicus GN=Elac2 PE=2 SV=1	1e-05	47
CRD_FB_c20470_g2_i1	1074	P35159	Ribosomal large subunit pseudouridine synthase B OS=Bacillus subtilis (strain 168) GN=rluB PE=1 SV=2	6e-22	103
CRD_FB_c2048_g1_i1	744	Q9ZVN4	Probable tyrosine-protein phosphatase At1g05000 OS=Arabidopsis thaliana GN=At1g05000 PE=1 SV=1	3e-68	257
CRD_FB_c20492_g1_i1	441	Q2RAR6	Cytochrome c-type biogenesis ccda-like chloroplastic protein 1 OS=Oryza sativa subsp. japonica GN=CCDA1 PE=2 SV=1	7e-18	86.3
CRD_FB_c20506_g1_i1	404	O48724	Protein WEAK CHLOROPLAST MOVEMENT UNDER BLUE LIGHT 1 OS=Arabidopsis thaliana GN=WEB1 PE=1 SV=1	8e-09	57.8
CRD_FB_c2051_g1_i1	311	Q9SYT0	Annexin D1 OS=Arabidopsis thaliana GN=ANN1 PE=1 SV=1	2e-21	99.8
CRD_FB_c20524_g1_i1	1718	O49347	Photosystem II core complex proteins psbY, chloroplastic OS=Arabidopsis thaliana GN=PSBY PE=2 SV=1	3e-27	122
CRD_FB_c20534_g1_i1	1494	Q9SV84	Probable aquaporin NIP5-1 OS=Arabidopsis thaliana GN=NIP5-1 PE=2 SV=1	7e-108	390
CRD_FB_c20535_g1_i1	1462	Q9C7S0	bZIP transcription factor 60 OS=Arabidopsis thaliana GN=BZIP60 PE=2 SV=1	1e-18	93.6
CRD_FB_c20568_g1_i1	807	Q94DM8	Ubiquitin-fold modifier 1 OS=Oryza sativa subsp. japonica GN=Os01g0962400 PE=3 SV=1	2e-42	171
CRD_FB_c20572_g1_i1	891	Q96319	Enhancer of rudimentary homolog OS=Arabidopsis thaliana GN=At5g10810 PE=3 SV=1	1e-44	179
CRD_FB_c20577_g1_i1	235	P92555	Uncharacterized mitochondrial protein AtMg01250 OS=Arabidopsis thaliana GN=AtMg01250 PE=4 SV=1	4e-07	52
CRD_FB_c20600_g2_i1	616	P22195	Cationic peroxidase 1 OS=Arachis hypogaea GN=PNC1 PE=1 SV=2	4e-77	286
CRD_FB_c20604_g1_i1	1074	Q9LSD8	Membrane-anchored ubiquitin-fold protein 4 OS=Arabidopsis thaliana GN=MUB4 PE=1 SV=1	1e-47	189
CRD_FB_c20628_g1_i1	583	Q9SIT5	Cation/H(+) antiporter 15 OS=Arabidopsis thaliana GN=CHX15 PE=2 SV=1	6e-58	222
CRD_FB_c20642_g1_i1	353	Q9FM89	F-box/FBD/LRR-repeat protein At5g56420 OS=Arabidopsis thaliana GN=At5g56420 PE=2 SV=1	1e-10	63.5
CRD_FB_c20655_g1_i2	1005	Q8LPN7	E3 ubiquitin-protein ligase RING1-like OS=Arabidopsis thaliana GN=At3g19950 PE=2 SV=1	8e-11	67
CRD_FB_c20663_g1_i2	978	Q8LFP1	PRA1 family protein H OS=Arabidopsis thaliana GN=PRA1H PE=2 SV=1	6e-58	223
CRD_FB_c20687_g2_i1	229	Q9LW86	Probable sulfate transporter 3.4 OS=Arabidopsis thaliana GN=SULTR3;4 PE=2 SV=1	1e-15	80.1
CRD_FB_c20710_g1_i1	828	P33083	Auxin-induced protein 6B OS=Glycine max PE=2 SV=1	0.0001	46.2
CRD_FB_c20726_g1_i1	496	Q8I7P9	Retrovirus-related Pol polyprotein from transposon opus OS=Drosophila melanogaster GN=pol PE=4 SV=1	1e-08	57.8
CRD_FB_c20738_g1_i1	1057	Q9LN59	Putative wall-associated receptor kinase-like 11 OS=Arabidopsis thaliana GN=WAKL11 PE=3 SV=2	1e-15	82.8
CRD_FB_c20742_g1_i1	235	P19115	40S ribosomal protein S14 OS=Neurospora crassa (strain ATCC 24698 / 74-OR23-1A / CBS 708.71 / DSM 1257 / FGSC 987) GN=rps-14 PE=3 SV=2	3e-24	108
CRD_FB_c20781_g3_i1	450	Q86YJ7	Ankyrin repeat domain-containing protein 13B OS=Homo sapiens GN=ANKRD13B PE=1 SV=4	1e-06	51.2
CRD_FB_c20791_g1_i1	648	A2AKX3	Probable helicase senataxin OS=Mus musculus GN=Setx PE=2 SV=1	8e-06	49.3
CRD_FB_c20806_g1_i1	459	Q8GUN5	Protein PHR1-LIKE 1 OS=Arabidopsis thaliana GN=PHL1 PE=1 SV=1	2e-37	153
CRD_FB_c20845_g1_i1	205	Q84K71	MATE efflux family protein 2, chloroplastic OS=Arabidopsis thaliana GN=DTX44 PE=2 SV=1	0.0001	43.9
CRD_FB_c20846_g1_i1	663	Q9ZQ96	UDP-glycosyltransferase 73C3 OS=Arabidopsis thaliana GN=UGT73C3 PE=2 SV=1	2e-70	263
CRD_FB_c20889_g1_i1	581	Q6L3Z4	Putative late blight resistance protein homolog R1B-12 OS=Solanum demissum GN=R1B-12 PE=3 SV=2	1e-12	71.6
CRD_FB_c2088_g1_i1	236	Q9HEQ9	Single-stranded TG1-3 DNA-binding protein OS=Schizosaccharomyces pombe (strain 972 / ATCC 24843) GN=tcg1 PE=1 SV=3	4e-07	52
CRD_FB_c20916_g1_i1	313	P0C956	1,3-beta-glucanosyltransferase gel4 OS=Neosartorya fumigata (strain ATCC MYA-4609 / Af293 / CBS 101355 / FGSC A1100) GN=gel4 PE=3 SV=1	2e-07	53.1
CRD_FB_c20924_g1_i1	247	Q9LTY6	Uridine kinase-like protein 5 OS=Arabidopsis thaliana GN=UKL5 PE=2 SV=1	6e-08	54.7
CRD_FB_c20927_g1_i1	228	P49211	60S ribosomal protein L32-1 OS=Arabidopsis thaliana GN=RPL32A PE=2 SV=2	2e-15	79.3
CRD_FB_c20941_g1_i1	236	P92555	Uncharacterized mitochondrial protein AtMg01250 OS=Arabidopsis thaliana GN=AtMg01250 PE=4 SV=1	0.0001	43.9
CRD_FB_c20957_g1_i1	264	P92520	Uncharacterized mitochondrial protein AtMg00820 OS=Arabidopsis thaliana GN=AtMg00820 PE=4 SV=1	7e-14	74.3
CRD_FB_c21070_g1_i1	447	Q9SCV9	Beta-galactosidase 3 OS=Arabidopsis thaliana GN=BGAL3 PE=1 SV=1	7e-18	88.2
CRD_FB_c21071_g1_i1	394	Q0U324	Catalase-peroxidase OS=Phaeosphaeria nodorum (strain SN15 / ATCC MYA-4574 / FGSC 10173) GN=katG PE=3 SV=1	9e-49	190
CRD_FB_c21071_g3_i1	322	B2WH84	Catalase-peroxidase OS=Pyrenophora tritici-repentis (strain Pt-1C-BFP) GN=katG PE=3 SV=1	7e-32	134
CRD_FB_c21075_g1_i1	618	Q6AUG0	Splicing factor U2af small subunit B OS=Oryza sativa subsp. japonica GN=U2AF35B PE=2 SV=1	3e-11	67.4
CRD_FB_c21075_g2_i1	728	Q9S709	Splicing factor U2af small subunit A OS=Arabidopsis thaliana GN=U2AF35A PE=1 SV=1	1e-96	351
CRD_FB_c21102_g2_i1	203	Q9UWF0	Calmodulin OS=Magnaporthe oryzae (strain 70-15 / ATCC MYA-4617 / FGSC 8958) GN=CMD1 PE=3 SV=4	1e-28	123
CRD_FB_c21128_g1_i1	217	Q0V3Y9	Autophagy-related protein 8 OS=Phaeosphaeria nodorum (strain SN15 / ATCC MYA-4574 / FGSC 10173) GN=ATG8 PE=3 SV=1	2e-07	53.1
CRD_FB_c21152_g1_i1	782	P04323	Retrovirus-related Pol polyprotein from transposon 17.6 OS=Drosophila melanogaster GN=pol PE=4 SV=1	1e-08	59.3
CRD_FB_c21172_g1_i1	1833	A4IJ27	Rop guanine nucleotide exchange factor 3 OS=Arabidopsis thaliana GN=ROPGEF3 PE=2 SV=1	4e-172	603
CRD_FB_c21208_g1_i1	2473	Q9LF24	Protein LONGIFOLIA 1 OS=Arabidopsis thaliana GN=LNG1 PE=1 SV=1	1e-13	77.8
CRD_FB_c21217_g1_i1	426	Q9ZQR3	Leucine-rich repeat receptor-like serine/threonine-protein kinase At2g14510 OS=Arabidopsis thaliana GN=At2g14510 PE=2 SV=1	5e-09	58.5
CRD_FB_c21226_g1_i1	1491	P24805	Stem-specific protein TSJT1 OS=Nicotiana tabacum GN=TSJT1 PE=2 SV=1	2e-28	125
CRD_FB_c21228_g2_i1	2206	P35016	Endoplasmin homolog OS=Catharanthus roseus GN=HSP90 PE=1 SV=1	0	948
CRD_FB_c21234_g3_i1	698	Q93X17	Snakin-2 OS=Solanum tuberosum GN=SN2 PE=1 SV=1	4e-23	107
CRD_FB_c21239_g1_i1	904	F4IDI6	Probable BOI-related E3 ubiquitin-protein ligase 2 OS=Arabidopsis thaliana GN=BRG2 PE=1 SV=1	1e-27	122
CRD_FB_c21244_g1_i1	712	Q38841	Agamous-like MADS-box protein AGL12 OS=Arabidopsis thaliana GN=AGL12 PE=2 SV=2	9e-63	238
CRD_FB_c21250_g1_i1	2345	Q9FG87	3-ketoacyl-CoA synthase 19 OS=Arabidopsis thaliana GN=KCS19 PE=2 SV=1	6e-141	500
CRD_FB_c21301_g2_i2	401	Q9FID9	Probable receptor-like protein kinase At5g38990 OS=Arabidopsis thaliana GN=At5g38990 PE=2 SV=1	9e-10	60.8
CRD_FB_c21323_g1_i1	205	Q9M548	DNA (cytosine-5)-methyltransferase DRM2 OS=Arabidopsis thaliana GN=DRM2 PE=1 SV=1	2e-16	82.8
CRD_FB_c21339_g1_i1	624	Q9FZJ1	Probable beta-1,4-xylosyltransferase IRX10 OS=Arabidopsis thaliana GN=IRX10 PE=2 SV=1	2e-120	430
CRD_FB_c2134_g1_i1	1046	Q9FZ70	F-box/FBD/LRR-repeat protein At1g13570 OS=Arabidopsis thaliana GN=At1g13570 PE=2 SV=1	3e-08	58.5
CRD_FB_c21353_g1_i1	284	P92555	Uncharacterized mitochondrial protein AtMg01250 OS=Arabidopsis thaliana GN=AtMg01250 PE=4 SV=1	1e-09	60.1
CRD_FB_c21384_g1_i1	976	Q9LR47	Type I inositol 1,4,5-trisphosphate 5-phosphatase CVP2 OS=Arabidopsis thaliana GN=CVP2 PE=1 SV=2	7e-20	97.1
CRD_FB_c21384_g2_i1	1117	Q9LR47	Type I inositol 1,4,5-trisphosphate 5-phosphatase CVP2 OS=Arabidopsis thaliana GN=CVP2 PE=1 SV=2	1e-90	332
CRD_FB_c21386_g1_i1	2232	Q9FMF5	Root phototropism protein 3 OS=Arabidopsis thaliana GN=RPT3 PE=1 SV=2	0	945
CRD_FB_c21394_g1_i1	843	Q8S8Q6	Tetraspanin-8 OS=Arabidopsis thaliana GN=TET8 PE=2 SV=1	2e-60	231
CRD_FB_c21394_g2_i1	268	Q84WF6	Tetraspanin-5 OS=Arabidopsis thaliana GN=TET5 PE=2 SV=1	3e-10	62.4
CRD_FB_c21395_g1_i1	1649	O23039	Zinc transporter 5 OS=Arabidopsis thaliana GN=ZIP5 PE=2 SV=1	2e-77	289
CRD_FB_c21412_g1_i1	203	Q6CRQ9	Iron sulfur cluster assembly protein 1, mitochondrial OS=Kluyveromyces lactis (strain ATCC 8585 / CBS 2359 / DSM 70799 / NBRC 1267 / NRRL Y-1140 / WM37) GN=ISU1 PE=3 SV=1	2e-24	108
CRD_FB_c21418_g1_i1	228	Q9SCV4	Beta-galactosidase 8 OS=Arabidopsis thaliana GN=BGAL8 PE=2 SV=2	1e-28	123
CRD_FB_c21429_g2_i1	1661	Q9SI52	Phosphatidylinositol 4-kinase gamma 7 OS=Arabidopsis thaliana GN=PI4KG7 PE=1 SV=2	0	654
CRD_FB_c21433_g1_i1	993	Q6Z844	Coatomer subunit zeta-2 OS=Oryza sativa subsp. japonica GN=COPZ2 PE=2 SV=1	2e-64	244
CRD_FB_c21441_g2_i1	3789	Q9M1P7	Probable boron transporter 2 OS=Arabidopsis thaliana GN=BOR2 PE=2 SV=1	0	991
CRD_FB_c21460_g1_i1	1625	Q8R116	Protein notum homolog OS=Mus musculus GN=Notum PE=2 SV=2	2e-20	100
CRD_FB_c21466_g1_i1	601	P22738	60S ribosomal protein L3-2 OS=Arabidopsis thaliana GN=ARP2 PE=2 SV=4	1e-08	58.5
CRD_FB_c21468_g2_i1	708	O65258	Beta-amylase 2, chloroplastic OS=Arabidopsis thaliana GN=BAM2 PE=1 SV=2	8e-95	345
CRD_FB_c21472_g1_i1	790	Q9SL05	Protein PROTON GRADIENT REGULATION 5, chloroplastic OS=Arabidopsis thaliana GN=PGR5 PE=1 SV=1	2e-45	181
CRD_FB_c21481_g1_i1	1358	Q56X52	Ubiquinol oxidase 4, chloroplastic/chromoplastic OS=Arabidopsis thaliana GN=AOX4 PE=1 SV=2	2e-130	464
CRD_FB_c21485_g2_i1	333	Q99315	Transposon Ty3-G Gag-Pol polyprotein OS=Saccharomyces cerevisiae (strain ATCC 204508 / S288c) GN=TY3B-G PE=1 SV=3	7e-16	80.9
CRD_FB_c21503_g1_i1	714	Q2KII4	Transcription elongation factor B polypeptide 1 OS=Bos taurus GN=TCEB1 PE=3 SV=1	2e-18	91.3
CRD_FB_c21503_g1_i2	914	Q2KII4	Transcription elongation factor B polypeptide 1 OS=Bos taurus GN=TCEB1 PE=3 SV=1	3e-18	91.3
CRD_FB_c21505_g1_i1	803	Q94CL9	Cyclin-dependent kinase inhibitor 7 OS=Arabidopsis thaliana GN=KRP7 PE=1 SV=2	7e-17	86.7
CRD_FB_c21585_g1_i1	528	P14381	Transposon TX1 uncharacterized 149 kDa protein OS=Xenopus laevis PE=4 SV=1	0.0007	42.4
CRD_FB_c21659_g2_i1	562	Q9FH54	Ethylene-responsive transcription factor ERF114 OS=Arabidopsis thaliana GN=ERF114 PE=2 SV=1	1e-07	55.1
CRD_FB_c21681_g1_i1	230	Q9LUH3	MATE efflux family protein LAL5 OS=Arabidopsis thaliana GN=LAL5 PE=2 SV=1	9e-08	53.9
CRD_FB_c21681_g2_i1	314	Q9LUH2	MATE efflux family protein ALF5 OS=Arabidopsis thaliana GN=ALF5 PE=2 SV=1	7e-19	90.9
CRD_FB_c21689_g1_i1	299	Q6NLP7	GDSL esterase/lipase At3g62280 OS=Arabidopsis thaliana GN=At3g62280 PE=2 SV=1	1e-17	86.7
CRD_FB_c21689_g2_i1	236	Q9LII9	GDSL esterase/lipase At3g27950 OS=Arabidopsis thaliana GN=At3g27950 PE=2 SV=1	9e-14	73.9
CRD_FB_c21702_g1_i1	554	Q9SVE5	Expansin-like A2 OS=Arabidopsis thaliana GN=EXLA2 PE=2 SV=1	3e-41	166
CRD_FB_c21714_g2_i1	690	Q0JG98	Probable esterase PIR7A OS=Oryza sativa subsp. japonica GN=PIR7A PE=3 SV=2	3e-38	157
CRD_FB_c21716_g1_i1	299	Q94AI7	Protein TOPLESS OS=Arabidopsis thaliana GN=TPL PE=1 SV=1	8e-21	97.4
CRD_FB_c21727_g1_i1	226	Q9XIN1	Aluminum-activated malate transporter 7 OS=Arabidopsis thaliana GN=ALMT7 PE=3 SV=1	2e-12	69.7
CRD_FB_c21737_g2_i1	1163	Q9LRJ9	Cysteine-rich repeat secretory protein 38 OS=Arabidopsis thaliana GN=CRRSP38 PE=2 SV=1	3e-39	161
CRD_FB_c21747_g1_i1	697	Q9STG2	Copper transporter 2 OS=Arabidopsis thaliana GN=COPT2 PE=2 SV=1	2e-37	154
CRD_FB_c21753_g1_i1	361	Q9LW07	Probable polygalacturonase At3g15720 OS=Arabidopsis thaliana GN=At3g15720 PE=1 SV=1	2e-13	73.2
CRD_FB_c21770_g3_i1	390	Q9P7Z6	Uncharacterized protein C5E4.10c OS=Schizosaccharomyces pombe (strain 972 / ATCC 24843) GN=SPCC5E4.10c PE=4 SV=2	6e-05	44.7
CRD_FB_c21796_g1_i1	650	Q9C5D7	Probable caffeoyl-CoA O-methyltransferase At4g26220 OS=Arabidopsis thaliana GN=At4g26220 PE=2 SV=1	1e-51	201
CRD_FB_c21807_g1_i1	803	Q9ZW33	Mitochondrial import inner membrane translocase subunit TIM10 OS=Arabidopsis thaliana GN=TIM10 PE=1 SV=1	3e-28	124
CRD_FB_c2182_g1_i1	383	Q9SWI1	Protein PHYTOCHROME KINASE SUBSTRATE 1 OS=Arabidopsis thaliana GN=PKS1 PE=1 SV=2	1e-09	60.1
CRD_FB_c21834_g1_i1	584	Q9SGA8	UDP-glycosyltransferase 83A1 OS=Arabidopsis thaliana GN=UGT83A1 PE=2 SV=1	4e-50	196
CRD_FB_c21834_g2_i1	283	Q9SGA8	UDP-glycosyltransferase 83A1 OS=Arabidopsis thaliana GN=UGT83A1 PE=2 SV=1	2e-19	92.8
CRD_FB_c21834_g3_i1	255	Q9SGA8	UDP-glycosyltransferase 83A1 OS=Arabidopsis thaliana GN=UGT83A1 PE=2 SV=1	1e-17	87
CRD_FB_c21851_g1_i1	1062	Q5VZ89	DENN domain-containing protein 4C OS=Homo sapiens GN=DENND4C PE=1 SV=2	2e-08	59.3
CRD_FB_c21852_g1_i2	1283	Q9XHP0	11S globulin seed storage protein 2 OS=Sesamum indicum PE=2 SV=1	5e-24	111
CRD_FB_c21862_g1_i1	856	Q850K7	Expansin-like B1 OS=Oryza sativa subsp. japonica GN=EXLB1 PE=2 SV=2	1e-74	278
CRD_FB_c21875_g1_i1	648	P04146	Copia protein OS=Drosophila melanogaster GN=GIP PE=1 SV=3	1e-13	75.1
CRD_FB_c21881_g1_i1	1606	Q9LY50	Putative serine/threonine-protein kinase-like protein CCR3 OS=Arabidopsis thaliana GN=CCR3 PE=2 SV=1	3e-142	504
CRD_FB_c21883_g1_i1	588	Q945L0	Cytochrome c oxidase subunit 6b-2 OS=Arabidopsis thaliana GN=COX6B-2 PE=2 SV=1	4e-36	149
CRD_FB_c21887_g1_i1	287	Q0KL00	Piezo-type mechanosensitive ion channel component 1 OS=Rattus norvegicus GN=Piezo1 PE=2 SV=3	3e-13	72
CRD_FB_c21896_g1_i1	860	Q41951	Aquaporin TIP2-1 OS=Arabidopsis thaliana GN=TIP2-1 PE=1 SV=2	8e-109	392
CRD_FB_c21925_g1_i1	257	P0CX48	40S ribosomal protein S11-B OS=Saccharomyces cerevisiae (strain ATCC 204508 / S288c) GN=RPS11B PE=1 SV=1	3e-37	152
CRD_FB_c21929_g1_i1	912	P39207	Nucleoside diphosphate kinase 1 OS=Arabidopsis thaliana GN=NDPK1 PE=1 SV=1	1e-72	272
CRD_FB_c21934_g1_i1	612	Q9M2R9	GDSL esterase/lipase At3g50400 OS=Arabidopsis thaliana GN=At3g50400 PE=2 SV=1	4e-21	100
CRD_FB_c21936_g1_i1	1692	Q8UIF1	Bifunctional uridylyltransferase/uridylyl-removing enzyme OS=Agrobacterium tumefaciens (strain C58 / ATCC 33970) GN=glnD PE=3 SV=1	1e-06	53.9
CRD_FB_c21938_g1_i1	245	Q9ZNS1	40S ribosomal protein S7 OS=Avicennia marina GN=RPS7 PE=1 SV=1	1e-14	76.6
CRD_FB_c21951_g1_i1	1537	Q84Y18	CAX-interacting protein 4 OS=Arabidopsis thaliana GN=CXIP4 PE=1 SV=2	2e-53	209
CRD_FB_c21961_g1_i1	1274	Q944B6	Arogenate dehydrogenase 1, chloroplastic OS=Arabidopsis thaliana GN=TYRAAT1 PE=1 SV=1	7e-68	256
CRD_FB_c21980_g2_i1	225	Q2UN61	Probable arabinogalactan endo-1,4-beta-galactosidase A OS=Aspergillus oryzae (strain ATCC 42149 / RIB 40) GN=galA PE=3 SV=1	8e-10	60.8
CRD_FB_c21985_g1_i1	487	Q0WUU6	Probable polyol transporter 4 OS=Arabidopsis thaliana GN=PLT4 PE=2 SV=1	7e-39	158
CRD_FB_c21985_g2_i1	986	Q0WUU6	Probable polyol transporter 4 OS=Arabidopsis thaliana GN=PLT4 PE=2 SV=1	1e-125	448
CRD_FB_c22012_g1_i1	230	P05750	40S ribosomal protein S3 OS=Saccharomyces cerevisiae (strain ATCC 204508 / S288c) GN=RPS3 PE=1 SV=5	4e-19	91.7
CRD_FB_c22033_g1_i1	292	Q9LUD7	Putative callose synthase 8 OS=Arabidopsis thaliana GN=CALS8 PE=2 SV=2	3e-42	168
CRD_FB_c22039_g3_i1	320	P43298	Probable receptor protein kinase TMK1 OS=Arabidopsis thaliana GN=TMK1 PE=1 SV=1	1e-33	139
CRD_FB_c2203_g1_i1	330	Q8L5T5	LOB domain-containing protein 15 OS=Arabidopsis thaliana GN=LBD15 PE=2 SV=2	5e-35	144
CRD_FB_c22059_g1_i1	226	P17801	Putative receptor protein kinase ZmPK1 OS=Zea mays GN=PK1 PE=2 SV=2	7e-21	97.4
CRD_FB_c22059_g2_i1	223	Q9S9M2	Wall-associated receptor kinase-like 4 OS=Arabidopsis thaliana GN=WAKL4 PE=2 SV=2	0.0002	42.7
CRD_FB_c22060_g1_i1	213	Q39211	DNA-directed RNA polymerases II, IV and V subunit 3 OS=Arabidopsis thaliana GN=NRPB3 PE=1 SV=1	2e-06	49.3
CRD_FB_c22073_g1_i1	227	P92519	Uncharacterized mitochondrial protein AtMg00810 OS=Arabidopsis thaliana GN=AtMg00810 PE=4 SV=1	6e-07	44.7
CRD_FB_c22114_g1_i1	208	Q29201	40S ribosomal protein S16 OS=Sus scrofa GN=RPS16 PE=2 SV=4	2e-19	92.4
CRD_FB_c22153_g1_i1	348	Q9XIF0	Putative disease resistance protein At1g59780 OS=Arabidopsis thaliana GN=At1g59780 PE=3 SV=1	3e-25	112
CRD_FB_c22153_g2_i1	458	Q9SX38	Putative disease resistance protein At1g50180 OS=Arabidopsis thaliana GN=At1g50180 PE=3 SV=2	9e-19	91.3
CRD_FB_c22179_g1_i1	551	Q04083	Thiamine-repressible mitochondrial transport protein THI74 OS=Saccharomyces cerevisiae (strain ATCC 204508 / S288c) GN=THI74 PE=1 SV=1	5e-22	102
CRD_FB_c22191_g1_i1	569	P56331	Eukaryotic translation initiation factor 1A OS=Onobrychis viciifolia PE=2 SV=2	9e-29	125
CRD_FB_c22192_g1_i1	277	Q8I7P9	Retrovirus-related Pol polyprotein from transposon opus OS=Drosophila melanogaster GN=pol PE=4 SV=1	5e-10	61.6
CRD_FB_c22224_g1_i1	205	Q9ZSK5	Zeatin O-glucosyltransferase OS=Phaseolus lunatus GN=ZOG1 PE=2 SV=1	5e-23	104
CRD_FB_c22224_g2_i1	427	Q9ZSK5	Zeatin O-glucosyltransferase OS=Phaseolus lunatus GN=ZOG1 PE=2 SV=1	1e-33	140
CRD_FB_c22278_g1_i1	296	P0C2F6	Putative ribonuclease H protein At1g65750 OS=Arabidopsis thaliana GN=At1g65750 PE=3 SV=1	0.0002	43.1
CRD_FB_c22313_g1_i1	284	Q9SXD8	Pentatricopeptide repeat-containing protein At1g62590 OS=Arabidopsis thaliana GN=At1g62590 PE=2 SV=1	2e-15	79.7
CRD_FB_c22373_g1_i1	221	Q9FLS0	F-box protein At5g07610 OS=Arabidopsis thaliana GN=At5g07610 PE=2 SV=1	0.0008	40.8
CRD_FB_c2239_g1_i1	247	O23482	Oligopeptide transporter 3 OS=Arabidopsis thaliana GN=OPT3 PE=2 SV=3	7e-43	170
CRD_FB_c2239_g2_i1	398	O23482	Oligopeptide transporter 3 OS=Arabidopsis thaliana GN=OPT3 PE=2 SV=3	3e-53	205
CRD_FB_c22402_g1_i1	211	Q9LV03	Glutamate synthase 1 [NADH], chloroplastic OS=Arabidopsis thaliana GN=GLT1 PE=1 SV=2	7e-21	97.4
CRD_FB_c22403_g1_i1	422	Q1W376	Phosphomannomutase OS=Glycine max PE=2 SV=1	6e-05	45.1
CRD_FB_c22416_g1_i1	258	Q96564	40S ribosomal protein S27 OS=Hordeum vulgare GN=RPS27 PE=1 SV=2	0.0004	42
CRD_FB_c22423_g1_i1	272	Q9LK65	Putative DUF21 domain-containing protein At3g13070, chloroplastic OS=Arabidopsis thaliana GN=CBSDUFCH1 PE=4 SV=1	4e-05	45.1
CRD_FB_c2243_g1_i1	256	P0C2F6	Putative ribonuclease H protein At1g65750 OS=Arabidopsis thaliana GN=At1g65750 PE=3 SV=1	1e-12	70.1
CRD_FB_c22451_g2_i1	245	Q38796	Homeobox protein LUMINIDEPENDENS OS=Arabidopsis thaliana GN=LD PE=1 SV=2	3e-26	115
CRD_FB_c22452_g1_i1	209	P0C550	Potassium channel AKT1 OS=Oryza sativa subsp. indica GN=AKT1 PE=2 SV=1	0.0002	43.1
CRD_FB_c22476_g2_i2	1717	Q0WPJ7	Putative E3 ubiquitin-protein ligase RF298 OS=Arabidopsis thaliana GN=RF298 PE=2 SV=1	5e-105	380
CRD_FB_c22480_g1_i1	282	Q9WVK4	EH domain-containing protein 1 OS=Mus musculus GN=Ehd1 PE=1 SV=1	1e-08	56.6
CRD_FB_c22521_g3_i1	383	Q8GXC7	F-box/kelch-repeat protein At3g06240 OS=Arabidopsis thaliana GN=At3g06240 PE=2 SV=1	9e-08	53.9
CRD_FB_c2252_g1_i1	305	P22953	Probable mediator of RNA polymerase II transcription subunit 37e OS=Arabidopsis thaliana GN=MED37E PE=1 SV=3	2e-44	175
CRD_FB_c22559_g1_i1	327	P10978	Retrovirus-related Pol polyprotein from transposon TNT 1-94 OS=Nicotiana tabacum PE=2 SV=1	1e-08	44.3
CRD_FB_c22565_g1_i1	208	Q9FYB9	Cation/H(+) antiporter 11 OS=Arabidopsis thaliana GN=CHX11 PE=2 SV=2	2e-09	59.7
CRD_FB_c22618_g1_i1	373	Q5PP26	Piriformospora indica-insensitive protein 2 OS=Arabidopsis thaliana GN=PII-2 PE=2 SV=1	3e-09	58.9
CRD_FB_c22620_g1_i1	461	Q9M339	40S ribosomal protein S3-2 OS=Arabidopsis thaliana GN=RPS3B PE=1 SV=1	1e-26	62
CRD_FB_c22641_g1_i1	1259	Q3E991	Probable inactive leucine-rich repeat receptor-like protein kinase At5g20690 OS=Arabidopsis thaliana GN=At5g20690 PE=2 SV=4	2e-87	321
CRD_FB_c22641_g2_i1	607	Q3E991	Probable inactive leucine-rich repeat receptor-like protein kinase At5g20690 OS=Arabidopsis thaliana GN=At5g20690 PE=2 SV=4	7e-20	95.9
CRD_FB_c22645_g2_i1	233	Q9FZ70	F-box/FBD/LRR-repeat protein At1g13570 OS=Arabidopsis thaliana GN=At1g13570 PE=2 SV=1	9e-06	47.4
CRD_FB_c22658_g1_i1	211	Q9XIQ4	UDP-glycosyltransferase 79B11 OS=Arabidopsis thaliana GN=UGT79B11 PE=3 SV=1	1e-24	110
CRD_FB_c22658_g2_i1	214	Q9FN26	UDP-glycosyltransferase 79B6 OS=Arabidopsis thaliana GN=UGT79B6 PE=2 SV=1	9e-16	80.5
CRD_FB_c22688_g1_i1	1033	Q7XT42	Squamosa promoter-binding-like protein 7 OS=Oryza sativa subsp. japonica GN=SPL7 PE=2 SV=2	3e-45	181
CRD_FB_c22697_g2_i1	238	Q9UKX3	Myosin-13 OS=Homo sapiens GN=MYH13 PE=1 SV=2	0.0002	43.1
CRD_FB_c22717_g1_i2	443	Q8GUN5	Protein PHR1-LIKE 1 OS=Arabidopsis thaliana GN=PHL1 PE=1 SV=1	1e-16	84
CRD_FB_c22722_g2_i1	217	Q9SZB6	Protein WEAK CHLOROPLAST MOVEMENT UNDER BLUE LIGHT-like 1 OS=Arabidopsis thaliana GN=WEL1 PE=2 SV=1	1e-20	97.1
CRD_FB_c22788_g1_i1	232	Q9LQC8	ADP-ribosylation factor 2-A OS=Arabidopsis thaliana GN=ARF2-A PE=2 SV=2	2e-37	152
CRD_FB_c22801_g1_i1	605	Q9LYZ4	F-box/LRR-repeat protein At5g02910 OS=Arabidopsis thaliana GN=At5g02910 PE=2 SV=1	2e-10	64.3
CRD_FB_c22801_g2_i1	256	Q9FM89	F-box/FBD/LRR-repeat protein At5g56420 OS=Arabidopsis thaliana GN=At5g56420 PE=2 SV=1	2e-11	66.2
CRD_FB_c22827_g1_i1	386	P0C2F6	Putative ribonuclease H protein At1g65750 OS=Arabidopsis thaliana GN=At1g65750 PE=3 SV=1	3e-09	43.1
CRD_FB_c22843_g1_i1	299	Q54MZ3	Anaphase-promoting complex subunit cdc20 OS=Dictyostelium discoideum GN=cdc20 PE=1 SV=1	1e-22	103
CRD_FB_c22866_g1_i1	297	Q6Q2C2	Bifunctional epoxide hydrolase 2 OS=Sus scrofa GN=EPHX2 PE=2 SV=1	5e-07	51.6
CRD_FB_c22866_g2_i1	280	Q6Q2C2	Bifunctional epoxide hydrolase 2 OS=Sus scrofa GN=EPHX2 PE=2 SV=1	4e-05	45.1
CRD_FB_c2287_g1_i1	274	Q67XC9	Probable trehalose-phosphate phosphatase D OS=Arabidopsis thaliana GN=TPPD PE=2 SV=1	3e-28	122
CRD_FB_c22915_g1_i2	384	Q39147	DNA-3-methyladenine glycosylase OS=Arabidopsis thaliana GN=MAG PE=2 SV=1	3e-32	135
CRD_FB_c2293_g1_i1	707	Q9LUM1	Protein LURP-one-related 11 OS=Arabidopsis thaliana GN=At3g14260 PE=2 SV=1	9e-26	73.9
CRD_FB_c22944_g3_i1	390	Q76R05	E3 ubiquitin-protein ligase p28-like OS=Variola virus (isolate Human/India/Ind3/1967) GN=p28 PE=3 SV=1	3e-08	55.8
CRD_FB_c22950_g1_i2	502	Q76LT9	Transmembrane protein 258 OS=Gallus gallus GN=TMEM258 PE=3 SV=1	3e-07	53.5
CRD_FB_c22992_g1_i1	278	Q9C9B0	UDP-glycosyltransferase 89B1 OS=Arabidopsis thaliana GN=UGT89B1 PE=2 SV=2	6e-18	87.8
CRD_FB_c23022_g1_i1	349	P10978	Retrovirus-related Pol polyprotein from transposon TNT 1-94 OS=Nicotiana tabacum PE=2 SV=1	4e-12	68.6
CRD_FB_c23035_g3_i1	641	Q11119	Ubiquitin carboxyl-terminal hydrolase 14 OS=Schizosaccharomyces pombe (strain 972 / ATCC 24843) GN=ubp14 PE=1 SV=2	1e-07	55.1
CRD_FB_c23103_g1_i1	220	P12615	12S seed storage globulin 1 OS=Avena sativa PE=2 SV=1	3e-05	45.8
CRD_FB_c23107_g1_i1	239	Q9LY84	GDSL esterase/lipase At5g14450 OS=Arabidopsis thaliana GN=At5g14450 PE=2 SV=1	5e-20	94.7
CRD_FB_c23137_g1_i3	1643	Q9BRT8	COBW domain-containing protein 1 OS=Homo sapiens GN=CBWD1 PE=1 SV=1	3e-49	195
CRD_FB_c23144_g1_i1	833	P55231	Glucose-1-phosphate adenylyltransferase large subunit 3, chloroplastic OS=Arabidopsis thaliana GN=APL3 PE=2 SV=2	2e-11	57.4
CRD_FB_c23146_g1_i1	734	O49816	Late embryogenesis abundant protein 1 OS=Cicer arietinum PE=1 SV=1	6e-11	66.6
CRD_FB_c23146_g2_i1	803	O49816	Late embryogenesis abundant protein 1 OS=Cicer arietinum PE=1 SV=1	7e-11	66.6
CRD_FB_c23165_g1_i1	1645	Q39227	24-methylenesterol C-methyltransferase 2 OS=Arabidopsis thaliana GN=SMT2 PE=1 SV=2	3e-178	624
CRD_FB_c23171_g1_i1	590	Q8GWP0	Transcription factor MYB39 OS=Arabidopsis thaliana GN=MYB39 PE=2 SV=1	1e-19	95.1
CRD_FB_c23180_g1_i1	1178	Q5BKL9	45 kDa calcium-binding protein OS=Xenopus tropicalis GN=sdf4 PE=2 SV=1	2e-13	75.9
CRD_FB_c23192_g1_i1	1260	Q9FYF7	REF/SRPP-like protein At1g67360 OS=Arabidopsis thaliana GN=At1g67360 PE=2 SV=1	5e-53	207
CRD_FB_c23203_g1_i1	326	Q39202	G-type lectin S-receptor-like serine/threonine-protein kinase RLK1 OS=Arabidopsis thaliana GN=RLK1 PE=2 SV=2	1e-06	50.1
CRD_FB_c23204_g1_i1	208	F4JYJ3	Phosphatidylinositol/phosphatidylcholine transfer protein SFH11 OS=Arabidopsis thaliana GN=SFH11 PE=3 SV=1	8e-07	50.8
CRD_FB_c23206_g2_i1	320	C5FD74	40S ribosomal protein S0 OS=Arthroderma otae (strain ATCC MYA-4605 / CBS 113480) GN=RPS0 PE=3 SV=1	3e-53	204
CRD_FB_c23210_g1_i1	720	O26373	UPF0098 protein MTH_273 OS=Methanothermobacter thermautotrophicus (strain ATCC 29096 / DSM 1053 / JCM 10044 / NBRC 100330 / Delta H) GN=MTH_273 PE=3 SV=1	5e-24	110
CRD_FB_c23212_g1_i1	1648	Q54DY9	Probable mitochondrial chaperone BCS1-B OS=Dictyostelium discoideum GN=bcsl1b PE=3 SV=1	8e-31	134
CRD_FB_c23236_g1_i1	244	Q9ZWA6	Zinc finger protein MAGPIE OS=Arabidopsis thaliana GN=MGP PE=1 SV=1	1e-44	176
CRD_FB_c23240_g1_i1	334	Q944M5	Bidirectional sugar transporter SWEET4 OS=Arabidopsis thaliana GN=SWEET4 PE=2 SV=1	1e-27	120
CRD_FB_c23261_g1_i1	1523	O01916	Probable cardiolipin synthase 1 OS=Caenorhabditis elegans GN=crls-1 PE=3 SV=1	5e-18	91.7
CRD_FB_c23272_g1_i1	259	Q39214	Disease resistance protein RPM1 OS=Arabidopsis thaliana GN=RPM1 PE=1 SV=1	7e-13	70.9
CRD_FB_c23302_g1_i1	215	Q7SC06	40S ribosomal protein S25 OS=Neurospora crassa (strain ATCC 24698 / 74-OR23-1A / CBS 708.71 / DSM 1257 / FGSC 987) GN=rps-25 PE=3 SV=1	2e-12	69.3
CRD_FB_c23328_g1_i1	1572	Q9CAY3	Glycerol-3-phosphate acyltransferase 5 OS=Arabidopsis thaliana GN=GPAT5 PE=1 SV=1	1e-171	602
CRD_FB_c23329_g2_i2	723	Q84MA2	Type I inositol 1,4,5-trisphosphate 5-phosphatase 1 OS=Arabidopsis thaliana GN=IP5P1 PE=1 SV=2	1e-31	135
CRD_FB_c23332_g1_i1	507	O49606	Actin-depolymerizing factor 9 OS=Arabidopsis thaliana GN=ADF9 PE=2 SV=2	1e-36	150
CRD_FB_c23332_g1_i3	676	Q9ZNT3	Actin-depolymerizing factor 5 OS=Arabidopsis thaliana GN=ADF5 PE=1 SV=1	4e-60	229
CRD_FB_c23374_g1_i1	1043	F4IRU3	Myosin-12 OS=Arabidopsis thaliana GN=XI-F PE=2 SV=1	4e-144	509
CRD_FB_c23379_g1_i1	1554	Q6YYB0	Uncharacterized protein Os08g0359500 OS=Oryza sativa subsp. japonica GN=Os08g0359500 PE=2 SV=1	2e-37	155
CRD_FB_c23391_g1_i1	1293	Q8VYR2	Nudix hydrolase 9 OS=Arabidopsis thaliana GN=NUDT9 PE=2 SV=1	8e-112	402
CRD_FB_c2340_g1_i1	2097	Q8VYW6	Gamma-glutamyltranspeptidase 1 OS=Arabidopsis thaliana GN=GGT1 PE=2 SV=1	0	691
CRD_FB_c23412_g1_i1	1574	Q9SBA5	Inositol-tetrakisphosphate 1-kinase 1 OS=Arabidopsis thaliana GN=ITPK1 PE=2 SV=1	5e-98	357
CRD_FB_c23415_g2_i1	201	Q91X83	S-adenosylmethionine synthase isoform type-1 OS=Mus musculus GN=Mat1a PE=2 SV=1	1e-16	83.2
CRD_FB_c23422_g1_i1	1084	Q9LQY3	Transmembrane emp24 domain-containing protein p24delta9 OS=Arabidopsis thaliana GN=At1g26690 PE=2 SV=1	3e-71	267
CRD_FB_c23454_g2_i1	371	Q9FHX5	Glucan endo-1,3-beta-glucosidase 10 OS=Arabidopsis thaliana GN=At5g42100 PE=1 SV=1	1e-38	156
CRD_FB_c23460_g1_i1	1015	Q567B1	Ubiquitin thioesterase OTU1 OS=Danio rerio GN=yod1 PE=2 SV=1	2e-53	208
CRD_FB_c23466_g1_i1	870	P17407	21 kDa protein OS=Daucus carota PE=2 SV=1	2e-30	131
CRD_FB_c23473_g2_i1	848	Q9SGN6	MACPF domain-containing protein NSL1 OS=Arabidopsis thaliana GN=NSL1 PE=1 SV=1	4e-45	180
CRD_FB_c23484_g1_i1	218	O59950	40S ribosomal protein S4 OS=Yarrowia lipolytica (strain CLIB 122 / E 150) GN=RPS4 PE=2 SV=1	1e-26	116
CRD_FB_c23487_g1_i1	290	P04323	Retrovirus-related Pol polyprotein from transposon 17.6 OS=Drosophila melanogaster GN=pol PE=4 SV=1	5e-07	51.6
CRD_FB_c23489_g1_i1	239	Q9LSB1	UDP-glucuronate:xylan alpha-glucuronosyltransferase 1 OS=Arabidopsis thaliana GN=GUX1 PE=2 SV=1	1e-37	153
CRD_FB_c23489_g2_i1	280	Q9LSB1	UDP-glucuronate:xylan alpha-glucuronosyltransferase 1 OS=Arabidopsis thaliana GN=GUX1 PE=2 SV=1	5e-23	104
CRD_FB_c23494_g1_i1	306	Q94C74	Serine hydroxymethyltransferase 2, mitochondrial OS=Arabidopsis thaliana GN=SHM2 PE=1 SV=2	3e-34	141
CRD_FB_c23495_g1_i1	1455	P52408	Glucan endo-1,3-beta-glucosidase, basic isoform OS=Prunus persica GN=GNS1 PE=3 SV=1	2e-119	428
CRD_FB_c23503_g1_i1	1586	Q9STM6	GDSL esterase/lipase At3g48460 OS=Arabidopsis thaliana GN=At3g48460 PE=2 SV=1	8e-115	413
CRD_FB_c23516_g1_i1	264	Q9ASS4	Probably inactive leucine-rich repeat receptor-like protein kinase At5g48380 OS=Arabidopsis thaliana GN=At5g48380 PE=1 SV=1	3e-18	89
CRD_FB_c23516_g2_i1	211	C0LGI5	Probable LRR receptor-like serine/threonine-protein kinase At1g69990 OS=Arabidopsis thaliana GN=At1g69990 PE=2 SV=1	4e-09	58.5
CRD_FB_c23516_g3_i1	298	Q9ASS4	Probably inactive leucine-rich repeat receptor-like protein kinase At5g48380 OS=Arabidopsis thaliana GN=At5g48380 PE=1 SV=1	5e-15	78.2
CRD_FB_c23553_g1_i1	1166	Q42551	SUMO-conjugating enzyme SCE1 OS=Arabidopsis thaliana GN=SCE1 PE=1 SV=1	7e-83	306
CRD_FB_c23576_g1_i1	594	Q7PC87	ABC transporter G family member 34 OS=Arabidopsis thaliana GN=ABCG34 PE=2 SV=1	2e-20	97.8
CRD_FB_c23580_g2_i1	206	O81004	GTP-binding protein At2g22870 OS=Arabidopsis thaliana GN=EMB2001 PE=2 SV=2	5e-17	84.7
CRD_FB_c23590_g1_i1	1676	Q2TE74	Glutathione gamma-glutamylcysteinyltransferase 2 OS=Lotus japonicus GN=PCS2 PE=2 SV=2	3e-87	321
CRD_FB_c23591_g1_i1	335	P10978	Retrovirus-related Pol polyprotein from transposon TNT 1-94 OS=Nicotiana tabacum PE=2 SV=1	9e-11	63.9
CRD_FB_c23624_g1_i1	671	Q9FME0	Replication protein A 70 kDa DNA-binding subunit D OS=Arabidopsis thaliana GN=RPA1D PE=2 SV=1	5e-06	50.1
CRD_FB_c23625_g1_i1	278	Q9SCN8	Cell division control protein 48 homolog D OS=Arabidopsis thaliana GN=CDC48D PE=1 SV=1	2e-05	46.2
CRD_FB_c23644_g1_i1	257	O65418	Anaphase-promoting complex subunit 4 OS=Arabidopsis thaliana GN=APC4 PE=2 SV=2	5e-29	114
CRD_FB_c23683_g1_i1	519	Q43502	Proteinase inhibitor type-2 CEVI57 OS=Solanum lycopersicum GN=CEVI57 PE=2 SV=1	0.0002	44.3
CRD_FB_c23694_g1_i1	1096	Q9FGD2	Putative B3 domain-containing protein At5g66980 OS=Arabidopsis thaliana GN=At5g66980 PE=3 SV=1	1e-11	69.7
CRD_FB_c23726_g3_i1	264	P09607	Pectinesterase 2.1 OS=Solanum lycopersicum GN=PME2.1 PE=2 SV=2	5e-11	64.7
CRD_FB_c23733_g2_i1	537	Q6DRL5	Myb-binding protein 1A-like protein OS=Danio rerio GN=mybbp1a PE=1 SV=1	6e-05	45.8
CRD_FB_c23734_g1_i1	1189	P0C2F6	Putative ribonuclease H protein At1g65750 OS=Arabidopsis thaliana GN=At1g65750 PE=3 SV=1	5e-09	61.2
CRD_FB_c23744_g1_i3	1509	Q9LYT2	Pentatricopeptide repeat-containing protein At3g59040 OS=Arabidopsis thaliana GN=At3g59040 PE=2 SV=2	9e-140	496
CRD_FB_c23767_g1_i2	2160	Q8BW10	RNA-binding protein NOB1 OS=Mus musculus GN=Nob1 PE=1 SV=1	3e-30	132
CRD_FB_c237_g1_i1	1503	P42734	Probable cinnamyl alcohol dehydrogenase 9 OS=Arabidopsis thaliana GN=CAD9 PE=2 SV=2	2e-139	494
CRD_FB_c23801_g1_i1	222	Q9SV13	Sulfate transporter 3.1 OS=Arabidopsis thaliana GN=SULTR3;1 PE=2 SV=1	1e-16	83.2
CRD_FB_c23818_g1_i1	317	Q9FLW0	Probable receptor-like protein kinase At5g24010 OS=Arabidopsis thaliana GN=At5g24010 PE=1 SV=1	2e-50	195
CRD_FB_c23827_g2_i1	1241	Q0DA50	Zinc finger CCCH domain-containing protein 45 OS=Oryza sativa subsp. japonica GN=Os06g0677700 PE=4 SV=1	5e-19	94.7
CRD_FB_c23852_g1_i1	479	Q9SUC9	Uncharacterized GPI-anchored protein At4g28100 OS=Arabidopsis thaliana GN=At4g28100 PE=1 SV=1	8e-16	81.6
CRD_FB_c23855_g1_i1	617	B1H2N3	Calcium uptake protein 1, mitochondrial OS=Xenopus tropicalis GN=micu1 PE=2 SV=2	5e-31	132
CRD_FB_c23859_g1_i2	549	Q03ZL3	tRNA pseudouridine synthase A OS=Leuconostoc mesenteroides subsp. mesenteroides (strain ATCC 8293 / NCDO 523) GN=truA PE=3 SV=1	5e-15	79.3
CRD_FB_c23880_g1_i1	389	P10978	Retrovirus-related Pol polyprotein from transposon TNT 1-94 OS=Nicotiana tabacum PE=2 SV=1	4e-07	52
CRD_FB_c23894_g1_i1	906	Q9SJN0	Protein ABSCISIC ACID-INSENSITIVE 5 OS=Arabidopsis thaliana GN=ABI5 PE=1 SV=1	2e-38	158
CRD_FB_c23911_g1_i1	204	Q9MBA3	Cell cycle checkpoint protein RAD17 OS=Arabidopsis thaliana GN=RAD17 PE=2 SV=1	3e-16	82
CRD_FB_c23912_g1_i1	207	P0CX48	40S ribosomal protein S11-B OS=Saccharomyces cerevisiae (strain ATCC 204508 / S288c) GN=RPS11B PE=1 SV=1	1e-31	133
CRD_FB_c2391_g1_i1	1045	Q86A88	Dynein light chain, cytoplasmic OS=Dictyostelium discoideum GN=dlcB PE=3 SV=1	1e-15	82.8
CRD_FB_c23923_g1_i1	989	Q6IV56	RING finger protein 141 OS=Danio rerio GN=rnf141 PE=2 SV=2	5e-08	57.8
CRD_FB_c23933_g1_i1	947	Q8LPR5	Transcription factor TCP4 OS=Arabidopsis thaliana GN=TCP4 PE=2 SV=1	3e-40	164
CRD_FB_c23940_g1_i1	409	Q62598	Dentin sialophosphoprotein OS=Rattus norvegicus GN=Dspp PE=1 SV=2	2e-10	62.8
CRD_FB_c23987_g1_i1	695	P0C2F6	Putative ribonuclease H protein At1g65750 OS=Arabidopsis thaliana GN=At1g65750 PE=3 SV=1	7e-06	49.7
CRD_FB_c23989_g1_i1	408	Q9M9Y4	E3 ubiquitin protein ligase DRIP1 OS=Arabidopsis thaliana GN=DRIP1 PE=1 SV=2	2e-08	56.2
CRD_FB_c24011_g1_i1	906	Q6NMR8	Protein FANTASTIC FOUR 3 OS=Arabidopsis thaliana GN=FAF3 PE=2 SV=1	4e-06	51.2
CRD_FB_c24041_g1_i1	994	Q93YV6	Serine/threonine protein phosphatase 2A 57 kDa regulatory subunit B' iota isoform OS=Arabidopsis thaliana GN=B'IOTA PE=2 SV=1	2e-77	288
CRD_FB_c24046_g1_i1	270	Q9XID3	G-type lectin S-receptor-like serine/threonine-protein kinase At1g34300 OS=Arabidopsis thaliana GN=At1g34300 PE=1 SV=1	1e-06	50.1
CRD_FB_c24046_g2_i1	403	Q8RWZ5	G-type lectin S-receptor-like serine/threonine-protein kinase SD2-5 OS=Arabidopsis thaliana GN=SD25 PE=1 SV=1	3e-06	49.3
CRD_FB_c24058_g2_i1	371	Q9FZ70	F-box/FBD/LRR-repeat protein At1g13570 OS=Arabidopsis thaliana GN=At1g13570 PE=2 SV=1	3e-10	62
CRD_FB_c24082_g1_i1	1016	P30155	50S ribosomal protein L27, chloroplastic OS=Nicotiana tabacum GN=RPL27 PE=1 SV=1	8e-67	253
CRD_FB_c24086_g1_i1	286	Q9STS6	LOB domain-containing protein 27 OS=Arabidopsis thaliana GN=LBD27 PE=2 SV=1	5e-14	74.7
CRD_FB_c24091_g1_i1	212	Q9FHQ1	GDSL esterase/lipase At5g37690 OS=Arabidopsis thaliana GN=At5g37690 PE=2 SV=1	5e-17	84.7
CRD_FB_c24093_g1_i1	364	Q9LXF4	Pentatricopeptide repeat-containing protein At5g15280 OS=Arabidopsis thaliana GN=At5g15280 PE=2 SV=1	7e-13	70.9
CRD_FB_c24122_g1_i1	338	Q91WE3	Ribonuclease P protein subunit p25 OS=Mus musculus GN=Rpp25 PE=2 SV=1	5e-06	48.1
CRD_FB_c24126_g2_i1	265	Q38732	DAG protein, chloroplastic OS=Antirrhinum majus GN=DAG PE=2 SV=1	3e-21	99
CRD_FB_c24131_g1_i1	644	Q9STS6	LOB domain-containing protein 27 OS=Arabidopsis thaliana GN=LBD27 PE=2 SV=1	4e-45	179
CRD_FB_c24131_g2_i1	357	Q9STS6	LOB domain-containing protein 27 OS=Arabidopsis thaliana GN=LBD27 PE=2 SV=1	8e-07	50.8
CRD_FB_c24150_g1_i1	911	O48890	DNA-directed RNA polymerase II subunit 4 OS=Arabidopsis thaliana GN=NRPB4 PE=1 SV=1	7e-67	253
CRD_FB_c24165_g1_i1	219	Q9FND9	Probable galactinol--sucrose galactosyltransferase 5 OS=Arabidopsis thaliana GN=RFS5 PE=1 SV=1	6e-25	110
CRD_FB_c24179_g1_i1	1174	Q8GXC7	F-box/kelch-repeat protein At3g06240 OS=Arabidopsis thaliana GN=At3g06240 PE=2 SV=1	8e-24	110
CRD_FB_c24180_g2_i1	856	Q9CA89	Rop guanine nucleotide exchange factor 12 OS=Arabidopsis thaliana GN=ROPGEF12 PE=1 SV=1	2e-92	337
CRD_FB_c24180_g4_i1	424	Q9CA89	Rop guanine nucleotide exchange factor 12 OS=Arabidopsis thaliana GN=ROPGEF12 PE=1 SV=1	3e-09	59.3
CRD_FB_c24185_g3_i2	460	P04323	Retrovirus-related Pol polyprotein from transposon 17.6 OS=Drosophila melanogaster GN=pol PE=4 SV=1	6e-33	138
CRD_FB_c24204_g1_i1	210	Q99315	Transposon Ty3-G Gag-Pol polyprotein OS=Saccharomyces cerevisiae (strain ATCC 204508 / S288c) GN=TY3B-G PE=1 SV=3	4e-06	48.5
CRD_FB_c24204_g2_i1	217	P04323	Retrovirus-related Pol polyprotein from transposon 17.6 OS=Drosophila melanogaster GN=pol PE=4 SV=1	9e-09	57.4
CRD_FB_c24206_g2_i1	207	Q9FJU9	Glucan endo-1,3-beta-glucosidase 13 OS=Arabidopsis thaliana GN=At5g56590 PE=1 SV=1	2e-06	49.3
CRD_FB_c24218_g2_i1	236	Q0WPN0	Inactive exonuclease DIS3L2 OS=Arabidopsis thaliana GN=SOV PE=2 SV=1	4e-23	105
CRD_FB_c24218_g3_i1	340	Q0WPN0	Inactive exonuclease DIS3L2 OS=Arabidopsis thaliana GN=SOV PE=2 SV=1	4e-40	161
CRD_FB_c2426_g1_i1	229	P15478	Patatin-T5 OS=Solanum tuberosum PE=1 SV=1	1e-11	66.6
CRD_FB_c24285_g2_i1	387	P93295	Uncharacterized mitochondrial protein AtMg00310 OS=Arabidopsis thaliana GN=AtMg00310 PE=4 SV=1	2e-07	52.8
CRD_FB_c24295_g2_i1	293	Q3E6Q1	Pentatricopeptide repeat-containing protein At1g11290 OS=Arabidopsis thaliana GN=PCMP-H40 PE=2 SV=1	4e-26	115
CRD_FB_c24302_g2_i1	356	Q9FYC1	Cation/H(+) antiporter 4 OS=Arabidopsis thaliana GN=CHX4 PE=2 SV=1	6e-15	77.8
CRD_FB_c24334_g1_i1	229	O65499	Zinc finger protein ZAT3 OS=Arabidopsis thaliana GN=ZAT3 PE=2 SV=1	0.0005	41.6
CRD_FB_c24334_g2_i1	204	O65499	Zinc finger protein ZAT3 OS=Arabidopsis thaliana GN=ZAT3 PE=2 SV=1	8e-05	44.3
CRD_FB_c24373_g1_i1	412	Q9LNT9	SKP1-like protein 4 OS=Arabidopsis thaliana GN=ASK4 PE=1 SV=1	4e-18	88.6
CRD_FB_c24412_g1_i1	886	O64641	Probable carboxylesterase 9 OS=Arabidopsis thaliana GN=CXE9 PE=2 SV=1	2e-86	318
CRD_FB_c24423_g1_i1	342	Q8L709	Cation/H(+) antiporter 28 OS=Arabidopsis thaliana GN=CHX28 PE=2 SV=2	1e-10	63.5
CRD_FB_c24448_g5_i1	1039	P0C2F6	Putative ribonuclease H protein At1g65750 OS=Arabidopsis thaliana GN=At1g65750 PE=3 SV=1	3e-06	50.8
CRD_FB_c24477_g1_i1	240	O64477	G-type lectin S-receptor-like serine/threonine-protein kinase At2g19130 OS=Arabidopsis thaliana GN=At2g19130 PE=2 SV=1	7e-14	74.3
CRD_FB_c24477_g4_i1	1137	O64477	G-type lectin S-receptor-like serine/threonine-protein kinase At2g19130 OS=Arabidopsis thaliana GN=At2g19130 PE=2 SV=1	6e-73	273
CRD_FB_c24489_g2_i1	242	Q9C9H7	Receptor-like protein 12 OS=Arabidopsis thaliana GN=RLP12 PE=2 SV=2	4e-07	52
CRD_FB_c24496_g2_i1	439	Q8GYA4	Cysteine-rich receptor-like protein kinase 10 OS=Arabidopsis thaliana GN=CRK10 PE=1 SV=3	1e-34	143
CRD_FB_c24496_g2_i2	382	Q8GYA4	Cysteine-rich receptor-like protein kinase 10 OS=Arabidopsis thaliana GN=CRK10 PE=1 SV=3	2e-12	69.3
CRD_FB_c24539_g1_i1	522	O22929	Biogenesis of lysosome-related organelles complex 1 subunit 1 OS=Arabidopsis thaliana GN=BLOS1 PE=1 SV=1	1e-20	97.8
CRD_FB_c24557_g1_i1	307	Q9LZD3	Exocyst complex component EXO70A1 OS=Arabidopsis thaliana GN=EXO70A1 PE=1 SV=1	1e-38	156
CRD_FB_c24602_g1_i1	937	O65351	Subtilisin-like protease OS=Arabidopsis thaliana GN=ARA12 PE=1 SV=1	2e-47	188
CRD_FB_c24610_g1_i1	653	Q9CA64	Transcription factor bHLH135 OS=Arabidopsis thaliana GN=BHLH135 PE=1 SV=1	5e-28	123
CRD_FB_c24637_g1_i1	2814	Q8GZB6	Histone-lysine N-methyltransferase, H3 lysine-9 specific SUVH4 OS=Arabidopsis thaliana GN=SUVH4 PE=1 SV=2	0	696
CRD_FB_c24641_g2_i1	282	P48534	L-ascorbate peroxidase, cytosolic OS=Pisum sativum GN=APX1 PE=1 SV=2	8e-12	67.4
CRD_FB_c24657_g1_i1	1712	Q0WUQ1	BAG family molecular chaperone regulator 1 OS=Arabidopsis thaliana GN=BAG1 PE=1 SV=1	3e-85	315
CRD_FB_c24670_g1_i1	1214	P69781	GATA transcription factor 12 OS=Arabidopsis thaliana GN=GATA12 PE=2 SV=1	1e-68	259
CRD_FB_c24722_g2_i1	268	Q5PAH2	Peptide chain release factor 1 OS=Anaplasma marginale (strain St. Maries) GN=prfA PE=3 SV=1	2e-11	65.9
CRD_FB_c24725_g2_i1	709	Q94AW5	Ethylene-responsive transcription factor ERF003 OS=Arabidopsis thaliana GN=ERF003 PE=2 SV=1	1e-46	185
CRD_FB_c24742_g1_i1	307	Q4IJT5	Translationally-controlled tumor protein homolog OS=Gibberella zeae (strain PH-1 / ATCC MYA-4620 / FGSC 9075 / NRRL 31084) GN=FGSG_02523 PE=3 SV=1	2e-29	126
CRD_FB_c24743_g1_i1	204	Q07796	Superoxide dismutase [Cu-Zn] OS=Ipomoea batatas GN=SODCC PE=2 SV=2	1e-19	93.6
CRD_FB_c24748_g1_i1	218	Q94CS9	Probable aquaporin TIP1-2 OS=Oryza sativa subsp. japonica GN=TIP1-2 PE=2 SV=1	3e-10	62.4
CRD_FB_c24748_g2_i1	291	O82598	Aquaporin TIP1-3 OS=Arabidopsis thaliana GN=TIP1-3 PE=1 SV=1	1e-46	182
CRD_FB_c24774_g1_i1	203	P60838	Probable disease resistance protein At1g12280 OS=Arabidopsis thaliana GN=At1g12280 PE=3 SV=1	1e-08	56.6
CRD_FB_c24775_g1_i1	531	P0C2F6	Putative ribonuclease H protein At1g65750 OS=Arabidopsis thaliana GN=At1g65750 PE=3 SV=1	3e-15	80.1
CRD_FB_c24808_g2_i1	1103	Q9M015	Uncharacterized protein At5g01610 OS=Arabidopsis thaliana GN=At5g01610 PE=1 SV=1	7e-11	67.4
CRD_FB_c24810_g2_i1	1847	Q9LPR8	Scarecrow-like protein 3 OS=Arabidopsis thaliana GN=SCL3 PE=2 SV=1	1e-171	602
CRD_FB_c24813_g1_i2	1113	Q8LG10	GATA transcription factor 15 OS=Arabidopsis thaliana GN=GATA15 PE=2 SV=2	1e-21	103
CRD_FB_c24818_g1_i1	268	Q9SKC5	UDP-glycosyltransferase 74D1 OS=Arabidopsis thaliana GN=UGT74D1 PE=1 SV=1	1e-20	96.7
CRD_FB_c24829_g1_i1	205	P0CX24	60S ribosomal protein L20-B OS=Saccharomyces cerevisiae (strain ATCC 204508 / S288c) GN=RPL20B PE=1 SV=1	5e-18	88.2
CRD_FB_c24855_g1_i1	263	Q9FF46	ABC transporter G family member 28 OS=Arabidopsis thaliana GN=ABCG28 PE=3 SV=1	5e-22	101
CRD_FB_c24882_g1_i1	258	O14069	Probable 60S ribosomal protein L28e OS=Schizosaccharomyces pombe (strain 972 / ATCC 24843) GN=rpl28e PE=1 SV=1	1e-10	63.5
CRD_FB_c24904_g1_i1	534	O43719	HIV Tat-specific factor 1 OS=Homo sapiens GN=HTATSF1 PE=1 SV=1	0.0007	42.4
CRD_FB_c24904_g2_i1	1272	Q54MI3	SUN domain-containing protein 2 OS=Dictyostelium discoideum GN=sun2 PE=3 SV=1	0.0007	44.3
CRD_FB_c24930_g2_i1	710	Q5W7F2	ADP-ribosylation factor GTPase-activating protein AGD3 OS=Arabidopsis thaliana GN=AGD3 PE=1 SV=1	8e-96	348
CRD_FB_c24936_g1_i1	229	Q9SD62	Putative receptor-like protein kinase At3g47110 OS=Arabidopsis thaliana GN=At3g47110 PE=3 SV=1	6e-15	77.8
CRD_FB_c24938_g1_i1	1493	Q07262	1-aminocyclopropane-1-carboxylate synthase OS=Nicotiana tabacum GN=ACS1 PE=2 SV=1	2e-165	581
CRD_FB_c24941_g1_i1	381	Q4R6I1	Gypsy retrotransposon integrase-like protein 1 OS=Macaca fascicularis GN=GIN1 PE=2 SV=1	0.0001	43.5
CRD_FB_c24950_g1_i1	528	F4J9Q6	Peptidyl-prolyl cis-trans isomerase FKBP43 OS=Arabidopsis thaliana GN=FKBP43 PE=2 SV=1	3e-16	83.2
CRD_FB_c24954_g1_i1	536	Q9T048	Disease resistance protein At4g27190 OS=Arabidopsis thaliana GN=At4g27190 PE=2 SV=1	6e-21	99
CRD_FB_c24954_g2_i1	704	Q940K0	Probable disease resistance protein At1g61180 OS=Arabidopsis thaliana GN=At1g61180 PE=2 SV=2	1e-17	89
CRD_FB_c24955_g1_i1	396	Q94KT8	Protein COBRA OS=Arabidopsis thaliana GN=COB PE=2 SV=1	3e-40	162
CRD_FB_c24955_g3_i1	388	O04500	COBRA-like protein 6 OS=Arabidopsis thaliana GN=COBL6 PE=2 SV=2	7e-41	164
CRD_FB_c24960_g1_i1	816	Q9SHJ5	Glycerol-3-phosphate acyltransferase 1 OS=Arabidopsis thaliana GN=GPAT1 PE=1 SV=1	5e-100	362
CRD_FB_c24962_g1_i1	422	Q9FWW5	WEB family protein At1g12150 OS=Arabidopsis thaliana GN=At1g12150 PE=2 SV=1	9e-19	90.9
CRD_FB_c24962_g2_i1	1552	Q9LVQ4	WEB family protein At5g55860 OS=Arabidopsis thaliana GN=At5g55860 PE=2 SV=1	3e-62	238
CRD_FB_c24977_g1_i1	356	P10978	Retrovirus-related Pol polyprotein from transposon TNT 1-94 OS=Nicotiana tabacum PE=2 SV=1	8e-12	67.4
CRD_FB_c24977_g2_i1	582	P04146	Copia protein OS=Drosophila melanogaster GN=GIP PE=1 SV=3	4e-14	76.6
CRD_FB_c24979_g1_i2	439	B3H7G2	Ubiquitin-related modifier 1 homolog 2 OS=Arabidopsis thaliana GN=URM1-2 PE=3 SV=1	2e-15	79.7
CRD_FB_c24979_g2_i1	208	B3H7G2	Ubiquitin-related modifier 1 homolog 2 OS=Arabidopsis thaliana GN=URM1-2 PE=3 SV=1	4e-07	52
CRD_FB_c24980_g1_i1	694	Q9LV40	Rho guanine nucleotide exchange factor 8 OS=Arabidopsis thaliana GN=ROPGEF8 PE=1 SV=1	3e-24	110
CRD_FB_c25005_g1_i1	479	P10978	Retrovirus-related Pol polyprotein from transposon TNT 1-94 OS=Nicotiana tabacum PE=2 SV=1	0.0002	43.5
CRD_FB_c25006_g1_i1	263	Q38834	Disease resistance RPP13-like protein 4 OS=Arabidopsis thaliana GN=RPP13L4 PE=2 SV=2	2e-06	49.3
CRD_FB_c25015_g1_i1	1019	Q5JMH0	Potassium transporter 6 OS=Oryza sativa subsp. japonica GN=HAK6 PE=2 SV=1	1e-73	275
CRD_FB_c25015_g2_i1	982	Q84YJ9	Potassium transporter 26 OS=Oryza sativa subsp. japonica GN=HAK26 PE=2 SV=1	6e-111	399
CRD_FB_c25015_g3_i1	677	Q84YJ9	Potassium transporter 26 OS=Oryza sativa subsp. japonica GN=HAK26 PE=2 SV=1	4e-37	153
CRD_FB_c25034_g1_i1	780	P13917	Basic 7S globulin OS=Glycine max GN=BG PE=1 SV=2	7e-34	142
CRD_FB_c25035_g1_i1	766	O64380	Polyadenylate-binding protein 3 OS=Arabidopsis thaliana GN=PAB3 PE=2 SV=1	4e-06	50.8
CRD_FB_c25036_g1_i1	1153	P46486	Photosystem I reaction center subunit III, chloroplastic OS=Flaveria trinervia GN=PSAF PE=2 SV=1	1e-70	265
CRD_FB_c25082_g1_i1	345	Q8S905	Kinesin-like protein NACK1 OS=Arabidopsis thaliana GN=NACK1 PE=1 SV=1	7e-09	57.8
CRD_FB_c25088_g1_i1	936	P87132	Uncharacterized protein C167.05 OS=Schizosaccharomyces pombe (strain 972 / ATCC 24843) GN=SPAC167.05 PE=1 SV=2	0.0001	46.2
CRD_FB_c25095_g1_i2	950	Q9C9Z8	V-type proton ATPase subunit E2 OS=Arabidopsis thaliana GN=VHA-E2 PE=2 SV=1	5e-88	323
CRD_FB_c25095_g1_i3	833	Q9C9Z8	V-type proton ATPase subunit E2 OS=Arabidopsis thaliana GN=VHA-E2 PE=2 SV=1	1e-71	268
CRD_FB_c25100_g1_i1	1111	Q3EB08	F-box/kelch-repeat protein At3g24760 OS=Arabidopsis thaliana GN=At3g24760 PE=2 SV=1	3e-59	228
CRD_FB_c25105_g1_i1	207	Q80TL7	Protein MON2 homolog OS=Mus musculus GN=Mon2 PE=2 SV=2	9e-06	47.4
CRD_FB_c25119_g1_i1	904	P62305	Small nuclear ribonucleoprotein E OS=Mus musculus GN=Snrpe PE=2 SV=1	2e-28	125
CRD_FB_c25121_g1_i1	297	Q8TFH1	60S ribosomal protein L18-B OS=Schizosaccharomyces pombe (strain 972 / ATCC 24843) GN=rpl18b PE=1 SV=1	3e-32	135
CRD_FB_c25139_g1_i1	275	P17840	S-locus-specific glycoprotein S13 OS=Brassica oleracea GN=SLSG PE=2 SV=2	3e-26	115
CRD_FB_c25146_g1_i1	1040	Q6I544	Germin-like protein 5-1 OS=Oryza sativa subsp. japonica GN=Os05g0277500 PE=2 SV=1	2e-78	291
CRD_FB_c25153_g1_i1	1870	Q9FFN2	Probable glycosyltransferase At5g03795 OS=Arabidopsis thaliana GN=At5g03795 PE=3 SV=2	2e-85	315
CRD_FB_c25155_g2_i1	369	P14381	Transposon TX1 uncharacterized 149 kDa protein OS=Xenopus laevis PE=4 SV=1	8e-10	60.8
CRD_FB_c25159_g1_i1	535	Q9ZTX9	Auxin response factor 4 OS=Arabidopsis thaliana GN=ARF4 PE=1 SV=1	2e-62	177
CRD_FB_c25163_g2_i2	1063	Q9URY4	Putative amidase C869.01 OS=Schizosaccharomyces pombe (strain 972 / ATCC 24843) GN=SPAC869.01 PE=3 SV=1	2e-56	218
CRD_FB_c25167_g1_i1	257	P27933	Alpha-amylase isozyme 3D OS=Oryza sativa subsp. japonica GN=AMY1.3 PE=2 SV=2	2e-34	142
CRD_FB_c25169_g1_i1	287	P92519	Uncharacterized mitochondrial protein AtMg00810 OS=Arabidopsis thaliana GN=AtMg00810 PE=4 SV=1	2e-08	56.2
CRD_FB_c25171_g1_i1	639	Q948Z4	Snakin-1 OS=Solanum tuberosum GN=SN1 PE=1 SV=1	2e-34	144
CRD_FB_c25177_g1_i2	1986	Q9LV10	Protein NRT1/ PTR FAMILY 2.11 OS=Arabidopsis thaliana GN=NPF2.11 PE=1 SV=1	1e-99	363
CRD_FB_c25179_g1_i1	3591	Q6QNU4	DNA damage-binding protein 1 OS=Solanum lycopersicum GN=DDB1 PE=1 SV=1	0	1978
CRD_FB_c25201_g1_i2	1857	Q9LI74	Protein CHUP1, chloroplastic OS=Arabidopsis thaliana GN=CHUP1 PE=1 SV=1	5e-66	251
CRD_FB_c25230_g4_i1	231	Q39237	Transcription factor TGA1 OS=Arabidopsis thaliana GN=TGA1 PE=1 SV=2	7e-08	54.3
CRD_FB_c25232_g2_i2	2279	Q75HJ0	DEAD-box ATP-dependent RNA helicase 37 OS=Oryza sativa subsp. japonica GN=PL10A PE=2 SV=1	0	767
CRD_FB_c25253_g1_i1	1278	Q9FY74	Calmodulin-binding transcription activator 1 OS=Arabidopsis thaliana GN=CMTA1 PE=2 SV=2	3e-65	248
CRD_FB_c2525_g1_i1	214	Q84TE6	NAC domain-containing protein 21/22 OS=Arabidopsis thaliana GN=NAC021 PE=1 SV=2	6e-07	51.2
CRD_FB_c25282_g1_i1	331	F4HWE6	Exocyst complex component SEC5B OS=Arabidopsis thaliana GN=SEC5B PE=3 SV=1	0.0002	43.1
CRD_FB_c25289_g1_i1	1044	Q01591	Osmotin-like protein TPM-1 (Fragment) OS=Solanum lycopersicum GN=TPM-1 PE=2 SV=1	4e-98	357
CRD_FB_c25298_g1_i1	2325	Q8BGC4	Zinc-binding alcohol dehydrogenase domain-containing protein 2 OS=Mus musculus GN=Zadh2 PE=1 SV=1	4e-76	285
CRD_FB_c252_g1_i1	225	Q54S52	Protein PIEZO homolog OS=Dictyostelium discoideum GN=DDB_G0282801 PE=3 SV=1	3e-13	72.4
CRD_FB_c252_g2_i1	211	Q54S52	Protein PIEZO homolog OS=Dictyostelium discoideum GN=DDB_G0282801 PE=3 SV=1	4e-08	55.1
CRD_FB_c25306_g1_i1	582	Q9S850	Sulfite oxidase OS=Arabidopsis thaliana GN=SOX PE=1 SV=1	4e-35	146
CRD_FB_c25314_g1_i1	1418	Q43095	Caffeoyl-CoA O-methyltransferase OS=Populus tremuloides PE=2 SV=1	1e-131	468
CRD_FB_c25315_g1_i1	1530	Q94C59	Patellin-4 OS=Arabidopsis thaliana GN=PATL4 PE=1 SV=2	5e-74	277
CRD_FB_c25318_g1_i1	1655	Q9P6Q3	Probable mitochondrial chaperone bcs1 OS=Schizosaccharomyces pombe (strain 972 / ATCC 24843) GN=SPAC644.07 PE=2 SV=1	7e-24	111
CRD_FB_c25324_g1_i2	2307	Q5ZJK8	T-complex protein 1 subunit eta OS=Gallus gallus GN=CCT7 PE=1 SV=1	0	733
CRD_FB_c25336_g1_i1	2418	O22193	U-box domain-containing protein 4 OS=Arabidopsis thaliana GN=PUB4 PE=1 SV=3	5e-15	82.4
CRD_FB_c25339_g1_i1	2120	Q41144	Sugar carrier protein C OS=Ricinus communis GN=STC PE=2 SV=1	0	808
CRD_FB_c25340_g1_i2	1707	Q58CQ5	Ankyrin repeat and zinc finger domain-containing protein 1 OS=Bos taurus GN=ANKZF1 PE=2 SV=2	1e-29	130
CRD_FB_c25373_g1_i1	219	Q5SVZ6	Zinc finger MYM-type protein 1 OS=Homo sapiens GN=ZMYM1 PE=2 SV=1	0.0002	42.7
CRD_FB_c25373_g2_i1	551	A6QPH9	Zinc finger MYM-type protein 5 OS=Bos taurus GN=ZMYM5 PE=2 SV=2	9e-05	45.4
CRD_FB_c25373_g4_i1	210	Q5SVZ6	Zinc finger MYM-type protein 1 OS=Homo sapiens GN=ZMYM1 PE=2 SV=1	6e-05	44.7
CRD_FB_c25382_g1_i1	222	Q9FL28	LRR receptor-like serine/threonine-protein kinase FLS2 OS=Arabidopsis thaliana GN=FLS2 PE=1 SV=1	2e-18	89.4
CRD_FB_c25461_g1_i1	1793	O22822	UDP-glycosyltransferase 74F2 OS=Arabidopsis thaliana GN=UGT74F2 PE=1 SV=1	8e-151	533
CRD_FB_c25467_g1_i1	567	Q2MY37	Patatin-14 OS=Solanum tuberosum PE=2 SV=1	7e-24	108
CRD_FB_c25475_g1_i1	261	O65351	Subtilisin-like protease OS=Arabidopsis thaliana GN=ARA12 PE=1 SV=1	2e-13	72.8
CRD_FB_c25475_g2_i1	329	Q9LLL8	Xylem serine proteinase 1 OS=Arabidopsis thaliana GN=XSP1 PE=2 SV=1	1e-08	56.6
CRD_FB_c25477_g1_i1	717	Q9SYK9	UDP-glycosyltransferase 74E2 OS=Arabidopsis thaliana GN=UGT74E2 PE=1 SV=1	8e-58	222
CRD_FB_c25484_g1_i1	1206	Q9SB42	Mediator-associated protein 1 OS=Arabidopsis thaliana GN=At4g25210 PE=1 SV=1	1e-05	50.1
CRD_FB_c25485_g1_i1	344	Q8GZ43	RanBP2-type zinc finger protein At1g67325 OS=Arabidopsis thaliana GN=At1g67325 PE=1 SV=1	4e-08	55.1
CRD_FB_c25500_g2_i1	259	Q8LGD5	Protein MKS1 OS=Arabidopsis thaliana GN=MKS1 PE=1 SV=2	0.0008	40.8
CRD_FB_c25525_g1_i2	447	Q6PFK1	Zinc finger protein 598 OS=Danio rerio GN=znf598 PE=1 SV=2	1e-05	47.8
CRD_FB_c25531_g3_i1	706	Q9SXA1	Phosphatidylinositol 4-kinase alpha 1 OS=Arabidopsis thaliana GN=PI4KA1 PE=1 SV=2	9e-73	271
CRD_FB_c25535_g3_i1	612	Q9SDN0	Chaperone protein dnaJ 20, chloroplastic OS=Arabidopsis thaliana GN=ATJ20 PE=1 SV=2	1e-14	78.6
CRD_FB_c25554_g1_i1	216	Q3E6Y3	Uncharacterized protein At1g28695 OS=Arabidopsis thaliana GN=At1g28695 PE=2 SV=1	1e-13	73.6
CRD_FB_c25563_g3_i1	301	O82391	Josephin-like protein OS=Arabidopsis thaliana GN=At2g29640 PE=2 SV=1	1e-22	103
CRD_FB_c25571_g1_i1	1063	O48786	Cytochrome P450 734A1 OS=Arabidopsis thaliana GN=CYP734A1 PE=2 SV=1	2e-118	424
CRD_FB_c25571_g2_i1	210	O48786	Cytochrome P450 734A1 OS=Arabidopsis thaliana GN=CYP734A1 PE=2 SV=1	6e-23	104
CRD_FB_c25578_g3_i1	216	Q9XJ60	MADS-box transcription factor 50 OS=Oryza sativa subsp. japonica GN=MADS50 PE=2 SV=1	5e-07	51.6
CRD_FB_c25613_g2_i1	1347	Q99090	Light-inducible protein CPRF2 OS=Petroselinum crispum GN=CPRF2 PE=2 SV=2	1e-95	349
CRD_FB_c25621_g1_i1	1237	Q9LT47	Polycomb group protein FERTILIZATION-INDEPENDENT ENDOSPERM OS=Arabidopsis thaliana GN=FIE PE=1 SV=2	1e-71	269
CRD_FB_c25638_g1_i1	452	O49453	Uncharacterized protein At4g28440 OS=Arabidopsis thaliana GN=At4g28440 PE=1 SV=1	4e-28	122
CRD_FB_c25654_g1_i1	211	Q99PT9	Kinesin-like protein KIF19 OS=Mus musculus GN=Kif19 PE=1 SV=2	1e-12	70.1
CRD_FB_c25657_g1_i1	686	Q8VXX4	Replication factor C subunit 3 OS=Arabidopsis thaliana GN=RFC3 PE=2 SV=1	4e-21	100
CRD_FB_c25660_g1_i1	953	Q9STN5	Uncharacterized protein At4g08330, chloroplastic OS=Arabidopsis thaliana GN=At4g08330 PE=1 SV=1	5e-36	150
CRD_FB_c25662_g1_i1	1507	Q9C778	Elongator complex protein 4 OS=Arabidopsis thaliana GN=ELP4 PE=1 SV=1	4e-126	450
CRD_FB_c25672_g1_i1	1762	P15722	Probable pectate lyase P59 OS=Solanum lycopersicum GN=LAT59 PE=2 SV=1	5e-142	503
CRD_FB_c25675_g1_i1	217	Q9SVG4	Reticuline oxidase-like protein OS=Arabidopsis thaliana GN=At4g20830 PE=1 SV=2	7e-21	97.4
CRD_FB_c25686_g1_i1	1835	Q8YRI1	Uncharacterized WD repeat-containing protein alr3466 OS=Nostoc sp. (strain PCC 7120 / UTEX 2576) GN=alr3466 PE=4 SV=1	6e-21	101
CRD_FB_c25701_g1_i1	330	P10978	Retrovirus-related Pol polyprotein from transposon TNT 1-94 OS=Nicotiana tabacum PE=2 SV=1	7e-05	44.3
CRD_FB_c25722_g2_i1	674	Q43585	Floral homeotic protein AGAMOUS OS=Nicotiana tabacum GN=AG1 PE=2 SV=1	5e-75	279
CRD_FB_c25724_g1_i1	853	Q9UW81	Opsin-1 OS=Neurospora crassa (strain ATCC 24698 / 74-OR23-1A / CBS 708.71 / DSM 1257 / FGSC 987) GN=nop-1 PE=1 SV=1	5e-60	229
CRD_FB_c25724_g2_i1	410	Q9UW81	Opsin-1 OS=Neurospora crassa (strain ATCC 24698 / 74-OR23-1A / CBS 708.71 / DSM 1257 / FGSC 987) GN=nop-1 PE=1 SV=1	1e-17	87.4
CRD_FB_c2572_g1_i1	456	Q09J79	Abscisic acid 8'-hydroxylase 1 OS=Oryza sativa subsp. indica GN=CYP707A5 PE=2 SV=1	2e-08	57
CRD_FB_c25740_g1_i1	314	Q96H78	Solute carrier family 25 member 44 OS=Homo sapiens GN=SLC25A44 PE=2 SV=1	4e-09	58.5
CRD_FB_c25761_g1_i1	828	O22969	Uncharacterized protein At2g34160 OS=Arabidopsis thaliana GN=At2g34160 PE=1 SV=1	2e-29	128
CRD_FB_c25764_g1_i1	415	Q8LFD5	Uncharacterized protein At4g13230 OS=Arabidopsis thaliana GN=At4g13230 PE=2 SV=1	2e-13	73.2
CRD_FB_c25766_g1_i1	1071	P68349	Dof zinc finger protein DOF1.2 OS=Arabidopsis thaliana GN=DOF1.2 PE=2 SV=1	1e-35	149
CRD_FB_c25772_g1_i1	1594	A4SGN0	Homoserine kinase OS=Prosthecochloris vibrioformis (strain DSM 265) GN=thrB PE=3 SV=1	7e-42	171
CRD_FB_c25773_g1_i1	466	Q9ZRW8	Glutathione S-transferase U19 OS=Arabidopsis thaliana GN=GSTU19 PE=2 SV=1	3e-52	202
CRD_FB_c25774_g3_i1	276	Q9SA38	Organic cation/carnitine transporter 3 OS=Arabidopsis thaliana GN=OCT3 PE=2 SV=1	1e-15	80.1
CRD_FB_c25779_g3_i1	647	Q8LER3	Probable xyloglucan endotransglucosylase/hydrolase protein 7 OS=Arabidopsis thaliana GN=XTH7 PE=2 SV=2	1e-31	135
CRD_FB_c25790_g3_i1	658	Q9LH74	Mechanosensitive ion channel protein 5 OS=Arabidopsis thaliana GN=MSL5 PE=2 SV=1	1e-70	265
CRD_FB_c25811_g2_i1	252	Q09WV7	Protein Ycf2 OS=Morus indica GN=ycf2-A PE=3 SV=1	0.0003	33.1
CRD_FB_c25818_g3_i1	813	Q93ZR6	O-acyltransferase WSD1 OS=Arabidopsis thaliana GN=WSD1 PE=2 SV=1	7e-14	76.6
CRD_FB_c25842_g1_i1	280	P92519	Uncharacterized mitochondrial protein AtMg00810 OS=Arabidopsis thaliana GN=AtMg00810 PE=4 SV=1	1e-08	57
CRD_FB_c25847_g1_i1	286	Q9FMY1	Cytochrome P450 86B1 OS=Arabidopsis thaliana GN=CYP86B1 PE=2 SV=1	2e-46	182
CRD_FB_c25894_g2_i1	225	P93295	Uncharacterized mitochondrial protein AtMg00310 OS=Arabidopsis thaliana GN=AtMg00310 PE=4 SV=1	2e-10	63.2
CRD_FB_c25894_g3_i1	367	P93295	Uncharacterized mitochondrial protein AtMg00310 OS=Arabidopsis thaliana GN=AtMg00310 PE=4 SV=1	2e-13	72.8
CRD_FB_c25928_g1_i1	504	Q6S4P4	Transcription factor RF2b OS=Oryza sativa subsp. japonica GN=RF2b PE=1 SV=1	4e-09	59.7
CRD_FB_c25939_g3_i1	659	Q9FIF7	Putative pentatricopeptide repeat-containing protein At5g59200, chloroplastic OS=Arabidopsis thaliana GN=PCMP-E41 PE=3 SV=1	3e-35	147
CRD_FB_c25940_g1_i1	729	P31753	Ubiquitin-40S ribosomal protein S27a (Fragment) OS=Asparagus officinalis PE=3 SV=2	3e-10	64.3
CRD_FB_c25942_g1_i3	629	P20825	Retrovirus-related Pol polyprotein from transposon 297 OS=Drosophila melanogaster GN=pol PE=4 SV=1	3e-17	87.4
CRD_FB_c25956_g1_i1	795	Q9SIT5	Cation/H(+) antiporter 15 OS=Arabidopsis thaliana GN=CHX15 PE=2 SV=1	1e-26	119
CRD_FB_c25956_g2_i1	1773	Q9SIT5	Cation/H(+) antiporter 15 OS=Arabidopsis thaliana GN=CHX15 PE=2 SV=1	4e-99	361
CRD_FB_c25971_g1_i1	231	C0LGE4	Probable LRR receptor-like serine/threonine-protein kinase At1g12460 OS=Arabidopsis thaliana GN=At1g12460 PE=1 SV=1	2e-10	63.2
CRD_FB_c25991_g1_i2	682	Q93YW0	Protein EXECUTER 1, chloroplastic OS=Arabidopsis thaliana GN=EX1 PE=1 SV=1	3e-13	73.9
CRD_FB_c26004_g1_i1	273	Q65WT0	Protein BUD31 homolog 2 OS=Oryza sativa subsp. japonica GN=Os05g0446300 PE=2 SV=1	2e-23	105
CRD_FB_c26005_g1_i1	242	P49211	60S ribosomal protein L32-1 OS=Arabidopsis thaliana GN=RPL32A PE=2 SV=2	3e-14	75.5
CRD_FB_c26027_g1_i1	515	P0C2F6	Putative ribonuclease H protein At1g65750 OS=Arabidopsis thaliana GN=At1g65750 PE=3 SV=1	4e-05	46.2
CRD_FB_c2604_g1_i1	1242	Q9SVE5	Expansin-like A2 OS=Arabidopsis thaliana GN=EXLA2 PE=2 SV=1	9e-100	362
CRD_FB_c26057_g1_i1	285	P51414	60S ribosomal protein L26-1 OS=Arabidopsis thaliana GN=RPL26A PE=2 SV=2	4e-21	98.2
CRD_FB_c26062_g4_i1	215	Q8L5R3	Tubulin-folding cofactor D OS=Arabidopsis thaliana GN=TFCD PE=1 SV=1	1e-09	60.5
CRD_FB_c26113_g2_i1	206	Q9FHK7	Probable leucine-rich repeat receptor-like protein kinase At5g05160 OS=Arabidopsis thaliana GN=At5g05160 PE=1 SV=1	4e-06	48.5
CRD_FB_c26137_g1_i1	1312	P07602	Prosaposin OS=Homo sapiens GN=PSAP PE=1 SV=2	1e-14	80.5
CRD_FB_c26156_g2_i1	783	Q9SKZ1	Transcription factor Pur-alpha 1 OS=Arabidopsis thaliana GN=PURA1 PE=1 SV=2	3e-06	51.2
CRD_FB_c26157_g2_i1	221	O93209	Pro-Pol polyprotein OS=Feline foamy virus GN=pol PE=3 SV=1	2e-06	49.3
CRD_FB_c26177_g2_i1	207	Q8LAP8	Dof zinc finger protein DOF4.6 OS=Arabidopsis thaliana GN=DOF4.6 PE=2 SV=2	2e-11	66.2
CRD_FB_c26202_g1_i1	497	P0C2F6	Putative ribonuclease H protein At1g65750 OS=Arabidopsis thaliana GN=At1g65750 PE=3 SV=1	7e-07	40.4
CRD_FB_c26211_g1_i1	243	Q5KS50	Coleoptile phototropism protein 1 OS=Oryza sativa subsp. japonica GN=CPT1 PE=2 SV=1	3e-12	68.9
CRD_FB_c26215_g1_i1	564	Q9SZN7	Heavy metal-associated isoprenylated plant protein 26 OS=Arabidopsis thaliana GN=HIPP26 PE=1 SV=1	7e-39	158
CRD_FB_c26245_g1_i1	209	O65351	Subtilisin-like protease OS=Arabidopsis thaliana GN=ARA12 PE=1 SV=1	2e-14	76.3
CRD_FB_c26253_g1_i1	206	Q9S972	Receptor-like serine/threonine-protein kinase SD1-6 OS=Arabidopsis thaliana GN=SD16 PE=1 SV=2	6e-13	71.2
CRD_FB_c26314_g1_i1	573	Q9UJZ1	Stomatin-like protein 2, mitochondrial OS=Homo sapiens GN=STOML2 PE=1 SV=1	3e-52	203
CRD_FB_c26343_g1_i1	210	P21569	Peptidyl-prolyl cis-trans isomerase OS=Zea mays GN=CYP PE=1 SV=1	2e-22	102
CRD_FB_c26350_g2_i1	637	F4HTQ1	Probable thimet oligopeptidase OS=Arabidopsis thaliana GN=At1g67690 PE=3 SV=1	2e-27	121
CRD_FB_c26383_g2_i1	243	Q9SGI7	Protein LYK2 OS=Arabidopsis thaliana GN=LYK2 PE=2 SV=1	4e-19	91.7
CRD_FB_c26396_g2_i1	688	Q9HSF6	Ribonuclease HI OS=Halobacterium salinarum (strain ATCC 700922 / JCM 11081 / NRC-1) GN=rnhA PE=1 SV=1	2e-09	61.6
CRD_FB_c26414_g2_i1	419	Q03178	Cell wall mannoprotein PIR1 OS=Saccharomyces cerevisiae (strain ATCC 204508 / S288c) GN=PIR1 PE=1 SV=1	3e-12	69.3
CRD_FB_c26414_g2_i3	496	Q03178	Cell wall mannoprotein PIR1 OS=Saccharomyces cerevisiae (strain ATCC 204508 / S288c) GN=PIR1 PE=1 SV=1	3e-13	73.2
CRD_FB_c26440_g1_i1	303	Q9C9H7	Receptor-like protein 12 OS=Arabidopsis thaliana GN=RLP12 PE=2 SV=2	8e-23	103
CRD_FB_c26443_g1_i1	265	Q8VZG8	Probable LRR receptor-like serine/threonine-protein kinase At4g08850 OS=Arabidopsis thaliana GN=At4g08850 PE=1 SV=3	5e-22	101
CRD_FB_c26448_g2_i1	489	Q5EAF2	Type I inositol 1,4,5-trisphosphate 5-phosphatase 11 OS=Arabidopsis thaliana GN=At1g47510 PE=2 SV=1	2e-54	209
CRD_FB_c26495_g1_i1	328	Q3E8W4	Receptor-like protein kinase ANXUR2 OS=Arabidopsis thaliana GN=ANX2 PE=2 SV=1	1e-45	179
CRD_FB_c26497_g2_i1	228	Q148L1	Protein GPR108 OS=Bos taurus GN=GPR108 PE=2 SV=1	7e-13	70.9
CRD_FB_c2651_g1_i1	206	Q9FMW6	GEM-like protein 6 OS=Arabidopsis thaliana GN=At5g23350 PE=2 SV=2	0.0001	43.9
CRD_FB_c26531_g1_i1	306	Q9U572	Hemolymph clottable protein OS=Penaeus monodon PE=1 SV=1	2e-07	52.8
CRD_FB_c26533_g2_i1	231	P10978	Retrovirus-related Pol polyprotein from transposon TNT 1-94 OS=Nicotiana tabacum PE=2 SV=1	7e-05	44.3
CRD_FB_c26553_g1_i1	268	Q9SVH3	Pentatricopeptide repeat-containing protein At4g20740 OS=Arabidopsis thaliana GN=At4g20740 PE=3 SV=1	1e-17	86.7
CRD_FB_c26559_g1_i1	446	Q5R9R4	60S ribosomal protein L7 OS=Pongo abelii GN=RPL7 PE=2 SV=1	2e-33	139
CRD_FB_c26573_g3_i1	280	Q921C3	Bromodomain and WD repeat-containing protein 1 OS=Mus musculus GN=Brwd1 PE=1 SV=2	7e-16	80.9
CRD_FB_c26602_g1_i1	248	P92996	Germin-like protein subfamily 1 member 20 OS=Arabidopsis thaliana GN=GLP5A PE=1 SV=1	8e-29	124
CRD_FB_c26659_g1_i1	251	Q9FLV4	G-type lectin S-receptor-like serine/threonine-protein kinase At5g24080 OS=Arabidopsis thaliana GN=At5g24080 PE=2 SV=1	3e-15	79
CRD_FB_c26659_g2_i1	202	Q9FLV4	G-type lectin S-receptor-like serine/threonine-protein kinase At5g24080 OS=Arabidopsis thaliana GN=At5g24080 PE=2 SV=1	1e-22	79
CRD_FB_c26667_g1_i1	401	Q931R3	6-phosphogluconate dehydrogenase, decarboxylating OS=Staphylococcus aureus (strain Mu50 / ATCC 700699) GN=gnd PE=1 SV=1	8e-24	107
CRD_FB_c26674_g2_i1	2235	Q9SQT8	Bifunctional 3-dehydroquinate dehydratase/shikimate dehydrogenase, chloroplastic OS=Arabidopsis thaliana GN=EMB3004 PE=1 SV=1	6e-141	500
CRD_FB_c26682_g1_i1	206	O74864	60S acidic ribosomal protein P0 OS=Schizosaccharomyces pombe (strain 972 / ATCC 24843) GN=rpp0 PE=3 SV=1	1e-10	63.5
CRD_FB_c26695_g1_i1	344	Q9LYD3	Dehydration-responsive element-binding protein 3 OS=Arabidopsis thaliana GN=DREB3 PE=2 SV=1	1e-07	53.9
CRD_FB_c26695_g2_i1	830	Q9LYD3	Dehydration-responsive element-binding protein 3 OS=Arabidopsis thaliana GN=DREB3 PE=2 SV=1	1e-45	182
CRD_FB_c26695_g3_i1	468	Q9LYD3	Dehydration-responsive element-binding protein 3 OS=Arabidopsis thaliana GN=DREB3 PE=2 SV=1	2e-37	153
CRD_FB_c26695_g3_i2	538	Q39127	Ethylene-responsive transcription factor TINY OS=Arabidopsis thaliana GN=TINY PE=2 SV=1	4e-40	162
CRD_FB_c26703_g1_i1	342	Q9C5K7	1-aminocyclopropane-1-carboxylate oxidase homolog 2 OS=Arabidopsis thaliana GN=At1g06640 PE=2 SV=1	3e-28	122
CRD_FB_c26720_g1_i1	587	Q93Z00	Transcription factor TCP14 OS=Arabidopsis thaliana GN=TCP14 PE=1 SV=1	4e-14	76.6
CRD_FB_c26731_g2_i1	412	Q9SHJ3	Callose synthase 7 OS=Arabidopsis thaliana GN=CALS7 PE=3 SV=3	5e-43	171
CRD_FB_c26742_g1_i1	258	Q8L751	Oxysterol-binding protein-related protein 1C OS=Arabidopsis thaliana GN=ORP1C PE=2 SV=1	2e-12	69.7
CRD_FB_c26759_g1_i1	231	Q9LJ44	Zinc finger protein CONSTANS-LIKE 12 OS=Arabidopsis thaliana GN=COL12 PE=2 SV=2	2e-20	96.3
CRD_FB_c26785_g1_i2	1701	P93508	Calreticulin OS=Ricinus communis PE=2 SV=1	2e-172	604
CRD_FB_c26838_g2_i1	363	O23522	Phospholipase A1-Ibeta2, chloroplastic OS=Arabidopsis thaliana GN=At4g16820 PE=1 SV=2	3e-26	115
CRD_FB_c26862_g1_i1	511	Q91DM0	Genome polyprotein OS=Petunia vein clearing virus (isolate Shepherd) PE=3 SV=1	2e-36	150
CRD_FB_c26877_g1_i1	300	Q8S340	Purple acid phosphatase 22 OS=Arabidopsis thaliana GN=PAP22 PE=2 SV=1	7e-30	127
CRD_FB_c26922_g1_i1	339	Q9SV46	Pentatricopeptide repeat-containing protein At3g54980, mitochondrial OS=Arabidopsis thaliana GN=At3g54980 PE=2 SV=1	2e-28	122
CRD_FB_c26961_g1_i1	278	Q9SII9	Ubiquitin domain-containing protein DSK2a OS=Arabidopsis thaliana GN=DSK2A PE=1 SV=2	0.0003	42.4
CRD_FB_c26965_g2_i1	201	Q9SCZ4	Receptor-like protein kinase FERONIA OS=Arabidopsis thaliana GN=FER PE=1 SV=1	3e-10	62
CRD_FB_c26971_g1_i1	294	Q0E459	Mitogen-activated protein kinase 13 OS=Oryza sativa subsp. japonica GN=MPK13 PE=2 SV=1	3e-24	108
CRD_FB_c26977_g1_i1	216	Q6L440	Putative late blight resistance protein homolog R1A-3 OS=Solanum demissum GN=R1A-3 PE=5 SV=2	0.0001	43.9
CRD_FB_c26991_g2_i1	235	Q93XP7	Cis-zeatin O-glucosyltransferase 1 OS=Zea mays GN=CISZOG1 PE=1 SV=1	6e-12	67.8
CRD_FB_c27005_g2_i1	206	Q05431	L-ascorbate peroxidase 1, cytosolic OS=Arabidopsis thaliana GN=APX1 PE=1 SV=2	9e-20	62
CRD_FB_c27005_g3_i1	206	Q1PER6	L-ascorbate peroxidase 2, cytosolic OS=Arabidopsis thaliana GN=APX2 PE=2 SV=3	1e-29	126
CRD_FB_c27043_g1_i1	206	Q9M3D2	60S ribosomal protein L35-3 OS=Arabidopsis thaliana GN=RPL35C PE=1 SV=1	8e-10	60.8
CRD_FB_c27055_g1_i1	211	Q94BU1	Uncharacterized aarF domain-containing protein kinase At1g71810, chloroplastic OS=Arabidopsis thaliana GN=At1g71810 PE=1 SV=1	3e-10	62
CRD_FB_c27061_g1_i1	204	F4HUK6	Probable acyl-activating enzyme 1, peroxisomal OS=Arabidopsis thaliana GN=AAE1 PE=2 SV=1	2e-14	75.9
CRD_FB_c27061_g2_i1	342	F4HUK6	Probable acyl-activating enzyme 1, peroxisomal OS=Arabidopsis thaliana GN=AAE1 PE=2 SV=1	8e-36	147
CRD_FB_c27071_g1_i1	657	Q9SA38	Organic cation/carnitine transporter 3 OS=Arabidopsis thaliana GN=OCT3 PE=2 SV=1	2e-36	150
CRD_FB_c27080_g1_i1	283	Q9LY77	Calcium-transporting ATPase 12, plasma membrane-type OS=Arabidopsis thaliana GN=ACA12 PE=2 SV=1	3e-25	112
CRD_FB_c27091_g1_i1	646	O65759	Histone H2AX OS=Cicer arietinum GN=HIS2A PE=2 SV=1	1e-45	181
CRD_FB_c27104_g1_i1	261	Q93X23	Myrcene synthase, chloroplastic OS=Quercus ilex PE=1 SV=1	2e-20	96.3
CRD_FB_c27113_g1_i1	665	Q9FFU1	CRS2-associated factor 2, mitochondrial OS=Arabidopsis thaliana GN=At5g54890 PE=2 SV=1	2e-18	91.3
CRD_FB_c27132_g1_i1	211	P92519	Uncharacterized mitochondrial protein AtMg00810 OS=Arabidopsis thaliana GN=AtMg00810 PE=4 SV=1	1e-08	56.6
CRD_FB_c27134_g1_i1	971	Q57951	Universal stress protein MJ0531 OS=Methanocaldococcus jannaschii (strain ATCC 43067 / DSM 2661 / JAL-1 / JCM 10045 / NBRC 100440) GN=MJ0531 PE=3 SV=1	2e-07	55.5
CRD_FB_c27145_g1_i1	397	Q9LT96	Probable leucine-rich repeat receptor-like protein kinase At5g49770 OS=Arabidopsis thaliana GN=At5g49770 PE=2 SV=1	2e-12	69.7
CRD_FB_c27150_g1_i1	459	O39520	Capsid protein OS=Bean yellow dwarf virus GN=V1 PE=3 SV=1	0.0004	42.7
CRD_FB_c27152_g1_i1	885	Q10156	Dual specificity protein kinase lkh1 OS=Schizosaccharomyces pombe (strain 972 / ATCC 24843) GN=lkh1 PE=1 SV=3	9e-05	46.6
CRD_FB_c27153_g2_i1	319	Q0WUQ1	BAG family molecular chaperone regulator 1 OS=Arabidopsis thaliana GN=BAG1 PE=1 SV=1	2e-30	129
CRD_FB_c27154_g2_i1	310	Q9SL78	Putative RING-H2 finger protein ATL12 OS=Arabidopsis thaliana GN=ATL12 PE=3 SV=1	2e-35	145
CRD_FB_c27154_g3_i1	509	Q5XF85	E3 ubiquitin-protein ligase ATL42 OS=Arabidopsis thaliana GN=ATL42 PE=1 SV=2	5e-31	132
CRD_FB_c27171_g1_i2	301	P49967	Signal recognition particle 54 kDa protein 3 OS=Arabidopsis thaliana GN=SRP-54C PE=2 SV=2	5e-38	154
CRD_FB_c27175_g1_i1	201	O61462	60S ribosomal protein L37a OS=Cryptochiton stelleri GN=RPL37A PE=3 SV=3	1e-19	93.2
CRD_FB_c27189_g1_i1	238	Q9ZW88	F-box/LRR-repeat protein At1g67190 OS=Arabidopsis thaliana GN=At1g67190 PE=2 SV=1	2e-29	125
CRD_FB_c27189_g2_i1	244	Q9ZW88	F-box/LRR-repeat protein At1g67190 OS=Arabidopsis thaliana GN=At1g67190 PE=2 SV=1	8e-28	120
CRD_FB_c27214_g1_i2	332	Q84WN0	Uncharacterized protein At4g37920, chloroplastic OS=Arabidopsis thaliana GN=At4g37920 PE=1 SV=2	2e-06	49.7
CRD_FB_c27215_g1_i1	462	P31618	Replication-associated protein OS=Tobacco yellow dwarf virus (strain Australia) GN=C1/C2 PE=3 SV=2	2e-19	93.2
CRD_FB_c27224_g1_i1	215	Q9SD39	Probable methyltransferase PMT27 OS=Arabidopsis thaliana GN=At3g51070 PE=3 SV=1	1e-08	56.6
CRD_FB_c27224_g3_i1	1911	Q9SD39	Probable methyltransferase PMT27 OS=Arabidopsis thaliana GN=At3g51070 PE=3 SV=1	0	903
CRD_FB_c27226_g1_i1	312	P47816	Programmed cell death protein 2 OS=Rattus norvegicus GN=Pdcd2 PE=2 SV=2	1e-08	43.9
CRD_FB_c27229_g1_i2	671	Q8LKZ1	Nodulation receptor kinase OS=Pisum sativum GN=NORK PE=1 SV=1	2e-44	177
CRD_FB_c27231_g1_i1	792	Q9SMV7	DNA mismatch repair protein MSH7 OS=Arabidopsis thaliana GN=MSH7 PE=1 SV=1	2e-33	141
CRD_FB_c27241_g1_i2	1617	Q9SYZ7	UPF0496 protein At4g34320 OS=Arabidopsis thaliana GN=At4g34320 PE=1 SV=1	1e-125	449
CRD_FB_c27242_g1_i1	2543	Q55680	Uncharacterized protein sll0005 OS=Synechocystis sp. (strain PCC 6803 / Kazusa) GN=sll0005 PE=3 SV=1	2e-82	306
CRD_FB_c27243_g3_i1	749	Q9ZVT9	C2 and GRAM domain-containing protein At1g03370 OS=Arabidopsis thaliana GN=At1g03370 PE=2 SV=4	1e-07	55.5
CRD_FB_c27283_g2_i1	288	Q8H4D4	tRNA wybutosine-synthesizing protein 2/3/4 OS=Oryza sativa subsp. japonica GN=Os07g0515000 PE=2 SV=1	1e-28	123
CRD_FB_c27295_g2_i1	222	Q9FIZ3	LRR receptor-like serine/threonine-protein kinase GSO2 OS=Arabidopsis thaliana GN=GSO2 PE=2 SV=2	8e-12	67.4
CRD_FB_c27301_g1_i1	401	Q501G6	CASP-like protein At5g62820 OS=Arabidopsis thaliana GN=At5g62820 PE=2 SV=1	1e-12	70.1
CRD_FB_c27314_g1_i1	871	P49076	ADP-ribosylation factor OS=Zea mays GN=ARF1 PE=2 SV=2	6e-91	332
CRD_FB_c27315_g1_i1	628	P31843	RNA-directed DNA polymerase homolog OS=Oenothera berteroana PE=4 SV=1	2e-22	91.3
CRD_FB_c27383_g1_i1	451	P31843	RNA-directed DNA polymerase homolog OS=Oenothera berteroana PE=4 SV=1	5e-24	108
CRD_FB_c27394_g1_i1	471	Q9M0G5	Putative cysteine-rich receptor-like protein kinase 43 OS=Arabidopsis thaliana GN=CRK43 PE=3 SV=1	1e-22	104
CRD_FB_c27394_g2_i1	1266	Q9M0G5	Putative cysteine-rich receptor-like protein kinase 43 OS=Arabidopsis thaliana GN=CRK43 PE=3 SV=1	1e-116	419
CRD_FB_c27403_g1_i1	320	Q9FZ87	Indole-3-acetic acid-amido synthetase GH3.17 OS=Arabidopsis thaliana GN=GH3.17 PE=1 SV=1	7e-22	100
CRD_FB_c27403_g2_i1	1603	Q9FZ87	Indole-3-acetic acid-amido synthetase GH3.17 OS=Arabidopsis thaliana GN=GH3.17 PE=1 SV=1	0	733
CRD_FB_c27407_g1_i1	1313	Q50EK0	Cytochrome P450 716B2 OS=Picea sitchensis GN=CYP716B2 PE=2 SV=1	1e-116	418
CRD_FB_c27421_g1_i2	1218	F6HQ26	U1 small nuclear ribonucleoprotein C OS=Vitis vinifera GN=VIT_07s0104g01170 PE=3 SV=1	4e-52	204
CRD_FB_c27428_g2_i1	512	Q1PEB4	Uncharacterized protein At4g04980 OS=Arabidopsis thaliana GN=At4g04980 PE=2 SV=1	1e-55	214
CRD_FB_c27448_g1_i1	315	Q84KJ6	Ammonium transporter 3 member 1 OS=Oryza sativa subsp. japonica GN=AMT3-1 PE=2 SV=1	1e-35	146
CRD_FB_c27454_g4_i1	487	Q651X6	Cellulose synthase-like protein E6 OS=Oryza sativa subsp. japonica GN=CSLE6 PE=2 SV=1	2e-53	206
CRD_FB_c27492_g3_i1	333	Q07423	Hexose carrier protein HEX6 OS=Ricinus communis GN=HEX6 PE=2 SV=1	2e-25	69.3
CRD_FB_c27492_g5_i1	448	Q07423	Hexose carrier protein HEX6 OS=Ricinus communis GN=HEX6 PE=2 SV=1	6e-60	228
CRD_FB_c27525_g1_i1	613	P80884	Ananain OS=Ananas comosus GN=AN1 PE=1 SV=2	5e-25	112
CRD_FB_c27556_g5_i2	848	Q92547	DNA topoisomerase 2-binding protein 1 OS=Homo sapiens GN=TOPBP1 PE=1 SV=3	5e-07	53.9
CRD_FB_c27563_g1_i1	236	P19211	Eukaryotic translation initiation factor 5A-2 OS=Saccharomyces cerevisiae (strain ATCC 204508 / S288c) GN=ANB1 PE=1 SV=3	8e-18	87.4
CRD_FB_c27570_g3_i1	210	Q94F27	Probable beta-1,3-galactosyltransferase 11 OS=Arabidopsis thaliana GN=B3GALT11 PE=2 SV=1	8e-20	94
CRD_FB_c27578_g1_i1	303	Q84JS6	Homeobox protein knotted-1-like 6 OS=Arabidopsis thaliana GN=KNAT6 PE=1 SV=1	2e-31	132
CRD_FB_c27588_g1_i1	726	B9S2H4	UPF0392 protein RCOM_0530710 OS=Ricinus communis GN=RCOM_0699480 PE=3 SV=1	2e-33	141
CRD_FB_c27620_g1_i1	281	P51846	Pyruvate decarboxylase 2 OS=Nicotiana tabacum GN=PDC2 PE=1 SV=1	7e-37	150
CRD_FB_c27629_g2_i1	307	Q9LV81	Probable mitochondrial adenine nucleotide transporter BTL3 OS=Arabidopsis thaliana GN=At5g64970 PE=2 SV=1	5e-09	58.2
CRD_FB_c27642_g1_i2	236	E9L7A5	Bifunctional aspartate aminotransferase and glutamate/aspartate-prephenate aminotransferase OS=Petunia hybrida PE=1 SV=1	4e-05	45.1
CRD_FB_c27654_g1_i1	310	O82368	Uncharacterized protein At2g29880 OS=Arabidopsis thaliana GN=At2g29880 PE=2 SV=1	4e-05	45.1
CRD_FB_c2769_g1_i1	515	Q06923	Replication-associated protein OS=Pepper huasteco yellow vein virus GN=AC1 PE=3 SV=1	8e-05	45.4
CRD_FB_c27732_g2_i1	351	Q8GYA4	Cysteine-rich receptor-like protein kinase 10 OS=Arabidopsis thaliana GN=CRK10 PE=1 SV=3	3e-34	141
CRD_FB_c27738_g2_i1	265	Q9FWA4	Probable galacturonosyltransferase 9 OS=Arabidopsis thaliana GN=GAUT9 PE=2 SV=1	3e-13	72
CRD_FB_c27765_g1_i1	500	B9DFU2	Cytochrome P450 711A1 OS=Arabidopsis thaliana GN=CYP711A1 PE=2 SV=1	2e-53	206
CRD_FB_c27781_g1_i1	263	Q6BKW8	Histone H2A.1 OS=Debaryomyces hansenii (strain ATCC 36239 / CBS 767 / JCM 1990 / NBRC 0083 / IGC 2968) GN=HTA1 PE=3 SV=3	1e-27	119
CRD_FB_c27796_g2_i1	201	O42766	14-3-3 protein homolog OS=Candida albicans (strain SC5314 / ATCC MYA-2876) GN=BMH1 PE=1 SV=2	2e-24	109
CRD_FB_c27811_g1_i1	440	Q8H0T4	E3 ubiquitin-protein ligase UPL2 OS=Arabidopsis thaliana GN=UPL2 PE=1 SV=3	9e-13	71.2
CRD_FB_c27829_g2_i2	739	O32107	Uncharacterized membrane protein YuiD OS=Bacillus subtilis (strain 168) GN=yuiD PE=4 SV=1	1e-26	118
CRD_FB_c27832_g1_i1	416	Q80YR5	Scaffold attachment factor B2 OS=Mus musculus GN=Safb2 PE=2 SV=2	0.0005	42
CRD_FB_c27834_g1_i1	896	P54168	Uncharacterized protein YpgQ OS=Bacillus subtilis (strain 168) GN=ypgQ PE=4 SV=1	2e-11	68.6
CRD_FB_c27835_g1_i1	855	Q5PNS9	Probable protein phosphatase 2C 64 OS=Arabidopsis thaliana GN=At4g38520 PE=2 SV=1	2e-07	55.1
CRD_FB_c27835_g1_i2	812	Q5PNS9	Probable protein phosphatase 2C 64 OS=Arabidopsis thaliana GN=At4g38520 PE=2 SV=1	2e-07	55.1
CRD_FB_c27840_g4_i1	229	P43298	Probable receptor protein kinase TMK1 OS=Arabidopsis thaliana GN=TMK1 PE=1 SV=1	0.0006	41.2
CRD_FB_c27844_g1_i1	269	C0LGP4	Probable LRR receptor-like serine/threonine-protein kinase At3g47570 OS=Arabidopsis thaliana GN=At3g47570 PE=1 SV=1	1e-09	60.5
CRD_FB_c27848_g1_i1	231	P0C2F6	Putative ribonuclease H protein At1g65750 OS=Arabidopsis thaliana GN=At1g65750 PE=3 SV=1	2e-12	69.7
CRD_FB_c27860_g1_i1	1828	Q8LPJ5	Isocitrate dehydrogenase [NADP], chloroplastic/mitochondrial OS=Arabidopsis thaliana GN=At5g14590 PE=1 SV=1	0	753
CRD_FB_c27867_g2_i1	329	Q9LP24	Probable leucine-rich repeat receptor-like protein kinase At1g35710 OS=Arabidopsis thaliana GN=At1g35710 PE=2 SV=1	3e-21	98.6
CRD_FB_c27889_g1_i1	254	P10978	Retrovirus-related Pol polyprotein from transposon TNT 1-94 OS=Nicotiana tabacum PE=2 SV=1	7e-06	47.8
CRD_FB_c27898_g1_i1	701	Q8S8P6	Pentatricopeptide repeat-containing protein At2g32630 OS=Arabidopsis thaliana GN=At2g32630 PE=3 SV=1	2e-77	287
CRD_FB_c27944_g1_i1	639	Q6CQE5	Protein TAR1 OS=Kluyveromyces lactis (strain ATCC 8585 / CBS 2359 / DSM 70799 / NBRC 1267 / NRRL Y-1140 / WM37) GN=TAR1-A PE=4 SV=2	6e-05	33.5
CRD_FB_c27949_g1_i1	226	Q9FG13	Probable carboxylesterase 15 OS=Arabidopsis thaliana GN=CXE15 PE=2 SV=1	7e-13	70.9
CRD_FB_c27949_g2_i1	364	Q9FG13	Probable carboxylesterase 15 OS=Arabidopsis thaliana GN=CXE15 PE=2 SV=1	9e-30	127
CRD_FB_c27949_g3_i1	494	Q9FG13	Probable carboxylesterase 15 OS=Arabidopsis thaliana GN=CXE15 PE=2 SV=1	6e-57	218
CRD_FB_c27967_g3_i1	293	Q5M775	Cytospin-B OS=Homo sapiens GN=SPECC1 PE=1 SV=1	0.0003	42.4
CRD_FB_c27968_g1_i1	815	Q9NX74	tRNA-dihydrouridine(20) synthase [NAD(P)+]-like OS=Homo sapiens GN=DUS2 PE=1 SV=1	1e-30	132
CRD_FB_c27991_g1_i1	1042	Q9LXI7	Probable purple acid phosphatase 20 OS=Arabidopsis thaliana GN=PAP20 PE=2 SV=1	7e-48	180
CRD_FB_c28003_g4_i1	689	P0CB16	Putative disease resistance protein At4g19050 OS=Arabidopsis thaliana GN=At4g19050 PE=3 SV=2	2e-06	51.6
CRD_FB_c28005_g2_i1	757	Q40374	Pathogenesis-related protein PR-1 OS=Medicago truncatula GN=PR-1 PE=2 SV=1	4e-11	67.4
CRD_FB_c28013_g1_i1	422	O65499	Zinc finger protein ZAT3 OS=Arabidopsis thaliana GN=ZAT3 PE=2 SV=1	7e-06	48.1
CRD_FB_c28013_g3_i1	735	Q9SHD0	Zinc finger protein ZAT4 OS=Arabidopsis thaliana GN=ZAT4 PE=2 SV=1	1e-12	72.4
CRD_FB_c28022_g1_i1	1301	Q8L709	Cation/H(+) antiporter 28 OS=Arabidopsis thaliana GN=CHX28 PE=2 SV=2	2e-121	435
CRD_FB_c28022_g2_i1	223	Q8L709	Cation/H(+) antiporter 28 OS=Arabidopsis thaliana GN=CHX28 PE=2 SV=2	2e-16	82.4
CRD_FB_c28022_g3_i1	396	Q8L709	Cation/H(+) antiporter 28 OS=Arabidopsis thaliana GN=CHX28 PE=2 SV=2	2e-21	99.4
CRD_FB_c28029_g1_i1	269	Q9FVV1	GDSL esterase/lipase At1g71250 OS=Arabidopsis thaliana GN=At1g71250 PE=2 SV=1	7e-16	80.9
CRD_FB_c28046_g1_i1	250	Q9LVX0	Probable E3 ubiquitin-protein ligase ARI3 OS=Arabidopsis thaliana GN=ARI3 PE=2 SV=1	1e-06	50.1
CRD_FB_c28057_g3_i1	203	P41056	60S ribosomal protein L33-B OS=Saccharomyces cerevisiae (strain ATCC 204508 / S288c) GN=RPL33B PE=1 SV=2	4e-17	85.1
CRD_FB_c28081_g3_i1	715	Q552E9	Probable serine/threonine-protein kinase pkgA OS=Dictyostelium discoideum GN=pkgA PE=3 SV=1	8e-40	162
CRD_FB_c28156_g1_i1	284	Q93ZB9	Fatty acyl-CoA reductase 3 OS=Arabidopsis thaliana GN=FAR3 PE=2 SV=1	1e-14	76.6
CRD_FB_c28193_g2_i1	317	Q9SYK9	UDP-glycosyltransferase 74E2 OS=Arabidopsis thaliana GN=UGT74E2 PE=1 SV=1	9e-35	143
CRD_FB_c28202_g1_i1	476	P03010	Putative AC9 transposase OS=Zea mays PE=4 SV=1	3e-10	43.9
CRD_FB_c28250_g1_i2	1162	Q9SJ52	Protein YLS9 OS=Arabidopsis thaliana GN=YLS9 PE=2 SV=1	6e-05	47.8
CRD_FB_c28263_g2_i1	757	Q9LR47	Type I inositol 1,4,5-trisphosphate 5-phosphatase CVP2 OS=Arabidopsis thaliana GN=CVP2 PE=1 SV=2	3e-45	180
CRD_FB_c28309_g1_i1	556	P51613	Basic endochitinase OS=Vitis vinifera GN=CHIT1B PE=2 SV=1	2e-60	229
CRD_FB_c28309_g2_i1	446	P21226	Endochitinase A2 OS=Pisum sativum GN=CHI2 PE=1 SV=2	2e-44	176
CRD_FB_c28323_g1_i1	1338	Q6P726	Transmembrane protein 19 OS=Rattus norvegicus GN=Tmem19 PE=2 SV=2	4e-42	171
CRD_FB_c28329_g1_i1	411	Q9LFA6	Beta-galactosidase 2 OS=Arabidopsis thaliana GN=BGAL2 PE=2 SV=2	6e-53	204
CRD_FB_c28331_g1_i1	962	Q9BVW5	TIMELESS-interacting protein OS=Homo sapiens GN=TIPIN PE=1 SV=2	7e-11	67
CRD_FB_c28352_g2_i1	695	Q9AR73	Hydroquinone glucosyltransferase OS=Rauvolfia serpentina GN=AS PE=1 SV=1	2e-60	230
CRD_FB_c28354_g1_i1	1300	O82089	Copper transport protein CCH OS=Arabidopsis thaliana GN=CCH PE=1 SV=1	6e-11	67.8
CRD_FB_c28366_g1_i1	521	Q9LZV3	Mannan endo-1,4-beta-mannosidase 6 OS=Arabidopsis thaliana GN=MAN6 PE=2 SV=1	9e-62	234
CRD_FB_c28380_g1_i1	757	O80513	Cyclin-U4-1 OS=Arabidopsis thaliana GN=CYCU4-1 PE=1 SV=1	3e-60	230
CRD_FB_c28381_g1_i4	1994	Q5XVA8	Uncharacterized protein At3g49055 OS=Arabidopsis thaliana GN=At3g49055 PE=2 SV=1	1e-64	247
CRD_FB_c28382_g1_i1	376	P10978	Retrovirus-related Pol polyprotein from transposon TNT 1-94 OS=Nicotiana tabacum PE=2 SV=1	1e-13	50.8
CRD_FB_c28382_g2_i1	774	P10978	Retrovirus-related Pol polyprotein from transposon TNT 1-94 OS=Nicotiana tabacum PE=2 SV=1	2e-09	61.6
CRD_FB_c28382_g3_i1	241	P10978	Retrovirus-related Pol polyprotein from transposon TNT 1-94 OS=Nicotiana tabacum PE=2 SV=1	2e-05	46.2
CRD_FB_c28408_g1_i1	1400	P53763	Uricase-2 OS=Phaseolus vulgaris GN=URIII PE=1 SV=2	6e-129	459
CRD_FB_c28413_g1_i1	314	O65155	RNA polymerase II transcriptional coactivator KELP OS=Arabidopsis thaliana GN=KELP PE=1 SV=1	5e-19	91.3
CRD_FB_c28421_g1_i1	315	O04660	Glutamate receptor 2.1 OS=Arabidopsis thaliana GN=GLR2.1 PE=2 SV=2	3e-23	105
CRD_FB_c28444_g1_i1	231	Q9SFU0	Protein transport protein Sec24-like At3g07100 OS=Arabidopsis thaliana GN=At3g07100 PE=2 SV=2	4e-19	91.7
CRD_FB_c28446_g3_i1	417	Q9M1K5	Probable protein S-acyltransferase 4 OS=Arabidopsis thaliana GN=PAT04 PE=2 SV=1	5e-43	171
CRD_FB_c28448_g2_i1	232	P19199	Polyprotein P3 OS=Commelina yellow mottle virus PE=3 SV=2	1e-27	119
CRD_FB_c28494_g1_i1	679	P85191	Cytochrome P450 (Fragment) OS=Helianthus annuus PE=1 SV=1	1e-52	204
CRD_FB_c28506_g1_i1	1494	Q6P7K5	ER membrane protein complex subunit 10 OS=Xenopus tropicalis GN=emc10 PE=2 SV=1	4e-07	55.5
CRD_FB_c28506_g1_i2	1813	P0CC63	NAD(P)H-quinone oxidoreductase subunit 2 B, chloroplastic OS=Glycine max GN=ndhB2 PE=3 SV=1	8e-06	37.7
CRD_FB_c28514_g1_i1	2927	Q0WPJ7	Putative E3 ubiquitin-protein ligase RF298 OS=Arabidopsis thaliana GN=RF298 PE=2 SV=1	6e-141	501
CRD_FB_c28522_g1_i1	451	Q94AR8	3-isopropylmalate dehydratase OS=Arabidopsis thaliana GN=IIL1 PE=2 SV=1	4e-25	112
CRD_FB_c28562_g1_i1	1614	Q9DBF7	Pre-mRNA-splicing factor CWC25 homolog OS=Mus musculus GN=Cwc25 PE=2 SV=2	2e-32	139
CRD_FB_c28562_g1_i2	1578	Q9DBF7	Pre-mRNA-splicing factor CWC25 homolog OS=Mus musculus GN=Cwc25 PE=2 SV=2	2e-31	136
CRD_FB_c28566_g1_i2	1816	A5UMN6	5-methylthioadenosine/S-adenosylhomocysteine deaminase OS=Methanobrevibacter smithii (strain PS / ATCC 35061 / DSM 861) GN=mtaD PE=3 SV=1	3e-72	272
CRD_FB_c28567_g2_i1	951	Q8LA32	Probable E3 ubiquitin-protein ligase LUL4 OS=Arabidopsis thaliana GN=LUL4 PE=2 SV=1	1e-75	281
CRD_FB_c28576_g1_i1	379	Q8N283	Ankyrin repeat domain-containing protein 35 OS=Homo sapiens GN=ANKRD35 PE=2 SV=2	0.0005	41.6
CRD_FB_c28584_g1_i1	262	Q40519	Photosystem II 10 kDa polypeptide, chloroplastic OS=Nicotiana tabacum GN=PSBR PE=2 SV=1	3e-21	99
CRD_FB_c28585_g3_i1	486	P92965	Arginine/serine-rich-splicing factor RSP40 OS=Arabidopsis thaliana GN=RSP40 PE=1 SV=2	3e-25	113
CRD_FB_c28588_g2_i1	626	Q6L400	Putative late blight resistance protein homolog R1B-16 OS=Solanum demissum GN=R1B-16 PE=3 SV=1	2e-16	84.3
CRD_FB_c28592_g1_i2	1213	Q9LEX0	F-box protein PP2-A13 OS=Arabidopsis thaliana GN=PP2A13 PE=1 SV=1	7e-105	379
CRD_FB_c28597_g1_i1	893	Q9CA40	Nudix hydrolase 1 OS=Arabidopsis thaliana GN=NUDT1 PE=1 SV=1	9e-42	169
CRD_FB_c28605_g2_i1	243	Q9FEL8	Auxin transporter-like protein 1 OS=Medicago truncatula GN=LAX1 PE=2 SV=1	6e-23	104
CRD_FB_c28626_g1_i1	493	Q9FL51	Probably inactive leucine-rich repeat receptor-like protein kinase At5g06940 OS=Arabidopsis thaliana GN=At5g06940 PE=3 SV=1	8e-06	48.5
CRD_FB_c28637_g1_i1	921	B3GS44	GPI-anchored protein LORELEI OS=Arabidopsis thaliana GN=LRE PE=2 SV=1	1e-29	129
CRD_FB_c28640_g1_i4	866	Q9VWH8	Protein kish OS=Drosophila melanogaster GN=ksh PE=3 SV=2	5e-13	73.9
CRD_FB_c28644_g2_i1	723	Q8GXE6	Potassium channel AKT6 OS=Arabidopsis thaliana GN=AKT6 PE=1 SV=2	7e-42	169
CRD_FB_c28649_g1_i1	1345	Q8W3M7	Uncharacterized protein At4g06598 OS=Arabidopsis thaliana GN=At4g06598 PE=2 SV=2	4e-22	105
CRD_FB_c28654_g1_i2	835	Q9D9R0	E3 ubiquitin-protein ligase RNF125 OS=Mus musculus GN=Rnf125 PE=2 SV=3	7e-07	53.5
CRD_FB_c28679_g1_i1	253	Q9FID9	Probable receptor-like protein kinase At5g38990 OS=Arabidopsis thaliana GN=At5g38990 PE=2 SV=1	2e-07	52.8
CRD_FB_c28681_g1_i1	321	Q39202	G-type lectin S-receptor-like serine/threonine-protein kinase RLK1 OS=Arabidopsis thaliana GN=RLK1 PE=2 SV=2	0.0001	43.9
CRD_FB_c28694_g1_i3	961	Q8VXU6	Protein DEHYDRATION-INDUCED 19 homolog 4 OS=Arabidopsis thaliana GN=DI19-4 PE=1 SV=1	1e-23	109
CRD_FB_c28701_g2_i2	690	P0CH30	E3 ubiquitin-protein ligase RING1 OS=Gossypium hirsutum GN=RING1 PE=2 SV=1	2e-14	78.2
CRD_FB_c28709_g2_i1	1661	Q8LEA8	Phytochrome A-associated F-box protein OS=Arabidopsis thaliana GN=EID1 PE=1 SV=2	2e-125	448
CRD_FB_c28712_g1_i2	519	Q9SZR9	ABC transporter G family member 9 OS=Arabidopsis thaliana GN=ABCG9 PE=3 SV=2	6e-69	258
CRD_FB_c28720_g2_i1	1708	Q08935	29 kDa ribonucleoprotein A, chloroplastic OS=Nicotiana sylvestris PE=2 SV=1	5e-39	161
CRD_FB_c28721_g1_i1	368	O74864	60S acidic ribosomal protein P0 OS=Schizosaccharomyces pombe (strain 972 / ATCC 24843) GN=rpp0 PE=3 SV=1	6e-34	140
CRD_FB_c28729_g1_i2	2573	Q55874	Uncharacterized protein sll0103 OS=Synechocystis sp. (strain PCC 6803 / Kazusa) GN=sll0103 PE=4 SV=1	1e-14	81.3
CRD_FB_c28734_g1_i1	327	O59953	60S ribosomal protein L5 OS=Neurospora crassa (strain ATCC 24698 / 74-OR23-1A / CBS 708.71 / DSM 1257 / FGSC 987) GN=rpl-5 PE=3 SV=1	1e-46	182
CRD_FB_c28769_g1_i1	2019	Q41328	Pto-interacting protein 1 OS=Solanum lycopersicum GN=PTI1 PE=1 SV=2	3e-171	601
CRD_FB_c28782_g2_i1	1177	Q9FHE1	Glutathione S-transferase T3 OS=Arabidopsis thaliana GN=GSTT3 PE=2 SV=1	4e-22	104
CRD_FB_c28796_g2_i1	458	Q68DN1	Uncharacterized protein C2orf16 OS=Homo sapiens GN=C2orf16 PE=2 SV=3	3e-05	46.2
CRD_FB_c28799_g1_i2	950	Q9CWM4	Prefoldin subunit 1 OS=Mus musculus GN=Pfdn1 PE=2 SV=1	1e-14	79.7
CRD_FB_c28802_g1_i1	687	Q9SCZ4	Receptor-like protein kinase FERONIA OS=Arabidopsis thaliana GN=FER PE=1 SV=1	2e-47	187
CRD_FB_c28812_g2_i1	679	P47082	Vacuolar amino acid transporter 1 OS=Saccharomyces cerevisiae (strain ATCC 204508 / S288c) GN=AVT1 PE=1 SV=1	7e-16	82.8
CRD_FB_c28821_g1_i1	306	Q94ID7	Geranylgeranyl pyrophosphate synthase, chloroplastic OS=Hevea brasiliensis GN=GGPS PE=1 SV=1	9e-11	63.9
CRD_FB_c28821_g2_i1	976	Q94ID7	Geranylgeranyl pyrophosphate synthase, chloroplastic OS=Hevea brasiliensis GN=GGPS PE=1 SV=1	1e-93	342
CRD_FB_c28826_g1_i1	269	P26302	Phosphoribulokinase, chloroplastic OS=Triticum aestivum PE=2 SV=1	1e-45	179
CRD_FB_c28837_g1_i1	273	Q553X3	Rho GTPase-activating protein gacI OS=Dictyostelium discoideum GN=gacI PE=3 SV=1	0.0002	43.1
CRD_FB_c28858_g2_i1	428	P42824	DnaJ protein homolog 2 OS=Allium porrum GN=LDJ2 PE=2 SV=1	4e-13	72.4
CRD_FB_c28859_g1_i1	978	Q337C0	UPF0496 protein 4 OS=Oryza sativa subsp. japonica GN=Os10g0513300 PE=2 SV=1	3e-09	61.6
CRD_FB_c28866_g1_i1	782	Q3E902	40S ribosomal protein S21-2 OS=Arabidopsis thaliana GN=RPS21C PE=3 SV=2	4e-35	147
CRD_FB_c28888_g1_i1	789	Q5NA06	Coatomer subunit zeta-3 OS=Oryza sativa subsp. japonica GN=Os01g0838800 PE=2 SV=1	7e-05	46.6
CRD_FB_c28895_g1_i1	238	P28844	Glyceraldehyde-3-phosphate dehydrogenase OS=Cochliobolus lunatus GN=GPD PE=3 SV=1	2e-34	142
CRD_FB_c28898_g1_i1	210	Q6V4H0	8-hydroxygeraniol dehydrogenase OS=Catharanthus roseus GN=10HGO PE=1 SV=1	8e-18	87.4
CRD_FB_c28930_g1_i1	1648	Q9FL69	Probable ADP-ribosylation factor GTPase-activating protein AGD5 OS=Arabidopsis thaliana GN=AGD5 PE=1 SV=1	2e-107	388
CRD_FB_c28936_g1_i1	1546	Q00874	DNA-damage-repair/toleration protein DRT100 OS=Arabidopsis thaliana GN=DRT100 PE=2 SV=2	7e-119	426
CRD_FB_c28941_g1_i1	1585	P51094	Anthocyanidin 3-O-glucosyltransferase 2 OS=Vitis vinifera GN=UFGT PE=1 SV=2	2e-135	481
CRD_FB_c28946_g2_i1	592	Q9LQU5	Nudix hydrolase 18, mitochondrial OS=Arabidopsis thaliana GN=NUDT18 PE=2 SV=1	2e-19	94
CRD_FB_c28947_g3_i1	898	I0IUP4	DNA helicase MCM9 OS=Gallus gallus GN=MCM9 PE=1 SV=2	0.0005	44.3
CRD_FB_c28957_g1_i1	391	Q9LH76	Probable rhamnose biosynthetic enzyme 3 OS=Arabidopsis thaliana GN=RHM3 PE=1 SV=1	2e-38	155
CRD_FB_c28960_g3_i1	1666	Q67Y83	Serine carboxypeptidase-like 51 OS=Arabidopsis thaliana GN=SCPL51 PE=2 SV=2	6e-177	619
CRD_FB_c28961_g1_i1	226	O22914	Calvin cycle protein CP12-1, chloroplastic OS=Arabidopsis thaliana GN=CP12-1 PE=1 SV=1	2e-21	99.4
CRD_FB_c28963_g4_i1	214	Q8RWZ5	G-type lectin S-receptor-like serine/threonine-protein kinase SD2-5 OS=Arabidopsis thaliana GN=SD25 PE=1 SV=1	4e-06	48.5
CRD_FB_c28967_g2_i1	327	Q9Z2E9	Seipin OS=Mus musculus GN=Bscl2 PE=1 SV=2	0.0002	42.7
CRD_FB_c28975_g3_i1	408	Q9YPS7	Movement protein BC1 OS=Mungbean yellow mosaic virus (strain Vigna) GN=BC1 PE=3 SV=1	1e-10	63.9
CRD_FB_c28993_g1_i1	455	Q6DBP3	Probable sugar phosphate/phosphate translocator At5g05820 OS=Arabidopsis thaliana GN=At5g05820 PE=2 SV=1	1e-09	60.8
CRD_FB_c28995_g1_i1	547	Q9SKZ1	Transcription factor Pur-alpha 1 OS=Arabidopsis thaliana GN=PURA1 PE=1 SV=2	8e-05	45.4
CRD_FB_c29009_g1_i1	1072	F4ISV6	tRNA(His) guanylyltransferase 2 OS=Arabidopsis thaliana GN=THG2 PE=1 SV=1	4e-52	204
CRD_FB_c29009_g2_i1	224	F4IRQ5	tRNA(His) guanylyltransferase 1 OS=Arabidopsis thaliana GN=THG1 PE=1 SV=1	8e-20	94
CRD_FB_c29030_g3_i1	350	Q9Y2K9	Syntaxin-binding protein 5-like OS=Homo sapiens GN=STXBP5L PE=1 SV=2	0.0003	42.4
CRD_FB_c29032_g1_i1	936	Q03134	Probable formate dehydrogenase OS=Emericella nidulans (strain FGSC A4 / ATCC 38163 / CBS 112.46 / NRRL 194 / M139) GN=aciA PE=2 SV=3	5e-129	459
CRD_FB_c29033_g1_i1	311	Q84TH9	Protein NLP7 OS=Arabidopsis thaliana GN=NLP7 PE=1 SV=2	9e-06	47.4
CRD_FB_c29037_g1_i2	556	Q8K157	Aldose 1-epimerase OS=Mus musculus GN=Galm PE=2 SV=1	4e-22	103
CRD_FB_c29037_g2_i1	489	Q9GKX6	Aldose 1-epimerase OS=Sus scrofa GN=GALM PE=2 SV=1	2e-10	63.5
CRD_FB_c29075_g1_i2	1232	Q8LC03	Homeobox-leucine zipper protein ATHB-13 OS=Arabidopsis thaliana GN=ATHB-13 PE=2 SV=2	6e-66	250
CRD_FB_c29083_g1_i1	997	Q54Z24	PITH domain-containing protein 1 OS=Dictyostelium discoideum GN=DDB_G0277951 PE=3 SV=1	9e-38	156
CRD_FB_c29085_g1_i1	1610	Q93YS2	Probable protein phosphatase 2C 51 OS=Arabidopsis thaliana GN=At3g63340 PE=2 SV=2	2e-90	332
CRD_FB_c29099_g2_i1	313	O04086	Probable receptor-like protein kinase At1g11050 OS=Arabidopsis thaliana GN=At1g11050 PE=2 SV=1	1e-41	166
CRD_FB_c29100_g1_i1	723	Q94BT9	Copper transport protein ATX1 OS=Arabidopsis thaliana GN=ATX1 PE=1 SV=1	1e-05	48.9
CRD_FB_c29107_g3_i1	262	B9MDJ8	Chaperone protein DnaJ OS=Acidovorax ebreus (strain TPSY) GN=dnaJ PE=3 SV=1	0.0003	42.4
CRD_FB_c29109_g1_i1	299	P24629	Heat shock cognate 70 kDa protein 1 OS=Solanum lycopersicum GN=HSC-I PE=2 SV=1	1e-46	183
CRD_FB_c29112_g1_i1	848	Q8H0X6	Cysteine proteinase inhibitor 6 OS=Arabidopsis thaliana GN=CYS6 PE=1 SV=2	3e-30	131
CRD_FB_c29115_g1_i1	600	Q94CS9	Probable aquaporin TIP1-2 OS=Oryza sativa subsp. japonica GN=TIP1-2 PE=2 SV=1	2e-08	57.8
CRD_FB_c29135_g1_i1	1539	P43296	Cysteine proteinase RD19a OS=Arabidopsis thaliana GN=RD19A PE=2 SV=1	6e-170	596
CRD_FB_c29135_g1_i2	2089	P43296	Cysteine proteinase RD19a OS=Arabidopsis thaliana GN=RD19A PE=2 SV=1	6e-148	523
CRD_FB_c29137_g1_i1	317	Q96X45	Elongation factor 2 OS=Neurospora crassa (strain ATCC 24698 / 74-OR23-1A / CBS 708.71 / DSM 1257 / FGSC 987) GN=cot-3 PE=3 SV=3	5e-52	201
CRD_FB_c29137_g3_i1	212	Q96X45	Elongation factor 2 OS=Neurospora crassa (strain ATCC 24698 / 74-OR23-1A / CBS 708.71 / DSM 1257 / FGSC 987) GN=cot-3 PE=3 SV=3	0.0002	42.7
CRD_FB_c29144_g1_i1	216	Q5IFJ7	60S ribosomal protein L9 OS=Macaca fascicularis GN=RPL9 PE=2 SV=1	3e-16	82
CRD_FB_c29169_g1_i1	809	Q56YN3	NAD(H) kinase 1 OS=Arabidopsis thaliana GN=NADK1 PE=1 SV=2	1e-49	195
CRD_FB_c29169_g2_i1	1002	Q56YN3	NAD(H) kinase 1 OS=Arabidopsis thaliana GN=NADK1 PE=1 SV=2	5e-92	336
CRD_FB_c29170_g1_i1	350	Q8LE10	HVA22-like protein i OS=Arabidopsis thaliana GN=HVA22I PE=2 SV=2	0.0002	42.7
CRD_FB_c29189_g2_i1	646	O22800	Zinc finger protein CONSTANS-LIKE 14 OS=Arabidopsis thaliana GN=COL14 PE=2 SV=2	7e-08	56.2
CRD_FB_c29194_g1_i1	246	Q9LMX7	Cytochrome P450 78A5 OS=Arabidopsis thaliana GN=CYP78A5 PE=2 SV=1	2e-25	112
CRD_FB_c29221_g1_i1	1329	Q9ZNU2	NAC domain-containing protein 18 OS=Arabidopsis thaliana GN=NAC018 PE=2 SV=1	5e-82	303
CRD_FB_c29224_g1_i1	781	F4I096	Mediator of RNA polymerase II transcription subunit 13 OS=Arabidopsis thaliana GN=MED13 PE=1 SV=1	1e-89	328
CRD_FB_c29229_g1_i1	1464	B5DEQ3	Probable Xaa-Pro aminopeptidase 3 OS=Rattus norvegicus GN=Xpnpep3 PE=1 SV=1	5e-77	287
CRD_FB_c29240_g1_i1	252	P0CG73	Polyubiquitin OS=Candida albicans GN=UBI1 PE=1 SV=1	2e-41	166
CRD_FB_c29253_g1_i1	572	Q9FXF2	Probable LRR receptor-like serine/threonine-protein kinase RFK1 OS=Arabidopsis thaliana GN=RKF1 PE=1 SV=1	1e-61	234
CRD_FB_c29298_g1_i1	1983	Q8L5Z7	Sorting nexin 2A OS=Arabidopsis thaliana GN=SNX2A PE=1 SV=1	0	678
CRD_FB_c29302_g1_i1	893	P04284	Pathogenesis-related leaf protein 6 OS=Solanum lycopersicum GN=PR1B1 PE=1 SV=2	1e-62	238
CRD_FB_c29309_g1_i1	246	P78987	60S ribosomal protein L27a OS=Blumeria graminis f. sp. hordei PE=2 SV=1	2e-28	122
CRD_FB_c29311_g4_i3	2304	Q8L736	F-box/kelch-repeat protein SKIP11 OS=Arabidopsis thaliana GN=SKIP11 PE=1 SV=2	9e-153	540
CRD_FB_c29329_g3_i1	680	Q5NE24	Nodulation-signaling pathway 2 protein OS=Medicago truncatula GN=NSP2 PE=1 SV=1	4e-16	83.6
CRD_FB_c29330_g2_i1	1927	A4IIS8	Multidrug and toxin extrusion protein 1 OS=Xenopus tropicalis GN=slc47a1 PE=2 SV=1	2e-52	206
CRD_FB_c29351_g1_i1	543	Q55874	Uncharacterized protein sll0103 OS=Synechocystis sp. (strain PCC 6803 / Kazusa) GN=sll0103 PE=4 SV=1	3e-09	60.1
CRD_FB_c29363_g2_i1	290	A5EYE5	Chaperone protein DnaJ OS=Dichelobacter nodosus (strain VCS1703A) GN=dnaJ PE=3 SV=1	5e-06	48.1
CRD_FB_c29392_g1_i1	424	Q9FFE9	Probable acyl-activating enzyme 6 OS=Arabidopsis thaliana GN=AAE6 PE=2 SV=1	3e-37	152
CRD_FB_c29392_g2_i1	1415	Q9FFE9	Probable acyl-activating enzyme 6 OS=Arabidopsis thaliana GN=AAE6 PE=2 SV=1	1e-163	575
CRD_FB_c2939_g1_i1	242	G5EGN2	Delta(9)-fatty-acid desaturase fat-6 OS=Caenorhabditis elegans GN=fat-6 PE=2 SV=1	5e-07	51.6
CRD_FB_c29428_g1_i1	474	Q9LF80	Putative glycosyltransferase 3 OS=Arabidopsis thaliana GN=GT3 PE=2 SV=1	4e-41	165
CRD_FB_c29432_g1_i1	3269	Q9LT96	Probable leucine-rich repeat receptor-like protein kinase At5g49770 OS=Arabidopsis thaliana GN=At5g49770 PE=2 SV=1	0	924
CRD_FB_c29435_g1_i1	805	Q9LQQ1	Pentatricopeptide repeat-containing protein At1g07740, mitochondrial OS=Arabidopsis thaliana GN=At1g07740 PE=2 SV=1	1e-64	244
CRD_FB_c29442_g1_i1	757	Q9LVP0	Probable leucine-rich repeat receptor-like protein kinase At5g63930 OS=Arabidopsis thaliana GN=At5g63930 PE=1 SV=1	3e-97	353
CRD_FB_c29450_g1_i2	462	Q921G8	Gamma-tubulin complex component 2 OS=Mus musculus GN=Tubgcp2 PE=2 SV=2	1e-19	94.4
CRD_FB_c29452_g1_i1	2525	Q653H7	Auxin response factor 18 OS=Oryza sativa subsp. japonica GN=ARF18 PE=2 SV=1	0	774
CRD_FB_c29453_g1_i1	525	Q41005	Serine carboxypeptidase-like (Fragment) OS=Pisum sativum PE=2 SV=1	6e-27	119
CRD_FB_c29490_g1_i1	1334	Q9SNB4	Transcription factor LUX OS=Arabidopsis thaliana GN=LUX PE=1 SV=1	3e-65	248
CRD_FB_c29490_g2_i1	1160	Q05609	Serine/threonine-protein kinase CTR1 OS=Arabidopsis thaliana GN=CTR1 PE=1 SV=1	4e-50	197
CRD_FB_c29496_g1_i1	1699	O49447	ADP,ATP carrier protein 3, mitochondrial OS=Arabidopsis thaliana GN=AAC3 PE=1 SV=1	3e-154	544
CRD_FB_c29520_g2_i1	398	O24454	Ubiquitin carboxyl-terminal hydrolase 3 OS=Arabidopsis thaliana GN=UBP3 PE=1 SV=1	9e-12	67.4
CRD_FB_c29529_g1_i1	1211	P25818	Aquaporin TIP1-1 OS=Arabidopsis thaliana GN=TIP1-1 PE=1 SV=1	7e-102	369
CRD_FB_c29559_g1_i1	671	Q84JK8	Probable membrane-associated kinase regulator 6 OS=Arabidopsis thaliana GN=MAKR6 PE=2 SV=1	3e-08	57.4
CRD_FB_c29559_g3_i2	896	Q84JK8	Probable membrane-associated kinase regulator 6 OS=Arabidopsis thaliana GN=MAKR6 PE=2 SV=1	5e-27	120
CRD_FB_c29581_g1_i3	1236	Q8H0W1	Chloroplast processing peptidase OS=Arabidopsis thaliana GN=PLSP1 PE=2 SV=2	4e-95	347
CRD_FB_c29587_g1_i2	428	Q8GYN5	RPM1-interacting protein 4 OS=Arabidopsis thaliana GN=RIN4 PE=1 SV=1	3e-07	52.8
CRD_FB_c29588_g2_i1	509	P20825	Retrovirus-related Pol polyprotein from transposon 297 OS=Drosophila melanogaster GN=pol PE=4 SV=1	0.0001	44.7
CRD_FB_c29593_g2_i1	1671	Q96HR8	H/ACA ribonucleoprotein complex non-core subunit NAF1 OS=Homo sapiens GN=NAF1 PE=1 SV=2	1e-16	87.4
CRD_FB_c29595_g2_i2	452	P10978	Retrovirus-related Pol polyprotein from transposon TNT 1-94 OS=Nicotiana tabacum PE=2 SV=1	1e-34	143
CRD_FB_c29611_g1_i2	306	P69834	2-C-methyl-D-erythritol 4-phosphate cytidylyltransferase, chloroplastic OS=Arabidopsis thaliana GN=ISPD PE=1 SV=1	2e-20	95.9
CRD_FB_c29621_g2_i1	221	P37220	Abscisic stress-ripening protein 3 OS=Solanum lycopersicum GN=ASR3 PE=4 SV=2	2e-08	56.2
CRD_FB_c29631_g1_i1	1208	Q8N5L8	Ribonuclease P protein subunit p25-like protein OS=Homo sapiens GN=RPP25L PE=1 SV=1	7e-15	80.9
CRD_FB_c29642_g1_i2	512	O05235	Uncharacterized hydrolase YugF OS=Bacillus subtilis (strain 168) GN=yugF PE=3 SV=1	1e-05	48.1
CRD_FB_c29643_g3_i1	1962	O65351	Subtilisin-like protease OS=Arabidopsis thaliana GN=ARA12 PE=1 SV=1	2e-108	392
CRD_FB_c29648_g1_i1	1421	Q2KI24	Methenyltetrahydrofolate synthase domain-containing protein OS=Bos taurus GN=MTHFSD PE=2 SV=1	7e-65	247
CRD_FB_c29673_g1_i1	1875	P0C2F6	Putative ribonuclease H protein At1g65750 OS=Arabidopsis thaliana GN=At1g65750 PE=3 SV=1	6e-14	74.7
CRD_FB_c29680_g1_i1	493	Q9FHW7	SKP1-like protein 1B OS=Arabidopsis thaliana GN=SKP1B PE=1 SV=1	2e-06	50.4
CRD_FB_c29685_g1_i1	225	P0CX40	40S ribosomal protein S8-B OS=Saccharomyces cerevisiae (strain ATCC 204508 / S288c) GN=RPS8B PE=1 SV=1	2e-22	102
CRD_FB_c29685_g3_i1	215	Q9P7B2	40S ribosomal protein S8-B OS=Schizosaccharomyces pombe (strain 972 / ATCC 24843) GN=rps8b PE=1 SV=1	2e-17	85.9
CRD_FB_c29685_g4_i1	253	Q9P7B2	40S ribosomal protein S8-B OS=Schizosaccharomyces pombe (strain 972 / ATCC 24843) GN=rps8b PE=1 SV=1	3e-13	72
CRD_FB_c29687_g1_i2	273	C0LGR3	Probable LRR receptor-like serine/threonine-protein kinase At4g26540 OS=Arabidopsis thaliana GN=At4g26540 PE=1 SV=1	4e-07	52
CRD_FB_c29690_g1_i1	481	Q9S9N5	Putative cyclic nucleotide-gated ion channel 7 OS=Arabidopsis thaliana GN=CNGC7 PE=3 SV=1	3e-12	69.7
CRD_FB_c29712_g2_i1	797	P0C2F6	Putative ribonuclease H protein At1g65750 OS=Arabidopsis thaliana GN=At1g65750 PE=3 SV=1	3e-13	74.3
CRD_FB_c29730_g2_i1	280	Q8S950	Kinesin-like protein NACK1 OS=Nicotiana tabacum GN=NACK1 PE=1 SV=1	3e-19	92
CRD_FB_c29747_g1_i1	640	Q42564	L-ascorbate peroxidase 3, peroxisomal OS=Arabidopsis thaliana GN=APX3 PE=2 SV=1	7e-74	275
CRD_FB_c29749_g3_i1	251	Q93W34	Polyadenylate-binding protein RBP45C OS=Arabidopsis thaliana GN=RBP45C PE=2 SV=1	3e-14	62
CRD_FB_c29761_g1_i2	801	Q8GY42	NAC transcription factor 25 OS=Arabidopsis thaliana GN=NAC025 PE=2 SV=1	9e-43	172
CRD_FB_c29766_g1_i3	220	Q7XA78	Beta-carotene isomerase D27, chloroplastic OS=Arabidopsis thaliana GN=D27 PE=1 SV=1	1e-16	83.2
CRD_FB_c29770_g1_i1	539	Q9FF86	BAHD acyltransferase DCR OS=Arabidopsis thaliana GN=DCR PE=2 SV=1	9e-15	78.6
CRD_FB_c29774_g2_i1	2834	Q9SZL9	Cellulose synthase-like protein D4 OS=Arabidopsis thaliana GN=CSLD4 PE=2 SV=1	0	1430
CRD_FB_c29787_g2_i1	318	P25380	Sporulation-specific protein 22 OS=Saccharomyces cerevisiae (strain ATCC 204508 / S288c) GN=SPS22 PE=3 SV=1	2e-08	55.8
CRD_FB_c29793_g3_i1	240	Q9LZU9	Putative respiratory burst oxidase homolog protein J OS=Arabidopsis thaliana GN=RBOHJ PE=3 SV=2	5e-19	91.3
CRD_FB_c29794_g3_i1	475	Q9FFN4	Beta-galactosidase 6 OS=Arabidopsis thaliana GN=BGAL6 PE=2 SV=1	7e-23	105
CRD_FB_c29804_g1_i2	1070	Q25434	Adhesive plaque matrix protein OS=Mytilus coruscus GN=FP1 PE=2 SV=1	0.0006	44.3
CRD_FB_c29820_g1_i1	1724	Q6S4P4	Transcription factor RF2b OS=Oryza sativa subsp. japonica GN=RF2b PE=1 SV=1	7e-56	217
CRD_FB_c29827_g2_i1	222	P47920	Nucleoside diphosphate kinase B OS=Flaveria bidentis PE=2 SV=1	3e-25	112
CRD_FB_c29838_g1_i1	214	P12412	Vignain OS=Vigna mungo PE=1 SV=1	2e-17	86.3
CRD_FB_c29840_g1_i1	1039	Q55512	Aspartate-semialdehyde dehydrogenase OS=Synechocystis sp. (strain PCC 6803 / Kazusa) GN=asd PE=3 SV=2	2e-68	258
CRD_FB_c29852_g1_i2	475	Q0WPN0	Inactive exonuclease DIS3L2 OS=Arabidopsis thaliana GN=SOV PE=2 SV=1	7e-07	52
CRD_FB_c29879_g1_i1	517	Q8I7P9	Retrovirus-related Pol polyprotein from transposon opus OS=Drosophila melanogaster GN=pol PE=4 SV=1	2e-11	67
CRD_FB_c29889_g1_i1	1221	P22337	Acyl-[acyl-carrier-protein] desaturase, chloroplastic OS=Ricinus communis PE=1 SV=1	4e-157	553
CRD_FB_c29902_g1_i1	1247	Q38857	Xyloglucan endotransglucosylase/hydrolase protein 22 OS=Arabidopsis thaliana GN=XTH22 PE=1 SV=1	1e-111	402
CRD_FB_c29911_g1_i2	726	O65039	Vignain OS=Ricinus communis GN=CYSEP PE=1 SV=1	2e-23	108
CRD_FB_c29924_g1_i1	243	P15828	Exoglucanase 1 OS=Humicola grisea var. thermoidea GN=CBH-1 PE=3 SV=2	3e-23	105
CRD_FB_c29935_g1_i1	468	Q8LBZ4	OTU domain-containing protein At3g57810 OS=Arabidopsis thaliana GN=At3g57810 PE=2 SV=1	3e-37	152
CRD_FB_c29952_g1_i1	305	Q9LHS0	Putative clathrin assembly protein At5g35200 OS=Arabidopsis thaliana GN=At5g35200 PE=1 SV=1	5e-28	121
CRD_FB_c29952_g2_i1	433	Q9LHS0	Putative clathrin assembly protein At5g35200 OS=Arabidopsis thaliana GN=At5g35200 PE=1 SV=1	4e-32	135
CRD_FB_c29962_g1_i1	496	Q9C942	Caffeoylshikimate esterase OS=Arabidopsis thaliana GN=CSE PE=1 SV=1	8e-19	91.7
CRD_FB_c29967_g1_i1	438	Q6QAT1	40S ribosomal protein S28 OS=Sus scrofa GN=RPS28 PE=3 SV=2	1e-16	84
CRD_FB_c29987_g3_i1	581	O04905	UMP-CMP kinase OS=Arabidopsis thaliana GN=PYR6 PE=1 SV=1	4e-23	106
CRD_FB_c29993_g1_i1	213	Q5IFJ7	60S ribosomal protein L9 OS=Macaca fascicularis GN=RPL9 PE=2 SV=1	6e-13	71.2
CRD_FB_c299_g1_i1	2273	Q570B4	3-ketoacyl-CoA synthase 10 OS=Arabidopsis thaliana GN=FDH PE=1 SV=2	0	832
CRD_FB_c30017_g1_i1	1398	Q55BK0	Ubiquitin fusion degradation protein 1 homolog OS=Dictyostelium discoideum GN=ufd1 PE=3 SV=1	4e-65	248
CRD_FB_c30025_g1_i1	387	Q9STL4	KDEL-tailed cysteine endopeptidase CEP2 OS=Arabidopsis thaliana GN=CEP2 PE=2 SV=1	1e-43	172
CRD_FB_c30025_g3_i1	492	O23791	Fruit bromelain OS=Ananas comosus PE=1 SV=1	3e-14	76.6
CRD_FB_c30026_g1_i1	208	C0LGQ5	LRR receptor-like serine/threonine-protein kinase GSO1 OS=Arabidopsis thaliana GN=GSO1 PE=2 SV=1	4e-28	121
CRD_FB_c30026_g2_i1	238	C0LGQ5	LRR receptor-like serine/threonine-protein kinase GSO1 OS=Arabidopsis thaliana GN=GSO1 PE=2 SV=1	2e-27	119
CRD_FB_c30042_g4_i1	220	Q9LNU3	Expansin-A11 OS=Arabidopsis thaliana GN=EXPA11 PE=2 SV=1	2e-26	115
CRD_FB_c30047_g3_i1	401	Q688R1	Metal tolerance protein 1 OS=Oryza sativa subsp. japonica GN=MTP1 PE=2 SV=1	7e-33	137
CRD_FB_c30122_g3_i1	385	Q570R7	Transcription factor PIF7 OS=Arabidopsis thaliana GN=BHLH72 PE=1 SV=2	3e-08	55.5
CRD_FB_c30163_g1_i1	1545	Q9LDE3	F-box/kelch-repeat protein At1g23390 OS=Arabidopsis thaliana GN=At1g23390 PE=2 SV=1	2e-76	285
CRD_FB_c30165_g1_i1	1563	Q9P2Y5	UV radiation resistance-associated gene protein OS=Homo sapiens GN=UVRAG PE=1 SV=1	1e-10	67
CRD_FB_c30166_g3_i1	836	P26519	Glyceraldehyde-3-phosphate dehydrogenase, cytosolic OS=Petroselinum crispum GN=GAPC PE=2 SV=1	2e-40	165
CRD_FB_c30166_g3_i2	811	P26519	Glyceraldehyde-3-phosphate dehydrogenase, cytosolic OS=Petroselinum crispum GN=GAPC PE=2 SV=1	2e-40	165
CRD_FB_c30173_g1_i1	249	Q5IFJ7	60S ribosomal protein L9 OS=Macaca fascicularis GN=RPL9 PE=2 SV=1	8e-18	87.4
CRD_FB_c30180_g1_i2	1170	A7S6Y0	Protein SYS1 homolog OS=Nematostella vectensis GN=sys1 PE=3 SV=1	1e-28	126
CRD_FB_c30184_g3_i2	1542	Q9P6Q3	Probable mitochondrial chaperone bcs1 OS=Schizosaccharomyces pombe (strain 972 / ATCC 24843) GN=SPAC644.07 PE=2 SV=1	8e-27	120
CRD_FB_c30185_g3_i1	777	Q9S7C9	Putative DNA-binding protein ESCAROLA OS=Arabidopsis thaliana GN=ESC PE=2 SV=1	1e-30	132
CRD_FB_c30192_g1_i1	631	Q8L7A4	Probable ADP-ribosylation factor GTPase-activating protein AGD11 OS=Arabidopsis thaliana GN=AGD11 PE=2 SV=1	1e-36	151
CRD_FB_c30194_g1_i1	381	P08770	Putative AC transposase OS=Zea mays PE=2 SV=2	4e-16	81.6
CRD_FB_c30198_g6_i1	392	C0LGH3	Probable LRR receptor-like serine/threonine-protein kinase At1g56140 OS=Arabidopsis thaliana GN=At1g56140 PE=1 SV=2	2e-16	83.2
CRD_FB_c30201_g2_i2	570	Q9ATY5	DNA repair protein UVH3 OS=Arabidopsis thaliana GN=UVH3 PE=2 SV=1	2e-34	144
CRD_FB_c30210_g1_i2	414	Q8S8Q6	Tetraspanin-8 OS=Arabidopsis thaliana GN=TET8 PE=2 SV=1	2e-25	112
CRD_FB_c30211_g1_i1	472	Q9SFT7	Serine/threonine-protein kinase At3g07070 OS=Arabidopsis thaliana GN=At3g07070 PE=2 SV=1	8e-69	257
CRD_FB_c30227_g1_i1	1957	P10978	Retrovirus-related Pol polyprotein from transposon TNT 1-94 OS=Nicotiana tabacum PE=2 SV=1	2e-27	92
CRD_FB_c30229_g2_i1	742	P55229	Glucose-1-phosphate adenylyltransferase large subunit 1, chloroplastic OS=Arabidopsis thaliana GN=ADG2 PE=1 SV=3	2e-28	68.2
CRD_FB_c30233_g2_i1	988	Q0DWQ7	Cyclin-B1-2 OS=Oryza sativa subsp. japonica GN=CYCB1-2 PE=3 SV=1	1e-21	102
CRD_FB_c30248_g1_i2	722	Q0IH40	DNL-type zinc finger protein OS=Xenopus laevis GN=dnlz PE=2 SV=1	4e-16	84
CRD_FB_c30254_g1_i2	668	Q9ZWI7	Protein RER1C OS=Arabidopsis thaliana GN=RER1C PE=2 SV=1	2e-32	137
CRD_FB_c30254_g1_i3	1761	O48670	Protein RER1A OS=Arabidopsis thaliana GN=RER1A PE=2 SV=1	5e-63	241
CRD_FB_c30257_g1_i2	2495	Q1HDT2	Cation/H(+) antiporter 24 OS=Arabidopsis thaliana GN=CHX24 PE=2 SV=2	0	635
CRD_FB_c30277_g1_i1	239	P54258	Atrophin-1 OS=Rattus norvegicus GN=Atn1 PE=2 SV=1	0.0003	42.4
CRD_FB_c30287_g1_i1	1313	Q7XWU8	Expansin-A1 OS=Oryza sativa subsp. japonica GN=EXPA1 PE=2 SV=2	2e-110	398
CRD_FB_c30308_g2_i1	2026	Q9LIH5	Zinc finger CCCH domain-containing protein 38 OS=Arabidopsis thaliana GN=At3g18640 PE=1 SV=1	1e-29	130
CRD_FB_c30313_g1_i1	1613	Q9LIH5	Zinc finger CCCH domain-containing protein 38 OS=Arabidopsis thaliana GN=At3g18640 PE=1 SV=1	0.0008	44.7
CRD_FB_c30314_g2_i1	1787	Q8VWZ7	Geraniol 8-hydroxylase OS=Catharanthus roseus GN=CYP76B6 PE=1 SV=1	0	657
CRD_FB_c30334_g1_i1	2786	Q9MA15	Uncharacterized aarF domain-containing protein kinase At1g79600, chloroplastic OS=Arabidopsis thaliana GN=At1g79600 PE=1 SV=1	0	957
CRD_FB_c30336_g1_i1	432	Q7QBW0	Spastin OS=Anopheles gambiae GN=spas PE=3 SV=6	5e-23	105
CRD_FB_c30338_g1_i1	785	P57081	tRNA (guanine-N(7)-)-methyltransferase non-catalytic subunit WDR4 OS=Homo sapiens GN=WDR4 PE=1 SV=2	3e-10	64.3
CRD_FB_c30343_g3_i1	1051	P27951	IgA FC receptor OS=Streptococcus agalactiae GN=bag PE=1 SV=1	2e-07	55.5
CRD_FB_c30347_g1_i1	1253	Q00874	DNA-damage-repair/toleration protein DRT100 OS=Arabidopsis thaliana GN=DRT100 PE=2 SV=2	4e-30	131
CRD_FB_c30350_g1_i2	408	P42698	DNA-damage-repair/toleration protein DRT111, chloroplastic OS=Arabidopsis thaliana GN=DRT111 PE=2 SV=2	3e-17	85.9
CRD_FB_c30353_g1_i1	1891	Q9ZQG9	Glucan endo-1,3-beta-glucosidase 14 OS=Arabidopsis thaliana GN=At2g27500 PE=1 SV=2	8e-88	323
CRD_FB_c30359_g1_i1	212	Q9FHS6	F-box/kelch-repeat protein At5g43190 OS=Arabidopsis thaliana GN=At5g43190 PE=2 SV=1	3e-05	45.4
CRD_FB_c30360_g2_i2	231	Q9Y4B4	Helicase ARIP4 OS=Homo sapiens GN=RAD54L2 PE=1 SV=4	4e-14	75.1
CRD_FB_c30367_g1_i1	978	P0CH30	E3 ubiquitin-protein ligase RING1 OS=Gossypium hirsutum GN=RING1 PE=2 SV=1	1e-28	126
CRD_FB_c30386_g1_i1	1293	Q9LP56	Probable WRKY transcription factor 65 OS=Arabidopsis thaliana GN=WRKY65 PE=2 SV=1	1e-57	223
CRD_FB_c30396_g1_i1	215	Q8L5K4	Gamma-terpinene synthase, chloroplastic OS=Citrus limon PE=1 SV=1	3e-22	102
CRD_FB_c30397_g1_i1	209	Q588U8	Craniofacial development protein 2 OS=Tragulus javanicus GN=CFDP2 PE=2 SV=1	0.0002	42.7
CRD_FB_c30399_g1_i2	1957	Q9SYK0	Beta-hexosaminidase 2 OS=Arabidopsis thaliana GN=HEXO2 PE=1 SV=1	0	788
CRD_FB_c30401_g1_i1	1022	Q8VZ52	Ubiquitin-like-conjugating enzyme ATG10 OS=Arabidopsis thaliana GN=ATG10 PE=1 SV=1	6e-61	233
CRD_FB_c30406_g1_i1	1932	Q9LN71	E3 ubiquitin-protein ligase At1g12760 OS=Arabidopsis thaliana GN=At1g12760 PE=2 SV=1	8e-45	181
CRD_FB_c30407_g1_i2	1394	Q0IU52	Aspartic proteinase Asp1 OS=Oryza sativa subsp. japonica GN=ASP1 PE=2 SV=1	8e-74	276
CRD_FB_c30416_g2_i1	823	Q43681	Probable non-specific lipid-transfer protein AKCS9 OS=Vigna unguiculata PE=2 SV=1	7e-22	103
CRD_FB_c30416_g2_i2	869	Q43681	Probable non-specific lipid-transfer protein AKCS9 OS=Vigna unguiculata PE=2 SV=1	1e-24	112
CRD_FB_c30419_g1_i1	1159	Q1PDW5	ATP-dependent zinc metalloprotease FTSH 6, chloroplastic OS=Arabidopsis thaliana GN=FTSH6 PE=2 SV=1	5e-38	157
CRD_FB_c30422_g2_i1	219	P26413	Heat shock 70 kDa protein OS=Glycine max GN=HSP70 PE=1 SV=1	5e-28	121
CRD_FB_c30422_g3_i1	706	P26413	Heat shock 70 kDa protein OS=Glycine max GN=HSP70 PE=1 SV=1	7e-102	368
CRD_FB_c30423_g1_i1	1313	Q9M2G7	Lipid phosphate phosphatase delta OS=Arabidopsis thaliana GN=LPPD PE=2 SV=1	2e-158	558
CRD_FB_c30423_g2_i1	1530	Q92804	TATA-binding protein-associated factor 2N OS=Homo sapiens GN=TAF15 PE=1 SV=1	3e-07	55.8
CRD_FB_c30426_g1_i1	353	Q9LLL8	Xylem serine proteinase 1 OS=Arabidopsis thaliana GN=XSP1 PE=2 SV=1	7e-25	110
CRD_FB_c30426_g2_i1	590	Q39547	Cucumisin OS=Cucumis melo PE=1 SV=1	9e-41	165
CRD_FB_c30435_g1_i1	343	Q9M9M4	Cellulose synthase-like protein D3 OS=Arabidopsis thaliana GN=CSLD3 PE=1 SV=1	4e-57	218
CRD_FB_c30435_g2_i1	662	Q9LFL0	Cellulose synthase-like protein D2 OS=Arabidopsis thaliana GN=CSLD2 PE=1 SV=1	1e-114	410
CRD_FB_c30450_g1_i1	703	Q2QQ96	Cyclin-A2-1 OS=Oryza sativa subsp. japonica GN=CYCA2-1 PE=2 SV=1	9e-14	75.9
CRD_FB_c30460_g1_i1	263	P0C2F6	Putative ribonuclease H protein At1g65750 OS=Arabidopsis thaliana GN=At1g65750 PE=3 SV=1	1e-16	83.2
CRD_FB_c30522_g1_i1	356	O80940	Protein trichome birefringence-like 15 OS=Arabidopsis thaliana GN=TBL15 PE=3 SV=1	3e-05	45.4
CRD_FB_c30523_g1_i1	493	Q7XPY2	Plasma membrane ATPase OS=Oryza sativa subsp. japonica GN=Os04g0656100 PE=2 SV=1	7e-77	284
CRD_FB_c30523_g3_i1	391	Q42556	ATPase 9, plasma membrane-type OS=Arabidopsis thaliana GN=AHA9 PE=2 SV=2	3e-59	224
CRD_FB_c30526_g2_i1	264	C0LGS2	Probable LRR receptor-like serine/threonine-protein kinase At4g36180 OS=Arabidopsis thaliana GN=At4g36180 PE=1 SV=1	2e-13	73.2
CRD_FB_c30526_g3_i1	290	Q8VZG8	Probable LRR receptor-like serine/threonine-protein kinase At4g08850 OS=Arabidopsis thaliana GN=At4g08850 PE=1 SV=3	1e-11	66.6
CRD_FB_c30534_g1_i1	949	Q2L6L1	Protein canopy-1 OS=Danio rerio GN=cnpy1 PE=1 SV=1	2e-11	68.9
CRD_FB_c30543_g1_i2	1314	Q9ZQR5	Protein trichome birefringence-like 13 OS=Arabidopsis thaliana GN=TBL13 PE=2 SV=1	1e-109	395
CRD_FB_c30546_g1_i2	293	O64477	G-type lectin S-receptor-like serine/threonine-protein kinase At2g19130 OS=Arabidopsis thaliana GN=At2g19130 PE=2 SV=1	5e-14	74.7
CRD_FB_c30546_g2_i1	449	Q3ECH2	Probable receptor-like protein kinase At1g67000 OS=Arabidopsis thaliana GN=At1g67000 PE=2 SV=2	2e-20	96.7
CRD_FB_c30547_g2_i1	964	P20144	Wound-induced protein 1 OS=Solanum tuberosum GN=WUN1 PE=2 SV=1	1e-32	139
CRD_FB_c30559_g1_i1	806	A2A1A0	S-norcoclaurine synthase 1 OS=Coptis japonica GN=NCS1 PE=1 SV=1	8e-07	53.1
CRD_FB_c30559_g2_i1	486	Q7XZQ8	Flavone synthase OS=Petroselinum crispum GN=FNSI PE=1 SV=1	1e-32	137
CRD_FB_c30559_g3_i1	541	F4KAS1	Probable flavonol synthase 4 OS=Arabidopsis thaliana GN=FLS4 PE=2 SV=1	1e-11	68.2
CRD_FB_c30574_g1_i1	418	P0CC48	NAD(P)H-quinone oxidoreductase subunit 2 A, chloroplastic OS=Coffea arabica GN=ndhB1 PE=3 SV=1	8e-07	39.7
CRD_FB_c30577_g1_i1	608	Q8VZ17	Histone-lysine N-methyltransferase, H3 lysine-9 specific SUVH6 OS=Arabidopsis thaliana GN=SUVH6 PE=2 SV=2	2e-06	51.2
CRD_FB_c30592_g1_i1	275	Q7Y0E8	Probable nucleoredoxin 1-1 OS=Oryza sativa subsp. japonica GN=Os03g0405500 PE=2 SV=1	6e-05	44.7
CRD_FB_c30613_g1_i2	1318	Q9P7J5	Uncharacterized AAA domain-containing protein C24B10.10c OS=Schizosaccharomyces pombe (strain 972 / ATCC 24843) GN=SPCC24B10.10c PE=3 SV=1	6e-35	147
CRD_FB_c30618_g2_i1	1019	Q9LTF2	40S ribosomal protein S10-3 OS=Arabidopsis thaliana GN=RPS10C PE=2 SV=2	4e-42	171
CRD_FB_c30627_g1_i1	281	P03360	Pol polyprotein (Fragment) OS=Avian reticuloendotheliosis virus GN=pol PE=3 SV=1	8e-07	50.8
CRD_FB_c30627_g2_i1	668	Q5RBK0	Gypsy retrotransposon integrase-like protein 1 OS=Pongo abelii GN=GIN1 PE=2 SV=1	4e-06	50.4
CRD_FB_c30637_g3_i1	1398	O81283	Translocase of chloroplast 159, chloroplastic OS=Arabidopsis thaliana GN=TOC159 PE=1 SV=1	1e-10	67
CRD_FB_c30658_g2_i1	1375	Q9SC14	Deoxyhypusine synthase OS=Senecio vernalis GN=DHS1 PE=2 SV=1	3e-130	464
CRD_FB_c30668_g2_i1	235	Q9FJD5	Laccase-17 OS=Arabidopsis thaliana GN=LAC17 PE=2 SV=1	8e-29	124
CRD_FB_c30676_g1_i1	320	Q8H1Z0	Protein ECERIFERUM 3 OS=Arabidopsis thaliana GN=CER3 PE=1 SV=1	2e-15	79.7
CRD_FB_c30690_g1_i2	1513	Q9Y7P0	Riboflavin synthase OS=Schizosaccharomyces pombe (strain 972 / ATCC 24843) GN=rib5 PE=1 SV=1	3e-50	198
CRD_FB_c30693_g2_i1	1164	Q9LJN4	Probable beta-D-xylosidase 5 OS=Arabidopsis thaliana GN=BXL5 PE=2 SV=2	6e-138	489
CRD_FB_c30694_g2_i2	402	Q9S7G2	Probable galacturonosyltransferase-like 2 OS=Arabidopsis thaliana GN=GATL2 PE=2 SV=1	8e-30	127
CRD_FB_c30699_g1_i1	318	Q9SN46	Leucine-rich repeat extensin-like protein 5 OS=Arabidopsis thaliana GN=LRX5 PE=2 SV=2	9e-06	47.4
CRD_FB_c30732_g3_i1	499	Q8VZ49	Alcohol dehydrogenase-like 4 OS=Arabidopsis thaliana GN=At1g64710 PE=2 SV=1	5e-08	55.8
CRD_FB_c30737_g1_i1	655	Q9CAU0	Serine carboxypeptidase-like 6 OS=Arabidopsis thaliana GN=SCPL6 PE=2 SV=2	1e-40	164
CRD_FB_c30738_g1_i1	401	P50346	60S acidic ribosomal protein P0 OS=Glycine max PE=1 SV=1	2e-65	245
CRD_FB_c30750_g2_i2	1262	O80462	Extra-large guanine nucleotide-binding protein 1 OS=Arabidopsis thaliana GN=XLG1 PE=1 SV=2	2e-107	388
CRD_FB_c30771_g1_i1	635	Q9SVW8	Plant intracellular Ras-group-related LRR protein 4 OS=Arabidopsis thaliana GN=PIRL4 PE=2 SV=1	6e-33	139
CRD_FB_c30784_g1_i1	1306	P48489	Serine/threonine-protein phosphatase PP1 OS=Oryza sativa subsp. japonica GN=Os03g0268000 PE=2 SV=2	7e-148	522
CRD_FB_c30789_g1_i1	776	Q9LHJ8	Zinc finger A20 and AN1 domain-containing stress-associated protein 5 OS=Arabidopsis thaliana GN=SAP5 PE=2 SV=1	1e-41	169
CRD_FB_c30820_g4_i1	264	Q93ZB9	Fatty acyl-CoA reductase 3 OS=Arabidopsis thaliana GN=FAR3 PE=2 SV=1	3e-15	79
CRD_FB_c30820_g5_i1	275	Q9XGY7	Alcohol-forming fatty acyl-CoA reductase OS=Simmondsia chinensis PE=1 SV=1	9e-27	117
CRD_FB_c30821_g1_i1	919	Q10EJ2	CASP-like protein Os03g0767900 OS=Oryza sativa subsp. japonica GN=Os03g0767900 PE=2 SV=1	3e-38	157
CRD_FB_c30823_g1_i1	325	O24463	Dof zinc finger protein PBF OS=Zea mays GN=PBF PE=1 SV=1	9e-08	53.9
CRD_FB_c30824_g1_i2	804	Q8LEM8	60S ribosomal protein L37-3 OS=Arabidopsis thaliana GN=RPL37C PE=3 SV=1	3e-46	184
CRD_FB_c30832_g1_i1	793	Q0WV90	Topless-related protein 1 OS=Arabidopsis thaliana GN=TPR1 PE=1 SV=3	4e-76	254
CRD_FB_c30832_g2_i1	583	Q94AI7	Protein TOPLESS OS=Arabidopsis thaliana GN=TPL PE=1 SV=1	1e-30	90.5
CRD_FB_c30834_g3_i1	551	O22901	Transcription factor UPBEAT1 OS=Arabidopsis thaliana GN=UPB1 PE=2 SV=1	5e-16	82.8
CRD_FB_c30847_g1_i2	1458	Q8L936	Putative clathrin assembly protein At4g40080 OS=Arabidopsis thaliana GN=At4g40080 PE=2 SV=2	4e-89	327
CRD_FB_c30866_g1_i1	978	Q9LRX8	60S ribosomal protein L13a-2 OS=Arabidopsis thaliana GN=RPL13AB PE=1 SV=1	2e-105	380
CRD_FB_c30904_g1_i3	3698	B6ZLK2	Chromodomain-helicase-DNA-binding protein 1 OS=Gallus gallus GN=CHD1 PE=1 SV=1	4e-177	621
CRD_FB_c30938_g1_i1	1242	Q8S341	Purple acid phosphatase 7 OS=Arabidopsis thaliana GN=PAP7 PE=2 SV=1	2e-123	441
CRD_FB_c30942_g1_i1	345	Q8I7P9	Retrovirus-related Pol polyprotein from transposon opus OS=Drosophila melanogaster GN=pol PE=4 SV=1	7e-17	84.3
CRD_FB_c30947_g1_i3	1469	Q5RDE1	Eukaryotic translation initiation factor 5B OS=Pongo abelii GN=EIF5B PE=2 SV=2	6e-05	48.1
CRD_FB_c30965_g2_i1	232	B1MX30	Ribosomal RNA small subunit methyltransferase G OS=Leuconostoc citreum (strain KM20) GN=rsmG PE=3 SV=1	6e-13	71.2
CRD_FB_c30966_g1_i1	1128	P07602	Prosaposin OS=Homo sapiens GN=PSAP PE=1 SV=2	3e-14	78.6
CRD_FB_c30970_g1_i1	526	Q8LGN0	Glutamate receptor 2.7 OS=Arabidopsis thaliana GN=GLR2.7 PE=2 SV=3	1e-63	241
CRD_FB_c30976_g1_i1	459	Q9C6W5	ABC transporter G family member 14 OS=Arabidopsis thaliana GN=ABCG14 PE=2 SV=1	1e-54	210
CRD_FB_c30983_g2_i1	341	Q9C9R6	Putative pumilio homolog 7, chloroplastic OS=Arabidopsis thaliana GN=APUM7 PE=3 SV=2	4e-06	48.5
CRD_FB_c30993_g1_i1	455	Q7G188	Fimbrin-1 OS=Arabidopsis thaliana GN=FIM1 PE=1 SV=2	4e-44	175
CRD_FB_c30998_g1_i2	1630	O23693	MLO-like protein 4 OS=Arabidopsis thaliana GN=MLO4 PE=2 SV=2	0	659
CRD_FB_c31002_g1_i1	706	Q9SZL8	Protein FAR1-RELATED SEQUENCE 5 OS=Arabidopsis thaliana GN=FRS5 PE=2 SV=1	2e-19	94.7
CRD_FB_c31012_g1_i1	1344	Q8L8Z8	Monothiol glutaredoxin-S2 OS=Arabidopsis thaliana GN=GRXS2 PE=3 SV=1	2e-15	69.3
CRD_FB_c31015_g1_i1	301	Q8L856	Transmembrane ascorbate ferrireductase 1 OS=Arabidopsis thaliana GN=CYB561A PE=1 SV=1	3e-32	135
CRD_FB_c31037_g1_i1	293	Q09127	60S ribosomal protein L10-A OS=Schizosaccharomyces pombe (strain 972 / ATCC 24843) GN=rpl10a PE=2 SV=2	9e-43	170
CRD_FB_c31037_g2_i1	498	Q09127	60S ribosomal protein L10-A OS=Schizosaccharomyces pombe (strain 972 / ATCC 24843) GN=rpl10a PE=2 SV=2	3e-76	282
CRD_FB_c31057_g2_i1	859	P52824	Diacylglycerol kinase theta OS=Homo sapiens GN=DGKQ PE=1 SV=2	0.0007	43.5
CRD_FB_c31062_g1_i1	551	Q94BT2	Auxin-induced in root cultures protein 12 OS=Arabidopsis thaliana GN=AIR12 PE=1 SV=3	3e-14	76.6
CRD_FB_c31096_g1_i2	1084	Q9UNI6	Dual specificity protein phosphatase 12 OS=Homo sapiens GN=DUSP12 PE=1 SV=1	2e-20	99.4
CRD_FB_c31103_g5_i1	403	Q9BW19	Kinesin-like protein KIFC1 OS=Homo sapiens GN=KIFC1 PE=1 SV=2	0.001	40.8
CRD_FB_c31106_g1_i1	3143	A2XFB7	Two-component response regulator-like PRR73 OS=Oryza sativa subsp. indica GN=PRR73 PE=2 SV=2	4e-143	508
CRD_FB_c31107_g1_i1	428	O00370	LINE-1 retrotransposable element ORF2 protein OS=Homo sapiens PE=1 SV=1	7e-09	58.2
CRD_FB_c31107_g2_i1	477	P0C2F6	Putative ribonuclease H protein At1g65750 OS=Arabidopsis thaliana GN=At1g65750 PE=3 SV=1	2e-18	90.1
CRD_FB_c31114_g1_i1	311	O49318	Probable leucine-rich repeat receptor-like protein kinase At2g33170 OS=Arabidopsis thaliana GN=At2g33170 PE=2 SV=1	3e-28	122
CRD_FB_c31117_g1_i1	1006	Q84UV8	Bifunctional monodehydroascorbate reductase and carbonic anhydrase nectarin-3 OS=Nicotiana langsdorffii x Nicotiana sanderae GN=NEC3 PE=1 SV=1	1e-45	182
CRD_FB_c31139_g2_i1	423	O22893	Galactinol synthase 1 OS=Arabidopsis thaliana GN=GOLS1 PE=1 SV=1	3e-72	268
CRD_FB_c31151_g2_i1	323	O49934	Phytochrome A OS=Populus tremuloides GN=PHYA PE=2 SV=1	1e-49	192
CRD_FB_c31151_g3_i1	249	P33530	Phytochrome A1 OS=Nicotiana tabacum GN=PHYA1 PE=3 SV=1	2e-37	152
CRD_FB_c31159_g1_i1	1168	Q54YW1	ELMO domain-containing protein A OS=Dictyostelium discoideum GN=elmoA PE=1 SV=1	7e-22	103
CRD_FB_c31185_g1_i1	661	Q9C9G6	MIP18 family protein At1g68310 OS=Arabidopsis thaliana GN=At1g68310 PE=2 SV=2	6e-30	129
CRD_FB_c31188_g1_i1	701	A4KA45	Profilin-4 OS=Corylus avellana PE=1 SV=1	1e-49	195
CRD_FB_c31195_g1_i1	1058	Q9SD53	UPF0481 protein At3g47200 OS=Arabidopsis thaliana GN=At3g47200 PE=1 SV=1	3e-19	95.1
CRD_FB_c31205_g1_i1	1057	Q8VXX9	Bet1-like protein At4g14600 OS=Arabidopsis thaliana GN=At4g14600 PE=2 SV=1	5e-47	187
CRD_FB_c31215_g1_i1	520	Q7XYS3	Allene oxide synthase 2 OS=Oryza sativa subsp. japonica GN=CYP74A2 PE=2 SV=2	3e-29	126
CRD_FB_c31219_g4_i1	313	Q9D7H2	WD repeat-containing protein 5B OS=Mus musculus GN=Wdr5b PE=1 SV=1	3e-07	52.4
CRD_FB_c31229_g3_i1	803	Q9M0E0	40S ribosomal protein S15a-5 OS=Arabidopsis thaliana GN=RPS15AE PE=2 SV=1	3e-51	200
CRD_FB_c31234_g1_i1	397	Q9FID6	Probable receptor-like protein kinase At5g39020 OS=Arabidopsis thaliana GN=At5g39020 PE=2 SV=1	3e-10	62.4
CRD_FB_c31253_g1_i1	1020	P34913	Bifunctional epoxide hydrolase 2 OS=Homo sapiens GN=EPHX2 PE=1 SV=2	3e-37	154
CRD_FB_c31257_g2_i1	4189	Q8LL04	RNA polymerase II C-terminal domain phosphatase-like 3 OS=Arabidopsis thaliana GN=CPL3 PE=1 SV=2	0	884
CRD_FB_c31260_g1_i1	229	P42745	Ubiquitin-conjugating enzyme E2 2 OS=Arabidopsis thaliana GN=UBC2 PE=2 SV=1	6e-23	104
CRD_FB_c31260_g1_i2	514	P42745	Ubiquitin-conjugating enzyme E2 2 OS=Arabidopsis thaliana GN=UBC2 PE=2 SV=1	1e-22	104
CRD_FB_c31284_g1_i1	414	Q9LVE0	Protein NRT1/ PTR FAMILY 6.4 OS=Arabidopsis thaliana GN=NPF6.4 PE=1 SV=1	2e-42	169
CRD_FB_c31284_g2_i1	298	Q9LVE0	Protein NRT1/ PTR FAMILY 6.4 OS=Arabidopsis thaliana GN=NPF6.4 PE=1 SV=1	1e-25	113
CRD_FB_c31287_g1_i1	284	P19211	Eukaryotic translation initiation factor 5A-2 OS=Saccharomyces cerevisiae (strain ATCC 204508 / S288c) GN=ANB1 PE=1 SV=3	6e-39	157
CRD_FB_c31288_g1_i1	891	Q9CAB7	Probable peroxygenase 4 OS=Arabidopsis thaliana GN=PXG4 PE=1 SV=1	6e-70	263
CRD_FB_c31309_g2_i1	1295	Q66IL0	Chitinase domain-containing protein 1 OS=Xenopus tropicalis GN=chid1 PE=2 SV=1	2e-36	152
CRD_FB_c31346_g1_i2	2563	C0LGU0	Probable LRR receptor-like serine/threonine-protein kinase RLK OS=Arabidopsis thaliana GN=RLK PE=2 SV=1	3e-153	541
CRD_FB_c31346_g1_i3	3365	C0LGU0	Probable LRR receptor-like serine/threonine-protein kinase RLK OS=Arabidopsis thaliana GN=RLK PE=2 SV=1	7e-112	404
CRD_FB_c31349_g2_i3	1669	Q9SAR5	Ankyrin repeat domain-containing protein 2 OS=Arabidopsis thaliana GN=AKR2 PE=1 SV=2	1e-119	429
CRD_FB_c31360_g1_i1	482	O24371	Linoleate 13S-lipoxygenase 3-1, chloroplastic OS=Solanum tuberosum GN=LOX3.1 PE=1 SV=1	1e-40	110
CRD_FB_c31360_g2_i1	212	O24371	Linoleate 13S-lipoxygenase 3-1, chloroplastic OS=Solanum tuberosum GN=LOX3.1 PE=1 SV=1	0.0003	42.4
CRD_FB_c31363_g1_i1	3097	Q56ZN6	Pyrophosphate-energized membrane proton pump 2 OS=Arabidopsis thaliana GN=AVPL1 PE=1 SV=2	0	1265
CRD_FB_c31382_g1_i1	699	O65351	Subtilisin-like protease OS=Arabidopsis thaliana GN=ARA12 PE=1 SV=1	1e-11	68.9
CRD_FB_c31388_g1_i1	501	Q9LFB2	Auxin transporter-like protein 1 OS=Arabidopsis thaliana GN=LAX1 PE=1 SV=1	4e-91	332
CRD_FB_c31396_g1_i1	403	Q54ZW0	Putative phagocytic receptor 1b OS=Dictyostelium discoideum GN=phg1b PE=2 SV=1	1e-22	103
CRD_FB_c31396_g2_i1	204	A4IFE9	Transmembrane 9 superfamily member 1 OS=Bos taurus GN=TM9SF1 PE=2 SV=1	4e-11	65.1
CRD_FB_c31401_g2_i1	769	O65202	Peroxisomal acyl-coenzyme A oxidase 1 OS=Arabidopsis thaliana GN=ACX1 PE=1 SV=1	8e-65	245
CRD_FB_c31408_g1_i1	1019	Q9SN74	Transcription factor bHLH47 OS=Arabidopsis thaliana GN=BHLH47 PE=2 SV=1	3e-43	174
CRD_FB_c31432_g3_i1	352	Q6TCH7	Progestin and adipoQ receptor family member 3 OS=Homo sapiens GN=PAQR3 PE=1 SV=2	8e-07	50.8
CRD_FB_c31435_g2_i1	608	Q9XEC1	Probable transposase-like protein At4g04430 OS=Arabidopsis thaliana GN=At4g04430 PE=1 SV=1	0.0002	44.3
CRD_FB_c31444_g1_i1	787	P27054	Endochitinase PR4 OS=Phaseolus vulgaris GN=CHI4 PE=2 SV=1	2e-101	367
CRD_FB_c31445_g1_i1	479	P51132	Cytochrome b-c1 complex subunit Rieske-2, mitochondrial OS=Nicotiana tabacum PE=2 SV=1	4e-37	152
CRD_FB_c31445_g2_i1	558	P49727	Cytochrome b-c1 complex subunit Rieske, mitochondrial OS=Zea mays PE=2 SV=1	8e-22	102
CRD_FB_c31453_g1_i1	1246	Q39108	Heterodimeric geranylgeranyl pyrophosphate synthase small subunit, chloroplastic OS=Arabidopsis thaliana GN=GGR PE=1 SV=2	8e-30	130
CRD_FB_c31482_g3_i1	1140	Q9SIQ7	Calcium-dependent protein kinase 24 OS=Arabidopsis thaliana GN=CPK24 PE=2 SV=1	2e-109	394
CRD_FB_c31487_g4_i1	322	Q9M086	DDB1- and CUL4-associated factor homolog 1 OS=Arabidopsis thaliana GN=DCAF1 PE=1 SV=2	1e-30	129
CRD_FB_c31488_g2_i2	365	Q5BKL8	E3 ubiquitin-protein ligase XIAP OS=Xenopus tropicalis GN=xiap PE=2 SV=1	2e-10	62.8
CRD_FB_c31490_g4_i1	366	Q2R1U4	CDK5RAP1-like protein OS=Oryza sativa subsp. japonica GN=Os11g0592800 PE=2 SV=1	5e-41	164
CRD_FB_c31504_g1_i1	1302	Q40522	Ras-related protein Rab11D OS=Nicotiana tabacum GN=RAB11D PE=2 SV=1	4e-107	387
CRD_FB_c3150_g1_i1	338	Q9SCZ4	Receptor-like protein kinase FERONIA OS=Arabidopsis thaliana GN=FER PE=1 SV=1	2e-12	69.3
CRD_FB_c31517_g2_i1	920	Q38834	Disease resistance RPP13-like protein 4 OS=Arabidopsis thaliana GN=RPP13L4 PE=2 SV=2	2e-19	95.5
CRD_FB_c31525_g1_i1	1482	P86491	6-hydroxynicotinate 3-monooxygenase OS=Pseudomonas fluorescens PE=1 SV=1	1e-18	93.6
CRD_FB_c31531_g2_i1	481	Q9FE46	Glutathione S-transferase F12 OS=Arabidopsis thaliana GN=GSTF12 PE=1 SV=1	8e-14	75.1
CRD_FB_c31531_g2_i2	1103	Q9FE46	Glutathione S-transferase F12 OS=Arabidopsis thaliana GN=GSTF12 PE=1 SV=1	1e-65	249
CRD_FB_c31540_g1_i1	367	Q93ZW0	Glucose-6-phosphate 1-dehydrogenase 4, chloroplastic OS=Arabidopsis thaliana GN=At1g09420 PE=2 SV=1	0.0001	43.5
CRD_FB_c31541_g2_i1	266	Q43636	Thioredoxin H-type OS=Ricinus communis PE=3 SV=1	2e-13	73.2
CRD_FB_c31543_g4_i1	658	A2VCW5	Sodium-coupled neutral amino acid transporter 5 OS=Rattus norvegicus GN=Slc38a5 PE=1 SV=1	5e-14	76.6
CRD_FB_c31544_g1_i1	266	Q69LE7	Probable polyribonucleotide nucleotidyltransferase 1, chloroplastic OS=Oryza sativa subsp. japonica GN=PNP1 PE=2 SV=1	2e-25	112
CRD_FB_c31547_g1_i1	795	Q24451	Alpha-mannosidase 2 OS=Drosophila melanogaster GN=alpha-Man-II PE=1 SV=2	0.0002	45.1
CRD_FB_c31547_g2_i1	1492	O09159	Lysosomal alpha-mannosidase OS=Mus musculus GN=Man2b1 PE=2 SV=4	3e-70	265
CRD_FB_c31552_g1_i1	945	Q9CAQ8	Replication factor C subunit 5 OS=Arabidopsis thaliana GN=RFC5 PE=1 SV=1	1e-99	362
CRD_FB_c31552_g2_i1	639	Q6YZ54	Replication factor C subunit 3 OS=Oryza sativa subsp. japonica GN=RFC3 PE=2 SV=1	3e-48	190
CRD_FB_c31580_g3_i3	328	Q9LSQ4	Indole-3-acetic acid-amido synthetase GH3.6 OS=Arabidopsis thaliana GN=GH3.6 PE=1 SV=1	1e-28	123
CRD_FB_c31587_g2_i1	816	Q8LCG7	Nuclear transcription factor Y subunit C-2 OS=Arabidopsis thaliana GN=NFYC2 PE=2 SV=2	4e-58	223
CRD_FB_c31595_g1_i1	654	Q5ZLX5	Zinc finger Ran-binding domain-containing protein 2 OS=Gallus gallus GN=ZRANB2 PE=2 SV=1	4e-09	60.5
CRD_FB_c31604_g2_i1	2607	Q84W89	DEAD-box ATP-dependent RNA helicase 37 OS=Arabidopsis thaliana GN=RH37 PE=2 SV=2	0	763
CRD_FB_c31617_g2_i2	1954	P92947	Monodehydroascorbate reductase, chloroplastic OS=Arabidopsis thaliana GN=At1g63940 PE=2 SV=3	0	780
CRD_FB_c31626_g1_i1	1519	Q9C7N4	GDSL esterase/lipase At1g29670 OS=Arabidopsis thaliana GN=At1g29670 PE=2 SV=1	7e-137	486
CRD_FB_c31636_g2_i1	1605	P54967	Biotin synthase OS=Arabidopsis thaliana GN=BIO2 PE=2 SV=1	0	638
CRD_FB_c31652_g1_i1	1025	Q75L11	Probable histone H2A.6 OS=Oryza sativa subsp. japonica GN=Os05g0113900 PE=2 SV=2	5e-36	150
CRD_FB_c31654_g1_i1	1364	Q9FH05	Serine carboxypeptidase-like 42 OS=Arabidopsis thaliana GN=SCPL42 PE=2 SV=1	0	727
CRD_FB_c31656_g1_i1	1070	Q9LSS3	tRNA-splicing endonuclease subunit Sen2-2 OS=Arabidopsis thaliana GN=SEN2 PE=2 SV=1	3e-78	291
CRD_FB_c31672_g2_i1	656	Q9LQ54	Probable disease resistance protein At1g59620 OS=Arabidopsis thaliana GN=At1g59620 PE=2 SV=3	1e-11	68.9
CRD_FB_c3167_g1_i1	279	Q7RZS0	60S ribosomal protein L10a OS=Neurospora crassa (strain ATCC 24698 / 74-OR23-1A / CBS 708.71 / DSM 1257 / FGSC 987) GN=crp-74 PE=3 SV=1	1e-32	136
CRD_FB_c31690_g1_i1	289	Q9FFC7	Probable alanine--tRNA ligase, chloroplastic OS=Arabidopsis thaliana GN=EMB86 PE=1 SV=2	5e-28	121
CRD_FB_c31693_g3_i1	617	O49204	Adenylyl-sulfate kinase, chloroplastic OS=Catharanthus roseus GN=AKN PE=2 SV=1	6e-14	76.3
CRD_FB_c31702_g1_i3	618	A4FVJ7	RNA-binding protein 48 OS=Danio rerio GN=rbm48 PE=2 SV=1	2e-19	94.4
CRD_FB_c31706_g1_i1	251	Q9XGY6	Long-chain-alcohol O-fatty-acyltransferase OS=Simmondsia chinensis PE=1 SV=1	2e-17	85.9
CRD_FB_c3170_g1_i1	291	P92520	Uncharacterized mitochondrial protein AtMg00820 OS=Arabidopsis thaliana GN=AtMg00820 PE=4 SV=1	4e-18	88.6
CRD_FB_c31710_g2_i1	357	P29685	ATP synthase subunit beta, mitochondrial OS=Hevea brasiliensis GN=ATPB PE=2 SV=1	2e-59	225
CRD_FB_c31736_g2_i2	811	Q9LFW3	COBRA-like protein 4 OS=Arabidopsis thaliana GN=COBL4 PE=2 SV=2	1e-137	488
CRD_FB_c31764_g1_i1	225	Q8GW29	Cytokinin riboside 5'-monophosphate phosphoribohydrolase LOG7 OS=Arabidopsis thaliana GN=LOG7 PE=1 SV=2	5e-35	144
CRD_FB_c31764_g2_i1	451	Q8GW29	Cytokinin riboside 5'-monophosphate phosphoribohydrolase LOG7 OS=Arabidopsis thaliana GN=LOG7 PE=1 SV=2	1e-30	130
CRD_FB_c31772_g1_i1	971	Q41276	Floral homeotic protein APETALA 1 OS=Sinapis alba GN=AP1 PE=2 SV=1	6e-85	313
CRD_FB_c3177_g1_i1	763	Q9XID3	G-type lectin S-receptor-like serine/threonine-protein kinase At1g34300 OS=Arabidopsis thaliana GN=At1g34300 PE=1 SV=1	3e-62	237
CRD_FB_c31784_g1_i1	260	O65351	Subtilisin-like protease OS=Arabidopsis thaliana GN=ARA12 PE=1 SV=1	1e-08	56.6
CRD_FB_c31795_g1_i1	294	P92519	Uncharacterized mitochondrial protein AtMg00810 OS=Arabidopsis thaliana GN=AtMg00810 PE=4 SV=1	2e-14	75.9
CRD_FB_c31795_g3_i2	347	P25600	Putative transposon Ty5-1 protein YCL074W OS=Saccharomyces cerevisiae (strain ATCC 204508 / S288c) GN=TY5A PE=5 SV=2	6e-08	54.7
CRD_FB_c31795_g4_i1	404	P92519	Uncharacterized mitochondrial protein AtMg00810 OS=Arabidopsis thaliana GN=AtMg00810 PE=4 SV=1	9e-16	80.9
CRD_FB_c31797_g1_i1	1038	P09442	Late embryogenesis abundant protein D-11 OS=Gossypium hirsutum PE=2 SV=1	0.0002	45.4
CRD_FB_c31815_g2_i2	380	Q9FE83	F-box protein SKIP2 OS=Arabidopsis thaliana GN=SKIP2 PE=1 SV=1	2e-30	129
CRD_FB_c31820_g2_i1	311	Q9FKF2	ABC transporter A family member 11 OS=Arabidopsis thaliana GN=ABCA11 PE=3 SV=1	3e-42	168
CRD_FB_c31820_g3_i1	748	Q84K47	ABC transporter A family member 2 OS=Arabidopsis thaliana GN=ABCA2 PE=2 SV=1	1e-64	244
CRD_FB_c31838_g2_i1	1547	Q9VUQ8	DCN1-like protein OS=Drosophila melanogaster GN=CG7427 PE=2 SV=2	3e-21	102
CRD_FB_c31848_g1_i1	289	P48579	Serine/threonine-protein phosphatase PP2A catalytic subunit OS=Helianthus annuus PE=2 SV=1	3e-48	188
CRD_FB_c31861_g1_i1	529	O48962	Probable 3-beta-hydroxysteroid-Delta(8),Delta(7)-isomerase OS=Arabidopsis thaliana GN=At1g20050 PE=2 SV=1	6e-32	135
CRD_FB_c31873_g2_i1	456	Q8LB33	F-box protein At3g58530 OS=Arabidopsis thaliana GN=At3g58530 PE=2 SV=1	2e-40	163
CRD_FB_c31876_g1_i1	412	Q02753	60S ribosomal protein L21-A OS=Saccharomyces cerevisiae (strain ATCC 204508 / S288c) GN=RPL21A PE=1 SV=1	4e-48	188
CRD_FB_c31905_g2_i1	828	O23492	Inositol transporter 4 OS=Arabidopsis thaliana GN=INT4 PE=1 SV=1	3e-94	343
CRD_FB_c31959_g4_i1	832	Q9M0G7	Leucine-rich repeat receptor-like protein kinase PXL2 OS=Arabidopsis thaliana GN=PXL2 PE=2 SV=1	3e-56	217
CRD_FB_c31969_g1_i1	417	Q9UR07	Transposon Tf2-11 polyprotein OS=Schizosaccharomyces pombe (strain 972 / ATCC 24843) GN=Tf2-11 PE=3 SV=1	1e-07	53.9
CRD_FB_c31969_g2_i1	264	P10394	Retrovirus-related Pol polyprotein from transposon 412 OS=Drosophila melanogaster GN=POL PE=4 SV=1	3e-06	48.9
CRD_FB_c31969_g3_i1	391	Q9UR07	Transposon Tf2-11 polyprotein OS=Schizosaccharomyces pombe (strain 972 / ATCC 24843) GN=Tf2-11 PE=3 SV=1	8e-24	107
CRD_FB_c31976_g1_i1	716	Q02921	Early nodulin-93 OS=Glycine max PE=2 SV=1	1e-13	75.9
CRD_FB_c31976_g1_i2	931	Q02921	Early nodulin-93 OS=Glycine max PE=2 SV=1	3e-18	91.3
CRD_FB_c31984_g4_i1	839	Q9LU85	Probable plastid-lipid-associated protein 4, chloroplastic OS=Arabidopsis thaliana GN=PAP4 PE=1 SV=1	1e-73	275
CRD_FB_c31984_g4_i2	1029	Q9LU85	Probable plastid-lipid-associated protein 4, chloroplastic OS=Arabidopsis thaliana GN=PAP4 PE=1 SV=1	7e-73	273
CRD_FB_c31986_g2_i1	381	Q94JS4	24-methylenesterol C-methyltransferase 3 OS=Arabidopsis thaliana GN=SMT3 PE=2 SV=1	0.0008	40.8
CRD_FB_c32006_g2_i1	1826	O80763	Probable nucleoredoxin 1 OS=Arabidopsis thaliana GN=At1g60420 PE=1 SV=1	0	695
CRD_FB_c32027_g1_i1	1727	Q9C509	Sphingosine-1-phosphate lyase OS=Arabidopsis thaliana GN=At1g27980 PE=2 SV=1	0	427
CRD_FB_c32037_g1_i3	939	Q9VDW6	Dystrophin, isoforms A/C/F/G/H OS=Drosophila melanogaster GN=Dys PE=1 SV=3	0.0002	45.4
CRD_FB_c32041_g1_i1	1374	A3RCV9	Eukaryotic translation initiation factor NCBP OS=Triticum aestivum GN=NCBP PE=2 SV=1	3e-99	361
CRD_FB_c32042_g1_i1	533	Q9FE20	Serine/threonine-protein kinase PBS1 OS=Arabidopsis thaliana GN=PBS1 PE=1 SV=1	1e-74	277
CRD_FB_c32042_g1_i2	992	Q9FE20	Serine/threonine-protein kinase PBS1 OS=Arabidopsis thaliana GN=PBS1 PE=1 SV=1	2e-81	301
CRD_FB_c32045_g1_i2	2079	Q8L6H7	Beta-glucosidase-like SFR2, chloroplastic OS=Oryza sativa subsp. japonica GN=SFR2 PE=2 SV=1	0	704
CRD_FB_c32046_g1_i2	1104	P87027	Septum-promoting GTP-binding protein 1 OS=Schizosaccharomyces pombe (strain 972 / ATCC 24843) GN=spg1 PE=1 SV=1	9e-48	189
CRD_FB_c32046_g1_i3	1070	P87027	Septum-promoting GTP-binding protein 1 OS=Schizosaccharomyces pombe (strain 972 / ATCC 24843) GN=spg1 PE=1 SV=1	3e-49	194
CRD_FB_c32053_g3_i1	630	O48626	Centromere/kinetochore protein zw10 homolog OS=Arabidopsis thaliana GN=ZW10 PE=2 SV=1	4e-18	90.1
CRD_FB_c32069_g1_i2	1058	Q8IVV7	Glucose-induced degradation protein 4 homolog OS=Homo sapiens GN=GID4 PE=2 SV=1	1e-25	116
CRD_FB_c32091_g1_i1	767	A4IS40	Metallothiol transferase FosB OS=Geobacillus thermodenitrificans (strain NG80-2) GN=fosB PE=3 SV=1	0.0002	45.4
CRD_FB_c32103_g1_i3	1845	O15736	Protein tipD OS=Dictyostelium discoideum GN=tipD PE=3 SV=1	8e-51	201
CRD_FB_c32105_g2_i1	285	Q8GXM8	MATE efflux family protein 7 OS=Arabidopsis thaliana GN=DTXL3 PE=2 SV=1	3e-21	99
CRD_FB_c32105_g3_i1	248	Q9SIA3	MATE efflux family protein 6 OS=Arabidopsis thaliana GN=DTXL2 PE=3 SV=2	1e-07	53.5
CRD_FB_c32114_g2_i1	866	Q570U6	Protein ELF4-LIKE 4 OS=Arabidopsis thaliana GN=EFL4 PE=2 SV=1	4e-40	164
CRD_FB_c32119_g1_i1	612	F4HWQ8	Cell wall / vacuolar inhibitor of fructosidase 1 OS=Arabidopsis thaliana GN=C/VIF1 PE=1 SV=1	5e-18	89.7
CRD_FB_c32122_g1_i1	1413	Q9LIS1	Protein ECERIFERUM 26-like OS=Arabidopsis thaliana GN=CER26L PE=2 SV=1	5e-86	317
CRD_FB_c32130_g4_i1	408	Q54G06	Xaa-Pro aminopeptidase 1 OS=Dictyostelium discoideum GN=xpnpep1 PE=3 SV=1	1e-09	60.5
CRD_FB_c32146_g1_i1	548	Q9FIY7	Putative SWI/SNF-related matrix-associated actin-dependent regulator of chromatin subfamily A member 3-like 3 OS=Arabidopsis thaliana GN=At5g43530 PE=3 SV=1	2e-08	57.4
CRD_FB_c32155_g1_i1	2136	Q43111	Pectinesterase 3 OS=Phaseolus vulgaris GN=MPE3 PE=2 SV=1	0	636
CRD_FB_c32172_g1_i2	493	Q8L9S1	60S ribosomal protein L18a-like protein OS=Arabidopsis thaliana GN=At1g29970 PE=2 SV=2	6e-06	48.9
CRD_FB_c32175_g3_i1	307	F4I0P8	Vacuolar protein sorting-associated protein 35B OS=Arabidopsis thaliana GN=VPS35B PE=1 SV=1	4e-05	45.1
CRD_FB_c32180_g1_i1	303	Q9NXP7	Gypsy retrotransposon integrase-like protein 1 OS=Homo sapiens GN=GIN1 PE=2 SV=3	2e-07	53.1
CRD_FB_c32181_g1_i3	922	Q9M0Z3	K(+) efflux antiporter 3, chloroplastic OS=Arabidopsis thaliana GN=KEA3 PE=1 SV=2	6e-38	156
CRD_FB_c32187_g1_i1	779	Q9C9G6	MIP18 family protein At1g68310 OS=Arabidopsis thaliana GN=At1g68310 PE=2 SV=2	3e-66	250
CRD_FB_c32195_g1_i1	954	Q93YN9	Inositol-pentakisphosphate 2-kinase OS=Arabidopsis thaliana GN=IPK1 PE=1 SV=1	5e-41	167
CRD_FB_c32195_g3_i1	304	Q93YN9	Inositol-pentakisphosphate 2-kinase OS=Arabidopsis thaliana GN=IPK1 PE=1 SV=1	1e-27	119
CRD_FB_c32195_g4_i1	266	Q93YN9	Inositol-pentakisphosphate 2-kinase OS=Arabidopsis thaliana GN=IPK1 PE=1 SV=1	1e-06	50.4
CRD_FB_c32196_g1_i1	275	Q1PF35	CRIB domain-containing protein RIC6 OS=Arabidopsis thaliana GN=RIC6 PE=1 SV=1	2e-16	82.4
CRD_FB_c32196_g2_i1	635	Q1G3K8	CRIB domain-containing protein RIC7 OS=Arabidopsis thaliana GN=RIC7 PE=1 SV=1	3e-05	47.4
CRD_FB_c32200_g3_i4	892	Q9XIN0	Transcription factor LHW OS=Arabidopsis thaliana GN=LHW PE=1 SV=1	1e-73	275
CRD_FB_c32206_g1_i2	603	O23262	Protein RALF-like 32 OS=Arabidopsis thaliana GN=RALFL32 PE=3 SV=1	7e-19	92.4
CRD_FB_c32210_g3_i1	781	Q8RXC8	Receptor-like cytosolic serine/threonine-protein kinase RBK2 OS=Arabidopsis thaliana GN=RBK2 PE=1 SV=1	3e-90	330
CRD_FB_c32221_g1_i1	1366	F4HVY0	Protein ECERIFERUM 1 OS=Arabidopsis thaliana GN=CER1 PE=1 SV=1	1e-135	482
CRD_FB_c32232_g2_i1	308	O23254	Serine hydroxymethyltransferase 4 OS=Arabidopsis thaliana GN=SHM4 PE=1 SV=1	1e-25	113
CRD_FB_c32241_g1_i1	828	Q9SLD2	Diacylglycerol O-acyltransferase 1 OS=Arabidopsis thaliana GN=DGAT1 PE=1 SV=2	3e-08	58.2
CRD_FB_c32241_g1_i2	1954	Q9SLD2	Diacylglycerol O-acyltransferase 1 OS=Arabidopsis thaliana GN=DGAT1 PE=1 SV=2	0	680
CRD_FB_c32247_g1_i1	1203	Q8S944	Dynamin-related protein 3A OS=Arabidopsis thaliana GN=DRP3A PE=1 SV=2	1e-70	265
CRD_FB_c32256_g1_i2	392	P49295	Glutamyl-tRNA reductase 2, chloroplastic OS=Cucumis sativus GN=HEMA2 PE=2 SV=1	2e-08	56.2
CRD_FB_c32256_g5_i1	373	O04073	C-terminal processing peptidase, chloroplastic OS=Acutodesmus obliquus GN=ctpA PE=1 SV=1	6e-18	87.8
CRD_FB_c32270_g1_i1	5575	F4K5J1	Myosin-17 OS=Arabidopsis thaliana GN=XI-K PE=2 SV=2	0	2100
CRD_FB_c32274_g1_i2	1331	Q6S591	Zinc finger protein JAGGED OS=Arabidopsis thaliana GN=JAG PE=2 SV=1	6e-39	160
CRD_FB_c32288_g1_i1	746	Q9LK37	Protein RALF-like 24 OS=Arabidopsis thaliana GN=RALFL24 PE=3 SV=1	5e-21	100
CRD_FB_c32288_g1_i2	756	Q9LK37	Protein RALF-like 24 OS=Arabidopsis thaliana GN=RALFL24 PE=3 SV=1	4e-21	100
CRD_FB_c32288_g1_i3	821	Q9LK37	Protein RALF-like 24 OS=Arabidopsis thaliana GN=RALFL24 PE=3 SV=1	6e-21	100
CRD_FB_c32295_g3_i1	1095	Q9SFC7	F-box protein At3g07870 OS=Arabidopsis thaliana GN=At3g07870 PE=2 SV=1	4e-72	270
CRD_FB_c32297_g2_i2	1447	Q9FX54	Glyceraldehyde-3-phosphate dehydrogenase GAPC2, cytosolic OS=Arabidopsis thaliana GN=GAPC2 PE=1 SV=1	4e-168	590
CRD_FB_c32299_g1_i2	740	Q2SM69	Pseudouridine-5'-phosphate glycosidase OS=Hahella chejuensis (strain KCTC 2396) GN=psuG PE=3 SV=1	2e-23	108
CRD_FB_c32309_g1_i1	707	Q9FNJ4	Putative F-box/FBD/LRR-repeat protein At5g22670 OS=Arabidopsis thaliana GN=At5g22670 PE=4 SV=1	5e-13	73.6
CRD_FB_c32334_g1_i3	2429	Q8GYA4	Cysteine-rich receptor-like protein kinase 10 OS=Arabidopsis thaliana GN=CRK10 PE=1 SV=3	1e-124	446
CRD_FB_c32339_g1_i3	1256	Q8LA32	Probable E3 ubiquitin-protein ligase LUL4 OS=Arabidopsis thaliana GN=LUL4 PE=2 SV=1	1e-82	305
CRD_FB_c32340_g1_i1	1302	Q3ECP7	Sugar transporter ERD6-like 5 OS=Arabidopsis thaliana GN=At1g54730 PE=2 SV=2	9e-103	372
CRD_FB_c32346_g1_i1	616	O24246	2,3-bisphosphoglycerate-independent phosphoglycerate mutase (Fragment) OS=Prunus dulcis PE=2 SV=1	6e-46	182
CRD_FB_c32352_g1_i2	929	Q9CR60	Vesicle transport protein GOT1B OS=Mus musculus GN=Golt1b PE=2 SV=1	1e-20	99.8
CRD_FB_c32355_g1_i1	1814	Q1PE09	F-box/kelch-repeat protein At4g39753 OS=Arabidopsis thaliana GN=At4g39753 PE=2 SV=1	8e-10	64.7
CRD_FB_c32357_g2_i1	617	Q50EK1	Cytochrome P450 716B1 OS=Picea sitchensis GN=CYP716B1 PE=2 SV=1	1e-59	228
CRD_FB_c32361_g3_i1	731	Q9FFR9	Cation/H(+) antiporter 18 OS=Arabidopsis thaliana GN=CHX18 PE=2 SV=1	3e-24	110
CRD_FB_c32364_g1_i2	928	Q9FNV8	Transcription factor MYB114 OS=Arabidopsis thaliana GN=MYB114 PE=1 SV=1	4e-33	140
CRD_FB_c32364_g1_i3	1046	Q9FE25	Transcription factor MYB75 OS=Arabidopsis thaliana GN=MYB75 PE=1 SV=1	4e-52	204
CRD_FB_c32379_g1_i1	1015	Q681X4	Zinc finger protein ZAT5 OS=Arabidopsis thaliana GN=ZAT5 PE=2 SV=1	9e-44	176
CRD_FB_c32383_g1_i1	604	Q6DFH5	SH3 domain-containing YSC84-like protein 1 OS=Xenopus laevis GN=sh3yl1 PE=2 SV=1	7e-09	59.3
CRD_FB_c32383_g3_i1	1080	Q9URW6	SH3 domain-containing protein PJ696.02 OS=Schizosaccharomyces pombe (strain 972 / ATCC 24843) GN=SPAPJ696.02 PE=1 SV=1	4e-20	97.8
CRD_FB_c32384_g2_i1	239	P05747	60S ribosomal protein L29 OS=Saccharomyces cerevisiae (strain ATCC 204508 / S288c) GN=RPL29 PE=1 SV=3	4e-14	75.1
CRD_FB_c32385_g1_i1	938	O82702	V-type proton ATPase subunit G 1 OS=Nicotiana tabacum GN=VATG1 PE=1 SV=1	2e-42	171
CRD_FB_c32387_g1_i1	692	Q05024	Protein TRI1 OS=Saccharomyces cerevisiae (strain ATCC 204508 / S288c) GN=TRI1 PE=1 SV=1	4e-11	67
CRD_FB_c32402_g1_i2	1627	Q6NPT8	F-box protein PP2-B1 OS=Arabidopsis thaliana GN=PP2B1 PE=1 SV=1	2e-66	252
CRD_FB_c32406_g1_i1	1008	Q9LUH2	MATE efflux family protein ALF5 OS=Arabidopsis thaliana GN=ALF5 PE=2 SV=1	4e-98	244
CRD_FB_c32418_g2_i1	1452	Q8GYJ2	B3 domain-containing protein At2g36080 OS=Arabidopsis thaliana GN=ARF31 PE=2 SV=1	2e-48	192
CRD_FB_c32421_g3_i1	1105	Q8LPF0	Transcription initiation factor TFIID subunit 2 OS=Arabidopsis thaliana GN=TAF2 PE=2 SV=1	3e-57	221
CRD_FB_c32423_g1_i1	1362	O64647	Transcription factor TCP9 OS=Arabidopsis thaliana GN=TCP9 PE=2 SV=1	6e-34	144
CRD_FB_c32426_g1_i1	313	P24487	ATP synthase subunit alpha, mitochondrial OS=Schizosaccharomyces pombe (strain 972 / ATCC 24843) GN=atp1 PE=3 SV=1	8e-50	193
CRD_FB_c32440_g1_i1	841	Q5T280	Uncharacterized protein C9orf114 OS=Homo sapiens GN=C9orf114 PE=1 SV=3	2e-35	148
CRD_FB_c32440_g2_i1	422	Q10950	Uncharacterized protein B0361.6 OS=Caenorhabditis elegans GN=B0361.6 PE=4 SV=1	5e-15	78.6
CRD_FB_c32447_g1_i3	2408	Q9LW26	Acyltransferase-like protein At3g26840, chloroplastic OS=Arabidopsis thaliana GN=At3g26840 PE=1 SV=1	0	660
CRD_FB_c32450_g2_i1	1812	Q9LHF1	Leucine-rich repeat extensin-like protein 4 OS=Arabidopsis thaliana GN=LRX4 PE=1 SV=1	7e-137	486
CRD_FB_c32463_g1_i2	699	Q3T1H5	Tyrosyl-DNA phosphodiesterase 2 OS=Rattus norvegicus GN=Tdp2 PE=2 SV=1	8e-05	46.2
CRD_FB_c32464_g1_i1	1251	Q9ZUH3	Probable purine permease 5 OS=Arabidopsis thaliana GN=PUP5 PE=2 SV=2	1e-110	398
CRD_FB_c32472_g2_i2	479	Q69VG1	Chitin-inducible gibberellin-responsive protein 1 OS=Oryza sativa subsp. japonica GN=CIGR1 PE=2 SV=1	7e-09	58.5
CRD_FB_c32496_g1_i1	1632	O49858	Cytochrome P450 82A3 OS=Glycine max GN=CYP82A3 PE=2 SV=1	5e-163	573
CRD_FB_c32499_g1_i1	1146	Q9SSC7	Protein LURP-one-related 5 OS=Arabidopsis thaliana GN=At1g80120 PE=1 SV=1	5e-18	91.3
CRD_FB_c32500_g1_i1	391	Q42093	ABC transporter C family member 2 OS=Arabidopsis thaliana GN=ABCC2 PE=1 SV=2	6e-45	177
CRD_FB_c32503_g1_i1	1380	Q8IUH2	Protein CREG2 OS=Homo sapiens GN=CREG2 PE=1 SV=1	0.0002	46.2
CRD_FB_c32508_g2_i1	357	Q9SA35	Putative ALA-interacting subunit 4 OS=Arabidopsis thaliana GN=ALIS4 PE=2 SV=2	6e-40	160
CRD_FB_c32508_g3_i1	763	Q8L8W0	ALA-interacting subunit 5 OS=Arabidopsis thaliana GN=ALIS5 PE=1 SV=1	2e-45	181
CRD_FB_c32516_g1_i2	585	Q9SFC6	Rho GDP-dissociation inhibitor 1 OS=Arabidopsis thaliana GN=GDI1 PE=1 SV=1	1e-31	134
CRD_FB_c32520_g1_i1	320	Q9FGK3	Putative MO25-like protein At5g47540 OS=Arabidopsis thaliana GN=At5g47540 PE=2 SV=1	1e-46	182
CRD_FB_c32524_g1_i1	457	Q9ZUY1	Pentatricopeptide repeat-containing protein At2g27800, mitochondrial OS=Arabidopsis thaliana GN=At2g27800 PE=3 SV=2	1e-56	216
CRD_FB_c32528_g1_i1	1007	Q8TXI4	DNA double-strand break repair Rad50 ATPase OS=Methanopyrus kandleri (strain AV19 / DSM 6324 / JCM 9639 / NBRC 100938) GN=rad50 PE=3 SV=1	0.0001	46.6
CRD_FB_c32530_g1_i2	575	Q09695	Uncharacterized protein C2F7.02c OS=Schizosaccharomyces pombe (strain 972 / ATCC 24843) GN=SPAC2F7.02c PE=1 SV=1	6e-05	46.2
CRD_FB_c32536_g1_i1	684	Q9LEQ3	Putative cyclic nucleotide-gated ion channel 18 OS=Arabidopsis thaliana GN=CNGC18 PE=3 SV=1	1e-38	158
CRD_FB_c32536_g1_i2	708	Q9LEQ3	Putative cyclic nucleotide-gated ion channel 18 OS=Arabidopsis thaliana GN=CNGC18 PE=3 SV=1	3e-38	157
CRD_FB_c32536_g1_i3	2245	Q9SU64	Probable cyclic nucleotide-gated ion channel 16 OS=Arabidopsis thaliana GN=CNGC16 PE=2 SV=1	0	850
CRD_FB_c32537_g1_i1	1438	Q8GWJ6	Membrane-anchored ubiquitin-fold protein 6 OS=Arabidopsis thaliana GN=MUB6 PE=1 SV=1	1e-45	183
CRD_FB_c32539_g3_i1	1182	O65731	40S ribosomal protein S5 (Fragment) OS=Cicer arietinum GN=RPS5 PE=2 SV=1	1e-96	352
CRD_FB_c32544_g1_i1	1075	P29675	Pollen-specific protein SF3 OS=Helianthus annuus GN=SF3 PE=2 SV=1	9e-77	286
CRD_FB_c32545_g3_i1	875	P0C2F6	Putative ribonuclease H protein At1g65750 OS=Arabidopsis thaliana GN=At1g65750 PE=3 SV=1	6e-17	65.9
CRD_FB_c32550_g1_i2	1376	P47082	Vacuolar amino acid transporter 1 OS=Saccharomyces cerevisiae (strain ATCC 204508 / S288c) GN=AVT1 PE=1 SV=1	6e-34	144
CRD_FB_c32551_g2_i1	658	Q9SJD4	Long chain acyl-CoA synthetase 8 OS=Arabidopsis thaliana GN=LACS8 PE=2 SV=1	2e-33	140
CRD_FB_c32558_g2_i1	620	P34909	General negative regulator of transcription subunit 4 OS=Saccharomyces cerevisiae (strain ATCC 204508 / S288c) GN=MOT2 PE=1 SV=1	3e-11	67.4
CRD_FB_c32563_g2_i1	884	Q9FWT2	Probable ubiquitin-conjugating enzyme E2 16 OS=Arabidopsis thaliana GN=UBC16 PE=2 SV=1	5e-72	270
CRD_FB_c32568_g1_i2	2164	A4IF93	TBCC domain-containing protein 1 OS=Bos taurus GN=TBCCD1 PE=2 SV=1	3e-27	122
CRD_FB_c32570_g2_i1	222	Q93XK2	Stachyose synthase OS=Pisum sativum GN=STS1 PE=1 SV=1	1e-16	83.6
CRD_FB_c32584_g1_i2	795	Q9SAH7	Probable WRKY transcription factor 40 OS=Arabidopsis thaliana GN=WRKY40 PE=1 SV=1	4e-53	206
CRD_FB_c32584_g2_i1	982	Q9SAH7	Probable WRKY transcription factor 40 OS=Arabidopsis thaliana GN=WRKY40 PE=1 SV=1	2e-46	184
CRD_FB_c32590_g2_i1	303	P93293	Uncharacterized mitochondrial protein AtMg00300 OS=Arabidopsis thaliana GN=AtMg00300 PE=4 SV=1	1e-05	38.1
CRD_FB_c32592_g1_i1	968	Q8RWE8	GDP-L-galactose phosphorylase 1 OS=Arabidopsis thaliana GN=VTC2 PE=1 SV=1	2e-68	258
CRD_FB_c32594_g1_i1	587	Q9XIL9	Pollen-specific leucine-rich repeat extensin-like protein 3 OS=Arabidopsis thaliana GN=PEX3 PE=2 SV=1	3e-06	37.7
CRD_FB_c32594_g1_i2	661	Q9XIL9	Pollen-specific leucine-rich repeat extensin-like protein 3 OS=Arabidopsis thaliana GN=PEX3 PE=2 SV=1	3e-06	37.7
CRD_FB_c32610_g2_i1	1157	Q8VZA1	Laccase-11 OS=Arabidopsis thaliana GN=LAC11 PE=2 SV=1	0	635
CRD_FB_c32620_g1_i1	2612	Q8RXN0	ABC transporter G family member 11 OS=Arabidopsis thaliana GN=ABCG11 PE=1 SV=1	0	1097
CRD_FB_c32624_g2_i1	2107	O81635	Kinesin-4 OS=Arabidopsis thaliana GN=ATK4 PE=1 SV=2	1e-122	439
CRD_FB_c32637_g3_i1	925	Q8VYT2	Putative clathrin assembly protein At4g25940 OS=Arabidopsis thaliana GN=At4g25940 PE=2 SV=1	1e-88	325
CRD_FB_c32654_g1_i1	870	Q9FHW7	SKP1-like protein 1B OS=Arabidopsis thaliana GN=SKP1B PE=1 SV=1	3e-60	230
CRD_FB_c32663_g1_i2	833	Q9FH99	F-box protein At5g67140 OS=Arabidopsis thaliana GN=At5g67140 PE=2 SV=1	5e-79	293
CRD_FB_c32672_g4_i2	256	Q09MB4	Protein Ycf2 OS=Citrus sinensis GN=ycf2-A PE=3 SV=1	5e-07	51.6
CRD_FB_c32674_g2_i1	477	A2Z3C4	Probable 6-phosphogluconolactonase 4, chloroplastic OS=Oryza sativa subsp. indica GN=OsI_031067 PE=3 SV=2	1e-28	124
CRD_FB_c32676_g2_i1	1536	Q5JPI9	Methyltransferase-like protein 10 OS=Homo sapiens GN=METTL10 PE=1 SV=2	3e-35	149
CRD_FB_c32679_g1_i2	2097	Q940M2	Alanine--glyoxylate aminotransferase 2 homolog 1, mitochondrial OS=Arabidopsis thaliana GN=AGT2 PE=1 SV=1	0	759
CRD_FB_c32686_g1_i1	269	P28844	Glyceraldehyde-3-phosphate dehydrogenase OS=Cochliobolus lunatus GN=GPD PE=3 SV=1	7e-35	144
CRD_FB_c32689_g4_i1	2076	A0AIS3	Chaperone protein DnaJ OS=Listeria welshimeri serovar 6b (strain ATCC 35897 / DSM 20650 / SLCC5334) GN=dnaJ PE=3 SV=1	0.0002	47.4
CRD_FB_c32692_g1_i1	1218	P35074	DNA-directed RNA polymerase II subunit RPB1 OS=Caenorhabditis briggsae GN=rpb-1 PE=3 SV=2	0.0001	46.6
CRD_FB_c32696_g1_i1	330	Q12663	Adenosylhomocysteinase (Fragment) OS=Pneumocystis carinii GN=SAHH PE=2 SV=1	1e-41	166
CRD_FB_c32696_g2_i1	275	Q13AQ5	Adenosylhomocysteinase OS=Rhodopseudomonas palustris (strain BisB5) GN=ahcY PE=3 SV=1	4e-13	71.6
CRD_FB_c32697_g1_i1	591	Q9T0K7	3-hydroxyisobutyryl-CoA hydrolase-like protein 3, mitochondrial OS=Arabidopsis thaliana GN=At4g13360 PE=2 SV=2	6e-24	109
CRD_FB_c32702_g1_i1	945	P83326	Pectinesterase inhibitor OS=Actinidia deliciosa GN=PMEI PE=1 SV=2	9e-11	66.6
CRD_FB_c32714_g1_i2	780	P10978	Retrovirus-related Pol polyprotein from transposon TNT 1-94 OS=Nicotiana tabacum PE=2 SV=1	5e-22	63.2
CRD_FB_c32719_g1_i2	2185	Q9M7Z1	Lipoamide acyltransferase component of branched-chain alpha-keto acid dehydrogenase complex, mitochondrial OS=Arabidopsis thaliana GN=BCE2 PE=1 SV=1	2e-155	548
CRD_FB_c32727_g1_i1	229	O24648	Gibberellin 3-beta-dioxygenase 1 OS=Pisum sativum GN=LE PE=1 SV=1	7e-21	97.4
CRD_FB_c32727_g2_i1	408	Q39103	Gibberellin 3-beta-dioxygenase 1 OS=Arabidopsis thaliana GN=GA3OX1 PE=1 SV=2	1e-51	199
CRD_FB_c32727_g3_i1	217	O24648	Gibberellin 3-beta-dioxygenase 1 OS=Pisum sativum GN=LE PE=1 SV=1	3e-06	48.9
CRD_FB_c32733_g2_i1	788	P00210	Ferredoxin-1 OS=Desulfovibrio africanus GN=fd1 PE=1 SV=3	0.0006	43.5
CRD_FB_c32737_g1_i1	568	O48724	Protein WEAK CHLOROPLAST MOVEMENT UNDER BLUE LIGHT 1 OS=Arabidopsis thaliana GN=WEB1 PE=1 SV=1	5e-20	96.3
CRD_FB_c32737_g2_i1	231	O48724	Protein WEAK CHLOROPLAST MOVEMENT UNDER BLUE LIGHT 1 OS=Arabidopsis thaliana GN=WEB1 PE=1 SV=1	8e-15	77.4
CRD_FB_c32742_g1_i1	1131	Q5T6J7	Probable gluconokinase OS=Homo sapiens GN=IDNK PE=2 SV=1	2e-23	108
CRD_FB_c32747_g1_i1	949	Q6NLV0	14.7 kDa heat shock protein OS=Arabidopsis thaliana GN=HSP14.7 PE=2 SV=1	1e-15	83.2
CRD_FB_c32766_g1_i1	478	P51568	Serine/threonine-protein kinase AFC3 OS=Arabidopsis thaliana GN=AFC3 PE=2 SV=2	1e-50	197
CRD_FB_c32780_g2_i2	856	Q9ZU35	ABC transporter G family member 7 OS=Arabidopsis thaliana GN=ABCG7 PE=2 SV=1	3e-83	306
CRD_FB_c32787_g2_i2	1131	Q9JZ44	30S ribosomal protein S1 OS=Neisseria meningitidis serogroup B (strain MC58) GN=rpsA PE=1 SV=1	4e-15	81.6
CRD_FB_c32793_g3_i1	2175	P29162	L-ascorbate oxidase homolog OS=Nicotiana tabacum PE=1 SV=1	0	852
CRD_FB_c32807_g3_i3	1256	Q8LBA0	NEP1-interacting protein-like 2 OS=Arabidopsis thaliana GN=ATL24 PE=1 SV=2	1e-63	242
CRD_FB_c32809_g1_i1	661	Q9SLN8	2-alkenal reductase (NADP(+)-dependent) OS=Nicotiana tabacum GN=DBR PE=1 SV=1	9e-27	119
CRD_FB_c32809_g1_i2	661	Q6WAU0	(+)-pulegone reductase OS=Mentha piperita PE=1 SV=1	1e-21	101
CRD_FB_c32818_g1_i1	948	Q94BT9	Copper transport protein ATX1 OS=Arabidopsis thaliana GN=ATX1 PE=1 SV=1	7e-08	57
CRD_FB_c32820_g1_i2	910	Q20065	Prolyl 4-hydroxylase subunit alpha-2 OS=Caenorhabditis elegans GN=phy-2 PE=1 SV=1	2e-30	131
CRD_FB_c32848_g2_i1	254	P31237	1-aminocyclopropane-1-carboxylate oxidase OS=Actinidia deliciosa GN=ACO PE=2 SV=1	6e-20	94.4
CRD_FB_c32858_g1_i1	389	Q5IH14	Sucrose-phosphatase 1 OS=Nicotiana tabacum GN=SPP1 PE=2 SV=1	8e-31	130
CRD_FB_c32868_g2_i1	910	Q84N38	OBERON-like protein OS=Nicotiana benthamiana GN=PVIP PE=1 SV=1	1e-91	335
CRD_FB_c32869_g3_i1	1459	Q93ZE8	Stromal cell-derived factor 2-like protein OS=Arabidopsis thaliana GN=At2g25110 PE=1 SV=1	4e-89	327
CRD_FB_c32875_g1_i1	1629	Q9FR53	Serine/threonine-protein kinase TOR OS=Arabidopsis thaliana GN=TOR PE=1 SV=1	0	740
CRD_FB_c32883_g1_i1	1735	Q9M325	Phosphatidylinositol:ceramide inositolphosphotransferase 1 OS=Arabidopsis thaliana GN=IPCS1 PE=2 SV=1	3e-130	464
CRD_FB_c32886_g2_i1	744	Q9SEE5	Galactokinase OS=Arabidopsis thaliana GN=GAL1 PE=1 SV=2	2e-81	301
CRD_FB_c32888_g1_i1	1941	P19076	2-hydroxymuconate semialdehyde hydrolase OS=Pseudomonas sp. (strain CF600) GN=dmpD PE=3 SV=1	1e-08	61.2
CRD_FB_c32889_g2_i1	880	Q9SJG2	Probable receptor-like protein kinase At2g42960 OS=Arabidopsis thaliana GN=At2g42960 PE=3 SV=1	5e-48	190
CRD_FB_c32890_g1_i1	928	Q9CAF9	Protein Iojap-related, mitochondrial OS=Arabidopsis thaliana GN=At1g67620 PE=2 SV=1	2e-45	181
CRD_FB_c32896_g2_i2	1989	Q9LPC1	UDP-glucuronate 4-epimerase 2 OS=Arabidopsis thaliana GN=GAE2 PE=2 SV=1	7e-151	533
CRD_FB_c32912_g2_i1	2084	C0LGH8	Probable LRR receptor-like serine/threonine-protein kinase At1g63430 OS=Arabidopsis thaliana GN=At1g63430 PE=1 SV=1	0	775
CRD_FB_c32912_g2_i2	640	C0LGH8	Probable LRR receptor-like serine/threonine-protein kinase At1g63430 OS=Arabidopsis thaliana GN=At1g63430 PE=1 SV=1	8e-14	75.9
CRD_FB_c32913_g2_i1	676	Q9ZUS1	WAT1-related protein At2g37460 OS=Arabidopsis thaliana GN=At2g37460 PE=2 SV=1	1e-41	168
CRD_FB_c32917_g1_i1	600	P10978	Retrovirus-related Pol polyprotein from transposon TNT 1-94 OS=Nicotiana tabacum PE=2 SV=1	9e-12	68.9
CRD_FB_c32918_g1_i2	606	Q23023	Serine/threonine-protein kinase unc-51 OS=Caenorhabditis elegans GN=unc-51 PE=1 SV=1	5e-10	63.2
CRD_FB_c32920_g1_i1	750	O95563	Mitochondrial pyruvate carrier 2 OS=Homo sapiens GN=MPC2 PE=1 SV=1	1e-24	112
CRD_FB_c32930_g1_i1	1767	Q9UET6	Putative tRNA (cytidine(32)/guanosine(34)-2'-O)-methyltransferase OS=Homo sapiens GN=FTSJ1 PE=1 SV=2	4e-96	351
CRD_FB_c32933_g1_i2	676	Q8L868	Glucan endo-1,3-beta-glucosidase 11 OS=Arabidopsis thaliana GN=At1g32860 PE=1 SV=1	2e-52	204
CRD_FB_c32933_g1_i3	1868	Q8L868	Glucan endo-1,3-beta-glucosidase 11 OS=Arabidopsis thaliana GN=At1g32860 PE=1 SV=1	5e-137	487
CRD_FB_c32933_g3_i1	995	Q9LY84	GDSL esterase/lipase At5g14450 OS=Arabidopsis thaliana GN=At5g14450 PE=2 SV=1	5e-95	346
CRD_FB_c32935_g4_i2	528	Q6ZSG1	RING finger protein 165 OS=Homo sapiens GN=RNF165 PE=1 SV=1	2e-05	47.8
CRD_FB_c32940_g1_i1	832	Q8L8T2	Glutaredoxin-C1 OS=Arabidopsis thaliana GN=GRXC1 PE=2 SV=2	8e-40	162
CRD_FB_c32963_g1_i2	939	Q9S793	Protein FAR1-RELATED SEQUENCE 8 OS=Arabidopsis thaliana GN=FRS8 PE=2 SV=2	3e-13	74.7
CRD_FB_c32964_g2_i1	588	Q9LRR4	Putative disease resistance RPP13-like protein 1 OS=Arabidopsis thaliana GN=RPPL1 PE=3 SV=1	4e-25	94.7
CRD_FB_c32973_g1_i1	934	Q9Y2B2	N-acetylglucosaminyl-phosphatidylinositol de-N-acetylase OS=Homo sapiens GN=PIGL PE=1 SV=1	5e-36	150
CRD_FB_c32985_g1_i1	1023	B6SGC5	Cell number regulator 6 OS=Zea mays GN=CNR6 PE=2 SV=1	3e-81	300
CRD_FB_c32995_g1_i1	991	Q9C585	Ubiquitin carboxyl-terminal hydrolase 8 OS=Arabidopsis thaliana GN=UBP8 PE=1 SV=2	2e-85	314
CRD_FB_c32995_g3_i1	847	Q9C585	Ubiquitin carboxyl-terminal hydrolase 8 OS=Arabidopsis thaliana GN=UBP8 PE=1 SV=2	5e-98	356
CRD_FB_c33006_g1_i1	961	Q08069	40S ribosomal protein S8 OS=Zea mays GN=RPS8 PE=1 SV=2	7e-88	322
CRD_FB_c33006_g2_i1	951	P49199	40S ribosomal protein S8 OS=Oryza sativa subsp. japonica GN=RPS8 PE=2 SV=2	3e-82	303
CRD_FB_c33018_g2_i1	889	Q9M2C0	Vacuolar iron transporter homolog 4 OS=Arabidopsis thaliana GN=At3g43660 PE=2 SV=1	4e-50	197
CRD_FB_c33022_g1_i1	472	P33083	Auxin-induced protein 6B OS=Glycine max PE=2 SV=1	1e-07	54.7
CRD_FB_c33022_g2_i1	645	P32295	Indole-3-acetic acid-induced protein ARG7 OS=Vigna radiata var. radiata GN=ARG7 PE=2 SV=1	6e-07	53.1
CRD_FB_c33024_g1_i1	915	Q9ZWM9	AP2/ERF and B3 domain-containing transcription factor RAV1 OS=Arabidopsis thaliana GN=RAV1 PE=1 SV=1	4e-33	140
CRD_FB_c33030_g1_i1	566	P92519	Uncharacterized mitochondrial protein AtMg00810 OS=Arabidopsis thaliana GN=AtMg00810 PE=4 SV=1	1e-13	74.7
CRD_FB_c33042_g1_i1	3108	B0F9L4	Golgin candidate 6 OS=Arabidopsis thaliana GN=GC6 PE=1 SV=2	0	1166
CRD_FB_c33055_g5_i3	413	Q86WJ1	Chromodomain-helicase-DNA-binding protein 1-like OS=Homo sapiens GN=CHD1L PE=1 SV=2	2e-07	53.1
CRD_FB_c33057_g2_i2	692	P0C2F6	Putative ribonuclease H protein At1g65750 OS=Arabidopsis thaliana GN=At1g65750 PE=3 SV=1	2e-12	71.2
CRD_FB_c33063_g2_i1	1995	Q10PP8	Metal tolerance protein 4 OS=Oryza sativa subsp. japonica GN=MTP4 PE=2 SV=1	3e-166	584
CRD_FB_c33065_g1_i1	1641	Q04832	DNA-binding protein HEXBP OS=Leishmania major GN=HEXBP PE=4 SV=1	7e-23	107
CRD_FB_c33075_g2_i1	892	P41210	Caltractin OS=Atriplex nummularia PE=2 SV=1	2e-75	281
CRD_FB_c33080_g1_i1	1063	Q8K157	Aldose 1-epimerase OS=Mus musculus GN=Galm PE=2 SV=1	4e-68	257
CRD_FB_c33084_g1_i1	1598	Q9FFK1	Syntaxin-31 OS=Arabidopsis thaliana GN=SYP31 PE=1 SV=1	4e-99	361
CRD_FB_c33084_g1_i2	1468	Q9FFK1	Syntaxin-31 OS=Arabidopsis thaliana GN=SYP31 PE=1 SV=1	6e-104	377
CRD_FB_c33087_g1_i1	547	O42700	Transaldolase OS=Schizosaccharomyces pombe (strain 972 / ATCC 24843) GN=tal1 PE=1 SV=2	3e-53	170
CRD_FB_c33087_g2_i1	203	Q15PR4	Transaldolase OS=Pseudoalteromonas atlantica (strain T6c / ATCC BAA-1087) GN=tal PE=3 SV=1	3e-25	112
CRD_FB_c33103_g1_i2	737	P10978	Retrovirus-related Pol polyprotein from transposon TNT 1-94 OS=Nicotiana tabacum PE=2 SV=1	9e-26	115
CRD_FB_c33110_g1_i1	258	O80822	Peroxidase 25 OS=Arabidopsis thaliana GN=PER25 PE=2 SV=2	4e-39	158
CRD_FB_c33110_g1_i2	257	O80822	Peroxidase 25 OS=Arabidopsis thaliana GN=PER25 PE=2 SV=2	4e-29	124
CRD_FB_c33110_g2_i1	599	O80822	Peroxidase 25 OS=Arabidopsis thaliana GN=PER25 PE=2 SV=2	3e-62	236
CRD_FB_c33118_g2_i1	986	Q84MC2	Cytokinin riboside 5'-monophosphate phosphoribohydrolase LOG8 OS=Arabidopsis thaliana GN=LOG8 PE=1 SV=1	4e-97	353
CRD_FB_c33122_g2_i1	376	B0BN94	Protein FAM136A OS=Rattus norvegicus GN=Fam136a PE=1 SV=1	2e-11	66.2
CRD_FB_c33127_g2_i1	1360	Q9FSG7	Thaumatin-like protein 1a OS=Malus domestica GN=TL1 PE=1 SV=1	4e-66	251
CRD_FB_c33133_g3_i1	210	Q0A738	Chaperone protein HtpG OS=Alkalilimnicola ehrlichii (strain ATCC BAA-1101 / DSM 17681 / MLHE-1) GN=htpG PE=3 SV=1	1e-11	66.6
CRD_FB_c33145_g1_i1	916	Q9CRC3	UPF0235 protein C15orf40 homolog OS=Mus musculus PE=2 SV=1	1e-14	79.3
CRD_FB_c33152_g1_i1	2115	Q9FNL7	Protein NRT1/ PTR FAMILY 5.2 OS=Arabidopsis thaliana GN=NPF5.2 PE=2 SV=1	0	833
CRD_FB_c33153_g1_i1	1267	Q75VW3	Chaperone protein DnaJ OS=Hydrogenobacter thermophilus (strain DSM 6534 / IAM 12695 / TK-6) GN=dnaJ PE=3 SV=1	5e-14	78.2
CRD_FB_c33154_g2_i2	878	O27442	Probable cysteine desulfurase OS=Methanothermobacter thermautotrophicus (strain ATCC 29096 / DSM 1053 / JCM 10044 / NBRC 100330 / Delta H) GN=csd PE=3 SV=1	0.001	43.1
CRD_FB_c33160_g3_i1	644	B9DFS6	Sorting nexin 2B OS=Arabidopsis thaliana GN=SNX2B PE=1 SV=1	7e-40	162
CRD_FB_c33163_g1_i1	1062	P24805	Stem-specific protein TSJT1 OS=Nicotiana tabacum GN=TSJT1 PE=2 SV=1	3e-18	91.7
CRD_FB_c33167_g1_i1	220	Q6BGU0	Iron sulfur cluster assembly protein 1, mitochondrial OS=Debaryomyces hansenii (strain ATCC 36239 / CBS 767 / JCM 1990 / NBRC 0083 / IGC 2968) GN=ISU1 PE=3 SV=1	4e-26	114
CRD_FB_c33169_g1_i1	1547	Q9ZVI3	KH domain-containing protein At2g38610 OS=Arabidopsis thaliana GN=At2g38610 PE=1 SV=1	2e-106	385
CRD_FB_c33169_g1_i2	1438	Q9ZVI3	KH domain-containing protein At2g38610 OS=Arabidopsis thaliana GN=At2g38610 PE=1 SV=1	2e-106	385
CRD_FB_c33172_g1_i2	700	Q9XFW3	Malate dehydrogenase 2, glyoxysomal OS=Brassica napus GN=MDH2 PE=3 SV=1	6e-45	179
CRD_FB_c33172_g1_i4	808	P46488	Malate dehydrogenase, glyoxysomal OS=Cucumis sativus GN=MDHG PE=2 SV=1	7e-118	422
CRD_FB_c33181_g1_i1	1413	P23322	Oxygen-evolving enhancer protein 1, chloroplastic OS=Solanum lycopersicum GN=PSBO PE=2 SV=2	2e-164	578
CRD_FB_c33183_g3_i2	1784	B3E1P0	Cysteine--tRNA ligase OS=Geobacter lovleyi (strain ATCC BAA-1151 / DSM 17278 / SZ) GN=cysS PE=3 SV=1	6e-111	400
CRD_FB_c33192_g1_i1	940	Q2V9B0	Transcription factor MYB1R1 OS=Solanum tuberosum PE=2 SV=1	1e-28	126
CRD_FB_c33194_g2_i1	1684	Q9SZL7	Protein FAR1-RELATED SEQUENCE 9 OS=Arabidopsis thaliana GN=FRS9 PE=2 SV=2	4e-39	161
CRD_FB_c33212_g1_i1	1637	Q8VHT8	Transcription factor IIIA OS=Rattus norvegicus GN=Gtf3a PE=2 SV=2	2e-27	123
CRD_FB_c33213_g1_i1	223	Q9V3G1	60S ribosomal protein L8 OS=Drosophila melanogaster GN=RpL8 PE=1 SV=1	2e-30	129
CRD_FB_c33217_g1_i1	261	Q5G1T1	Pentatricopeptide repeat-containing protein At3g49170, chloroplastic OS=Arabidopsis thaliana GN=EMB2261 PE=2 SV=1	6e-23	104
CRD_FB_c33224_g2_i1	1478	Q9FXI5	Protein IQ-DOMAIN 32 OS=Arabidopsis thaliana GN=IQD32 PE=1 SV=3	6e-06	51.6
CRD_FB_c33227_g1_i1	207	Q9FY65	40S ribosomal protein S15-3 OS=Arabidopsis thaliana GN=RPS15C PE=2 SV=1	6e-05	44.7
CRD_FB_c33239_g1_i1	2226	Q84TC2	DIBOA-glucoside dioxygenase BX6 OS=Zea mays GN=BX6 PE=1 SV=1	6e-66	251
CRD_FB_c33256_g1_i1	1060	Q9ZS51	Peroxisomal membrane protein PMP22 OS=Arabidopsis thaliana GN=PMP22 PE=1 SV=1	8e-62	236
CRD_FB_c33257_g2_i2	707	Q93ZY7	Nudix hydrolase 12, mitochondrial OS=Arabidopsis thaliana GN=NUDT12 PE=2 SV=1	1e-34	122
CRD_FB_c33261_g1_i1	1740	P27081	ADP,ATP carrier protein, mitochondrial (Fragment) OS=Solanum tuberosum GN=ANT1 PE=2 SV=1	2e-175	615
CRD_FB_c33262_g1_i2	1660	Q944H5	Mitochondrial carrier protein MTM1 OS=Arabidopsis thaliana GN=MTM1 PE=2 SV=1	1e-152	539
CRD_FB_c33263_g2_i1	2505	Q5RDY2	Transmembrane 9 superfamily member 4 OS=Pongo abelii GN=TM9SF4 PE=2 SV=1	3e-121	435
CRD_FB_c33272_g1_i1	1211	O94580	Ubiquitin and WLM domain-containing protein C1442.07c OS=Schizosaccharomyces pombe (strain 972 / ATCC 24843) GN=SPCC1442.07c PE=4 SV=1	1e-12	73.2
CRD_FB_c33275_g1_i1	2070	Q9FEL6	Auxin transporter-like protein 3 OS=Medicago truncatula GN=LAX3 PE=2 SV=1	0	815
CRD_FB_c33278_g1_i1	393	Q84TH9	Protein NLP7 OS=Arabidopsis thaliana GN=NLP7 PE=1 SV=2	2e-05	46.6
CRD_FB_c33280_g1_i2	565	Q3UDW8	Heparan-alpha-glucosaminide N-acetyltransferase OS=Mus musculus GN=Hgsnat PE=1 SV=2	8e-09	58.9
CRD_FB_c33285_g2_i1	299	Q9FZ59	Leucine-rich repeat receptor-like protein kinase PEPR2 OS=Arabidopsis thaliana GN=PEPR2 PE=1 SV=1	8e-12	67.4
CRD_FB_c33302_g4_i1	319	Q9SHZ3	Nucleobase-ascorbate transporter 1 OS=Arabidopsis thaliana GN=NAT1 PE=2 SV=1	1e-19	93.6
CRD_FB_c33312_g1_i1	734	Q9FE25	Transcription factor MYB75 OS=Arabidopsis thaliana GN=MYB75 PE=1 SV=1	6e-51	199
CRD_FB_c33314_g5_i2	1333	Q7RTR2	Protein NLRC3 OS=Homo sapiens GN=NLRC3 PE=2 SV=2	2e-09	62.8
CRD_FB_c33316_g2_i1	315	Q8RVQ5	Exocyst complex component SEC10 OS=Arabidopsis thaliana GN=SEC10 PE=1 SV=2	2e-30	129
CRD_FB_c33327_g2_i1	461	P62302	40S ribosomal protein S13 OS=Glycine max GN=RPS13 PE=2 SV=1	4e-13	72.4
CRD_FB_c33343_g1_i1	1236	Q6AWW5	Ankyrin repeat-containing protein At5g02620 OS=Arabidopsis thaliana GN=At5g02620 PE=1 SV=1	9e-20	97.1
CRD_FB_c33345_g1_i1	2686	Q42699	5-methyltetrahydropteroyltriglutamate--homocysteine methyltransferase OS=Catharanthus roseus GN=METE PE=2 SV=1	0	1392
CRD_FB_c33346_g1_i4	690	Q9ZUN3	K(+) efflux antiporter 4 OS=Arabidopsis thaliana GN=KEA4 PE=2 SV=2	4e-85	312
CRD_FB_c33349_g1_i1	291	Q9SVE7	MATE efflux family protein 3, chloroplastic OS=Arabidopsis thaliana GN=DTX45 PE=2 SV=2	0.0008	40.8
CRD_FB_c33349_g1_i3	261	Q9SVE7	MATE efflux family protein 3, chloroplastic OS=Arabidopsis thaliana GN=DTX45 PE=2 SV=2	0.0006	41.2
CRD_FB_c33350_g2_i1	752	P19892	Ras-related protein RABA5e OS=Arabidopsis thaliana GN=RABA5E PE=2 SV=1	7e-92	335
CRD_FB_c33355_g1_i1	1860	P15722	Probable pectate lyase P59 OS=Solanum lycopersicum GN=LAT59 PE=2 SV=1	3e-149	528
CRD_FB_c33360_g2_i2	1238	P92934	Amino acid permease 6 OS=Arabidopsis thaliana GN=AAP6 PE=1 SV=1	5e-122	436
CRD_FB_c33367_g1_i2	512	Q43578	Lycopene beta cyclase, chloroplastic OS=Nicotiana tabacum GN=LCY1 PE=1 SV=1	3e-16	52
CRD_FB_c33374_g1_i2	2414	Q9BRL6	Serine/arginine-rich splicing factor 8 OS=Homo sapiens GN=SRSF8 PE=1 SV=1	0.0001	47.8
CRD_FB_c33413_g1_i1	1309	O81242	DNA-binding protein RHL1 OS=Arabidopsis thaliana GN=RHL1 PE=1 SV=1	4e-71	267
CRD_FB_c33416_g1_i1	982	P14381	Transposon TX1 uncharacterized 149 kDa protein OS=Xenopus laevis PE=4 SV=1	1e-14	79.7
CRD_FB_c33416_g2_i1	388	P14381	Transposon TX1 uncharacterized 149 kDa protein OS=Xenopus laevis PE=4 SV=1	2e-08	56.6
CRD_FB_c33418_g3_i1	1293	B9SQR9	Glutamyl-tRNA(Gln) amidotransferase subunit B, chloroplastic/mitochondrial OS=Ricinus communis GN=GATB PE=3 SV=1	4e-138	490
CRD_FB_c33419_g1_i1	1603	A2VE04	Ferric-chelate reductase 1 OS=Bos taurus GN=FRRS1 PE=2 SV=1	7e-07	54.7
CRD_FB_c33420_g2_i1	430	Q9LT96	Probable leucine-rich repeat receptor-like protein kinase At5g49770 OS=Arabidopsis thaliana GN=At5g49770 PE=2 SV=1	2e-10	63.5
CRD_FB_c33430_g1_i1	334	Q5W7F2	ADP-ribosylation factor GTPase-activating protein AGD3 OS=Arabidopsis thaliana GN=AGD3 PE=1 SV=1	4e-17	85.1
CRD_FB_c33444_g1_i1	1390	P52425	Glycerol-3-phosphate dehydrogenase [NAD(+)] OS=Cuphea lanceolata GN=GPDH PE=2 SV=1	3e-177	620
CRD_FB_c33444_g1_i2	495	P52425	Glycerol-3-phosphate dehydrogenase [NAD(+)] OS=Cuphea lanceolata GN=GPDH PE=2 SV=1	5e-62	235
CRD_FB_c33447_g1_i1	1634	Q5I012	Putative sodium-coupled neutral amino acid transporter 10 OS=Mus musculus GN=Slc38a10 PE=2 SV=2	2e-22	106
CRD_FB_c33451_g1_i2	622	Q9SCY3	Peptidyl-prolyl cis-trans isomerase FKBP16-2, chloroplastic OS=Arabidopsis thaliana GN=FKBP16-2 PE=1 SV=1	2e-58	224
CRD_FB_c33458_g1_i1	1857	Q8C0I4	Enhancer of polycomb homolog 2 OS=Mus musculus GN=Epc2 PE=2 SV=2	3e-19	96.3
CRD_FB_c33463_g1_i3	544	P34109	Myosin ID heavy chain OS=Dictyostelium discoideum GN=myoD PE=1 SV=2	4e-10	63.2
CRD_FB_c33471_g1_i1	533	P33082	Auxin-induced protein X15 OS=Glycine max PE=2 SV=1	1e-18	91.3
CRD_FB_c33471_g1_i2	423	P33082	Auxin-induced protein X15 OS=Glycine max PE=2 SV=1	5e-25	111
CRD_FB_c33474_g1_i1	1102	Q9LRW1	LOB domain-containing protein 22 OS=Arabidopsis thaliana GN=LBD22 PE=2 SV=1	3e-41	168
CRD_FB_c33493_g2_i1	1772	Q9FF86	BAHD acyltransferase DCR OS=Arabidopsis thaliana GN=DCR PE=2 SV=1	9e-155	546
CRD_FB_c33504_g1_i2	659	Q8I7P9	Retrovirus-related Pol polyprotein from transposon opus OS=Drosophila melanogaster GN=pol PE=4 SV=1	1e-35	148
CRD_FB_c33511_g2_i3	780	O81098	DNA-directed RNA polymerases II and IV subunit 5A OS=Arabidopsis thaliana GN=NRPB5A PE=1 SV=1	2e-51	201
CRD_FB_c33519_g1_i2	1457	Q9T071	Probable hexokinase-like 2 protein OS=Arabidopsis thaliana GN=At4g37840 PE=3 SV=1	4e-145	513
CRD_FB_c33525_g3_i2	590	Q9M2Z5	F-box/LRR-repeat protein At3g48880 OS=Arabidopsis thaliana GN=At3g48880 PE=2 SV=1	9e-43	171
CRD_FB_c33530_g3_i2	729	Q7XA42	Putative disease resistance protein RGA1 OS=Solanum bulbocastanum GN=RGA1 PE=2 SV=2	7e-10	63.2
CRD_FB_c33544_g2_i2	426	P48989	Histone H2B.1 OS=Candida albicans (strain SC5314 / ATCC MYA-2876) GN=HTB1 PE=3 SV=3	8e-40	160
CRD_FB_c33546_g2_i3	1889	Q7LBC6	Lysine-specific demethylase 3B OS=Homo sapiens GN=KDM3B PE=1 SV=2	1e-34	147
CRD_FB_c33547_g1_i2	3235	P58501	PAX3- and PAX7-binding protein 1 OS=Mus musculus GN=Paxbp1 PE=1 SV=3	1e-29	131
CRD_FB_c33550_g2_i1	1394	P0C2F6	Putative ribonuclease H protein At1g65750 OS=Arabidopsis thaliana GN=At1g65750 PE=3 SV=1	6e-10	64.7
CRD_FB_c33560_g1_i1	1750	Q9M1X2	Fatty-acid-binding protein 1 OS=Arabidopsis thaliana GN=FAP1 PE=1 SV=1	4e-33	142
CRD_FB_c33564_g1_i2	442	Q9SJF3	mRNA-decapping enzyme-like protein OS=Arabidopsis thaliana GN=At1g08370 PE=1 SV=2	5e-05	45.4
CRD_FB_c33564_g1_i3	421	Q9SJF3	mRNA-decapping enzyme-like protein OS=Arabidopsis thaliana GN=At1g08370 PE=1 SV=2	0.0004	42.4
CRD_FB_c33571_g1_i1	2598	Q9LVM0	Probable inactive receptor kinase At5g58300 OS=Arabidopsis thaliana GN=At5g58300 PE=1 SV=1	0	675
CRD_FB_c33616_g1_i1	1820	O54889	DNA-directed RNA polymerase I subunit RPA1 OS=Rattus norvegicus GN=Polr1a PE=1 SV=1	8e-37	154
CRD_FB_c33617_g1_i1	518	O82089	Copper transport protein CCH OS=Arabidopsis thaliana GN=CCH PE=1 SV=1	4e-12	69.7
CRD_FB_c33623_g2_i3	1585	Q9C7A2	Ankyrin repeat-containing protein At3g12360 OS=Arabidopsis thaliana GN=At3g12360 PE=2 SV=1	0	667
CRD_FB_c33628_g5_i2	5238	Q8RYC8	Auxin response factor 19 OS=Arabidopsis thaliana GN=ARF19 PE=1 SV=2	4e-123	442
CRD_FB_c33640_g1_i1	1196	Q54JC6	Protein MEF2BNB homolog OS=Dictyostelium discoideum GN=DDB_G0288149 PE=3 SV=1	0.0004	45.1
CRD_FB_c33645_g1_i2	1369	Q9EQN5	DNA-binding protein SMUBP-2 OS=Rattus norvegicus GN=Ighmbp2 PE=1 SV=1	2e-44	179
CRD_FB_c33647_g2_i1	273	Q6Y657	Putative ribonucleoside-diphosphate reductase small chain B OS=Arabidopsis thaliana GN=RNR2B PE=5 SV=1	5e-23	104
CRD_FB_c33650_g1_i1	1102	P27524	Chlorophyll a-b binding protein CP24 10A, chloroplastic OS=Solanum lycopersicum GN=CAP10A PE=3 SV=1	2e-114	410
CRD_FB_c33651_g1_i1	1564	P45386	Immunoglobulin A1 protease autotransporter OS=Haemophilus influenzae GN=iga PE=3 SV=1	6e-06	51.6
CRD_FB_c33659_g1_i2	901	Q9LSW2	Actin-related protein 9 OS=Arabidopsis thaliana GN=ARP9 PE=2 SV=1	5e-69	259
CRD_FB_c33663_g1_i1	1341	Q9SZB9	Peroxidase 47 OS=Arabidopsis thaliana GN=PER47 PE=2 SV=2	3e-124	444
CRD_FB_c33676_g3_i2	796	P10978	Retrovirus-related Pol polyprotein from transposon TNT 1-94 OS=Nicotiana tabacum PE=2 SV=1	4e-24	110
CRD_FB_c33676_g4_i1	387	P10978	Retrovirus-related Pol polyprotein from transposon TNT 1-94 OS=Nicotiana tabacum PE=2 SV=1	5e-15	78.2
CRD_FB_c33679_g1_i1	2152	P37830	Glucose-6-phosphate 1-dehydrogenase, cytoplasmic isoform OS=Solanum tuberosum GN=G6PDH PE=2 SV=1	0	897
CRD_FB_c33679_g1_i2	1651	P37830	Glucose-6-phosphate 1-dehydrogenase, cytoplasmic isoform OS=Solanum tuberosum GN=G6PDH PE=2 SV=1	5e-176	616
CRD_FB_c33681_g1_i1	1895	Q56XU4	Zinc finger CCCH domain-containing protein 6 OS=Arabidopsis thaliana GN=At1g19860 PE=2 SV=1	1e-84	313
CRD_FB_c33687_g1_i1	1575	Q9SPL4	Vicilin-like antimicrobial peptides 2-2 OS=Macadamia integrifolia GN=AMP2-2 PE=2 SV=1	5e-30	131
CRD_FB_c33697_g3_i1	691	Q9FRH3	Putative clathrin assembly protein At1g25240 OS=Arabidopsis thaliana GN=At1g25240 PE=3 SV=1	4e-55	213
CRD_FB_c33703_g1_i1	1809	P92934	Amino acid permease 6 OS=Arabidopsis thaliana GN=AAP6 PE=1 SV=1	0	706
CRD_FB_c33712_g3_i1	1292	P29675	Pollen-specific protein SF3 OS=Helianthus annuus GN=SF3 PE=2 SV=1	1e-56	219
CRD_FB_c33717_g1_i2	688	O80920	Abscisic acid receptor PYL4 OS=Arabidopsis thaliana GN=PYL4 PE=1 SV=1	2e-67	254
CRD_FB_c33721_g1_i1	455	Q6GQ33	Calmodulin-lysine N-methyltransferase OS=Xenopus laevis GN=camkmt PE=1 SV=1	5e-15	79
CRD_FB_c33743_g1_i2	1541	Q7SYK1	Queuine tRNA-ribosyltransferase OS=Danio rerio GN=qtrt1 PE=2 SV=1	1e-129	462
CRD_FB_c33751_g3_i2	873	P20024	Myb-related protein Zm1 OS=Zea mays PE=2 SV=1	1e-53	208
CRD_FB_c33757_g1_i1	563	Q9SD62	Putative receptor-like protein kinase At3g47110 OS=Arabidopsis thaliana GN=At3g47110 PE=3 SV=1	1e-29	128
CRD_FB_c33764_g1_i1	502	P10978	Retrovirus-related Pol polyprotein from transposon TNT 1-94 OS=Nicotiana tabacum PE=2 SV=1	1e-28	87.8
CRD_FB_c33766_g2_i2	1033	O04373	IAA-amino acid hydrolase ILR1-like 4 OS=Arabidopsis thaliana GN=ILL4 PE=1 SV=2	3e-145	513
CRD_FB_c33769_g1_i1	1788	Q9S9K4	Aspartic proteinase-like protein 2 OS=Arabidopsis thaliana GN=At1g65240 PE=1 SV=2	2e-114	412
CRD_FB_c33779_g2_i1	1024	Q9SA65	Putative clathrin assembly protein At1g03050 OS=Arabidopsis thaliana GN=At1g03050 PE=2 SV=1	8e-91	332
CRD_FB_c33779_g4_i1	269	Q9SA65	Putative clathrin assembly protein At1g03050 OS=Arabidopsis thaliana GN=At1g03050 PE=2 SV=1	1e-10	63.5
CRD_FB_c33781_g1_i1	346	Q54XK2	Protein transport protein Sec61 subunit alpha OS=Dictyostelium discoideum GN=sec61a PE=3 SV=1	8e-28	120
CRD_FB_c33784_g3_i1	853	Q8LFR2	Dehydration-responsive element-binding protein 2C OS=Arabidopsis thaliana GN=DREB2C PE=2 SV=2	7e-09	60.1
CRD_FB_c33786_g2_i1	1512	Q9SU13	Fasciclin-like arabinogalactan protein 2 OS=Arabidopsis thaliana GN=FLA2 PE=1 SV=1	3e-112	404
CRD_FB_c33797_g2_i1	670	P04146	Copia protein OS=Drosophila melanogaster GN=GIP PE=1 SV=3	7e-08	38.1
CRD_FB_c33802_g1_i3	850	Q8W486	Uncharacterized protein At1g04910 OS=Arabidopsis thaliana GN=At1g04910 PE=1 SV=1	1e-26	99.4
CRD_FB_c33816_g1_i1	363	Q9SV41	Serine/threonine protein phosphatase 2A 57 kDa regulatory subunit B' epsilon isoform OS=Arabidopsis thaliana GN=B'EPSILON PE=2 SV=1	6e-15	77.8
CRD_FB_c33816_g2_i2	580	O04375	Serine/threonine protein phosphatase 2A 57 kDa regulatory subunit B' alpha isoform OS=Arabidopsis thaliana GN=B'ALPHA PE=1 SV=1	3e-52	203
CRD_FB_c33825_g1_i1	835	Q9LFR3	Gibberellin-regulated protein 14 OS=Arabidopsis thaliana GN=GASA14 PE=1 SV=1	1e-08	59.3
CRD_FB_c33828_g1_i2	1319	Q0E0Y3	RNA pseudouridine synthase 7 OS=Oryza sativa subsp. japonica GN=Os02g0512300 PE=2 SV=2	1e-138	259
CRD_FB_c33846_g1_i1	926	Q969E8	Pre-rRNA-processing protein TSR2 homolog OS=Homo sapiens GN=TSR2 PE=1 SV=1	2e-07	55.8
CRD_FB_c33846_g1_i2	905	Q969E8	Pre-rRNA-processing protein TSR2 homolog OS=Homo sapiens GN=TSR2 PE=1 SV=1	8e-07	53.5
CRD_FB_c33848_g3_i1	286	Q84WQ5	CBS domain-containing protein CBSX5 OS=Arabidopsis thaliana GN=CBSX5 PE=2 SV=2	9e-16	80.5
CRD_FB_c33851_g2_i3	297	Q555C6	Putative vacuolar protein sorting-associated protein 13B OS=Dictyostelium discoideum GN=vps13B PE=3 SV=1	2e-09	59.7
CRD_FB_c33858_g1_i1	718	O22224	Uncharacterized protein At2g41620 OS=Arabidopsis thaliana GN=At2g41620 PE=2 SV=2	3e-68	256
CRD_FB_c33859_g3_i1	1291	Q9LPE8	Ethylene-responsive transcription factor ERF014 OS=Arabidopsis thaliana GN=ERF014 PE=2 SV=1	1e-28	126
CRD_FB_c33859_g3_i3	1542	Q9LPE8	Ethylene-responsive transcription factor ERF014 OS=Arabidopsis thaliana GN=ERF014 PE=2 SV=1	0.0007	44.7
CRD_FB_c33860_g1_i2	774	O04066	Acyl-CoA-binding protein OS=Ricinus communis PE=3 SV=1	1e-41	169
CRD_FB_c33863_g1_i1	1030	Q5JJY5	Bidirectional sugar transporter SWEET2a OS=Oryza sativa subsp. japonica GN=SWEET2A PE=2 SV=1	2e-69	261
CRD_FB_c33871_g3_i2	312	Q8RWJ7	Protein SAWADEE HOMEODOMAIN HOMOLOG 2 OS=Arabidopsis thaliana GN=SHH2 PE=2 SV=1	1e-08	56.6
CRD_FB_c33879_g1_i1	858	Q0D5W6	Protein translation factor SUI1 homolog OS=Oryza sativa subsp. japonica GN=GOS2 PE=3 SV=1	3e-55	214
CRD_FB_c33879_g1_i2	942	Q0D5W6	Protein translation factor SUI1 homolog OS=Oryza sativa subsp. japonica GN=GOS2 PE=3 SV=1	6e-55	213
CRD_FB_c33880_g1_i2	501	Q5I0L7	Protein KTI12 homolog OS=Rattus norvegicus GN=Kti12 PE=2 SV=1	9e-11	65.1
CRD_FB_c33885_g1_i1	892	Q9XFW4	1-acyl-sn-glycerol-3-phosphate acyltransferase 2 OS=Brassica napus GN=LPAT2 PE=2 SV=1	2e-52	205
CRD_FB_c33902_g3_i1	365	Q8GZA8	Protein ULTRAPETALA 1 OS=Arabidopsis thaliana GN=ULT1 PE=1 SV=1	1e-21	100
CRD_FB_c33903_g6_i1	307	Q9XID3	G-type lectin S-receptor-like serine/threonine-protein kinase At1g34300 OS=Arabidopsis thaliana GN=At1g34300 PE=1 SV=1	6e-40	160
CRD_FB_c33908_g3_i1	1505	Q9C5S1	Protein-tyrosine-phosphatase MKP1 OS=Arabidopsis thaliana GN=MKP1 PE=1 SV=1	7e-20	97.8
CRD_FB_c33915_g1_i1	1610	Q9H992	E3 ubiquitin-protein ligase MARCH7 OS=Homo sapiens GN=MARCH7 PE=1 SV=1	0.0002	46.6
CRD_FB_c33920_g1_i2	1861	Q9FN30	Probable aminotransferase TAT2 OS=Arabidopsis thaliana GN=At5g53970 PE=2 SV=1	4e-175	613
CRD_FB_c33922_g2_i2	1077	Q96303	Inorganic phosphate transporter 1-4 OS=Arabidopsis thaliana GN=PHT1-4 PE=1 SV=1	8e-160	561
CRD_FB_c33927_g2_i1	1015	B2J384	Lysine--tRNA ligase OS=Nostoc punctiforme (strain ATCC 29133 / PCC 73102) GN=lysS PE=3 SV=1	3e-16	85.1
CRD_FB_c33931_g2_i2	1389	Q84WU6	Auxin response factor 17 OS=Arabidopsis thaliana GN=ARF17 PE=2 SV=1	4e-127	453
CRD_FB_c33932_g2_i1	510	Q7Y175	UBA and UBX domain-containing protein At4g15410 OS=Arabidopsis thaliana GN=At4g15410 PE=2 SV=1	3e-07	53.5
CRD_FB_c33932_g2_i2	1197	Q3TQI7	Uncharacterized protein C9orf78 homolog OS=Mus musculus PE=1 SV=2	1e-17	90.1
CRD_FB_c33934_g1_i1	1410	Q9XI60	Lipid phosphate phosphatase 2 OS=Arabidopsis thaliana GN=LPP2 PE=2 SV=1	8e-103	373
CRD_FB_c33941_g1_i2	464	F4IEM5	LanC-like protein GCR2 OS=Arabidopsis thaliana GN=GCR2 PE=1 SV=1	8e-10	61.6
CRD_FB_c33945_g3_i1	1254	Q9LYT3	Protein TRANSPARENT TESTA 12 OS=Arabidopsis thaliana GN=TT12 PE=2 SV=1	1e-41	169
CRD_FB_c33945_g3_i2	710	A4IIS8	Multidrug and toxin extrusion protein 1 OS=Xenopus tropicalis GN=slc47a1 PE=2 SV=1	0.0007	43.1
CRD_FB_c33950_g2_i1	561	Q96A54	Adiponectin receptor protein 1 OS=Homo sapiens GN=ADIPOR1 PE=1 SV=1	2e-06	50.8
CRD_FB_c33958_g1_i2	455	Q9LU72	Probable inactive purple acid phosphatase 28 OS=Arabidopsis thaliana GN=PAP28 PE=2 SV=1	6e-34	141
CRD_FB_c33962_g1_i1	849	Q9FKA5	Uncharacterized protein At5g39570 OS=Arabidopsis thaliana GN=At5g39570 PE=1 SV=1	2e-28	124
CRD_FB_c33962_g2_i1	891	Q9FKA5	Uncharacterized protein At5g39570 OS=Arabidopsis thaliana GN=At5g39570 PE=1 SV=1	2e-11	68.9
CRD_FB_c33966_g1_i1	363	P35979	60S ribosomal protein L12 OS=Mus musculus GN=Rpl12 PE=1 SV=2	4e-42	167
CRD_FB_c33968_g1_i1	283	O65351	Subtilisin-like protease OS=Arabidopsis thaliana GN=ARA12 PE=1 SV=1	2e-06	49.3
CRD_FB_c33973_g1_i1	2096	Q9M3B0	Probable pectinesterase/pectinesterase inhibitor 34 OS=Arabidopsis thaliana GN=PME34 PE=2 SV=1	0	765
CRD_FB_c33987_g1_i2	1585	Q9SRE4	UDP-galactose transporter 2 OS=Arabidopsis thaliana GN=UDP-GALT2 PE=2 SV=1	3e-83	308
CRD_FB_c33988_g2_i1	391	Q06364	Probable 26S proteasome non-ATPase regulatory subunit 3 OS=Daucus carota GN=21D7 PE=1 SV=2	3e-64	241
CRD_FB_c33993_g1_i1	767	Q9C9H7	Receptor-like protein 12 OS=Arabidopsis thaliana GN=RLP12 PE=2 SV=2	4e-55	213
CRD_FB_c33999_g1_i2	838	Q9LNU6	Pentatricopeptide repeat-containing protein At1g20230 OS=Arabidopsis thaliana GN=PCMP-H21 PE=2 SV=2	4e-31	103
CRD_FB_c34000_g1_i2	1154	P24068	Ocs element-binding factor 1 OS=Zea mays GN=OBF1 PE=2 SV=2	2e-13	75.9
CRD_FB_c34004_g1_i1	699	Q6AWV1	Probable ribonuclease P/MRP protein subunit POP5 OS=Arabidopsis thaliana GN=EMB1687 PE=2 SV=1	1e-54	211
CRD_FB_c34006_g1_i1	1141	C6SXZ3	CASP-like protein 8 OS=Glycine max PE=2 SV=1	4e-32	137
CRD_FB_c34009_g1_i1	2843	O48962	Probable 3-beta-hydroxysteroid-Delta(8),Delta(7)-isomerase OS=Arabidopsis thaliana GN=At1g20050 PE=2 SV=1	2e-79	296
CRD_FB_c34012_g1_i3	1584	Q6AYS7	Aminoacylase-1A OS=Rattus norvegicus GN=Acy1a PE=1 SV=1	1e-79	296
CRD_FB_c34019_g2_i2	1264	Q9LVN7	DNA polymerase delta catalytic subunit OS=Arabidopsis thaliana GN=POLD1 PE=2 SV=2	2e-21	102
CRD_FB_c34029_g2_i1	382	Q10295	Poly(A) polymerase pla1 OS=Schizosaccharomyces pombe (strain 972 / ATCC 24843) GN=pla1 PE=1 SV=1	3e-31	132
CRD_FB_c34044_g1_i1	3170	Q9SZ67	Probable WRKY transcription factor 19 OS=Arabidopsis thaliana GN=WRKY19 PE=2 SV=1	3e-68	259
CRD_FB_c34048_g1_i4	589	O65418	Anaphase-promoting complex subunit 4 OS=Arabidopsis thaliana GN=APC4 PE=2 SV=2	1e-31	134
CRD_FB_c34050_g3_i2	1234	Q67XD9	Alkaline/neutral invertase CINV2 OS=Arabidopsis thaliana GN=CINV2 PE=2 SV=1	3e-143	507
CRD_FB_c34053_g4_i1	1273	Q6NMJ2	Pollen-specific protein-like At4g18596 OS=Arabidopsis thaliana GN=At4g18596 PE=2 SV=1	4e-05	48.5
CRD_FB_c34058_g1_i1	399	Q9SUA4	Oligopeptide transporter 5 OS=Arabidopsis thaliana GN=OPT5 PE=2 SV=1	1e-22	103
CRD_FB_c34058_g1_i2	1415	Q9SUA4	Oligopeptide transporter 5 OS=Arabidopsis thaliana GN=OPT5 PE=2 SV=1	4e-169	593
CRD_FB_c34059_g1_i1	338	Q4WI01	40S ribosomal protein S21 OS=Neosartorya fumigata (strain ATCC MYA-4609 / Af293 / CBS 101355 / FGSC A1100) GN=rps21 PE=3 SV=1	6e-39	157
CRD_FB_c34064_g1_i3	1088	Q9FLE8	Uncharacterized protein At5g39865 OS=Arabidopsis thaliana GN=At5g39865 PE=2 SV=1	6e-33	140
CRD_FB_c34067_g2_i1	1519	Q27294	RNA-binding protein cabeza OS=Drosophila melanogaster GN=caz PE=2 SV=2	7e-07	54.7
CRD_FB_c34087_g1_i1	829	O01761	Muscle M-line assembly protein unc-89 OS=Caenorhabditis elegans GN=unc-89 PE=1 SV=3	0.0003	44.7
CRD_FB_c34094_g1_i1	1497	O81845	Mitochondrial uncoupling protein 1 OS=Arabidopsis thaliana GN=PUMP1 PE=1 SV=1	1e-105	382
CRD_FB_c34110_g1_i1	988	Q9M3V8	40S ribosomal protein S6 OS=Asparagus officinalis GN=rps6 PE=2 SV=1	1e-84	311
CRD_FB_c34112_g1_i2	1001	Q5I0K7	UDP-N-acetylglucosamine transferase subunit ALG13 homolog OS=Rattus norvegicus GN=Alg13 PE=1 SV=1	2e-25	115
CRD_FB_c34132_g1_i1	1314	P54493	Rhomboid protease GluP OS=Bacillus subtilis (strain 168) GN=gluP PE=1 SV=2	5e-11	68.2
CRD_FB_c34145_g1_i2	1624	P12859	Glyceraldehyde-3-phosphate dehydrogenase B, chloroplastic OS=Pisum sativum GN=GAPB PE=1 SV=2	0	704
CRD_FB_c34149_g1_i1	511	P02828	Heat shock protein 83 OS=Drosophila melanogaster GN=Hsp83 PE=1 SV=1	0.0008	35
CRD_FB_c34149_g5_i1	400	Q96483	Actin-51 (Fragment) OS=Solanum lycopersicum PE=3 SV=1	2e-06	50.1
CRD_FB_c34150_g1_i1	1310	P52410	3-oxoacyl-[acyl-carrier-protein] synthase I, chloroplastic OS=Arabidopsis thaliana GN=KAS1 PE=1 SV=2	1e-172	605
CRD_FB_c34150_g2_i1	764	P52410	3-oxoacyl-[acyl-carrier-protein] synthase I, chloroplastic OS=Arabidopsis thaliana GN=KAS1 PE=1 SV=2	4e-69	259
CRD_FB_c34157_g2_i1	737	C0LGG7	Probable LRR receptor-like serine/threonine-protein kinase At1g53420 OS=Arabidopsis thaliana GN=At1g53420 PE=2 SV=2	2e-36	151
CRD_FB_c34161_g1_i2	2233	Q940A2	Protein kinase and PP2C-like domain-containing protein OS=Arabidopsis thaliana GN=At2g40860/At2g40870 PE=2 SV=1	0	894
CRD_FB_c34164_g1_i1	1854	Q8VZ59	Indole-3-pyruvate monooxygenase YUCCA6 OS=Arabidopsis thaliana GN=YUC6 PE=1 SV=1	2e-160	565
CRD_FB_c34173_g1_i2	528	Q9T070	Cytochrome c oxidase subunit 6a, mitochondrial OS=Arabidopsis thaliana GN=COX6A PE=2 SV=1	2e-21	100
CRD_FB_c34176_g1_i1	2181	Q54U63	BEACH domain-containing protein lvsC OS=Dictyostelium discoideum GN=lvsC PE=4 SV=2	8e-105	380
CRD_FB_c34186_g1_i1	1227	O81445	Calcineurin B-like protein 1 OS=Arabidopsis thaliana GN=CBL1 PE=1 SV=3	5e-104	377
CRD_FB_c34193_g1_i1	777	Q67YM6	Dirigent protein 11 OS=Arabidopsis thaliana GN=DIR11 PE=2 SV=1	2e-06	52
CRD_FB_c34194_g2_i1	1515	F4IWA8	Protein trichome birefringence-like 41 OS=Arabidopsis thaliana GN=TBL41 PE=2 SV=1	6e-125	446
CRD_FB_c34205_g2_i1	696	Q9FZ75	Probable calcium-binding protein CML15 OS=Arabidopsis thaliana GN=CML15 PE=2 SV=1	2e-55	214
CRD_FB_c34208_g2_i1	1368	O04523	Protein ALTERED XYLOGLUCAN 4 OS=Arabidopsis thaliana GN=AXY4 PE=1 SV=1	1e-34	146
CRD_FB_c34211_g1_i1	1520	O48782	Heme oxygenase 1, chloroplastic OS=Arabidopsis thaliana GN=HO1 PE=1 SV=2	3e-107	388
CRD_FB_c34213_g1_i1	205	Q7SC06	40S ribosomal protein S25 OS=Neurospora crassa (strain ATCC 24698 / 74-OR23-1A / CBS 708.71 / DSM 1257 / FGSC 987) GN=rps-25 PE=3 SV=1	5e-14	74.7
CRD_FB_c34221_g1_i2	1308	Q39219	Ubiquinol oxidase 1a, mitochondrial OS=Arabidopsis thaliana GN=AOX1A PE=1 SV=2	6e-113	406
CRD_FB_c34222_g1_i1	558	A8GCS6	NAD(P)H dehydrogenase (quinone) OS=Serratia proteamaculans (strain 568) GN=Spro_1813 PE=3 SV=1	5e-29	125
CRD_FB_c34222_g2_i1	582	Q8Z7N9	NAD(P)H dehydrogenase (quinone) OS=Salmonella typhi GN=STY1155 PE=3 SV=3	9e-16	82
CRD_FB_c34228_g1_i1	806	Q5P316	50S ribosomal protein L18 OS=Aromatoleum aromaticum (strain EbN1) GN=rplR PE=3 SV=1	1e-07	56.2
CRD_FB_c34229_g1_i1	1587	Q6DEY1	Survival of motor neuron-related-splicing factor 30 OS=Xenopus tropicalis GN=smndc1 PE=2 SV=1	2e-22	106
CRD_FB_c34232_g3_i1	208	Q6NLY8	HVA22-like protein k OS=Arabidopsis thaliana GN=HVA22K PE=2 SV=1	1e-06	50.4
CRD_FB_c34237_g3_i1	2081	Q43468	Heat shock protein STI OS=Glycine max GN=STI PE=1 SV=1	6e-180	630
CRD_FB_c34240_g1_i1	208	Q9QC00	Gag polyprotein OS=Human immunodeficiency virus type 1 group M subtype K (isolate 97ZR-EQTB11) GN=gag PE=3 SV=2	0.0003	42.4
CRD_FB_c34240_g3_i1	1158	P10978	Retrovirus-related Pol polyprotein from transposon TNT 1-94 OS=Nicotiana tabacum PE=2 SV=1	1e-09	54.3
CRD_FB_c34256_g1_i2	488	Q9C9W5	Glycerate dehydrogenase HPR, peroxisomal OS=Arabidopsis thaliana GN=HPR PE=1 SV=1	0.0006	42.4
CRD_FB_c34260_g1_i1	1302	Q10J20	Probable esterase D14L OS=Oryza sativa subsp. japonica GN=D14L PE=2 SV=1	4e-127	453
CRD_FB_c34268_g4_i1	2572	B7KBH7	ATP-dependent Clp protease ATP-binding subunit ClpX OS=Cyanothece sp. (strain PCC 7424) GN=clpX PE=3 SV=1	7e-64	244
CRD_FB_c34269_g1_i1	1400	Q8VZB2	Very-long-chain (3R)-3-hydroxyacyl-[acyl-carrier protein] dehydratase PASTICCINO 2 OS=Arabidopsis thaliana GN=PAS2 PE=1 SV=1	3e-92	338
CRD_FB_c34271_g1_i1	264	P38708	Putative proline--tRNA ligase YHR020W OS=Saccharomyces cerevisiae (strain ATCC 204508 / S288c) GN=YHR020W PE=1 SV=1	5e-09	58.2
CRD_FB_c34271_g2_i1	1197	Q8CGC7	Bifunctional glutamate/proline--tRNA ligase OS=Mus musculus GN=Eprs PE=1 SV=4	1e-129	462
CRD_FB_c34281_g4_i1	704	Q9FJH0	Ras-related protein RABA1f OS=Arabidopsis thaliana GN=RABA1F PE=2 SV=1	3e-31	134
CRD_FB_c34288_g3_i1	735	F4K657	Biogenesis of lysosome-related organelles complex 1 subunit 2 OS=Arabidopsis thaliana GN=BLOS2 PE=1 SV=1	0.0003	44.7
CRD_FB_c34288_g4_i1	989	B3H615	PHD finger protein ING2 OS=Arabidopsis thaliana GN=ING2 PE=1 SV=1	4e-79	293
CRD_FB_c34294_g3_i1	464	Q9FT69	ATP-dependent DNA helicase Q-like SIM OS=Arabidopsis thaliana GN=RECQSIM PE=2 SV=1	1e-09	61.2
CRD_FB_c34297_g1_i1	401	Q39527	Lectin-related protein (Fragment) OS=Cladrastis kentukea PE=1 SV=1	5e-19	91.7
CRD_FB_c34300_g2_i1	558	Q93Z25	Probable pectate lyase 22 OS=Arabidopsis thaliana GN=At5g63180 PE=2 SV=1	3e-78	289
CRD_FB_c34304_g2_i1	266	P57997	Translation initiation factor IF-2, chloroplastic OS=Phaseolus vulgaris GN=IF2CP PE=2 SV=1	5e-28	121
CRD_FB_c34308_g1_i1	1552	Q8H129	Purple acid phosphatase 3 OS=Arabidopsis thaliana GN=PAP3 PE=2 SV=1	1e-117	422
CRD_FB_c34311_g1_i1	2066	Q93YV6	Serine/threonine protein phosphatase 2A 57 kDa regulatory subunit B' iota isoform OS=Arabidopsis thaliana GN=B'IOTA PE=2 SV=1	0	695
CRD_FB_c34312_g1_i3	1490	Q54KJ8	General transcription factor IIE subunit 2 OS=Dictyostelium discoideum GN=gtf2e2 PE=3 SV=1	2e-11	70.1
CRD_FB_c34319_g1_i2	977	Q5M759	Vacuolar protein sorting-associated protein 22 homolog 1 OS=Arabidopsis thaliana GN=VP22-1 PE=2 SV=2	3e-118	423
CRD_FB_c34325_g3_i1	379	Q9LY50	Putative serine/threonine-protein kinase-like protein CCR3 OS=Arabidopsis thaliana GN=CCR3 PE=2 SV=1	2e-60	228
CRD_FB_c34329_g1_i2	3144	Q9SF47	Phosphatidate phosphatase PAH1 OS=Arabidopsis thaliana GN=PAH1 PE=1 SV=1	0	860
CRD_FB_c34335_g2_i1	277	Q7RZS0	60S ribosomal protein L10a OS=Neurospora crassa (strain ATCC 24698 / 74-OR23-1A / CBS 708.71 / DSM 1257 / FGSC 987) GN=crp-74 PE=3 SV=1	2e-40	162
CRD_FB_c34344_g1_i2	2061	Q8BGN5	NIPA-like protein 3 OS=Mus musculus GN=Nipal3 PE=2 SV=1	6e-17	88.6
CRD_FB_c34345_g2_i2	255	P00402	Cytochrome c oxidase subunit 1 OS=Emericella nidulans GN=cox1 PE=3 SV=2	7e-37	150
CRD_FB_c34373_g1_i1	906	Q2F969	60S ribosomal protein L2, mitochondrial OS=Oryza sativa subsp. indica GN=RPL2 PE=2 SV=2	2e-46	185
CRD_FB_c34382_g1_i2	653	Q20591	V-type proton ATPase subunit e OS=Caenorhabditis elegans GN=vha-17 PE=3 SV=2	2e-05	47.8
CRD_FB_c34385_g1_i1	2176	P54947	Putative phosphatase YxeH OS=Bacillus subtilis (strain 168) GN=yxeH PE=3 SV=1	6e-23	108
CRD_FB_c34386_g1_i1	579	Q9SX68	50S ribosomal protein L18, chloroplastic OS=Arabidopsis thaliana GN=RPL18 PE=2 SV=1	3e-58	223
CRD_FB_c34387_g1_i1	2364	Q5S1W2	Protein BONZAI 2 OS=Arabidopsis thaliana GN=BON2 PE=1 SV=2	0	848
CRD_FB_c34389_g1_i2	1308	Q8R2Y0	Monoacylglycerol lipase ABHD6 OS=Mus musculus GN=Abhd6 PE=2 SV=1	2e-14	79.7
CRD_FB_c34393_g1_i2	2419	P82412	30S ribosomal protein 3, chloroplastic OS=Spinacia oleracea GN=PSRP3 PE=1 SV=1	7e-50	198
CRD_FB_c34395_g1_i2	2096	P54729	NEDD8 ultimate buster 1 OS=Mus musculus GN=Nub1 PE=1 SV=2	4e-30	132
CRD_FB_c34407_g5_i2	4588	B2RY56	RNA-binding protein 25 OS=Mus musculus GN=Rbm25 PE=1 SV=2	3e-15	84.3
CRD_FB_c34408_g2_i2	1765	Q6CGU8	Probable transporter MCH1 OS=Yarrowia lipolytica (strain CLIB 122 / E 150) GN=MCH1 PE=3 SV=1	1e-06	54.3
CRD_FB_c34409_g2_i1	204	Q70PR7	Vinorine synthase OS=Rauvolfia serpentina GN=ACT PE=1 SV=2	1e-07	53.5
CRD_FB_c34419_g1_i1	604	Q55CU8	Random slug protein 5 OS=Dictyostelium discoideum GN=rsc5 PE=2 SV=1	2e-13	74.3
CRD_FB_c34419_g1_i3	1732	Q55CU8	Random slug protein 5 OS=Dictyostelium discoideum GN=rsc5 PE=2 SV=1	2e-29	129
CRD_FB_c34426_g1_i1	404	P43298	Probable receptor protein kinase TMK1 OS=Arabidopsis thaliana GN=TMK1 PE=1 SV=1	1e-63	239
CRD_FB_c34426_g2_i1	226	P43298	Probable receptor protein kinase TMK1 OS=Arabidopsis thaliana GN=TMK1 PE=1 SV=1	2e-14	75.9
CRD_FB_c34426_g3_i1	538	P43298	Probable receptor protein kinase TMK1 OS=Arabidopsis thaliana GN=TMK1 PE=1 SV=1	4e-57	219
CRD_FB_c34427_g1_i3	3986	Q9ZVX1	Probable ubiquitin-conjugating enzyme E2 23 OS=Arabidopsis thaliana GN=UBC23 PE=3 SV=1	0	1170
CRD_FB_c34429_g1_i1	415	P20359	Actin, gamma OS=Emericella nidulans (strain FGSC A4 / ATCC 38163 / CBS 112.46 / NRRL 194 / M139) GN=acnA PE=3 SV=2	6e-73	270
CRD_FB_c34429_g2_i1	350	Q9URS0	Actin, gamma OS=Penicillium chrysogenum GN=ACT PE=3 SV=1	3e-50	195
CRD_FB_c34431_g2_i1	1183	O23609	Peroxidase 41 OS=Arabidopsis thaliana GN=PER41 PE=3 SV=1	1e-107	388
CRD_FB_c34436_g2_i1	1284	Q9FYE4	Probable calcium-binding protein CML50 OS=Arabidopsis thaliana GN=CML50 PE=2 SV=1	4e-76	284
CRD_FB_c34438_g1_i1	388	P10978	Retrovirus-related Pol polyprotein from transposon TNT 1-94 OS=Nicotiana tabacum PE=2 SV=1	1e-17	87
CRD_FB_c34438_g1_i2	574	P10978	Retrovirus-related Pol polyprotein from transposon TNT 1-94 OS=Nicotiana tabacum PE=2 SV=1	2e-21	100
CRD_FB_c34440_g3_i1	988	O82268	Protein LIGHT-DEPENDENT SHORT HYPOCOTYLS 3 OS=Arabidopsis thaliana GN=LSH3 PE=1 SV=1	3e-63	241
CRD_FB_c34447_g2_i1	376	Q43731	Peroxidase 50 OS=Arabidopsis thaliana GN=PER50 PE=1 SV=1	2e-54	208
CRD_FB_c34448_g1_i2	1127	Q8VY93	GDSL esterase/lipase At4g26790 OS=Arabidopsis thaliana GN=At4g26790 PE=2 SV=1	2e-20	99
CRD_FB_c34478_g1_i1	591	Q946J2	Histone-lysine N-methyltransferase SUVR1 OS=Arabidopsis thaliana GN=SUVR1 PE=2 SV=2	5e-17	86.3
CRD_FB_c34483_g1_i1	849	O64864	Protein YLS3 OS=Arabidopsis thaliana GN=YLS3 PE=2 SV=1	4e-06	50.8
CRD_FB_c34483_g1_i2	792	Q8VYI9	Non-specific lipid-transfer protein-like protein At5g64080 OS=Arabidopsis thaliana GN=At5g64080 PE=1 SV=1	7e-08	56.6
CRD_FB_c34484_g2_i2	1456	O23969	Pollen-specific protein SF21 OS=Helianthus annuus GN=SF21 PE=2 SV=1	3e-119	427
CRD_FB_c34484_g2_i4	408	O23969	Pollen-specific protein SF21 OS=Helianthus annuus GN=SF21 PE=2 SV=1	2e-25	112
CRD_FB_c34496_g1_i1	1322	Q8GUG9	U-box domain-containing protein 11 OS=Arabidopsis thaliana GN=PUB11 PE=2 SV=2	1e-29	130
CRD_FB_c34498_g2_i1	1185	Q9LJK2	Abscisic acid 8'-hydroxylase 4 OS=Arabidopsis thaliana GN=CYP707A4 PE=2 SV=2	2e-116	363
CRD_FB_c34501_g1_i1	852	O23826	125 kDa kinesin-related protein OS=Nicotiana tabacum GN=TKRP125 PE=1 SV=1	1e-26	119
CRD_FB_c34501_g1_i2	303	O23826	125 kDa kinesin-related protein OS=Nicotiana tabacum GN=TKRP125 PE=1 SV=1	0.0008	40.8
CRD_FB_c34504_g3_i1	375	Q9SAI2	Probable CCR4-associated factor 1 homolog 6 OS=Arabidopsis thaliana GN=CAF1-6 PE=2 SV=1	6e-42	167
CRD_FB_c34519_g1_i1	944	Q2QQ99	Protein SPIRAL1-like 3 OS=Oryza sativa subsp. japonica GN=Os12g0502000 PE=3 SV=1	9e-24	109
CRD_FB_c34520_g1_i2	1679	Q9MAK9	26S protease regulatory subunit S10B homolog B OS=Arabidopsis thaliana GN=RPT4B PE=1 SV=1	0	736
CRD_FB_c34532_g2_i2	1307	Q02527	Beta-1,4-mannosyl-glycoprotein 4-beta-N-acetylglucosaminyltransferase OS=Rattus norvegicus GN=Mgat3 PE=1 SV=2	2e-11	69.3
CRD_FB_c34533_g1_i3	673	Q704V3	Protein LOL5 OS=Oryza sativa subsp. japonica GN=LOL5 PE=2 SV=1	1e-29	128
CRD_FB_c34534_g2_i1	1613	O04373	IAA-amino acid hydrolase ILR1-like 4 OS=Arabidopsis thaliana GN=ILL4 PE=1 SV=2	3e-172	603
CRD_FB_c34537_g1_i1	2133	O22287	Mannose-1-phosphate guanylyltransferase 1 OS=Arabidopsis thaliana GN=CYT1 PE=1 SV=1	0	676
CRD_FB_c34537_g2_i1	1456	O22287	Mannose-1-phosphate guanylyltransferase 1 OS=Arabidopsis thaliana GN=CYT1 PE=1 SV=1	0	639
CRD_FB_c34545_g2_i1	931	F4I114	Probable serine/threonine-protein kinase At1g09600 OS=Arabidopsis thaliana GN=At1g09600 PE=3 SV=1	3e-70	264
CRD_FB_c34548_g2_i1	1021	Q9Y2L5	Trafficking protein particle complex subunit 8 OS=Homo sapiens GN=TRAPPC8 PE=1 SV=2	4e-14	77.8
CRD_FB_c34553_g3_i1	301	F4IV16	Thiamine pyrophosphokinase 2 OS=Arabidopsis thaliana GN=TPK2 PE=2 SV=1	3e-26	115
CRD_FB_c34554_g2_i1	480	Q9P6N9	Protein PER1 homolog OS=Schizosaccharomyces pombe (strain 972 / ATCC 24843) GN=SPAC823.07 PE=3 SV=1	3e-13	73.2
CRD_FB_c34560_g2_i1	765	Q9FK68	Ras-related protein RABA1c OS=Arabidopsis thaliana GN=RABA1C PE=1 SV=1	4e-06	50.8
CRD_FB_c34560_g2_i2	890	Q9FK68	Ras-related protein RABA1c OS=Arabidopsis thaliana GN=RABA1C PE=1 SV=1	5e-06	50.8
CRD_FB_c34561_g1_i1	1029	Q569K4	Zinc finger protein 385B OS=Homo sapiens GN=ZNF385B PE=1 SV=1	0.001	43.5
CRD_FB_c34566_g1_i1	1502	Q9XGC9	DNA mismatch repair protein MSH2 OS=Zea mays GN=MUS1 PE=3 SV=1	3e-06	52.4
CRD_FB_c34567_g1_i1	1786	Q38796	Homeobox protein LUMINIDEPENDENS OS=Arabidopsis thaliana GN=LD PE=1 SV=2	3e-40	166
CRD_FB_c34571_g1_i1	658	Q39580	Dynein 8 kDa light chain, flagellar outer arm OS=Chlamydomonas reinhardtii PE=1 SV=1	3e-31	133
CRD_FB_c34576_g1_i2	743	Q9AT34	40S ribosomal protein S15a OS=Daucus carota GN=RPS15A PE=2 SV=3	7e-68	255
CRD_FB_c34581_g1_i1	2020	Q8RQD1	Bifunctional uridylyltransferase/uridylyl-removing enzyme OS=Azospirillum brasilense GN=glnD PE=1 SV=1	1e-05	51.2
CRD_FB_c34596_g2_i1	837	Q10S72	4-coumarate--CoA ligase-like 4 OS=Oryza sativa subsp. japonica GN=4CLL4 PE=2 SV=1	3e-89	327
CRD_FB_c34599_g1_i1	303	Q5XIY2	Transmembrane protein 56-B OS=Danio rerio GN=tmem56b PE=2 SV=1	6e-05	44.7
CRD_FB_c34603_g1_i1	1429	Q9M1K2	Phosphatidylinositol 4-phosphate 5-kinase 4 OS=Arabidopsis thaliana GN=PIP5K4 PE=4 SV=1	0	707
CRD_FB_c34608_g5_i1	2272	Q0IDP0	Ribosome maturation factor RimM OS=Synechococcus sp. (strain CC9311) GN=rimM PE=3 SV=1	2e-33	143
CRD_FB_c34614_g1_i1	794	Q8LBB7	Cytokinin riboside 5'-monophosphate phosphoribohydrolase LOG5 OS=Arabidopsis thaliana GN=LOG5 PE=1 SV=1	2e-92	337
CRD_FB_c34621_g2_i1	712	Q59ZU1	Type 1 phosphatases regulator YPI2 OS=Candida albicans (strain SC5314 / ATCC MYA-2876) GN=YPI2 PE=3 SV=1	8e-05	46.2
CRD_FB_c34630_g1_i2	1084	Q9S7M9	Transmembrane emp24 domain-containing protein p24beta2 OS=Arabidopsis thaliana GN=At3g07680 PE=1 SV=1	3e-87	321
CRD_FB_c34635_g1_i1	1251	P19706	Myosin heavy chain IB OS=Acanthamoeba castellanii GN=MIB PE=1 SV=2	3e-17	88.6
CRD_FB_c34636_g2_i1	1080	Q9LS95	Putative proline-rich receptor-like protein kinase PERK6 OS=Arabidopsis thaliana GN=PERK6 PE=2 SV=2	2e-106	384
CRD_FB_c34640_g2_i1	364	Q9S7Y7	Alpha-xylosidase 1 OS=Arabidopsis thaliana GN=XYL1 PE=1 SV=1	2e-59	225
CRD_FB_c34641_g1_i1	513	Q9SJN0	Protein ABSCISIC ACID-INSENSITIVE 5 OS=Arabidopsis thaliana GN=ABI5 PE=1 SV=1	3e-28	123
CRD_FB_c34643_g1_i1	278	P33530	Phytochrome A1 OS=Nicotiana tabacum GN=PHYA1 PE=3 SV=1	4e-27	118
CRD_FB_c34649_g2_i1	230	Q6ZFZ4	Calpain-type cysteine protease ADL1 OS=Oryza sativa subsp. japonica GN=ADL1 PE=1 SV=1	1e-08	56.6
CRD_FB_c34652_g1_i1	2181	Q9FJL4	Transcription factor bHLH78 OS=Arabidopsis thaliana GN=BHLH78 PE=2 SV=1	1e-65	250
CRD_FB_c34656_g1_i1	1130	O22900	Probable WRKY transcription factor 23 OS=Arabidopsis thaliana GN=WRKY23 PE=2 SV=1	3e-49	194
CRD_FB_c34661_g2_i1	1308	Q9LHG8	Protein ELC OS=Arabidopsis thaliana GN=ELC PE=1 SV=1	5e-58	224
CRD_FB_c34662_g2_i1	1365	O14197	Uncharacterized transporter C5D6.04 OS=Schizosaccharomyces pombe (strain 972 / ATCC 24843) GN=SPAC5D6.04 PE=3 SV=1	1e-08	60.1
CRD_FB_c34662_g2_i2	1458	O14197	Uncharacterized transporter C5D6.04 OS=Schizosaccharomyces pombe (strain 972 / ATCC 24843) GN=SPAC5D6.04 PE=3 SV=1	2e-10	66.2
CRD_FB_c34663_g4_i2	566	Q9LJM4	Receptor-like protein kinase HAIKU2 OS=Arabidopsis thaliana GN=IKU2 PE=1 SV=1	8e-51	198
CRD_FB_c34665_g4_i1	1354	Q9FGH9	Exocyst complex component EXO70B1 OS=Arabidopsis thaliana GN=EXO70B1 PE=1 SV=1	5e-81	300
CRD_FB_c34666_g4_i1	695	Q0WWW9	D-xylose-proton symporter-like 3, chloroplastic OS=Arabidopsis thaliana GN=At5g59250 PE=1 SV=2	2e-34	144
CRD_FB_c34671_g1_i1	528	Q9C554	Expansin-A1 OS=Arabidopsis thaliana GN=EXPA1 PE=2 SV=1	9e-46	181
CRD_FB_c34673_g9_i1	1473	Q94B77	Formin-like protein 5 OS=Arabidopsis thaliana GN=FH5 PE=2 SV=2	1e-97	356
CRD_FB_c34678_g1_i1	2015	O64495	Subtilisin-like protease SDD1 OS=Arabidopsis thaliana GN=SDD1 PE=2 SV=1	5e-134	477
CRD_FB_c34678_g3_i1	385	Q39547	Cucumisin OS=Cucumis melo PE=1 SV=1	2e-19	92.8
CRD_FB_c34679_g1_i1	1059	Q8LPN7	E3 ubiquitin-protein ligase RING1-like OS=Arabidopsis thaliana GN=At3g19950 PE=2 SV=1	3e-16	85.1
CRD_FB_c34683_g1_i1	2313	Q9LPT1	Probably inactive leucine-rich repeat receptor-like protein kinase At1g50610 OS=Arabidopsis thaliana GN=At1g50610 PE=2 SV=1	2e-150	532
CRD_FB_c34684_g3_i1	1217	Q05046	Chaperonin CPN60-2, mitochondrial OS=Cucurbita maxima GN=CPN60-2 PE=1 SV=1	5e-118	423
CRD_FB_c34686_g1_i1	1099	P54153	Peptide methionine sulfoxide reductase (Fragment) OS=Solanum lycopersicum GN=E4 PE=3 SV=1	1e-91	335
CRD_FB_c34693_g1_i1	1451	Q54TH4	Golgi to ER traffic protein 4 homolog OS=Dictyostelium discoideum GN=DDB_G0281815 PE=3 SV=1	6e-32	137
CRD_FB_c34708_g2_i1	874	Q9T0I5	Proline-rich protein 4 OS=Arabidopsis thaliana GN=PRP4 PE=2 SV=1	1e-32	139
CRD_FB_c34710_g1_i1	771	Q9LFR3	Gibberellin-regulated protein 14 OS=Arabidopsis thaliana GN=GASA14 PE=1 SV=1	3e-26	117
CRD_FB_c34718_g1_i2	1360	Q9M2Y6	Uncharacterized protein At3g49720 OS=Arabidopsis thaliana GN=At3g49720 PE=1 SV=1	7e-85	313
CRD_FB_c34721_g1_i1	2289	Q9FGH9	Exocyst complex component EXO70B1 OS=Arabidopsis thaliana GN=EXO70B1 PE=1 SV=1	6e-86	207
CRD_FB_c34723_g1_i1	1097	Q9SL43	Peptide methionine sulfoxide reductase A5 OS=Arabidopsis thaliana GN=MSRA5 PE=2 SV=1	6e-86	316
CRD_FB_c34723_g1_i2	1252	Q9SL43	Peptide methionine sulfoxide reductase A5 OS=Arabidopsis thaliana GN=MSRA5 PE=2 SV=1	6e-96	350
CRD_FB_c34723_g1_i3	455	Q9SL43	Peptide methionine sulfoxide reductase A5 OS=Arabidopsis thaliana GN=MSRA5 PE=2 SV=1	2e-27	119
CRD_FB_c34724_g1_i4	1471	Q8GXC7	F-box/kelch-repeat protein At3g06240 OS=Arabidopsis thaliana GN=At3g06240 PE=2 SV=1	1e-27	102
CRD_FB_c34724_g1_i7	1231	Q8GXC7	F-box/kelch-repeat protein At3g06240 OS=Arabidopsis thaliana GN=At3g06240 PE=2 SV=1	5e-22	87.8
CRD_FB_c34726_g3_i1	1699	Q54G05	Putative leucine-rich repeat-containing protein DDB_G0290503 OS=Dictyostelium discoideum GN=DDB_G0290503 PE=4 SV=1	3e-10	65.9
CRD_FB_c34734_g1_i1	2268	O22193	U-box domain-containing protein 4 OS=Arabidopsis thaliana GN=PUB4 PE=1 SV=3	1e-52	207
CRD_FB_c34750_g5_i2	436	P49750	YLP motif-containing protein 1 OS=Homo sapiens GN=YLPM1 PE=1 SV=3	3e-22	102
CRD_FB_c34753_g1_i1	1574	P17783	Malate dehydrogenase, mitochondrial OS=Citrullus lanatus GN=MMDH PE=1 SV=1	1e-149	528
CRD_FB_c34757_g2_i2	924	Q94G00	Peptidyl-prolyl cis-trans isomerase Pin1 OS=Malus domestica GN=PIN1 PE=2 SV=1	4e-54	210
CRD_FB_c34778_g1_i2	1195	Q9M658	Helicase protein MOM1 OS=Arabidopsis thaliana GN=MOM1 PE=1 SV=1	0.0001	46.6
CRD_FB_c34779_g1_i1	556	Q9SZN7	Heavy metal-associated isoprenylated plant protein 26 OS=Arabidopsis thaliana GN=HIPP26 PE=1 SV=1	6e-06	49.3
CRD_FB_c34780_g1_i1	1161	Q9SF29	Syntaxin-71 OS=Arabidopsis thaliana GN=SYP71 PE=1 SV=1	1e-93	342
CRD_FB_c34795_g2_i1	209	A1Y2B7	Protein SUPPRESSOR OF GENE SILENCING 3 homolog OS=Zea mays GN=SGS3 PE=1 SV=1	0.0006	41.2
CRD_FB_c34799_g1_i1	1859	O49621	MLO-like protein 1 OS=Arabidopsis thaliana GN=MLO1 PE=1 SV=1	0	689
CRD_FB_c34803_g1_i1	950	Q9LW64	Uncharacterized protein At3g23325 OS=Arabidopsis thaliana GN=At3g23325 PE=3 SV=1	2e-43	175
CRD_FB_c34812_g1_i1	1868	Q93Y40	Oxysterol-binding protein-related protein 3C OS=Arabidopsis thaliana GN=ORP3C PE=2 SV=1	0	765
CRD_FB_c34812_g2_i1	1983	Q93Y40	Oxysterol-binding protein-related protein 3C OS=Arabidopsis thaliana GN=ORP3C PE=2 SV=1	0	770
CRD_FB_c34818_g2_i1	847	Q9FN11	LOB domain-containing protein 37 OS=Arabidopsis thaliana GN=LBD37 PE=2 SV=1	7e-33	139
CRD_FB_c34824_g6_i3	401	Q7XJJ7	Fatty acid amide hydrolase OS=Arabidopsis thaliana GN=FAAH PE=1 SV=1	1e-10	63.9
CRD_FB_c34828_g2_i1	795	Q9T074	Phosphoenolpyruvate carboxykinase [ATP] OS=Arabidopsis thaliana GN=PCKA PE=1 SV=1	6e-76	282
CRD_FB_c34836_g1_i1	1138	Q0VD59	E3 ubiquitin-protein ligase MARCH8 OS=Bos taurus GN=MARCH8 PE=2 SV=1	1e-08	60.1
CRD_FB_c34841_g1_i1	683	Q8L9C4	Very-long-chain 3-oxoacyl-CoA reductase 1 OS=Arabidopsis thaliana GN=KCR1 PE=1 SV=1	9e-25	112
CRD_FB_c34853_g4_i1	420	Q9C5Y0	Phospholipase D delta OS=Arabidopsis thaliana GN=PLDDELTA PE=1 SV=2	5e-17	85.1
CRD_FB_c34865_g1_i2	734	Q54WC0	Serine/threonine-protein kinase 19 homolog OS=Dictyostelium discoideum GN=STK19 PE=3 SV=1	1e-11	69.3
CRD_FB_c34873_g2_i1	620	P35694	Brassinosteroid-regulated protein BRU1 OS=Glycine max PE=2 SV=1	7e-63	238
CRD_FB_c34874_g1_i1	1690	Q9LIS1	Protein ECERIFERUM 26-like OS=Arabidopsis thaliana GN=CER26L PE=2 SV=1	1e-22	107
CRD_FB_c34883_g1_i2	2377	E7F1C4	SWI/SNF-related matrix-associated actin-dependent regulator of chromatin subfamily A containing DEAD/H box 1B OS=Danio rerio GN=smarcad1b PE=3 SV=1	2e-105	382
CRD_FB_c34892_g1_i2	2143	Q9FEE2	Probable serine/threonine-protein phosphatase 2A regulatory subunit B'' subunit TON2 OS=Arabidopsis thaliana GN=TON2 PE=1 SV=1	0	823
CRD_FB_c34893_g4_i1	498	Q8L868	Glucan endo-1,3-beta-glucosidase 11 OS=Arabidopsis thaliana GN=At1g32860 PE=1 SV=1	7e-10	62
CRD_FB_c34893_g4_i2	450	Q8L868	Glucan endo-1,3-beta-glucosidase 11 OS=Arabidopsis thaliana GN=At1g32860 PE=1 SV=1	6e-10	62
CRD_FB_c34893_g4_i3	206	Q8L868	Glucan endo-1,3-beta-glucosidase 11 OS=Arabidopsis thaliana GN=At1g32860 PE=1 SV=1	3e-10	62.4
CRD_FB_c34898_g2_i1	403	Q9T052	Phospholipase D gamma 3 OS=Arabidopsis thaliana GN=PLDGAMMA3 PE=2 SV=1	1e-21	100
CRD_FB_c348_g1_i1	241	Q9M9E0	L-type lectin-domain containing receptor kinase S.1 OS=Arabidopsis thaliana GN=LECRKS1 PE=1 SV=1	2e-07	53.1
CRD_FB_c34902_g1_i1	801	Q9ZV52	EG45-like domain containing protein 2 OS=Arabidopsis thaliana GN=EGC2 PE=2 SV=2	8e-07	53.1
CRD_FB_c34904_g1_i1	221	P33081	Auxin-induced protein 15A OS=Glycine max PE=2 SV=1	5e-12	68.2
CRD_FB_c34906_g1_i2	2085	Q6TPH1	Purple acid phosphatase 23 OS=Arabidopsis thaliana GN=PAP23 PE=1 SV=2	0	696
CRD_FB_c34907_g2_i1	2186	Q9T041	Microtubule-associated protein TORTIFOLIA1 OS=Arabidopsis thaliana GN=TOR1 PE=1 SV=2	8e-164	576
CRD_FB_c34910_g1_i1	788	Q52K88	Nudix hydrolase 13, mitochondrial OS=Arabidopsis thaliana GN=NUDT13 PE=1 SV=1	2e-56	218
CRD_FB_c34914_g3_i1	934	Q9LUQ5	Probable ubiquitin-conjugating enzyme E2 25 OS=Arabidopsis thaliana GN=UBC25 PE=2 SV=1	4e-43	174
CRD_FB_c34926_g1_i2	2286	Q9ZUV3	Probable glucuronoxylan glucuronosyltransferase IRX7 OS=Arabidopsis thaliana GN=IRX7 PE=2 SV=1	2e-177	621
CRD_FB_c34926_g2_i1	1238	Q9S9T7	Vacuolar protein sorting-associated protein 28 homolog 2 OS=Arabidopsis thaliana GN=VPS28-2 PE=1 SV=2	9e-95	346
CRD_FB_c34931_g2_i1	353	P40108	Aldehyde dehydrogenase OS=Davidiella tassiana GN=CLAH10 PE=1 SV=2	2e-54	208
CRD_FB_c34931_g3_i1	202	P42041	Aldehyde dehydrogenase OS=Alternaria alternata GN=ALTA10 PE=1 SV=2	3e-05	45.4
CRD_FB_c34939_g1_i2	1109	Q40784	Putative glucose-6-phosphate 1-epimerase OS=Cenchrus ciliaris PE=2 SV=1	6e-147	519
CRD_FB_c34942_g2_i1	595	Q9FF99	Probable amino acid permease 7 OS=Arabidopsis thaliana GN=AAP7 PE=1 SV=1	3e-35	119
CRD_FB_c34943_g2_i1	1217	Q8BS40	Ceramide-1-phosphate transfer protein OS=Mus musculus GN=Gltpd1 PE=1 SV=1	7e-07	54.3
CRD_FB_c34946_g1_i2	711	Q9STX1	Acyl-CoA-binding domain-containing protein 3 OS=Arabidopsis thaliana GN=ACBP3 PE=1 SV=1	3e-11	67.4
CRD_FB_c34946_g2_i1	833	Q9STP8	Acyl-CoA-binding domain-containing protein 2 OS=Arabidopsis thaliana GN=ACBP2 PE=1 SV=1	8e-26	116
CRD_FB_c34955_g2_i1	1654	Q9FXA4	U-box domain-containing protein 26 OS=Arabidopsis thaliana GN=PUB26 PE=2 SV=1	3e-84	311
CRD_FB_c34963_g1_i3	1086	Q9MAX3	Sulfate transporter 1.2 OS=Arabidopsis thaliana GN=SULTR1;2 PE=1 SV=1	2e-127	380
CRD_FB_c34970_g1_i1	426	Q9SCM3	40S ribosomal protein S2-4 OS=Arabidopsis thaliana GN=RPS2D PE=2 SV=1	9e-54	207
CRD_FB_c34972_g1_i1	1554	Q9P785	LisH domain-containing protein C1711.05 OS=Schizosaccharomyces pombe (strain 972 / ATCC 24843) GN=SPBC1711.05 PE=4 SV=1	0.0002	46.6
CRD_FB_c34974_g3_i1	910	Q94AN4	AP2-like ethylene-responsive transcription factor At1g16060 OS=Arabidopsis thaliana GN=At1g16060 PE=2 SV=1	1e-91	335
CRD_FB_c34982_g2_i2	231	Q9ZQ96	UDP-glycosyltransferase 73C3 OS=Arabidopsis thaliana GN=UGT73C3 PE=2 SV=1	1e-05	47
CRD_FB_c34982_g3_i1	1100	Q9SCP6	UDP-glycosyltransferase 73D1 OS=Arabidopsis thaliana GN=UGT73D1 PE=3 SV=1	2e-58	224
CRD_FB_c34987_g1_i1	914	Q9SUP7	High mobility group B protein 6 OS=Arabidopsis thaliana GN=HMGB6 PE=2 SV=1	4e-18	60.1
CRD_FB_c34987_g1_i2	963	Q9SUP7	High mobility group B protein 6 OS=Arabidopsis thaliana GN=HMGB6 PE=2 SV=1	3e-14	78.2
CRD_FB_c34988_g2_i2	2667	P38163	Lethal(2) giant larvae protein homolog SRO77 OS=Saccharomyces cerevisiae (strain ATCC 204508 / S288c) GN=SRO77 PE=1 SV=2	7e-06	52.4
CRD_FB_c34990_g1_i1	1347	Q93W54	Protein-S-isoprenylcysteine O-methyltransferase B OS=Arabidopsis thaliana GN=ICMTB PE=1 SV=1	8e-76	283
CRD_FB_c34992_g1_i1	405	Q40152	Heat shock factor protein HSF8 OS=Solanum lycopersicum GN=HSF8 PE=3 SV=1	3e-31	132
CRD_FB_c34992_g3_i1	677	Q40152	Heat shock factor protein HSF8 OS=Solanum lycopersicum GN=HSF8 PE=3 SV=1	3e-28	124
CRD_FB_c34993_g2_i1	386	Q8VZS8	Abscisic acid receptor PYL1 OS=Arabidopsis thaliana GN=PYL1 PE=1 SV=1	1e-07	53.5
CRD_FB_c34997_g1_i1	896	Q8NKF4	60S ribosomal protein L3 OS=Neosartorya fumigata (strain ATCC MYA-4609 / Af293 / CBS 101355 / FGSC A1100) GN=rpl3 PE=1 SV=2	6e-147	518
CRD_FB_c35002_g1_i1	885	Q9FFY3	Lipid transfer-like protein VAS OS=Arabidopsis thaliana GN=VAS PE=2 SV=1	5e-06	50.8
CRD_FB_c35010_g1_i1	403	P14799	Ubiquitin-40S ribosomal protein S27a OS=Neurospora crassa (strain ATCC 24698 / 74-OR23-1A / CBS 708.71 / DSM 1257 / FGSC 987) GN=ubi::crp-6 PE=1 SV=4	3e-36	148
CRD_FB_c35011_g1_i1	1778	Q9C9B0	UDP-glycosyltransferase 89B1 OS=Arabidopsis thaliana GN=UGT89B1 PE=2 SV=2	2e-143	508
CRD_FB_c35011_g1_i2	1668	Q9C9B0	UDP-glycosyltransferase 89B1 OS=Arabidopsis thaliana GN=UGT89B1 PE=2 SV=2	1e-144	512
CRD_FB_c35014_g2_i3	1531	Q2V9B0	Transcription factor MYB1R1 OS=Solanum tuberosum PE=2 SV=1	1e-68	259
CRD_FB_c35015_g3_i1	531	Q8GY89	Sulfiredoxin, chloroplastic/mitochondrial OS=Arabidopsis thaliana GN=SRX PE=1 SV=1	2e-20	97.4
CRD_FB_c35025_g1_i1	774	P42552	DNA-binding protein S1FA OS=Spinacia oleracea GN=S1FA PE=3 SV=1	9e-06	49.7
CRD_FB_c35031_g1_i2	1168	D4N502	Codeine O-demethylase OS=Papaver somniferum GN=CODM PE=1 SV=1	5e-66	250
CRD_FB_c35035_g1_i1	1868	O24160	TGACG-sequence-specific DNA-binding protein TGA-2.1 OS=Nicotiana tabacum GN=TGA21 PE=1 SV=1	2e-145	515
CRD_FB_c35039_g1_i1	1219	Q63ZM9	Zinc finger protein 830 OS=Xenopus laevis GN=znf830 PE=2 SV=1	6e-21	100
CRD_FB_c35041_g6_i1	260	Q94AI7	Protein TOPLESS OS=Arabidopsis thaliana GN=TPL PE=1 SV=1	6e-07	51.2
CRD_FB_c35042_g2_i1	672	Q9LEY9	H/ACA ribonucleoprotein complex subunit 2-like protein OS=Arabidopsis thaliana GN=At5g08180 PE=1 SV=1	3e-49	193
CRD_FB_c35046_g1_i2	1846	Q9Y7K5	Uncharacterized WD repeat-containing protein C2A9.03 OS=Schizosaccharomyces pombe (strain 972 / ATCC 24843) GN=SPBC2A9.03 PE=4 SV=2	6e-34	144
CRD_FB_c35048_g1_i1	1532	O82243	Putative indole-3-acetic acid-amido synthetase GH3.9 OS=Arabidopsis thaliana GN=GH3.9 PE=2 SV=1	0	704
CRD_FB_c35054_g1_i1	1779	Q9M367	Beclin-1-like protein OS=Arabidopsis thaliana GN=At3g61710 PE=2 SV=2	0	665
CRD_FB_c35059_g4_i1	2396	Q9ZSS6	Threonine dehydratase biosynthetic, chloroplastic OS=Arabidopsis thaliana GN=OMR1 PE=1 SV=1	0	786
CRD_FB_c35063_g3_i1	935	Q33AH8	Probable glucuronosyltransferase GUT1 OS=Oryza sativa subsp. japonica GN=GUT1 PE=2 SV=2	7e-14	77
CRD_FB_c35064_g1_i1	1225	P30707	60S ribosomal protein L9 OS=Pisum sativum GN=RPL9 PE=1 SV=1	1e-91	335
CRD_FB_c35066_g1_i2	209	P0C224	Ubiquitin-60S ribosomal protein L40 OS=Neurospora crassa (strain ATCC 24698 / 74-OR23-1A / CBS 708.71 / DSM 1257 / FGSC 987) GN=crp-79 PE=1 SV=2	5e-35	144
CRD_FB_c35070_g1_i1	795	Q9FY84	Probable gamma-secretase subunit PEN-2 OS=Arabidopsis thaliana GN=At5g09310 PE=2 SV=1	5e-46	183
CRD_FB_c35074_g1_i2	527	Q58ED9	N-alpha-acetyltransferase 20 OS=Danio rerio GN=naa20 PE=2 SV=1	5e-05	46.2
CRD_FB_c35078_g1_i1	1436	Q9LUZ6	Protein PMR5 OS=Arabidopsis thaliana GN=PMR5 PE=2 SV=1	3e-133	474
CRD_FB_c35079_g1_i1	1659	Q84MB3	1-aminocyclopropane-1-carboxylate oxidase homolog 1 OS=Arabidopsis thaliana GN=At1g06620 PE=2 SV=1	4e-114	410
CRD_FB_c35081_g1_i2	1567	Q8H1T3	Ferritin-2, chloroplastic OS=Nicotiana tabacum GN=FER2 PE=2 SV=1	3e-94	345
CRD_FB_c35082_g1_i1	956	Q9SQZ9	PITH domain-containing protein At3g04780 OS=Arabidopsis thaliana GN=At3g04780 PE=1 SV=2	8e-82	302
CRD_FB_c35087_g2_i1	2260	P27598	Alpha-1,4 glucan phosphorylase L isozyme, chloroplastic/amyloplastic OS=Ipomoea batatas PE=2 SV=1	0	1066
CRD_FB_c35095_g2_i1	635	Q9HSF6	Ribonuclease HI OS=Halobacterium salinarum (strain ATCC 700922 / JCM 11081 / NRC-1) GN=rnhA PE=1 SV=1	7e-07	52.8
CRD_FB_c35097_g1_i2	350	P81392	Myb-related protein 306 OS=Antirrhinum majus GN=MYB306 PE=2 SV=1	2e-21	99.4
CRD_FB_c35097_g1_i3	1183	P81392	Myb-related protein 306 OS=Antirrhinum majus GN=MYB306 PE=2 SV=1	7e-84	310
CRD_FB_c35099_g2_i2	1233	Q54FR4	PXMP2/4 family protein 4 OS=Dictyostelium discoideum GN=DDB_G0290631 PE=3 SV=1	4e-13	75.1
CRD_FB_c35103_g1_i1	1869	Q3EBZ2	F-box protein SKIP23 OS=Arabidopsis thaliana GN=SKIP23 PE=1 SV=1	3e-74	278
CRD_FB_c35106_g4_i1	248	A5EY31	Glutamyl-tRNA(Gln) amidotransferase subunit A OS=Dichelobacter nodosus (strain VCS1703A) GN=gatA PE=3 SV=1	2e-09	59.3
CRD_FB_c35110_g4_i1	524	P26374	Rab proteins geranylgeranyltransferase component A 2 OS=Homo sapiens GN=CHML PE=1 SV=2	2e-05	47.4
CRD_FB_c35116_g1_i1	1308	A5WVX1	Methyltransferase-like protein 13 OS=Danio rerio GN=mettl13 PE=2 SV=1	5e-19	94.7
CRD_FB_c35125_g1_i1	837	Q9XIF0	Putative disease resistance protein At1g59780 OS=Arabidopsis thaliana GN=At1g59780 PE=3 SV=1	5e-28	123
CRD_FB_c35127_g1_i1	1087	Q9QXN3	Activating signal cointegrator 1 OS=Mus musculus GN=Trip4 PE=1 SV=2	2e-30	132
CRD_FB_c35129_g1_i3	1670	Q9FKT4	KH domain-containing protein At5g56140 OS=Arabidopsis thaliana GN=At5g56140 PE=2 SV=1	3e-102	371
CRD_FB_c35136_g1_i1	584	Q9ZSK5	Zeatin O-glucosyltransferase OS=Phaseolus lunatus GN=ZOG1 PE=2 SV=1	6e-66	248
CRD_FB_c35136_g2_i1	986	Q9ZSK5	Zeatin O-glucosyltransferase OS=Phaseolus lunatus GN=ZOG1 PE=2 SV=1	3e-36	151
CRD_FB_c35139_g1_i1	206	O82248	Nuclear transcription factor Y subunit B-5 OS=Arabidopsis thaliana GN=NFYB5 PE=2 SV=1	5e-10	61.6
CRD_FB_c35139_g2_i1	369	O82248	Nuclear transcription factor Y subunit B-5 OS=Arabidopsis thaliana GN=NFYB5 PE=2 SV=1	8e-20	94
CRD_FB_c35140_g1_i1	710	Q8VZI8	ATP-dependent zinc metalloprotease FTSH 10, mitochondrial OS=Arabidopsis thaliana GN=FTSH10 PE=1 SV=1	2e-28	124
CRD_FB_c35140_g4_i1	965	Q8S2A7	ATP-dependent zinc metalloprotease FTSH 3, mitochondrial OS=Oryza sativa subsp. japonica GN=FTSH3 PE=3 SV=1	1e-105	382
CRD_FB_c35141_g2_i1	613	Q9SD53	UPF0481 protein At3g47200 OS=Arabidopsis thaliana GN=At3g47200 PE=1 SV=1	5e-18	89.7
CRD_FB_c35146_g1_i1	1099	P17407	21 kDa protein OS=Daucus carota PE=2 SV=1	2e-55	215
CRD_FB_c35155_g2_i1	959	Q9SCN8	Cell division control protein 48 homolog D OS=Arabidopsis thaliana GN=CDC48D PE=1 SV=1	6e-16	84
CRD_FB_c35156_g1_i2	795	O82572	Profilin-1 OS=Ricinus communis GN=PRO1 PE=2 SV=1	3e-66	250
CRD_FB_c35156_g1_i3	876	O82572	Profilin-1 OS=Ricinus communis GN=PRO1 PE=2 SV=1	3e-66	250
CRD_FB_c35164_g1_i1	1149	Q9BZZ5	Apoptosis inhibitor 5 OS=Homo sapiens GN=API5 PE=1 SV=3	1e-23	110
CRD_FB_c35165_g3_i1	598	B9DFI7	Probable methyltransferase PMT2 OS=Arabidopsis thaliana GN=At1g26850 PE=1 SV=2	6e-79	291
CRD_FB_c35171_g1_i1	1272	Q0WNG6	Probable lipid phosphate phosphatase 4 OS=Arabidopsis thaliana GN=LPP4 PE=2 SV=1	3e-57	221
CRD_FB_c35171_g1_i2	825	Q0WNG6	Probable lipid phosphate phosphatase 4 OS=Arabidopsis thaliana GN=LPP4 PE=2 SV=1	1e-76	285
CRD_FB_c35177_g1_i1	2111	E0ZS47	Urease accessory protein G OS=Oryza sativa subsp. indica GN=UREG PE=2 SV=1	1e-130	466
CRD_FB_c35179_g3_i1	632	Q8GYN5	RPM1-interacting protein 4 OS=Arabidopsis thaliana GN=RIN4 PE=1 SV=1	2e-07	54.3
CRD_FB_c35183_g1_i1	904	B9DFU2	Cytochrome P450 711A1 OS=Arabidopsis thaliana GN=CYP711A1 PE=2 SV=1	3e-95	347
CRD_FB_c35184_g1_i1	344	Q2HJH1	Aspartyl aminopeptidase OS=Bos taurus GN=DNPEP PE=1 SV=1	3e-07	52.4
CRD_FB_c35188_g1_i1	1470	Q9SXJ6	ATP-dependent Clp protease proteolytic subunit 3, chloroplastic OS=Arabidopsis thaliana GN=CLPP3 PE=1 SV=1	1e-110	399
CRD_FB_c35188_g2_i1	1766	Q9LUK7	Transcription factor bHLH28 OS=Arabidopsis thaliana GN=BHLH28 PE=2 SV=1	3e-64	245
CRD_FB_c35190_g2_i2	1107	Q9FJ10	GATA transcription factor 16 OS=Arabidopsis thaliana GN=GATA16 PE=2 SV=1	8e-20	97.1
CRD_FB_c35194_g1_i1	799	Q9C5S2	Serine/threonine-protein kinase/endoribonuclease IRE1a OS=Arabidopsis thaliana GN=IRE1A PE=1 SV=1	4e-07	54.3
CRD_FB_c35197_g1_i3	748	Q42564	L-ascorbate peroxidase 3, peroxisomal OS=Arabidopsis thaliana GN=APX3 PE=2 SV=1	2e-61	234
CRD_FB_c35199_g1_i1	2119	Q8H1Z0	Protein ECERIFERUM 3 OS=Arabidopsis thaliana GN=CER3 PE=1 SV=1	0	917
CRD_FB_c35206_g1_i1	1216	Q5ZK33	LETM1 and EF-hand domain-containing protein 1, mitochondrial OS=Gallus gallus GN=LETM1 PE=2 SV=1	8e-29	127
CRD_FB_c35208_g3_i2	1781	Q9M548	DNA (cytosine-5)-methyltransferase DRM2 OS=Arabidopsis thaliana GN=DRM2 PE=1 SV=1	3e-77	288
CRD_FB_c35223_g2_i1	954	A7PZL3	Probable polygalacturonase OS=Vitis vinifera GN=GSVIVT00026920001 PE=1 SV=1	2e-13	75.5
CRD_FB_c35224_g1_i1	1494	Q8LG98	Ubiquitin thioesterase otubain-like OS=Arabidopsis thaliana GN=At1g28120 PE=2 SV=2	8e-117	419
CRD_FB_c35230_g2_i1	539	Q9LPZ3	G-type lectin S-receptor-like serine/threonine-protein kinase At1g11410 OS=Arabidopsis thaliana GN=At1g11410 PE=3 SV=3	5e-19	92.8
CRD_FB_c35234_g1_i1	840	Q9LXA8	Probable beta-D-xylosidase 6 OS=Arabidopsis thaliana GN=BXL6 PE=2 SV=1	5e-73	273
CRD_FB_c35234_g2_i1	1932	Q9LXA8	Probable beta-D-xylosidase 6 OS=Arabidopsis thaliana GN=BXL6 PE=2 SV=1	0	736
CRD_FB_c35241_g1_i1	1691	Q9SW11	U-box domain-containing protein 35 OS=Arabidopsis thaliana GN=PUB35 PE=1 SV=2	4e-46	185
CRD_FB_c35241_g2_i1	293	Q8S8S7	U-box domain-containing protein 34 OS=Arabidopsis thaliana GN=PUB34 PE=3 SV=1	1e-29	126
CRD_FB_c35241_g2_i2	332	Q9SW11	U-box domain-containing protein 35 OS=Arabidopsis thaliana GN=PUB35 PE=1 SV=2	5e-25	111
CRD_FB_c35241_g2_i4	699	Q9FKG5	U-box domain-containing protein 51 OS=Arabidopsis thaliana GN=PUB51 PE=2 SV=2	2e-29	128
CRD_FB_c35241_g2_i5	730	Q9FKG5	U-box domain-containing protein 51 OS=Arabidopsis thaliana GN=PUB51 PE=2 SV=2	5e-30	130
CRD_FB_c35245_g1_i1	2694	O65351	Subtilisin-like protease OS=Arabidopsis thaliana GN=ARA12 PE=1 SV=1	0	785
CRD_FB_c35248_g1_i1	378	Q6H9K0	Exopolygalacturonase (Fragment) OS=Platanus acerifolia GN=plaa2 PE=1 SV=1	1e-39	159
CRD_FB_c35248_g2_i1	1011	P24548	Exopolygalacturonase (Fragment) OS=Oenothera organensis PE=2 SV=1	7e-92	336
CRD_FB_c35248_g3_i1	235	Q05967	Polygalacturonase OS=Nicotiana tabacum GN=PG1 PE=2 SV=1	0.0001	43.5
CRD_FB_c35258_g1_i1	3755	P36917	Endo-1,4-beta-xylanase A OS=Thermoanaerobacterium saccharolyticum GN=xynA PE=1 SV=1	2e-37	157
CRD_FB_c35260_g2_i1	337	F4I460	Myosin-8 OS=Arabidopsis thaliana GN=XI-B PE=3 SV=1	2e-35	145
CRD_FB_c35263_g1_i3	2680	Q5REM8	Transmembrane protein 205 OS=Pongo abelii GN=TMEM205 PE=2 SV=1	1e-13	77.8
CRD_FB_c35264_g1_i2	217	P51850	Pyruvate decarboxylase 1 OS=Pisum sativum GN=PDC1 PE=1 SV=1	2e-24	108
CRD_FB_c35269_g1_i3	768	Q9LJQ9	Cytochrome c oxidase copper chaperone 1 OS=Arabidopsis thaliana GN=COX17-1 PE=2 SV=1	7e-13	73.2
CRD_FB_c35277_g1_i1	446	Q9ZPV9	Syntaxin-112 OS=Arabidopsis thaliana GN=SYP112 PE=2 SV=2	1e-37	154
CRD_FB_c35277_g2_i1	1531	Q40784	Putative glucose-6-phosphate 1-epimerase OS=Cenchrus ciliaris PE=2 SV=1	3e-33	83.2
CRD_FB_c35277_g3_i1	413	Q9ZPV9	Syntaxin-112 OS=Arabidopsis thaliana GN=SYP112 PE=2 SV=2	9e-43	170
CRD_FB_c35280_g4_i1	1326	Q9LN49	3-ketoacyl-CoA synthase 4 OS=Arabidopsis thaliana GN=KCS4 PE=2 SV=1	0	748
CRD_FB_c35281_g1_i1	1356	P38279	Probable vacuolar amino acid transporter YPQ3 OS=Saccharomyces cerevisiae (strain ATCC 204508 / S288c) GN=RTC2 PE=1 SV=1	2e-14	79.3
CRD_FB_c35286_g1_i1	2438	Q9FRK5	Uncharacterized membrane protein At1g75140 OS=Arabidopsis thaliana GN=At1g75140 PE=1 SV=3	4e-161	567
CRD_FB_c35290_g2_i1	1445	Q9LMM6	Protein BPS1, chloroplastic OS=Arabidopsis thaliana GN=BPS1 PE=2 SV=1	1e-107	389
CRD_FB_c35294_g1_i1	510	Q24K12	G patch domain-containing protein 1 OS=Bos taurus GN=GPATCH1 PE=2 SV=1	0.0008	42
CRD_FB_c35294_g1_i2	337	Q9FGY9	Peptide-N(4)-(N-acetyl-beta-glucosaminyl)asparagine amidase OS=Arabidopsis thaliana GN=PNG1 PE=2 SV=1	3e-06	48.9
CRD_FB_c35295_g1_i1	877	Q7XU38	Cytochrome P450 87A3 OS=Oryza sativa subsp. japonica GN=CYP87A3 PE=2 SV=3	2e-60	231
CRD_FB_c35297_g1_i1	1557	O24371	Linoleate 13S-lipoxygenase 3-1, chloroplastic OS=Solanum tuberosum GN=LOX3.1 PE=1 SV=1	0	738
CRD_FB_c35298_g3_i1	442	O80452	AMP deaminase OS=Arabidopsis thaliana GN=AMPD PE=1 SV=2	2e-42	169
CRD_FB_c35299_g2_i1	363	Q9AR73	Hydroquinone glucosyltransferase OS=Rauvolfia serpentina GN=AS PE=1 SV=1	6e-24	107
CRD_FB_c35302_g1_i4	3518	Q6RHR6	Ion channel DMI1 OS=Medicago truncatula GN=DMI1 PE=2 SV=1	0	1126
CRD_FB_c35309_g2_i1	675	Q9LS72	Pentatricopeptide repeat-containing protein At3g29230 OS=Arabidopsis thaliana GN=PCMP-E27 PE=2 SV=1	3e-36	150
CRD_FB_c35319_g4_i1	627	Q9LMI0	Probable alpha,alpha-trehalose-phosphate synthase [UDP-forming] 7 OS=Arabidopsis thaliana GN=TPS7 PE=1 SV=1	2e-67	254
CRD_FB_c35321_g1_i1	974	O54453	Protein TrpH OS=Salmonella typhimurium (strain LT2 / SGSC1412 / ATCC 700720) GN=trpH PE=3 SV=3	6e-05	47.4
CRD_FB_c35322_g1_i1	592	P0C2F6	Putative ribonuclease H protein At1g65750 OS=Arabidopsis thaliana GN=At1g65750 PE=3 SV=1	4e-08	56.6
CRD_FB_c35331_g2_i1	1405	Q1PEB4	Uncharacterized protein At4g04980 OS=Arabidopsis thaliana GN=At4g04980 PE=2 SV=1	6e-18	91.3
CRD_FB_c35331_g4_i1	1335	Q1PEB4	Uncharacterized protein At4g04980 OS=Arabidopsis thaliana GN=At4g04980 PE=2 SV=1	2e-85	315
CRD_FB_c35334_g2_i1	1860	Q07423	Hexose carrier protein HEX6 OS=Ricinus communis GN=HEX6 PE=2 SV=1	0	760
CRD_FB_c35337_g1_i2	1254	Q8LCY2	Iron-sulfur assembly protein IscA-like 2, mitochondrial OS=Arabidopsis thaliana GN=At5g03905 PE=2 SV=2	1e-41	169
CRD_FB_c35340_g1_i2	745	P93009	Protein CutA, chloroplastic OS=Arabidopsis thaliana GN=CUTA PE=1 SV=1	2e-51	201
CRD_FB_c35351_g1_i1	832	Q39547	Cucumisin OS=Cucumis melo PE=1 SV=1	3e-05	48.1
CRD_FB_c35352_g2_i1	318	Q8L9J7	Bidirectional sugar transporter SWEET1 OS=Arabidopsis thaliana GN=SWEET1 PE=1 SV=1	7e-19	90.9
CRD_FB_c35353_g3_i1	1603	Q940H6	Serine/threonine-protein kinase SRK2E OS=Arabidopsis thaliana GN=SRK2E PE=1 SV=1	8e-78	290
CRD_FB_c35353_g3_i3	2031	Q940H6	Serine/threonine-protein kinase SRK2E OS=Arabidopsis thaliana GN=SRK2E PE=1 SV=1	2e-168	591
CRD_FB_c35354_g3_i2	944	Q5YDB6	RNA polymerase II C-terminal domain phosphatase-like 1 OS=Arabidopsis thaliana GN=CPL1 PE=1 SV=1	3e-43	174
CRD_FB_c35363_g2_i1	1602	Q56YA5	Serine--glyoxylate aminotransferase OS=Arabidopsis thaliana GN=AGT1 PE=1 SV=2	0	671
CRD_FB_c35372_g3_i1	604	Q38869	Calcium-dependent protein kinase 4 OS=Arabidopsis thaliana GN=CPK4 PE=1 SV=1	2e-95	347
CRD_FB_c35372_g4_i1	386	Q39016	Calcium-dependent protein kinase 11 OS=Arabidopsis thaliana GN=CPK11 PE=1 SV=2	9e-35	143
CRD_FB_c35372_g6_i1	309	Q38869	Calcium-dependent protein kinase 4 OS=Arabidopsis thaliana GN=CPK4 PE=1 SV=1	2e-22	102
[truncated: 47,470 more rows]

## Sheet: NR
Unigene ID	Length	Hit protein	Description	E-value	Score
CRD_FB_c10058_g2_i1	418	EOY23682	PEP1 receptor 1, putative [Theobroma cacao]	1e-63	240
CRD_FB_c10464_g1_i1	617	XP_002298524	predicted protein [Populus trichocarpa]	1e-71	268
CRD_FB_c10670_g1_i2	537	EOY15673	Basic leucine-zipper 4, putative [Theobroma cacao]	1e-34	145
CRD_FB_c10729_g1_i1	555	XP_004294574	PREDICTED: uncharacterized protein YraH-like [Fragaria vesca subsp. vesca]	7e-63	239
CRD_FB_c10741_g1_i1	3457	AFN70425	phosphoenolpyruvate carboxylase [Manihot esculenta subsp. flabellifolia]	0	1740
CRD_FB_c10758_g1_i1	1333	XP_004237895	PREDICTED: F-box protein At1g78100-like isoform 1 [Solanum lycopersicum]	2e-89	329
CRD_FB_c10873_g1_i2	859	XP_004504703	PREDICTED: U6 snRNA-associated Sm-like protein LSm5-like [Cicer arietinum]	3e-42	172
CRD_FB_c10949_g1_i2	1551	XP_002279098	PREDICTED: F-box protein At5g39250 isoform 3 [Vitis vinifera]	1e-114	413
CRD_FB_c11120_g1_i1	1172	NP_001268067	superoxide dismutase [Cu-Zn], chloroplastic [Vitis vinifera]	3e-82	305
CRD_FB_c11593_g1_i1	607	EOX90884	Peptidylprolyl cis/trans isomerase [Theobroma cacao]	9e-07	32.7
CRD_FB_c11790_g1_i1	201	XP_002280670	PREDICTED: gibberellin 3-beta-dioxygenase 3 [Vitis vinifera]	9e-11	65.1
CRD_FB_c11920_g1_i1	2318	EOY05389	Pectin lyase-like superfamily protein [Theobroma cacao]	0	760
CRD_FB_c12059_g2_i1	275	XP_004251906	PREDICTED: L-aspartate oxidase 1-like [Solanum lycopersicum]	2e-36	150
CRD_FB_c12805_g2_i1	236	XP_004135802	PREDICTED: probable RNA-dependent RNA polymerase 5-like [Cucumis sativus]	2e-19	93.6
CRD_FB_c12809_g1_i1	545	XP_002271589	PREDICTED: uridine kinase-like protein 5 [Vitis vinifera]	2e-67	254
CRD_FB_c12894_g1_i2	964	XP_002276364	PREDICTED: N-alpha-acetyltransferase 30 [Vitis vinifera]	6e-89	327
CRD_FB_c128_g2_i1	474	XP_004245540	PREDICTED: uncharacterized protein LOC101264143 [Solanum lycopersicum]	4e-52	203
CRD_FB_c13176_g1_i1	961	XP_004243371	PREDICTED: ethylene-responsive transcription factor 4-like [Solanum lycopersicum]	1e-53	209
CRD_FB_c13213_g1_i1	1647	CAN83052	hypothetical protein VITISV_043115 [Vitis vinifera]	2e-160	566
CRD_FB_c13479_g1_i1	3519	XP_002282137	PREDICTED: ABC transporter B family member 15-like [Vitis vinifera]	0	1560
CRD_FB_c13487_g1_i1	291	ABG21958	Ribulose bisphosphate carboxylase small chain C, chloroplast precursor, putative, expressed [Oryza sativa Japonica Group]	2e-35	147
CRD_FB_c13503_g1_i1	686	NP_563969	translation machinery associated protein TMA7 [Arabidopsis thaliana]	5e-19	94.4
CRD_FB_c13512_g1_i1	1359	EMJ17028	hypothetical protein PRUPE_ppa010142mg [Prunus persica]	4e-116	418
CRD_FB_c13602_g1_i1	857	CBI20486	unnamed protein product [Vitis vinifera]	4e-77	288
CRD_FB_c13667_g1_i1	1651	XP_002515309	protein disulfide isomerase, putative [Ricinus communis]	4e-171	601
CRD_FB_c13668_g2_i1	382	EOX98627	Concanavalin A-like lectin protein kinase family protein, putative [Theobroma cacao]	2e-21	100
CRD_FB_c13890_g1_i1	2645	XP_002281466	PREDICTED: 66 kDa stress protein [Vitis vinifera]	0	1088
CRD_FB_c14030_g1_i1	985	XP_004236061	PREDICTED: protein SPIRAL1-like 1-like isoform 2 [Solanum lycopersicum]	2e-17	89.7
CRD_FB_c14133_g1_i1	206	EMJ06167	hypothetical protein PRUPE_ppa002319mg [Prunus persica]	1e-07	55.1
CRD_FB_c14806_g1_i1	216	XP_004300304	PREDICTED: 60S ribosomal protein L37a-like [Fragaria vesca subsp. vesca]	3e-14	76.6
CRD_FB_c14937_g1_i1	1973	EOY32898	Non-specific phospholipase C2 [Theobroma cacao]	0	837
CRD_FB_c14987_g2_i1	1237	XP_004232303	PREDICTED: 50S ribosomal protein L12, chloroplastic-like [Solanum lycopersicum]	4e-38	159
CRD_FB_c15032_g1_i1	567	XP_004231241	PREDICTED: pentatricopeptide repeat-containing protein At3g60050-like [Solanum lycopersicum]	1e-52	205
CRD_FB_c15097_g1_i1	634	CAN66699	hypothetical protein VITISV_007817 [Vitis vinifera]	1e-09	62.8
CRD_FB_c15204_g1_i1	291	ERF72086	40S ribosomal protein S3 [Endocarpon pusillum Z07020]	9e-35	144
CRD_FB_c15269_g1_i1	346	XP_003632035	PREDICTED: uncharacterized protein LOC100854167 [Vitis vinifera]	3e-39	159
CRD_FB_c15329_g1_i1	1384	XP_004228523	PREDICTED: probable 26S proteasome non-ATPase regulatory subunit 7-like [Solanum lycopersicum]	4e-160	564
CRD_FB_c15478_g1_i1	1106	XP_004240484	PREDICTED: uncharacterized protein LOC101265031 [Solanum lycopersicum]	3e-40	166
CRD_FB_c15499_g1_i1	205	AFK49467	unknown [Lotus japonicus]	7e-14	75.5
CRD_FB_c15693_g1_i1	894	XP_004292618	PREDICTED: mitochondrial substrate carrier family protein ucpB-like [Fragaria vesca subsp. vesca]	2e-117	422
CRD_FB_c15704_g1_i1	204	ERN08812	hypothetical protein AMTR_s00017p00257730 [Amborella trichopoda]	9e-14	75.1
CRD_FB_c15765_g1_i1	221	XP_003635358	PREDICTED: putative pentatricopeptide repeat-containing protein At5g47460-like [Vitis vinifera]	3e-28	123
CRD_FB_c16207_g1_i1	990	CBI20830	unnamed protein product [Vitis vinifera]	4e-142	504
CRD_FB_c16312_g1_i1	297	AGE46027	60S ribosomal protein L21 [Elaeis guineensis]	5e-17	85.9
CRD_FB_c16321_g1_i1	1452	XP_002298131	2-oxoglutarate-dependent dioxygenase [Populus trichocarpa]	9e-102	370
CRD_FB_c1677_g1_i1	753	XP_004229708	PREDICTED: putative invertase inhibitor-like [Solanum lycopersicum]	8e-56	216
CRD_FB_c17197_g1_i1	210	XP_004137430	PREDICTED: ATP synthase subunit gamma, mitochondrial-like [Cucumis sativus]	5e-07	52.8
CRD_FB_c17735_g1_i1	1132	CBI30348	unnamed protein product [Vitis vinifera]	1e-159	562
CRD_FB_c17887_g1_i1	234	AAD04292	copalyl diphosphate synthase 1 [Cucurbita maxima]	7e-12	68.9
CRD_FB_c18275_g1_i1	239	XP_004497466	PREDICTED: 40S ribosomal protein S23-like [Cicer arietinum]	5e-34	142
CRD_FB_c18395_g1_i1	2058	CBI15612	unnamed protein product [Vitis vinifera]	0	944
CRD_FB_c19038_g1_i1	966	AAR83862	elicitor-inducible protein EIG-J7 [Capsicum annuum]	2e-66	253
CRD_FB_c19231_g1_i1	1439	ABI31652	26S proteasome regulatory particle non-ATPase subunit 12 [Camellia sinensis]	1e-134	480
CRD_FB_c19333_g1_i1	1009	EMJ04677	hypothetical protein PRUPE_ppa022313mg [Prunus persica]	4e-43	175
CRD_FB_c19353_g1_i1	272	XP_002276902	PREDICTED: long-chain-alcohol O-fatty-acyltransferase-like [Vitis vinifera]	8e-10	62
CRD_FB_c19365_g2_i1	225	NP_001234222	glutathione-S-transferase [Solanum lycopersicum]	6e-20	95.5
CRD_FB_c19387_g1_i1	1112	XP_002314486	predicted protein [Populus trichocarpa]	4e-34	145
CRD_FB_c19413_g1_i1	1029	CBI30366	unnamed protein product [Vitis vinifera]	1e-112	406
CRD_FB_c19794_g1_i1	248	XP_002279772	PREDICTED: PRA1 family protein F2-like [Vitis vinifera]	2e-17	87
CRD_FB_c19979_g1_i1	1784	EMJ06409	hypothetical protein PRUPE_ppa005885mg [Prunus persica]	0	825
CRD_FB_c20100_g1_i1	1637	XP_002282788	PREDICTED: abscisic acid 8'-hydroxylase 4 [Vitis vinifera]	0	778
CRD_FB_c20187_g1_i1	1244	XP_002266053	PREDICTED: tryptophan aminotransferase-related protein 4 [Vitis vinifera]	1e-161	569
CRD_FB_c20243_g1_i1	246	ERN20411	hypothetical protein AMTR_s00068p00090790 [Amborella trichopoda]	7e-27	118
CRD_FB_c20339_g1_i1	793	EOX96439	ARP2/3 complex 16 kDa subunit (p16-Arc) isoform 1 [Theobroma cacao]	9e-67	253
CRD_FB_c20408_g1_i1	1375	CAN82361	hypothetical protein VITISV_029254 [Vitis vinifera]	3e-78	292
CRD_FB_c20470_g2_i1	1074	EOY18774	Pseudouridine synthase family protein isoform 2, partial [Theobroma cacao]	4e-103	374
CRD_FB_c20524_g1_i1	1718	XP_002285325	PREDICTED: photosystem II core complex proteins psbY, chloroplastic-like [Vitis vinifera]	3e-36	153
CRD_FB_c20534_g1_i1	1494	XP_002298990	aquaporin, MIP family, NIP subfamily [Populus trichocarpa]	1e-118	426
CRD_FB_c20535_g1_i1	1462	XP_003634336	PREDICTED: bZIP transcription factor 60-like [Vitis vinifera]	7e-43	175
CRD_FB_c20568_g1_i1	807	XP_002887696	hypothetical protein ARALYDRAFT_895660 [Arabidopsis lyrata subsp. lyrata]	5e-43	174
CRD_FB_c20572_g1_i1	891	ESR63504	hypothetical protein CICLE_v10009999mg [Citrus clementina]	5e-50	197
CRD_FB_c20604_g1_i1	1074	EMJ16361	hypothetical protein PRUPE_ppa013526mg [Prunus persica]	8e-57	221
CRD_FB_c20791_g1_i1	648	EMJ18253	hypothetical protein PRUPE_ppa001202mg [Prunus persica]	7e-65	246
CRD_FB_c21071_g1_i1	394	EHY53099	catalase-peroxidase [Exophiala dermatitidis NIH/UT8656]	7e-51	198
CRD_FB_c21071_g3_i1	322	BAK02440	predicted protein [Hordeum vulgare subsp. vulgare]	2e-35	147
CRD_FB_c21075_g1_i1	618	XP_002276502	PREDICTED: splicing factor U2af small subunit B isoform 1 [Vitis vinifera]	1e-12	72.8
CRD_FB_c21075_g2_i1	728	XP_002510741	U2 snrnp auxiliary factor, small subunit, putative [Ricinus communis]	1e-98	358
CRD_FB_c21172_g1_i1	1833	EOX95961	RHO guanyl-nucleotide exchange factor 3 isoform 1 [Theobroma cacao]	0	717
CRD_FB_c21244_g1_i1	712	XP_002278239	PREDICTED: MADS-box transcription factor 26 [Vitis vinifera]	8e-82	303
CRD_FB_c21250_g1_i1	2345	XP_002280864	PREDICTED: 3-ketoacyl-CoA synthase 17-like [Vitis vinifera]	1e-166	587
CRD_FB_c21386_g1_i1	2232	ESR34084	hypothetical protein CICLE_v10004479mg [Citrus clementina]	0	1113
CRD_FB_c21395_g1_i1	1649	XP_002264621	PREDICTED: zinc transporter 5 isoform 1 [Vitis vinifera]	7e-96	351
CRD_FB_c21412_g1_i1	203	XP_003525426	PREDICTED: iron-sulfur cluster assembly enzyme ISCU, mitochondrial-like [Glycine max]	2e-17	87.4
CRD_FB_c21433_g1_i1	993	NP_001233898	nonclathrin coat protein zeta1-COP [Solanum lycopersicum]	6e-74	277
CRD_FB_c21503_g1_i1	714	XP_004241206	PREDICTED: transcription elongation factor B polypeptide 1-like isoform 1 [Solanum lycopersicum]	4e-48	191
CRD_FB_c21505_g1_i1	803	XP_002282199	PREDICTED: cyclin-dependent kinase inhibitor 1-like [Vitis vinifera]	7e-27	120
CRD_FB_c21714_g2_i1	690	ERP58529	hypothetical protein POPTR_0007s11750g [Populus trichocarpa]	2e-58	225
CRD_FB_c21727_g1_i1	226	XP_002314249	predicted protein [Populus trichocarpa]	1e-19	94.7
CRD_FB_c21747_g1_i1	697	ESR38197	hypothetical protein CICLE_v10029506mg [Citrus clementina]	1e-43	176
CRD_FB_c21770_g3_i1	390	XP_003608722	hypothetical protein MTR_4g101030 [Medicago truncatula]	1e-26	117
CRD_FB_c21851_g1_i1	1062	XP_004242536	PREDICTED: uncharacterized protein LOC101261930 [Solanum lycopersicum]	9e-84	310
CRD_FB_c21883_g1_i1	588	XP_003549519	PREDICTED: cytochrome c oxidase subunit 6b-1-like [Glycine max]	1e-38	159
CRD_FB_c21887_g1_i1	287	EEE94168	hypothetical protein POPTR_0005s03990g, partial [Populus trichocarpa]	2e-37	153
CRD_FB_c21896_g1_i1	860	AGD98715	aquaporin protein 12 [Camellia sinensis]	2e-129	461
CRD_FB_c21925_g1_i1	257	XP_001761870	predicted protein [Physcomitrella patens subsp. patens]	1e-33	141
CRD_FB_c21929_g1_i1	912	ADR30797	nucleoside diphosphate kinase 2 [Hevea brasiliensis]	1e-72	273
CRD_FB_c21951_g1_i1	1537	XP_002283746	PREDICTED: uncharacterized protein LOC100260322 [Vitis vinifera]	7e-63	241
CRD_FB_c22179_g1_i1	551	CAN83011	hypothetical protein VITISV_010103 [Vitis vinifera]	3e-76	283
CRD_FB_c22313_g1_i1	284	EOY11605	Tetratricopeptide repeat-like superfamily protein, putative [Theobroma cacao]	2e-20	97.1
CRD_FB_c22416_g1_i1	258	EOA24972	hypothetical protein CARUB_v10018269mg, partial [Capsella rubella]	0.0008	42
CRD_FB_c22452_g1_i1	209	EOY30954	K+ transporter 1 [Theobroma cacao]	2e-06	50.8
CRD_FB_c22565_g1_i1	208	EMJ07966	hypothetical protein PRUPE_ppa025303mg, partial [Prunus persica]	3e-13	73.2
CRD_FB_c22688_g1_i1	1033	XP_002274502	PREDICTED: squamosa promoter-binding-like protein 7-like [Vitis vinifera]	4e-93	341
CRD_FB_c22722_g2_i1	217	CBI19524	unnamed protein product [Vitis vinifera]	3e-24	109
CRD_FB_c22788_g1_i1	232	XP_004981306	PREDICTED: ADP-ribosylation factor-like isoform X3 [Setaria italica]	5e-37	152
CRD_FB_c22801_g2_i1	256	XP_002300142	f-box family protein [Populus trichocarpa]	1e-14	78.2
CRD_FB_c22843_g1_i1	299	ESR51079	hypothetical protein CICLE_v10031460mg [Citrus clementina]	3e-35	146
CRD_FB_c22944_g3_i1	390	XP_004252655	PREDICTED: uncharacterized protein At4g10930-like [Solanum lycopersicum]	2e-62	236
CRD_FB_c23035_g3_i1	641	XP_004290198	PREDICTED: UBX domain-containing protein 1-like [Fragaria vesca subsp. vesca]	2e-30	132
CRD_FB_c23103_g1_i1	220	ESR37980	hypothetical protein CICLE_v10028726mg [Citrus clementina]	3e-29	126
CRD_FB_c23144_g1_i1	833	XP_002283855	PREDICTED: glucose-1-phosphate adenylyltransferase large subunit 1 [Vitis vinifera]	4e-36	139
CRD_FB_c23146_g1_i1	734	EOA32063	hypothetical protein CARUB_v10015313mg [Capsella rubella]	5e-20	97.8
CRD_FB_c23180_g1_i1	1178	EMJ22334	hypothetical protein PRUPE_ppa019586mg [Prunus persica]	8e-105	380
CRD_FB_c23192_g1_i1	1260	XP_002278036	PREDICTED: REF/SRPP-like protein At1g67360-like [Vitis vinifera]	1e-66	253
CRD_FB_c23206_g2_i1	320	XP_004138372	PREDICTED: 40S ribosomal protein SA-like [Cucumis sativus]	3e-37	153
CRD_FB_c23210_g1_i1	720	ESR42689	hypothetical protein CICLE_v10012687mg [Citrus clementina]	4e-71	267
CRD_FB_c23212_g1_i1	1648	EEF03624	hypothetical protein POPTR_0018s10140g [Populus trichocarpa]	0	754
CRD_FB_c23240_g1_i1	334	XP_002274582	PREDICTED: bidirectional sugar transporter SWEET6b [Vitis vinifera]	2e-29	127
CRD_FB_c23332_g1_i1	507	XP_004158407	PREDICTED: actin-depolymerizing factor 5-like, partial [Cucumis sativus]	9e-42	169
CRD_FB_c23391_g1_i1	1293	EEE87411	MutT/nudix family protein [Populus trichocarpa]	6e-133	474
CRD_FB_c2340_g1_i1	2097	ESR41326	hypothetical protein CICLE_v10025225mg [Citrus clementina]	0	793
CRD_FB_c23415_g2_i1	201	XP_005848049	S-adenosyl-L-methionine synthetase [Chlorella variabilis]	5e-14	75.9
CRD_FB_c23454_g2_i1	371	XP_002518930	Glucan endo-1,3-beta-glucosidase precursor, putative [Ricinus communis]	9e-51	197
CRD_FB_c23460_g1_i1	1015	XP_004244120	PREDICTED: ubiquitin thioesterase OTU1-like [Solanum lycopersicum]	4e-104	377
CRD_FB_c23494_g1_i1	306	NP_001051211	Os03g0738400 [Oryza sativa Japonica Group]	2e-36	150
CRD_FB_c23503_g1_i1	1586	CBI14877	unnamed protein product [Vitis vinifera]	8e-147	520
CRD_FB_c23516_g2_i1	211	XP_003632103	PREDICTED: LOW QUALITY PROTEIN: probably inactive leucine-rich repeat receptor-like protein kinase At5g48380-like [Vitis vinifera]	6e-15	79
CRD_FB_c23553_g1_i1	1166	ESR39200	hypothetical protein CICLE_v10026671mg [Citrus clementina]	6e-89	327
CRD_FB_c23733_g2_i1	537	XP_002534208	conserved hypothetical protein [Ricinus communis]	2e-51	201
CRD_FB_c237_g1_i1	1503	EMJ12687	hypothetical protein PRUPE_ppa007678mg [Prunus persica]	9e-147	520
CRD_FB_c23859_g1_i2	549	EOY06929	Pseudouridine synthase family protein isoform 1 [Theobroma cacao]	3e-40	164
CRD_FB_c23894_g1_i1	906	XP_002528738	DNA binding protein, putative [Ricinus communis]	2e-52	206
CRD_FB_c2391_g1_i1	1045	XP_004241556	PREDICTED: uncharacterized protein LOC101246933 [Solanum lycopersicum]	5e-66	251
CRD_FB_c23923_g1_i1	989	EOY33736	RING/U-box superfamily protein isoform 2 [Theobroma cacao]	1e-115	416
CRD_FB_c24131_g1_i1	644	XP_002511502	LOB domain-containing protein, putative [Ricinus communis]	4e-66	250
CRD_FB_c24180_g2_i1	856	XP_004252343	PREDICTED: rho guanine nucleotide exchange factor 8-like [Solanum lycopersicum]	5e-111	400
CRD_FB_c2426_g1_i1	229	ESR48057	hypothetical protein CICLE_v10003658mg [Citrus clementina]	8e-29	125
CRD_FB_c24302_g2_i1	356	XP_002526695	monovalent cation:proton antiporter, putative [Ricinus communis]	4e-22	102
CRD_FB_c24412_g1_i1	886	XP_003633918	PREDICTED: probable carboxylesterase 9-like [Vitis vinifera]	1e-106	385
CRD_FB_c24610_g1_i1	653	ESR44372	hypothetical protein CICLE_v10013209mg [Citrus clementina]	2e-35	149
CRD_FB_c24637_g1_i1	2814	CBI21273	unnamed protein product [Vitis vinifera]	0	919
CRD_FB_c24670_g1_i1	1214	EMJ28130	hypothetical protein PRUPE_ppa015753mg [Prunus persica]	2e-105	382
CRD_FB_c24722_g2_i1	268	ESR57842	hypothetical protein CICLE_v10020151mg [Citrus clementina]	3e-24	109
CRD_FB_c24725_g2_i1	709	XP_002285373	PREDICTED: ethylene-responsive transcription factor ERF003 [Vitis vinifera]	6e-58	223
CRD_FB_c24742_g1_i1	307	NP_001235906	uncharacterized protein LOC100305730 [Glycine max]	8e-13	72
CRD_FB_c24810_g2_i1	1847	EOY32806	Scarecrow-like 3 [Theobroma cacao]	0	717
CRD_FB_c24829_g1_i1	205	XP_001750897	hypothetical protein [Monosiga brevicollis MX1]	3e-16	83.6
CRD_FB_c24904_g1_i1	534	XP_003608579	hypothetical protein MTR_4g097790 [Medicago truncatula]	0.0002	45.1
CRD_FB_c24938_g1_i1	1493	BAB89349	1-aminocyclopropane-1-carboxylate synthase [Diospyros kaki]	1e-172	606
CRD_FB_c24955_g3_i1	388	XP_004159883	PREDICTED: COBRA-like protein 1-like [Cucumis sativus]	3e-50	196
CRD_FB_c24960_g1_i1	816	EOX93017	Glycerol-3-phosphate acyltransferase 1 [Theobroma cacao]	2e-116	418
CRD_FB_c24962_g1_i1	422	XP_004237119	PREDICTED: WEB family protein At1g12150-like [Solanum lycopersicum]	1e-32	138
CRD_FB_c25015_g1_i1	1019	ERN11474	hypothetical protein AMTR_s00022p00094080 [Amborella trichopoda]	2e-82	305
CRD_FB_c25015_g2_i1	982	ERN11474	hypothetical protein AMTR_s00022p00094080 [Amborella trichopoda]	2e-122	439
CRD_FB_c25036_g1_i1	1153	P46486	RecName: Full=Photosystem I reaction center subunit III, chloroplastic; AltName: Full=Light-harvesting complex I 17 kDa protein; AltName: Full=PSI-F; Flags: Precursor	3e-70	265
CRD_FB_c25095_g1_i2	950	XP_002270168	PREDICTED: V-type proton ATPase subunit E1 [Vitis vinifera]	7e-91	333
CRD_FB_c25105_g1_i1	207	CBI34222	unnamed protein product [Vitis vinifera]	7e-27	118
CRD_FB_c25167_g1_i1	257	AFO84070	alpha-amylase [Actinidia chinensis]	1e-40	164
CRD_FB_c25171_g1_i1	639	EMJ25037	hypothetical protein PRUPE_ppa014086mg [Prunus persica]	7e-41	166
CRD_FB_c25179_g1_i1	3591	XP_002280735	PREDICTED: DNA damage-binding protein 1 isoform 1 [Vitis vinifera]	0	1999
CRD_FB_c25253_g1_i1	1278	ESR32512	hypothetical protein CICLE_v10004234mg [Citrus clementina]	1e-111	403
CRD_FB_c25289_g1_i1	1044	AGC39177	thaumatin-like protein [Actinidia chinensis]	3e-103	375
CRD_FB_c25298_g1_i1	2325	XP_002285205	PREDICTED: zinc-binding alcohol dehydrogenase domain-containing protein 2 [Vitis vinifera]	0	1067
CRD_FB_c25314_g1_i1	1418	AGR51164	catechol-O-methyltransferase [Camellia sinensis]	6e-138	491
CRD_FB_c25324_g1_i2	2307	XP_002266000	PREDICTED: T-complex protein 1 subunit eta-like [Vitis vinifera]	0	1003
CRD_FB_c25373_g2_i1	551	XP_003615596	Zinc finger MYM-type protein [Medicago truncatula]	6e-45	179
CRD_FB_c25461_g1_i1	1793	XP_002275170	PREDICTED: UDP-glycosyltransferase 74F2 [Vitis vinifera]	0	675
CRD_FB_c25467_g1_i1	567	XP_002510258	Patatin T5 precursor, putative [Ricinus communis]	4e-67	253
CRD_FB_c25525_g1_i2	447	EOX95399	RING/U-box superfamily protein, putative isoform 1 [Theobroma cacao]	2e-55	191
CRD_FB_c25571_g1_i1	1063	XP_002285021	PREDICTED: cytochrome P450 734A1-like [Vitis vinifera]	9e-124	443
CRD_FB_c25621_g1_i1	1237	ABZ85627	fertilization-independent endosperm [Hieracium pilosella]	7e-91	334
CRD_FB_c25686_g1_i1	1835	XP_002278977	PREDICTED: lissencephaly-1 homolog [Vitis vinifera]	0	652
CRD_FB_c25724_g1_i1	853	AAQ75384	putative opsin [Oryza sativa Indica Group]	4e-83	307
CRD_FB_c2572_g1_i1	456	XP_002300756	predicted protein [Populus trichocarpa]	7e-21	99.4
CRD_FB_c25766_g1_i1	1071	EOY16653	F-box family protein, putative [Theobroma cacao]	3e-56	219
CRD_FB_c25772_g1_i1	1594	XP_002517698	homoserine kinase, putative [Ricinus communis]	1e-140	500
CRD_FB_c25773_g1_i1	466	XP_002264825	PREDICTED: probable glutathione S-transferase parC isoform 1 [Vitis vinifera]	9e-56	215
CRD_FB_c25940_g1_i1	729	XP_002525394	ubiquitin, putative [Ricinus communis]	4e-09	61.6
CRD_FB_c26137_g1_i1	1312	EMJ08445	hypothetical protein PRUPE_ppa009037m1g [Prunus persica]	1e-64	247
CRD_FB_c26343_g1_i1	210	BAM13289	CYCLOPHILIN 1 [Oryza brachyantha]	2e-23	107
CRD_FB_c26448_g2_i1	489	XP_002510331	protein with unknown function [Ricinus communis]	4e-73	273
CRD_FB_c26495_g1_i1	328	NP_001238686	receptor-like kinase [Glycine max]	2e-46	183
CRD_FB_c26497_g2_i1	228	CAN62880	hypothetical protein VITISV_000844 [Vitis vinifera]	2e-28	123
CRD_FB_c2651_g1_i1	206	EEE94145	hypothetical protein POPTR_0005s09060g [Populus trichocarpa]	7e-08	55.5
CRD_FB_c26531_g1_i1	306	XP_003746410	PREDICTED: uncharacterized protein LOC100908987 [Metaseiulus occidentalis]	1e-22	104
CRD_FB_c26602_g1_i1	248	XP_002284207	PREDICTED: putative germin-like protein 2-1 [Vitis vinifera]	1e-34	144
CRD_FB_c26667_g1_i1	401	EOY01516	6-phosphogluconate dehydrogenase family protein isoform 1 [Theobroma cacao]	6e-21	99
CRD_FB_c26695_g2_i1	830	EOY29748	Integrase-type DNA-binding superfamily protein [Theobroma cacao]	5e-59	227
CRD_FB_c26695_g3_i2	538	XP_002283864	PREDICTED: dehydration-responsive element-binding protein 3-like [Vitis vinifera]	8e-45	179
CRD_FB_c26703_g1_i1	342	XP_002529299	Desacetoxyvindoline 4-hydroxylase, putative [Ricinus communis]	8e-39	158
CRD_FB_c26759_g1_i1	231	EMJ17930	hypothetical protein PRUPE_ppa025622mg [Prunus persica]	2e-27	120
CRD_FB_c26862_g1_i1	511	XP_004253508	PREDICTED: genome polyprotein-like [Solanum lycopersicum]	8e-64	242
CRD_FB_c26971_g1_i1	294	EMJ23199	hypothetical protein PRUPE_ppa003297mg [Prunus persica]	6e-26	115
CRD_FB_c26991_g2_i1	235	XP_002308926	predicted protein [Populus trichocarpa]	3e-18	90.1
CRD_FB_c27005_g3_i1	206	XP_004246700	PREDICTED: L-ascorbate peroxidase 2, cytosolic-like [Solanum lycopersicum]	2e-32	137
CRD_FB_c27043_g1_i1	206	XP_004236769	PREDICTED: 60S ribosomal protein L35-like [Solanum lycopersicum]	1e-08	58.2
CRD_FB_c27152_g1_i1	885	XP_002881817	phospholipase D beta 1 [Arabidopsis lyrata subsp. lyrata]	0.0002	46.6
CRD_FB_c27154_g2_i1	310	EEF03580	hypothetical protein POPTR_0018s09200g [Populus trichocarpa]	4e-46	182
CRD_FB_c27154_g3_i1	509	XP_002280643	PREDICTED: E3 ubiquitin-protein ligase ATL42 [Vitis vinifera]	6e-48	189
CRD_FB_c27224_g3_i1	1911	XP_004149997	PREDICTED: probable methyltransferase PMT27-like [Cucumis sativus]	0	972
CRD_FB_c27241_g1_i2	1617	XP_002281050	PREDICTED: UPF0496 protein At4g34320-like [Vitis vinifera]	3e-142	505
CRD_FB_c27301_g1_i1	401	XP_002279713	PREDICTED: CASP-like protein At2g36330 [Vitis vinifera]	7e-14	75.5
CRD_FB_c27314_g1_i1	871	CAN59803	hypothetical protein VITISV_038875 [Vitis vinifera]	2e-92	338
CRD_FB_c27394_g2_i1	1266	XP_002273750	PREDICTED: putative cysteine-rich receptor-like protein kinase 43-like [Vitis vinifera]	4e-154	544
CRD_FB_c27403_g2_i1	1603	XP_002268278	PREDICTED: indole-3-acetic acid-amido synthetase GH3.17-like [Vitis vinifera]	0	819
CRD_FB_c27407_g1_i1	1313	EOY32256	Cytochrome P450 [Theobroma cacao]	0	640
CRD_FB_c27525_g1_i1	613	EEE85584	hypothetical protein POPTR_0004s05540g [Populus trichocarpa]	4e-40	164
CRD_FB_c27781_g1_i1	263	XP_004290709	PREDICTED: probable histone H2AXa-like [Fragaria vesca subsp. vesca]	7e-25	112
CRD_FB_c27829_g2_i2	739	EOX95703	Acid phosphatase/vanadium-dependent haloperoxidase-related protein [Theobroma cacao]	8e-90	329
CRD_FB_c27834_g1_i1	896	XP_002277028	PREDICTED: uncharacterized protein ypgQ [Vitis vinifera]	3e-78	291
CRD_FB_c27860_g1_i1	1828	EMJ16525	hypothetical protein PRUPE_ppa005200mg [Prunus persica]	0	818
CRD_FB_c28022_g1_i1	1301	XP_004237104	PREDICTED: cation/H(+) antiporter 28-like [Solanum lycopersicum]	3e-157	555
CRD_FB_c28029_g1_i1	269	XP_004292495	PREDICTED: GDSL esterase/lipase At5g08460-like [Fragaria vesca subsp. vesca]	6e-29	125
CRD_FB_c28046_g1_i1	250	XP_002336150	predicted protein [Populus trichocarpa]	4e-17	86.3
CRD_FB_c28057_g3_i1	203	EPS72675	hypothetical protein M569_02083, partial [Genlisea aurea]	2e-10	63.9
CRD_FB_c28081_g3_i1	715	EMJ20095	hypothetical protein PRUPE_ppa000414mg [Prunus persica]	1e-100	365
CRD_FB_c28323_g1_i1	1338	EOY30903	Integral membrane protein-like isoform 1 [Theobroma cacao]	2e-107	389
CRD_FB_c28329_g1_i1	411	XP_003595162	Beta-galactosidase [Medicago truncatula]	3e-56	216
CRD_FB_c28331_g1_i1	962	XP_002272919	PREDICTED: TIMELESS-interacting protein [Vitis vinifera]	7e-61	234
CRD_FB_c28408_g1_i1	1400	ABD03941	urate oxidase [Nicotiana tabacum]	2e-140	499
CRD_FB_c28421_g1_i1	315	CAN80118	hypothetical protein VITISV_005870 [Vitis vinifera]	1e-30	130
CRD_FB_c28494_g1_i1	679	ESR37520	hypothetical protein CICLE_v10028253mg [Citrus clementina]	2e-90	331
CRD_FB_c28506_g1_i1	1494	XP_002276581	PREDICTED: UPF0510 protein INM02-like [Vitis vinifera]	5e-94	345
CRD_FB_c28506_g1_i2	1813	EOY09739	UPF0510 protein INM02 [Theobroma cacao]	9e-97	354
CRD_FB_c28514_g1_i1	2927	XP_002277269	PREDICTED: putative E3 ubiquitin-protein ligase RF298-like [Vitis vinifera]	0	1229
CRD_FB_c28562_g1_i1	1614	XP_002308731	predicted protein [Populus trichocarpa]	3e-121	436
CRD_FB_c28566_g1_i2	1816	EOX99722	Amidohydrolase family protein, expressed isoform 1 [Theobroma cacao]	0	767
CRD_FB_c28576_g1_i1	379	ESR51325	hypothetical protein CICLE_v10030770mg [Citrus clementina]	2e-42	170
CRD_FB_c28592_g1_i2	1213	XP_002269833	PREDICTED: F-box protein PP2-A13 [Vitis vinifera]	2e-119	429
CRD_FB_c28654_g1_i2	835	ABK23508	unknown [Picea sitchensis]	2e-16	86.7
CRD_FB_c28709_g2_i1	1661	XP_002266159	PREDICTED: phytochrome A-associated F-box protein-like [Vitis vinifera]	1e-146	520
CRD_FB_c28769_g1_i1	2019	XP_002267003	PREDICTED: pto-interacting protein 1 [Vitis vinifera]	3e-174	612
CRD_FB_c28796_g2_i1	458	EOY32220	Leucine-rich repeat/extensin 2 [Theobroma cacao]	7e-05	46.2
CRD_FB_c28799_g1_i2	950	EOY19317	Prefoldin 1 [Theobroma cacao]	1e-57	223
CRD_FB_c28888_g1_i1	789	EMJ16319	hypothetical protein PRUPE_ppa012974mg [Prunus persica]	4e-73	274
CRD_FB_c28960_g3_i1	1666	XP_004250991	PREDICTED: serine carboxypeptidase-like 51-like [Solanum lycopersicum]	0	714
CRD_FB_c28975_g3_i1	408	AFD62696	MP [Tomato rugose yellow leaf curl virus]	1e-10	65.1
CRD_FB_c29032_g1_i1	936	AGL91185	formate dehydrogenase [Populus alba x Populus glandulosa]	1e-74	280
CRD_FB_c29083_g1_i1	997	ESR64039	hypothetical protein CICLE_v10009515mg [Citrus clementina]	4e-104	377
CRD_FB_c29107_g3_i1	262	EOX92389	Chaperone DnaJ-domain superfamily protein, putative [Theobroma cacao]	1e-15	81.3
CRD_FB_c29109_g1_i1	299	XP_002284008	PREDICTED: heat shock cognate 70 kDa protein isoform 1 [Vitis vinifera]	7e-49	191
CRD_FB_c29135_g1_i1	1539	ABQ10201	cysteine protease Cp3 [Actinidia deliciosa]	0	647
CRD_FB_c29221_g1_i1	1329	XP_002284654	PREDICTED: NAC domain-containing protein 29-like [Vitis vinifera]	2e-119	429
CRD_FB_c29229_g1_i1	1464	XP_002281646	PREDICTED: probable Xaa-Pro aminopeptidase 3 [Vitis vinifera]	0	678
CRD_FB_c29298_g1_i1	1983	XP_002277656	PREDICTED: sorting nexin-2-like [Vitis vinifera]	0	721
CRD_FB_c29302_g1_i1	893	XP_002273416	PREDICTED: basic form of pathogenesis-related protein 1 [Vitis vinifera]	2e-73	275
CRD_FB_c29311_g4_i3	2304	XP_003631294	PREDICTED: F-box/kelch-repeat protein SKIP11-like [Vitis vinifera]	6e-176	618
CRD_FB_c29329_g3_i1	680	EOY07107	GRAS family transcription factor, putative [Theobroma cacao]	7e-75	280
CRD_FB_c29330_g2_i1	1927	XP_002270564	PREDICTED: multidrug and toxin extrusion protein 1 [Vitis vinifera]	0	737
CRD_FB_c29363_g2_i1	290	XP_004506751	PREDICTED: dnaJ homolog subfamily B member 1-like [Cicer arietinum]	5e-07	52.8
CRD_FB_c29453_g1_i1	525	XP_004514874	PREDICTED: serine carboxypeptidase-like 49-like [Cicer arietinum]	5e-28	123
CRD_FB_c29496_g1_i1	1699	EOX99458	ADP/ATP carrier 3 isoform 1 [Theobroma cacao]	3e-167	588
CRD_FB_c29529_g1_i1	1211	AGD98716	aquaporin protein 13 [Camellia sinensis]	1e-121	436
CRD_FB_c29559_g3_i2	896	CBI22601	unnamed protein product [Vitis vinifera]	2e-66	252
CRD_FB_c29581_g1_i3	1236	XP_004251609	PREDICTED: chloroplast processing peptidase-like [Solanum lycopersicum]	1e-108	393
CRD_FB_c29593_g2_i1	1671	ESR60553	hypothetical protein CICLE_v10014470mg [Citrus clementina]	7e-106	384
CRD_FB_c29621_g2_i1	221	NP_001045487	Os01g0963600 [Oryza sativa Japonica Group]	4e-15	79.7
CRD_FB_c29631_g1_i1	1208	XP_004242394	PREDICTED: uncharacterized protein LOC101245178 [Solanum lycopersicum]	3e-60	232
CRD_FB_c29648_g1_i1	1421	CBI18227	unnamed protein product [Vitis vinifera]	2e-152	539
CRD_FB_c29749_g3_i1	251	XP_004234481	PREDICTED: polyadenylate-binding protein RBP45-like [Solanum lycopersicum]	5e-18	75.9
CRD_FB_c29774_g2_i1	2834	XP_002514401	cellulose synthase, putative [Ricinus communis]	0	1474
CRD_FB_c29793_g3_i1	240	XP_004251452	PREDICTED: putative respiratory burst oxidase homolog protein H-like [Solanum lycopersicum]	3e-21	99.8
CRD_FB_c29804_g1_i2	1070	XP_722538	potential cell surface flocculin [Candida albicans SC5314]	1e-05	51.2
CRD_FB_c29827_g2_i1	222	BAD18927	nucloeside diphosphate kinase 1 [Codonopsis lanceolata]	6e-26	115
CRD_FB_c29840_g1_i1	1039	XP_003631183	PREDICTED: aspartate-semialdehyde dehydrogenase-like [Vitis vinifera]	7e-124	443
CRD_FB_c29902_g1_i1	1247	CAN80252	hypothetical protein VITISV_036642 [Vitis vinifera]	1e-126	452
CRD_FB_c29967_g1_i1	438	ESR43205	hypothetical protein CICLE_v10013157mg [Citrus clementina]	1e-11	68.6
CRD_FB_c30025_g1_i1	387	CBI21941	unnamed protein product [Vitis vinifera]	6e-50	195
CRD_FB_c30042_g4_i1	220	XP_004499303	PREDICTED: expansin-A11-like [Cicer arietinum]	8e-31	131
CRD_FB_c30047_g3_i1	401	XP_002339166	metal tolerance protein [Populus trichocarpa]	1e-45	181
CRD_FB_c30163_g1_i1	1545	AFP73462	F-box/kelch protein [Camellia sinensis]	0	695
CRD_FB_c30165_g1_i1	1563	XP_002273954	PREDICTED: UV radiation resistance-associated gene protein [Vitis vinifera]	1e-116	420
CRD_FB_c30166_g3_i1	836	AGH32906	glyceraldehyde-3-phosphate dehydrogenase, partial [Camellia oleifera]	1e-44	179
CRD_FB_c30173_g1_i1	249	XP_004241407	PREDICTED: 60S ribosomal protein L9-1-like [Solanum lycopersicum]	4e-18	89.7
CRD_FB_c30248_g1_i2	722	XP_002530932	conserved hypothetical protein [Ricinus communis]	5e-58	224
CRD_FB_c30257_g1_i2	2495	XP_002277764	PREDICTED: cation/H(+) antiporter 24 [Vitis vinifera]	0	815
CRD_FB_c30287_g1_i1	1313	XP_002285891	PREDICTED: expansin-A11 [Vitis vinifera]	5e-128	457
CRD_FB_c30308_g2_i1	2026	XP_002278177	PREDICTED: uncharacterized protein LOC100267803 [Vitis vinifera]	1e-110	400
CRD_FB_c30336_g1_i1	432	XP_003633914	PREDICTED: spastin-like [Vitis vinifera]	2e-52	203
CRD_FB_c30338_g1_i1	785	XP_003632308	PREDICTED: tRNA (guanine-N(7)-)-methyltransferase subunit WDR4-like [Vitis vinifera]	3e-98	357
CRD_FB_c30343_g3_i1	1051	ESR63161	hypothetical protein CICLE_v10016401mg [Citrus clementina]	0.0001	47.8
CRD_FB_c30360_g2_i2	231	XP_002263799	PREDICTED: uncharacterized protein LOC100244360 [Vitis vinifera]	2e-24	110
CRD_FB_c30386_g1_i1	1293	XP_002269267	PREDICTED: probable WRKY transcription factor 65 [Vitis vinifera]	4e-85	315
CRD_FB_c30396_g1_i1	215	XP_002267019	PREDICTED: myrcene synthase, chloroplastic-like [Vitis vinifera]	2e-23	107
CRD_FB_c30401_g1_i1	1022	XP_002270982	PREDICTED: ubiquitin-like-conjugating enzyme ATG10-like [Vitis vinifera]	1e-83	310
CRD_FB_c30422_g3_i1	706	XP_002512742	heat shock protein, putative [Ricinus communis]	9e-107	385
CRD_FB_c30423_g1_i1	1313	CBI29969	unnamed protein product [Vitis vinifera]	2e-179	628
CRD_FB_c30423_g2_i1	1530	XP_002284247	PREDICTED: uncharacterized protein LOC100250827 [Vitis vinifera]	1e-94	347
CRD_FB_c30522_g1_i1	356	XP_002516310	conserved hypothetical protein [Ricinus communis]	3e-05	46.6
CRD_FB_c30559_g2_i1	486	EMJ02572	hypothetical protein PRUPE_ppa007775mg [Prunus persica]	1e-63	241
CRD_FB_c30559_g3_i1	541	XP_002284910	PREDICTED: protein SRG1 [Vitis vinifera]	2e-45	181
CRD_FB_c30574_g1_i1	418	XP_003631501	PREDICTED: LOW QUALITY PROTEIN: NAD(P)H-quinone oxidoreductase subunit 2 A, chloroplastic-like [Vitis vinifera]	1e-06	43.5
CRD_FB_c30690_g1_i2	1513	XP_002274029	PREDICTED: riboflavin synthase alpha chain [Vitis vinifera]	1e-104	380
CRD_FB_c30693_g2_i1	1164	XP_004289805	PREDICTED: probable beta-D-xylosidase 5-like [Fragaria vesca subsp. vesca]	3e-151	535
CRD_FB_c30732_g3_i1	499	XP_002272348	PREDICTED: alcohol dehydrogenase-like 3 [Vitis vinifera]	7e-12	69.7
CRD_FB_c30737_g1_i1	655	XP_002272116	PREDICTED: serine carboxypeptidase-like 18 [Vitis vinifera]	1e-69	262
CRD_FB_c30820_g4_i1	264	EMJ06315	hypothetical protein PRUPE_ppa004817mg [Prunus persica]	3e-18	90.1
CRD_FB_c30823_g1_i1	325	ESR37900	hypothetical protein CICLE_v10028912mg [Citrus clementina]	1e-19	94.7
CRD_FB_c30824_g1_i2	804	EMJ16387	hypothetical protein PRUPE_ppa013930mg [Prunus persica]	1e-49	196
CRD_FB_c30834_g3_i1	551	EOY00717	Sequence-specific DNA binding transcription factor, putative [Theobroma cacao]	7e-28	123
CRD_FB_c30866_g1_i1	978	XP_002267491	PREDICTED: 60S ribosomal protein L13a-4 [Vitis vinifera]	1e-108	393
CRD_FB_c30904_g1_i3	3698	EOY32819	Chromatin remodeling complex subunit isoform 1 [Theobroma cacao]	0	1693
CRD_FB_c30938_g1_i1	1242	EOY01294	Purple acid phosphatase 3 isoform 1 [Theobroma cacao]	6e-139	494
CRD_FB_c30965_g2_i1	232	XP_002283664	PREDICTED: ribosomal RNA small subunit methyltransferase G-like [Vitis vinifera]	2e-27	120
CRD_FB_c30998_g1_i2	1630	XP_004299908	PREDICTED: MLO-like protein 4-like [Fragaria vesca subsp. vesca]	0	754
CRD_FB_c31103_g5_i1	403	CBI19108	unnamed protein product [Vitis vinifera]	4e-37	152
CRD_FB_c31106_g1_i1	3143	EOY18476	Pseudo response regulator isoform 3 [Theobroma cacao]	0	800
CRD_FB_c31139_g2_i1	423	ADG03603	galactinol synthase [Brassica napus]	1e-74	277
CRD_FB_c31151_g2_i1	323	XP_002278610	PREDICTED: phytochrome A1 [Vitis vinifera]	6e-50	195
CRD_FB_c31215_g1_i1	520	XP_002281226	PREDICTED: allene oxide synthase, chloroplastic [Vitis vinifera]	9e-48	189
CRD_FB_c31219_g4_i1	313	ERN17673	hypothetical protein AMTR_s00059p00197160 [Amborella trichopoda]	2e-44	176
CRD_FB_c31229_g3_i1	803	XP_004252370	PREDICTED: 40S ribosomal protein S15a-5-like [Solanum lycopersicum]	7e-56	217
CRD_FB_c31257_g2_i1	4189	XP_002266931	PREDICTED: RNA polymerase II C-terminal domain phosphatase-like 3-like [Vitis vinifera]	0	1222
CRD_FB_c31284_g1_i1	414	XP_003519455	PREDICTED: nitrate transporter 1.3-like [Glycine max]	1e-46	184
CRD_FB_c31288_g1_i1	891	ESR61424	hypothetical protein CICLE_v10016732mg [Citrus clementina]	7e-82	303
CRD_FB_c31346_g1_i2	2563	XP_004137558	PREDICTED: probable LRR receptor-like serine/threonine-protein kinase RLK-like [Cucumis sativus]	0	655
CRD_FB_c31363_g1_i1	3097	XP_002265811	PREDICTED: pyrophosphate-energized membrane proton pump 3 [Vitis vinifera]	0	1382
CRD_FB_c31388_g1_i1	501	NP_974719	auxin transporter-like protein 1 [Arabidopsis thaliana]	8e-91	332
CRD_FB_c31396_g2_i1	204	XP_004236681	PREDICTED: putative phagocytic receptor 1b-like [Solanum lycopersicum]	2e-29	127
CRD_FB_c31432_g3_i1	352	EOX91722	Heptahelical protein 4 isoform 2 [Theobroma cacao]	2e-31	134
CRD_FB_c31435_g2_i1	608	XP_002263486	PREDICTED: uncharacterized protein LOC100249234 [Vitis vinifera]	7e-27	120
CRD_FB_c31444_g1_i1	787	ACM45716	class IV chitinase [Pyrus pyrifolia]	5e-117	420
CRD_FB_c31445_g1_i1	479	XP_002304638	predicted protein [Populus trichocarpa]	1e-38	158
CRD_FB_c31445_g2_i1	558	NP_001241047	uncharacterized protein LOC100798615 [Glycine max]	4e-22	103
CRD_FB_c31490_g4_i1	366	EOX90958	CDK5RAP1-like protein isoform 1 [Theobroma cacao]	1e-46	184
CRD_FB_c31504_g1_i1	1302	XP_002273530	PREDICTED: ras-related protein Rab11A [Vitis vinifera]	3e-114	412
CRD_FB_c31531_g2_i2	1103	BAM14584	glutathione S-transferase for anthocyanin accumulation [Cyclamen persicum x Cyclamen purpurascens]	1e-91	336
CRD_FB_c31543_g4_i1	658	XP_004238063	PREDICTED: probable sodium-coupled neutral amino acid transporter 6-like [Solanum lycopersicum]	4e-80	297
CRD_FB_c31547_g2_i1	1492	EMJ04619	hypothetical protein PRUPE_ppa021513mg [Prunus persica]	0	696
CRD_FB_c31552_g1_i1	945	XP_002285868	PREDICTED: replication factor C subunit 5 [Vitis vinifera]	1e-109	396
CRD_FB_c31587_g2_i1	816	XP_002513360	ccaat-binding transcription factor, putative [Ricinus communis]	6e-84	310
CRD_FB_c31595_g1_i1	654	XP_004252050	PREDICTED: uncharacterized protein LOC101261099 [Solanum lycopersicum]	1e-50	199
CRD_FB_c31617_g2_i2	1954	ESR52718	hypothetical protein CICLE_v10019842mg [Citrus clementina]	0	848
CRD_FB_c31652_g1_i1	1025	XP_002274570	PREDICTED: probable histone H2A.4 isoform 1 [Vitis vinifera]	4e-36	152
CRD_FB_c31654_g1_i1	1364	XP_002300939	predicted protein [Populus trichocarpa]	0	786
CRD_FB_c31656_g1_i1	1070	ESR37893	hypothetical protein CICLE_v10029956mg [Citrus clementina]	2e-105	382
CRD_FB_c31690_g1_i1	289	XP_004290039	PREDICTED: probable alanine--tRNA ligase, chloroplastic-like [Fragaria vesca subsp. vesca]	1e-28	124
CRD_FB_c31710_g2_i1	357	XP_004299555	PREDICTED: ATP synthase subunit beta, mitochondrial-like [Fragaria vesca subsp. vesca]	5e-59	225
CRD_FB_c31772_g1_i1	971	AFX74875	MADS domain transcription factor APL2 [Camellia japonica]	2e-123	441
CRD_FB_c31795_g3_i2	347	CAN76196	hypothetical protein VITISV_041073 [Vitis vinifera]	7e-24	103
CRD_FB_c31797_g1_i1	1038	ACH87171	putative dehydrin [Camellia sinensis]	1e-41	170
CRD_FB_c31876_g1_i1	412	BAJ86200	predicted protein [Hordeum vulgare subsp. vulgare]	7e-33	138
CRD_FB_c31984_g4_i1	839	EOX97356	Plastid-lipid associated protein PAP / fibrillin family protein isoform 1 [Theobroma cacao]	2e-89	328
CRD_FB_c32037_g1_i3	939	XP_003631523	PREDICTED: uncharacterized protein LOC100854852 [Vitis vinifera]	9e-51	200
CRD_FB_c32041_g1_i1	1374	XP_002281697	PREDICTED: eukaryotic translation initiation factor 4E type 3 [Vitis vinifera]	5e-112	404
CRD_FB_c32046_g1_i3	1070	XP_004244140	PREDICTED: septum-promoting GTP-binding protein 1-like [Solanum lycopersicum]	3e-118	425
CRD_FB_c32114_g2_i1	866	XP_002326278	predicted protein [Populus trichocarpa]	3e-53	208
CRD_FB_c32130_g4_i1	408	CAN82623	hypothetical protein VITISV_002314 [Vitis vinifera]	4e-41	166
CRD_FB_c32196_g2_i1	635	XP_002314486	predicted protein [Populus trichocarpa]	3e-17	88.2
CRD_FB_c32206_g1_i2	603	EOY05133	Ralf-like 32 [Theobroma cacao]	6e-26	117
CRD_FB_c32295_g3_i1	1095	XP_002279122	PREDICTED: F-box protein At3g07870 [Vitis vinifera]	1e-96	353
CRD_FB_c32297_g2_i2	1447	EMJ23673	hypothetical protein PRUPE_ppa008227mg [Prunus persica]	1e-170	599
CRD_FB_c32299_g1_i2	740	XP_002299797	predicted protein [Populus trichocarpa]	9e-44	176
CRD_FB_c32346_g1_i1	616	EMJ09650	hypothetical protein PRUPE_ppa003647mg [Prunus persica]	1e-45	182
CRD_FB_c32355_g1_i1	1814	EOA18694	hypothetical protein CARUB_v10007270mg [Capsella rubella]	5e-12	73.2
CRD_FB_c32364_g1_i3	1046	NP_001268002	uncharacterized protein LOC100265568 [Vitis vinifera]	9e-73	273
CRD_FB_c32383_g1_i1	604	XP_002305051	predicted protein [Populus trichocarpa]	7e-33	140
CRD_FB_c32384_g2_i1	239	ESR32658	hypothetical protein CICLE_v10006499mg, partial [Citrus clementina]	2e-05	47.4
CRD_FB_c32385_g1_i1	938	XP_002316363	predicted protein [Populus trichocarpa]	2e-46	186
CRD_FB_c32402_g1_i2	1627	XP_002513763	conserved hypothetical protein [Ricinus communis]	4e-98	358
CRD_FB_c32418_g2_i1	1452	XP_002275955	PREDICTED: B3 domain-containing protein At2g36080-like [Vitis vinifera]	2e-82	306
CRD_FB_c32440_g2_i1	422	XP_002517202	Protein C9orf114, putative [Ricinus communis]	8e-33	138
CRD_FB_c32496_g1_i1	1632	XP_002282035	PREDICTED: cytochrome P450 82A3-like [Vitis vinifera]	0	686
CRD_FB_c32503_g1_i1	1380	ESR56668	hypothetical protein CICLE_v10021129mg [Citrus clementina]	2e-122	439
CRD_FB_c32508_g2_i1	357	XP_004161438	PREDICTED: ALA-interacting subunit 5-like isoform 1 [Cucumis sativus]	2e-45	180
CRD_FB_c32508_g3_i1	763	EOY26089	ALA-interacting subunit 1 [Theobroma cacao]	8e-51	200
CRD_FB_c32536_g1_i3	2245	EOY20674	Cyclic nucleotide-gated channel 16 [Theobroma cacao]	0	926
CRD_FB_c32537_g1_i1	1438	XP_002285815	PREDICTED: membrane-anchored ubiquitin-fold protein 3 [Vitis vinifera]	5e-50	199
CRD_FB_c32539_g3_i1	1182	XP_002266736	PREDICTED: 40S ribosomal protein S5 isoform 1 [Vitis vinifera]	2e-99	362
CRD_FB_c32544_g1_i1	1075	ESR36048	hypothetical protein CICLE_v10029316mg [Citrus clementina]	4e-93	341
CRD_FB_c32558_g2_i1	620	EMJ16683	hypothetical protein PRUPE_ppa006654mg [Prunus persica]	5e-47	187
CRD_FB_c32568_g1_i2	2164	XP_002278205	PREDICTED: TBCC domain-containing protein 1-like [Vitis vinifera]	0	873
CRD_FB_c32620_g1_i1	2612	XP_002525670	ATP-binding cassette transporter, putative [Ricinus communis]	0	1193
CRD_FB_c32637_g3_i1	925	EOY32032	ENTH/ANTH/VHS superfamily protein [Theobroma cacao]	1e-101	369
CRD_FB_c32672_g4_i2	256	YP_740519	hypothetical chloroplast RF2 [Citrus sinensis]	1e-06	51.6
CRD_FB_c32676_g2_i1	1536	XP_002269621	PREDICTED: methyltransferase-like protein 10 isoform 1 [Vitis vinifera]	4e-155	548
CRD_FB_c32689_g4_i1	2076	ESR51249	hypothetical protein CICLE_v10030729mg [Citrus clementina]	0	658
CRD_FB_c32696_g1_i1	330	XP_001693339	S-Adenosyl homocysteine hydrolase [Chlamydomonas reinhardtii]	7e-27	118
CRD_FB_c32696_g2_i1	275	ABK25129	unknown [Picea sitchensis]	4e-12	69.7
CRD_FB_c32719_g1_i2	2185	CBI22978	unnamed protein product [Vitis vinifera]	0	678
CRD_FB_c32727_g2_i1	408	AGN95009	gibberellin 3-beta-dioxygenase, partial [Prunus salicina]	5e-63	238
CRD_FB_c32742_g1_i1	1131	EEE99759	shikimate kinase family protein [Populus trichocarpa]	4e-61	235
CRD_FB_c32787_g2_i2	1131	CBI34709	unnamed protein product [Vitis vinifera]	3e-119	428
CRD_FB_c32807_g3_i3	1256	XP_002284762	PREDICTED: NEP1-interacting protein-like 2 [Vitis vinifera]	1e-85	317
CRD_FB_c32820_g1_i2	910	XP_002285898	PREDICTED: prolyl 4-hydroxylase subunit alpha-2 [Vitis vinifera]	1e-119	429
CRD_FB_c32858_g1_i1	389	AAS79794	sucrose phosphate phosphatase [Actinidia chinensis]	3e-32	136
CRD_FB_c32883_g1_i1	1735	XP_003516920	PREDICTED: uncharacterized protein LOC100814250 [Glycine max]	1e-140	500
CRD_FB_c32890_g1_i1	928	XP_002514994	conserved hypothetical protein [Ricinus communis]	6e-60	231
CRD_FB_c32918_g1_i2	606	EMJ05892	hypothetical protein PRUPE_ppa007987mg [Prunus persica]	9e-22	103
CRD_FB_c32920_g1_i1	750	XP_002316595	predicted protein [Populus trichocarpa]	4e-56	218
CRD_FB_c32933_g1_i3	1868	EEE97667	glycosyl hydrolase family 17 family protein [Populus trichocarpa]	5e-161	568
CRD_FB_c32940_g1_i1	832	XP_004152485	PREDICTED: glutaredoxin-C1-like [Cucumis sativus]	4e-44	178
CRD_FB_c32973_g1_i1	934	XP_003632402	PREDICTED: probable N-acetylglucosaminyl-phosphatidylinositol de-N-acetylase-like [Vitis vinifera]	7e-103	373
CRD_FB_c33006_g1_i1	961	XP_002299926	predicted protein [Populus trichocarpa]	8e-92	337
CRD_FB_c33063_g2_i1	1995	ESR43157	hypothetical protein CICLE_v10011857mg [Citrus clementina]	0	646
CRD_FB_c33075_g2_i1	892	EOX91402	Centrin2 isoform 1 [Theobroma cacao]	2e-78	292
CRD_FB_c33084_g1_i2	1468	CBI25507	unnamed protein product [Vitis vinifera]	1e-131	469
CRD_FB_c33087_g2_i1	203	EOD49436	putative transaldolase protein [Neofusicoccum parvum UCRNP2]	4e-30	129
CRD_FB_c33122_g2_i1	376	XP_002330651	predicted protein [Populus trichocarpa]	7e-38	155
CRD_FB_c33127_g2_i1	1360	CBI23116	unnamed protein product [Vitis vinifera]	9e-114	410
CRD_FB_c33133_g3_i1	210	XP_004293459	PREDICTED: heat shock protein 90-like [Fragaria vesca subsp. vesca]	6e-20	95.5
CRD_FB_c33152_g1_i1	2115	XP_002285402	PREDICTED: peptide transporter PTR3-A [Vitis vinifera]	0	980
CRD_FB_c33153_g1_i1	1267	XP_004249148	PREDICTED: uncharacterized protein LOC101246294 isoform 1 [Solanum lycopersicum]	4e-116	418
CRD_FB_c33154_g2_i2	878	XP_002279795	PREDICTED: isopenicillin N epimerase-like isoform 1 [Vitis vinifera]	1e-60	233
CRD_FB_c33167_g1_i1	220	EOY20737	SufE/NifU family protein [Theobroma cacao]	3e-21	99.8
CRD_FB_c33172_g1_i2	700	XP_004289711	PREDICTED: malate dehydrogenase, glyoxysomal-like [Fragaria vesca subsp. vesca]	2e-46	185
CRD_FB_c33172_g1_i4	808	XP_003631692	PREDICTED: malate dehydrogenase, glyoxysomal [Vitis vinifera]	8e-119	426
CRD_FB_c33181_g1_i1	1413	AEN02470	oxygen-evolving enhancer protein [Camellia sinensis]	1e-167	589
CRD_FB_c33213_g1_i1	223	XP_002334459	predicted protein [Populus trichocarpa]	3e-29	126
CRD_FB_c33239_g1_i1	2226	XP_003632647	PREDICTED: 1-aminocyclopropane-1-carboxylate oxidase homolog 4-like isoform 2 [Vitis vinifera]	6e-89	328
CRD_FB_c33256_g1_i1	1060	ESR63002	hypothetical protein CICLE_v10016857mg [Citrus clementina]	3e-81	301
CRD_FB_c33261_g1_i1	1740	XP_002285503	PREDICTED: ADP,ATP carrier protein, mitochondrial-like [Vitis vinifera]	0	644
CRD_FB_c33263_g2_i1	2505	XP_004241793	PREDICTED: transmembrane 9 superfamily member 4-like [Solanum lycopersicum]	0	1014
CRD_FB_c33275_g1_i1	2070	XP_002285836	PREDICTED: auxin transporter-like protein 3 [Vitis vinifera]	0	843
CRD_FB_c33350_g2_i1	752	EMJ25156	hypothetical protein PRUPE_ppa011186mg [Prunus persica]	9e-98	356
CRD_FB_c33419_g1_i1	1603	XP_004155247	PREDICTED: uncharacterized LOC101206013 [Cucumis sativus]	2e-111	403
CRD_FB_c33444_g1_i1	1390	XP_002271417	PREDICTED: glycerol-3-phosphate dehydrogenase [NAD+] [Vitis vinifera]	0	647
CRD_FB_c33447_g1_i1	1634	XP_002278665	PREDICTED: probable sodium-coupled neutral amino acid transporter 6 [Vitis vinifera]	5e-168	591
CRD_FB_c33458_g1_i1	1857	EOY26174	Enhancer of polycomb-like transcription factor protein isoform 1 [Theobroma cacao]	0	702
CRD_FB_c33471_g1_i2	423	CBI37953	unnamed protein product [Vitis vinifera]	1e-33	141
CRD_FB_c33474_g1_i1	1102	XP_004510487	PREDICTED: LOB domain-containing protein 22-like [Cicer arietinum]	2e-48	192
CRD_FB_c33519_g1_i2	1457	XP_002310319	predicted protein [Populus trichocarpa]	7e-179	627
CRD_FB_c33544_g2_i2	426	XP_003606631	Histone H2B [Medicago truncatula]	4e-34	142
CRD_FB_c33571_g1_i1	2598	XP_002533837	Nodulation receptor kinase precursor, putative [Ricinus communis]	0	744
CRD_FB_c33616_g1_i1	1820	CBI29879	unnamed protein product [Vitis vinifera]	7e-123	441
CRD_FB_c33647_g2_i1	273	XP_003553928	PREDICTED: ribonucleoside-diphosphate reductase small chain-like [Glycine max]	6e-26	115
CRD_FB_c33650_g1_i1	1102	ESR37161	hypothetical protein CICLE_v10029116mg [Citrus clementina]	1e-117	423
CRD_FB_c33651_g1_i1	1564	CAN79390	hypothetical protein VITISV_004910 [Vitis vinifera]	3e-41	170
CRD_FB_c33679_g1_i1	2152	ABR45722	G6PD1 [Actinidia chinensis]	0	943
CRD_FB_c33681_g1_i1	1895	XP_002277913	PREDICTED: zinc finger CCCH domain-containing protein 6-like [Vitis vinifera]	8e-144	511
CRD_FB_c33687_g1_i1	1575	EEE87286	hypothetical protein POPTR_0009s05950g [Populus trichocarpa]	6e-150	531
CRD_FB_c33697_g3_i1	691	XP_002281710	PREDICTED: putative clathrin assembly protein At1g25240 [Vitis vinifera]	5e-65	247
CRD_FB_c33721_g1_i1	455	XP_002529657	conserved hypothetical protein [Ricinus communis]	2e-45	181
CRD_FB_c33743_g1_i2	1541	EOY15926	Queuine tRNA-ribosyltransferase [Theobroma cacao]	0	780
CRD_FB_c33786_g2_i1	1512	ESR61050	hypothetical protein CICLE_v10015469mg [Citrus clementina]	8e-130	464
CRD_FB_c33846_g1_i1	926	ESR33190	hypothetical protein CICLE_v10006772mg [Citrus clementina]	1e-30	133
CRD_FB_c33859_g3_i1	1291	EOY16238	Integrase-type DNA-binding superfamily protein, putative [Theobroma cacao]	1e-45	184
CRD_FB_c33860_g1_i2	774	AEC10987	acyl-CoA-binding protein [Camellia sinensis]	2e-44	179
CRD_FB_c33863_g1_i1	1030	XP_004234244	PREDICTED: bidirectional sugar transporter SWEET2a-like [Solanum lycopersicum]	2e-84	312
CRD_FB_c33879_g1_i1	858	XP_004487600	PREDICTED: protein translation factor SUI1 homolog 1-like isoform X2 [Cicer arietinum]	2e-57	222
CRD_FB_c33880_g1_i2	501	XP_002271192	PREDICTED: protein KTI12 homolog [Vitis vinifera]	6e-43	172
CRD_FB_c33885_g1_i1	892	XP_002526730	lysophosphatidic acid acyltransferase, putative [Ricinus communis]	3e-64	245
CRD_FB_c33915_g1_i1	1610	XP_002281763	PREDICTED: uncharacterized protein LOC100254401 [Vitis vinifera]	2e-128	459
CRD_FB_c33927_g2_i1	1015	EMJ09222	hypothetical protein PRUPE_ppa003133mg [Prunus persica]	3e-38	159
CRD_FB_c33932_g2_i2	1197	ESR57895	hypothetical protein CICLE_v10021552mg [Citrus clementina]	5e-92	338
CRD_FB_c33973_g1_i1	2096	XP_002278061	PREDICTED: probable pectinesterase/pectinesterase inhibitor 34-like [Vitis vinifera]	0	840
CRD_FB_c33988_g2_i1	391	XP_004231054	PREDICTED: probable 26S proteasome non-ATPase regulatory subunit 3-like [Solanum lycopersicum]	3e-64	242
CRD_FB_c34009_g1_i1	2843	XP_004135222	PREDICTED: uncharacterized protein LOC101209749 [Cucumis sativus]	0	914
CRD_FB_c34019_g2_i2	1264	EOX97711	Glycosyl hydrolase family 10 protein isoform 1 [Theobroma cacao]	1e-133	476
CRD_FB_c34029_g2_i1	382	CBI15506	unnamed protein product [Vitis vinifera]	2e-55	213
CRD_FB_c34044_g1_i1	3170	CAN82910	hypothetical protein VITISV_015279 [Vitis vinifera]	0	724
CRD_FB_c34053_g4_i1	1273	ERP62075	hypothetical protein POPTR_0004s11300g [Populus trichocarpa]	4e-43	176
CRD_FB_c34058_g1_i2	1415	XP_002323113	oligopeptide transporter OPT family [Populus trichocarpa]	0	751
CRD_FB_c34059_g1_i1	338	EMF14275	40S ribosomal protein S21 [Sphaerulina musiva SO2202]	6e-42	168
CRD_FB_c34067_g2_i1	1519	XP_002268619	PREDICTED: uncharacterized protein LOC100245437 [Vitis vinifera]	7e-155	547
CRD_FB_c34145_g1_i2	1624	XP_002273754	PREDICTED: glyceraldehyde-3-phosphate dehydrogenase B, chloroplastic isoform 1 [Vitis vinifera]	0	730
CRD_FB_c34149_g1_i1	511	XP_002532177	heat shock protein, putative [Ricinus communis]	0.0007	37
CRD_FB_c34149_g5_i1	400	EPQ01519	Actin, muscle 1A [Myotis brandtii]	2e-06	50.8
CRD_FB_c34161_g1_i2	2233	XP_002283436	PREDICTED: protein kinase and PP2C-like domain-containing protein isoform 1 [Vitis vinifera]	0	1048
CRD_FB_c34164_g1_i1	1854	XP_002516580	monooxygenase, putative [Ricinus communis]	0	645
CRD_FB_c34186_g1_i1	1227	NP_001267901	calcineurin B-like protein 01 [Vitis vinifera]	1e-113	410
CRD_FB_c34194_g2_i1	1515	XP_004295667	PREDICTED: uncharacterized protein LOC101293866 [Fragaria vesca subsp. vesca]	4e-145	514
CRD_FB_c34205_g2_i1	696	ESR54119	hypothetical protein CICLE_v10023347mg [Citrus clementina]	4e-60	231
CRD_FB_c34221_g1_i2	1308	EEE79365	hypothetical protein POPTR_0003s10290g [Populus trichocarpa]	2e-128	459
CRD_FB_c34222_g2_i1	582	ESR65349	hypothetical protein CICLE_v10009497mg [Citrus clementina]	3e-32	137
CRD_FB_c34229_g1_i1	1587	XP_002269518	PREDICTED: survival of motor neuron-related-splicing factor 30-like [Vitis vinifera]	5e-125	448
CRD_FB_c34240_g1_i1	208	CAN68020	hypothetical protein VITISV_003621 [Vitis vinifera]	7e-25	68.2
CRD_FB_c34260_g1_i1	1302	XP_002284043	PREDICTED: sigma factor sigB regulation protein rsbQ [Vitis vinifera]	2e-133	476
CRD_FB_c34269_g1_i1	1400	XP_004236696	PREDICTED: very-long-chain (3R)-3-hydroxyacyl-[acyl-carrier protein] dehydratase PASTICCINO 2-like [Solanum lycopersicum]	7e-99	361
CRD_FB_c34271_g1_i1	264	XP_003554576	PREDICTED: bifunctional aminoacyl-tRNA synthetase-like [Glycine max]	1e-25	114
CRD_FB_c34271_g2_i1	1197	XP_003554576	PREDICTED: bifunctional aminoacyl-tRNA synthetase-like [Glycine max]	0	633
CRD_FB_c34288_g4_i1	989	XP_003632714	PREDICTED: PHD finger protein ING2-like [Vitis vinifera]	5e-89	327
CRD_FB_c34297_g1_i1	401	XP_004504938	PREDICTED: uncharacterized protein LOC101491058 [Cicer arietinum]	1e-28	124
CRD_FB_c34311_g1_i1	2066	EOY31366	Phosphatase 2A regulatory B subunit family protein [Theobroma cacao]	0	713
CRD_FB_c34329_g1_i2	3144	XP_002274246	PREDICTED: phosphatidate phosphatase LPIN3-like [Vitis vinifera]	0	1129
CRD_FB_c34335_g2_i1	277	NP_565654	60S ribosomal protein L10a-2 [Arabidopsis thaliana]	3e-29	126
CRD_FB_c34344_g1_i2	2061	XP_002320397	predicted protein [Populus trichocarpa]	0	636
CRD_FB_c34373_g1_i1	906	CBI24728	unnamed protein product [Vitis vinifera]	7e-68	257
CRD_FB_c34382_g1_i2	653	XP_003532155	PREDICTED: uncharacterized protein LOC100527598 [Glycine max]	2e-34	145
CRD_FB_c34385_g1_i1	2176	CBI20591	unnamed protein product [Vitis vinifera]	0	760
CRD_FB_c34387_g1_i1	2364	XP_004298523	PREDICTED: protein BONZAI 2-like [Fragaria vesca subsp. vesca]	0	934
CRD_FB_c34393_g1_i2	2419	XP_002280096	PREDICTED: uncharacterized protein LOC100249716 [Vitis vinifera]	3e-58	227
CRD_FB_c34395_g1_i2	2096	XP_002268993	PREDICTED: NEDD8 ultimate buster 1 [Vitis vinifera]	0	712
CRD_FB_c34407_g5_i2	4588	ESR51654	hypothetical protein CICLE_v10030647mg [Citrus clementina]	2e-145	517
CRD_FB_c34429_g2_i1	350	EEH50216	actin [Paracoccidioides brasiliensis Pb18]	1e-49	194
CRD_FB_c34440_g3_i1	988	XP_002306857	predicted protein [Populus trichocarpa]	6e-66	251
CRD_FB_c34478_g1_i1	591	EMJ00908	hypothetical protein PRUPE_ppa001542mg [Prunus persica]	7e-24	110
CRD_FB_c34519_g1_i1	944	XP_002280218	PREDICTED: uncharacterized protein LOC100256565 isoform 1 [Vitis vinifera]	2e-29	129
CRD_FB_c34520_g1_i2	1679	XP_004500981	PREDICTED: 26S protease regulatory subunit 10B homolog A-like [Cicer arietinum]	0	756
CRD_FB_c34533_g1_i3	673	ACH87172	zinc finger protein LSD2-like protein [Camellia sinensis]	3e-76	284
CRD_FB_c34537_g1_i1	2133	AGI78460	GDP-D-mannose pyrophosphorylase [Camellia sinensis]	0	717
CRD_FB_c34553_g3_i1	301	ESR57536	hypothetical protein CICLE_v10021279mg [Citrus clementina]	3e-32	136
CRD_FB_c34554_g2_i1	480	XP_002310105	predicted protein [Populus trichocarpa]	4e-49	193
CRD_FB_c34561_g1_i1	1029	XP_003634307	PREDICTED: uncharacterized protein LOC100853199 [Vitis vinifera]	3e-14	79.3
CRD_FB_c34571_g1_i1	658	XP_004229253	PREDICTED: dynein light chain 2, cytoplasmic-like [Solanum lycopersicum]	4e-43	174
CRD_FB_c34596_g2_i1	837	XP_004145532	PREDICTED: 4-coumarate--CoA ligase-like 5-like [Cucumis sativus]	1e-94	346
CRD_FB_c34603_g1_i1	1429	XP_004157993	PREDICTED: phosphatidylinositol 4-phosphate 5-kinase 4-like [Cucumis sativus]	0	735
CRD_FB_c34614_g1_i1	794	XP_002285924	PREDICTED: cytokinin riboside 5'-monophosphate phosphoribohydrolase LOG5-like isoform 2 [Vitis vinifera]	2e-106	385
CRD_FB_c34621_g2_i1	712	XP_004299464	PREDICTED: type 1 phosphatases regulator ypi1-like [Fragaria vesca subsp. vesca]	9e-12	70.5
CRD_FB_c34635_g1_i1	1251	EOY23437	Myosin heavy chain-related isoform 1 [Theobroma cacao]	3e-87	322
CRD_FB_c34678_g1_i1	2015	XP_002278450	PREDICTED: subtilisin-like protease [Vitis vinifera]	0	964
CRD_FB_c34683_g1_i1	2313	XP_002267926	PREDICTED: probable LRR receptor-like serine/threonine-protein kinase RLK-like [Vitis vinifera]	3e-176	619
CRD_FB_c34686_g1_i1	1099	P54153	RecName: Full=Peptide methionine sulfoxide reductase; AltName: Full=Fruit-ripening protein E4; AltName: Full=Peptide-methionine (S)-S-oxide reductase; Short=Peptide Met(O) reductase; AltName: Full=Protein-methionine-S-oxide reductase	2e-91	335
CRD_FB_c34710_g1_i1	771	EMJ18155	hypothetical protein PRUPE_ppa015520mg, partial [Prunus persica]	7e-31	134
CRD_FB_c34723_g1_i2	1252	XP_004232478	PREDICTED: peptide methionine sulfoxide reductase A5-like [Solanum lycopersicum]	1e-106	386
CRD_FB_c34753_g1_i1	1574	XP_002522546	malate dehydrogenase, putative [Ricinus communis]	6e-154	544
CRD_FB_c34757_g2_i2	924	EOX90884	Peptidylprolyl cis/trans isomerase [Theobroma cacao]	4e-54	211
CRD_FB_c34799_g1_i1	1859	XP_004145008	PREDICTED: MLO-like protein 1-like [Cucumis sativus]	0	775
CRD_FB_c34803_g1_i1	950	XP_002311676	predicted protein [Populus trichocarpa]	9e-45	180
CRD_FB_c34812_g2_i1	1983	XP_002532324	oxysterol binding protein, putative [Ricinus communis]	0	820
CRD_FB_c34836_g1_i1	1138	EOY04045	RING/FYVE/PHD zinc finger superfamily protein [Theobroma cacao]	2e-116	419
CRD_FB_c34865_g1_i2	734	XP_002277335	PREDICTED: serine/threonine-protein kinase 19 [Vitis vinifera]	1e-78	292
CRD_FB_c34883_g1_i2	2377	XP_003631348	PREDICTED: helicase SWR1-like [Vitis vinifera]	0	1059
CRD_FB_c34898_g2_i1	403	EMJ28248	hypothetical protein PRUPE_ppa001322mg [Prunus persica]	5e-31	132
CRD_FB_c34906_g1_i2	2085	EOY05387	Purple acid phosphatase 23 isoform 1 [Theobroma cacao]	0	920
CRD_FB_c34926_g2_i1	1238	CBI37086	unnamed protein product [Vitis vinifera]	4e-06	52.8
CRD_FB_c34931_g2_i1	353	XP_003534190	PREDICTED: aldehyde dehydrogenase family 2 member C4-like [Glycine max]	1e-36	150
CRD_FB_c34939_g1_i2	1109	XP_002268176	PREDICTED: putative glucose-6-phosphate 1-epimerase [Vitis vinifera]	8e-171	599
CRD_FB_c34963_g1_i3	1086	EOX98847	Sulfate transporter 1,3 isoform 1 [Theobroma cacao]	5e-138	408
CRD_FB_c34974_g3_i1	910	EOY26153	AP2 domain-containing transcription factor, putative [Theobroma cacao]	2e-112	405
CRD_FB_c34988_g2_i2	2667	XP_002272182	PREDICTED: uncharacterized protein LOC100250143 [Vitis vinifera]	0	773
CRD_FB_c34992_g1_i1	405	XP_004244400	PREDICTED: heat shock factor protein HSF8-like [Solanum lycopersicum]	5e-31	132
CRD_FB_c34997_g1_i1	896	XP_002948402	component of cytosolic 80S ribosome and 60S large subunit [Volvox carteri f. nagariensis]	2e-107	389
CRD_FB_c35010_g1_i1	403	XP_002626672	ubiquitin-40S ribosomal protein S31 fusion protein [Ajellomyces dermatitidis SLH14081]	3e-41	166
CRD_FB_c35014_g2_i3	1531	AEI83427	MYB transcription factor 1 [Camellia sinensis]	1e-78	293
CRD_FB_c35025_g1_i1	774	XP_002525167	DNA-binding protein S1FA, putative [Ricinus communis]	7e-15	80.9
CRD_FB_c35039_g1_i1	1219	CBI25196	unnamed protein product [Vitis vinifera]	2e-91	336
CRD_FB_c35048_g1_i1	1532	XP_002263353	PREDICTED: putative indole-3-acetic acid-amido synthetase GH3.9 [Vitis vinifera]	0	783
CRD_FB_c35059_g4_i1	2396	XP_002264311	PREDICTED: threonine dehydratase biosynthetic, chloroplastic-like [Vitis vinifera]	0	871
CRD_FB_c35064_g1_i1	1225	ADN33776	60S ribosomal protein l9 [Cucumis melo subsp. melo]	1e-99	363
CRD_FB_c35066_g1_i2	209	ELQ39973	ubiquitin [Magnaporthe oryzae Y34]	1e-33	140
CRD_FB_c35070_g1_i1	795	EOX92556	GDP-mannose transporter, putative [Theobroma cacao]	3e-50	198
CRD_FB_c35081_g1_i2	1567	XP_002315139	predicted protein [Populus trichocarpa]	1e-95	350
CRD_FB_c35087_g2_i1	2260	XP_002279075	PREDICTED: alpha-1,4 glucan phosphorylase L isozyme, chloroplastic/amyloplastic-like [Vitis vinifera]	0	1097
CRD_FB_c35103_g1_i1	1869	EMJ02990	hypothetical protein PRUPE_ppa006538mg [Prunus persica]	2e-117	423
CRD_FB_c35110_g4_i1	524	XP_004232561	PREDICTED: rab proteins geranylgeranyltransferase component A 1-like [Solanum lycopersicum]	9e-16	82.8
CRD_FB_c35127_g1_i1	1087	XP_002281254	PREDICTED: activating signal cointegrator 1-like [Vitis vinifera]	4e-100	364
CRD_FB_c35140_g4_i1	965	XP_002530989	Mitochondrial respiratory chain complexes assembly protein AFG3, putative [Ricinus communis]	6e-119	427
CRD_FB_c35146_g1_i1	1099	EMJ21674	hypothetical protein PRUPE_ppa011831mg [Prunus persica]	1e-68	260
CRD_FB_c35156_g1_i2	795	ADB93072	profilin-1 [Jatropha curcas]	9e-67	253
CRD_FB_c35177_g1_i1	2111	XP_004293549	PREDICTED: uncharacterized urease accessory protein ureG-like [Fragaria vesca subsp. vesca]	1e-134	481
CRD_FB_c35188_g1_i1	1470	XP_002532641	ATP-dependent Clp protease proteolytic subunit, putative [Ricinus communis]	8e-124	444
CRD_FB_c35188_g2_i1	1766	EOX95614	Basic helix-loop-helix DNA-binding family protein [Theobroma cacao]	4e-146	518
CRD_FB_c35190_g2_i2	1107	XP_004134235	PREDICTED: GATA transcription factor 16-like isoform 2 [Cucumis sativus]	4e-30	132
CRD_FB_c35199_g1_i1	2119	XP_002270946	PREDICTED: protein WAX2 isoform 2 [Vitis vinifera]	0	1026
CRD_FB_c35224_g1_i1	1494	EMJ24495	hypothetical protein PRUPE_ppa007269mg [Prunus persica]	2e-142	505
CRD_FB_c35258_g1_i1	3755	XP_002283550	PREDICTED: endo-1,4-beta-xylanase A-like [Vitis vinifera]	0	1482
CRD_FB_c35263_g1_i3	2680	XP_004299879	PREDICTED: uncharacterized protein LOC101292414 [Fragaria vesca subsp. vesca]	3e-74	280
CRD_FB_c35281_g1_i1	1356	XP_002274448	PREDICTED: uncharacterized membrane protein YOL092W-like [Vitis vinifera]	3e-127	455
CRD_FB_c35294_g1_i1	510	EOY24855	D111/G-patch domain-containing protein isoform 3 [Theobroma cacao]	2e-32	138
CRD_FB_c35334_g2_i1	1860	XP_002323002	predicted protein [Populus trichocarpa]	0	761
CRD_FB_c35337_g1_i2	1254	XP_002282626	PREDICTED: iron-sulfur assembly protein IscA-like 2, mitochondrial [Vitis vinifera]	6e-48	191
CRD_FB_c35340_g1_i2	745	ESR47100	hypothetical protein CICLE_v10002605mg [Citrus clementina]	3e-65	248
CRD_FB_c35372_g3_i1	604	XP_002271759	PREDICTED: calcium-dependent protein kinase 4 [Vitis vinifera]	4e-98	356
CRD_FB_c35372_g4_i1	386	EOY17213	Calcium-dependent protein kinase 2 isoform 1 [Theobroma cacao]	3e-36	149
CRD_FB_c35413_g1_i1	1037	XP_004246184	PREDICTED: RING-H2 finger protein ATL29-like [Solanum lycopersicum]	5e-77	288
CRD_FB_c35449_g2_i1	1228	CBI17870	unnamed protein product [Vitis vinifera]	6e-75	281
CRD_FB_c35463_g1_i1	1955	XP_002269152	PREDICTED: zinc finger CCCH domain-containing protein 37 [Vitis vinifera]	0	666
CRD_FB_c35476_g2_i1	903	XP_002279631	PREDICTED: pleckstrin homology domain-containing protein 1 [Vitis vinifera]	2e-66	252
CRD_FB_c35487_g3_i3	369	XP_004141290	PREDICTED: GPN-loop GTPase 2-like [Cucumis sativus]	1e-23	107
CRD_FB_c35521_g1_i1	1815	EMJ16571	hypothetical protein PRUPE_ppa005639mg [Prunus persica]	0	704
CRD_FB_c35531_g1_i2	1328	XP_002282439	PREDICTED: eukaryotic translation initiation factor 3 subunit G-B [Vitis vinifera]	3e-132	472
CRD_FB_c35542_g1_i1	1587	EMJ16634	hypothetical protein PRUPE_ppa006186mg [Prunus persica]	3e-121	435
CRD_FB_c35544_g2_i2	2028	XP_002269354	PREDICTED: K(+) efflux antiporter 5 [Vitis vinifera]	0	790
CRD_FB_c35547_g1_i2	754	XP_002277915	PREDICTED: mitochondrial import inner membrane translocase subunit Tim13 [Vitis vinifera]	4e-25	114
CRD_FB_c35551_g3_i1	224	EOY23697	60S acidic ribosomal protein family, putative [Theobroma cacao]	2e-08	57
CRD_FB_c35551_g6_i1	383	EOY33503	60S acidic ribosomal protein P2B, putative [Theobroma cacao]	5e-13	72.8
CRD_FB_c35554_g2_i1	640	XP_003516891	PREDICTED: mitotic-spindle organizing protein 1B-like [Glycine max]	4e-24	111
CRD_FB_c35579_g2_i2	967	XP_003529337	PREDICTED: uncharacterized protein C6G9.01c-like isoform 2 [Glycine max]	3e-23	109
CRD_FB_c35599_g2_i1	1663	EOX91844	Transcription factor, putative isoform 1 [Theobroma cacao]	7e-154	544
CRD_FB_c35622_g1_i1	1582	ABC69274	putative DnaJ protein [Camellia sinensis]	2e-71	270
CRD_FB_c35629_g1_i2	1625	XP_004498753	PREDICTED: probable beta-1,3-galactosyltransferase 10-like [Cicer arietinum]	7e-156	550
CRD_FB_c35631_g1_i1	1116	XP_002265437	PREDICTED: serine/threonine-protein kinase At5g01020-like [Vitis vinifera]	2e-136	485
CRD_FB_c35650_g1_i2	2166	CBI33123	unnamed protein product [Vitis vinifera]	0	696
CRD_FB_c35665_g1_i1	2120	XP_002527981	conserved hypothetical protein [Ricinus communis]	3e-143	509
CRD_FB_c35665_g2_i1	1008	EOY29592	SNARE-like superfamily protein [Theobroma cacao]	3e-104	378
CRD_FB_c35713_g3_i1	1061	CBI15002	unnamed protein product [Vitis vinifera]	2e-94	345
CRD_FB_c35716_g3_i1	277	ABC87936	WRKY1 [Coffea canephora]	3e-26	116
CRD_FB_c35728_g1_i1	454	XP_003605577	40S ribosomal protein S20-2 [Medicago truncatula]	2e-32	137
CRD_FB_c35728_g1_i2	406	XP_003540910	PREDICTED: 40S ribosomal protein S20-2-like [Glycine max]	3e-29	126
CRD_FB_c35731_g2_i1	796	XP_004145664	PREDICTED: protein transport protein Sec61 subunit gamma-like isoform 1 [Cucumis sativus]	1e-18	93.2
CRD_FB_c35732_g3_i1	1690	XP_002297979	AP2/ERF domain-containing transcription factor [Populus trichocarpa]	3e-77	289
CRD_FB_c35755_g1_i1	1981	XP_004251883	PREDICTED: LOW QUALITY PROTEIN: homogentisate 1,2-dioxygenase [Solanum lycopersicum]	0	846
CRD_FB_c35763_g1_i1	444	CBI15377	unnamed protein product [Vitis vinifera]	9e-33	138
CRD_FB_c35785_g2_i3	1503	CBI34502	unnamed protein product [Vitis vinifera]	2e-177	622
CRD_FB_c35809_g1_i2	2219	ESR40038	hypothetical protein CICLE_v10025334mg [Citrus clementina]	0	870
CRD_FB_c35828_g2_i1	554	XP_002511650	conserved hypothetical protein [Ricinus communis]	2e-66	251
CRD_FB_c35828_g5_i1	783	XP_002511650	conserved hypothetical protein [Ricinus communis]	2e-89	328
CRD_FB_c35832_g1_i2	780	EMJ18382	hypothetical protein PRUPE_ppa013486mg [Prunus persica]	1e-43	176
CRD_FB_c35834_g1_i1	1206	EOY11591	Drought-responsive family protein isoform 1 [Theobroma cacao]	2e-100	366
CRD_FB_c35835_g1_i1	1812	XP_003633983	PREDICTED: uncharacterized protein LOC100255153 [Vitis vinifera]	1e-119	430
CRD_FB_c35842_g2_i1	349	YP_008592902	NADH-plastoquinone oxidoreductase 49 kDa subunit (chloroplast) [Camellia danzaiensis]	1e-12	70.5
CRD_FB_c35849_g4_i1	315	EEE98512	hypothetical protein POPTR_0014s09350g [Populus trichocarpa]	2e-27	120
CRD_FB_c35863_g3_i1	1370	AFK40219	unknown [Lotus japonicus]	1e-108	393
CRD_FB_c35871_g3_i3	1172	EMJ24716	hypothetical protein PRUPE_ppa011918mg [Prunus persica]	2e-93	342
CRD_FB_c35880_g3_i1	1410	ADZ28516	flavonol synthase [Camellia nitidissima]	0	688
CRD_FB_c35893_g1_i1	1103	CAN70209	hypothetical protein VITISV_007746 [Vitis vinifera]	6e-30	131
CRD_FB_c35925_g3_i1	205	XP_002885075	hypothetical protein ARALYDRAFT_897796 [Arabidopsis lyrata subsp. lyrata]	1e-29	127
CRD_FB_c35936_g1_i1	1560	CBI25074	unnamed protein product [Vitis vinifera]	0	638
CRD_FB_c35955_g2_i1	807	EMJ09021	hypothetical protein PRUPE_ppa023849mg [Prunus persica]	2e-37	155
CRD_FB_c36007_g2_i1	588	EMJ23697	hypothetical protein PRUPE_ppa008264mg [Prunus persica]	5e-65	246
CRD_FB_c36010_g1_i1	460	EOY01551	Thioredoxin superfamily protein [Theobroma cacao]	4e-29	126
CRD_FB_c36034_g1_i1	2131	AAM47025	nam-like protein 1 [Petunia x hybrida]	2e-97	357
CRD_FB_c36042_g1_i1	2016	XP_002282904	PREDICTED: probable receptor-like protein kinase At5g47070 [Vitis vinifera]	4e-166	585
CRD_FB_c36047_g1_i3	1538	XP_004152105	PREDICTED: histidine protein methyltransferase 1 homolog [Cucumis sativus]	1e-162	573
CRD_FB_c36067_g1_i1	1722	XP_002271596	PREDICTED: 28S ribosomal protein S29, mitochondrial [Vitis vinifera]	0	654
CRD_FB_c36076_g2_i1	721	XP_002283932	PREDICTED: uncharacterized protein At5g39570 [Vitis vinifera]	1e-35	149
CRD_FB_c36078_g1_i1	1058	CAN75991	hypothetical protein VITISV_003566 [Vitis vinifera]	2e-78	293
CRD_FB_c36116_g2_i1	1655	EOY23322	Homeodomain-like superfamily protein isoform 4 [Theobroma cacao]	1e-96	354
CRD_FB_c36123_g3_i1	778	XP_002264302	PREDICTED: zinc finger protein ZAT10-like [Vitis vinifera]	1e-61	236
CRD_FB_c36124_g2_i2	2161	AFJ94677	carotenoid cleavage dioxygenase 1 [Vitis vinifera]	0	958
CRD_FB_c36127_g1_i2	319	XP_002274120	PREDICTED: UBX domain-containing protein 2-like isoform 1 [Vitis vinifera]	4e-33	139
CRD_FB_c36165_g1_i1	665	XP_002530156	Receptor expression-enhancing protein, putative [Ricinus communis]	3e-12	71.6
CRD_FB_c36166_g1_i1	1379	XP_002268232	PREDICTED: ribokinase [Vitis vinifera]	1e-138	493
CRD_FB_c36168_g1_i1	1576	AEX09184	glycolate oxidase [Gossypium hirsutum]	3e-174	611
CRD_FB_c36190_g2_i3	911	ESR38348	hypothetical protein CICLE_v10028741mg [Citrus clementina]	2e-79	295
CRD_FB_c36203_g4_i2	1177	XP_002280911	PREDICTED: phosphomannomutase/phosphoglucomutase [Vitis vinifera]	3e-177	621
CRD_FB_c36204_g2_i3	356	XP_004235635	PREDICTED: rRNA-processing protein FCF1 homolog [Solanum lycopersicum]	5e-10	62.8
CRD_FB_c36216_g2_i1	3174	XP_002265701	PREDICTED: uncharacterized protein LOC100265343 [Vitis vinifera]	0	1279
CRD_FB_c36232_g1_i1	1518	XP_002280359	PREDICTED: peroxidase 65 [Vitis vinifera]	3e-123	442
CRD_FB_c36244_g1_i2	1624	EOY13192	Lactate/malate dehydrogenase family protein [Theobroma cacao]	1e-153	543
CRD_FB_c36257_g1_i1	3401	EOY04417	Malectin/receptor-like protein kinase family protein [Theobroma cacao]	0	1330
CRD_FB_c36265_g1_i1	1519	BAD93688	glucosyltransferase [Nicotiana tabacum]	0	656
CRD_FB_c36296_g1_i2	1567	XP_002283253	PREDICTED: serine/threonine-protein phosphatase PP1 isozyme 8-like [Vitis vinifera]	4e-169	594
CRD_FB_c36318_g1_i1	398	EMJ08677	hypothetical protein PRUPE_ppa009527mg [Prunus persica]	4e-35	145
CRD_FB_c36330_g1_i1	1148	ACV60358	putative tonoplast intrinsic protein [Camellia sinensis]	4e-100	365
CRD_FB_c36340_g4_i1	1773	XP_002271257	PREDICTED: uncharacterized protein LOC100243147 [Vitis vinifera]	5e-107	388
CRD_FB_c36351_g11_i1	3012	XP_002284239	PREDICTED: beta-adaptin-like protein A [Vitis vinifera]	0	1290
CRD_FB_c36352_g2_i3	1027	XP_004505590	PREDICTED: S-norcoclaurine synthase-like [Cicer arietinum]	5e-49	194
CRD_FB_c36359_g2_i1	406	AET25429	class IV chitinase [Actinidia chinensis]	2e-29	127
CRD_FB_c36380_g1_i2	1878	XP_002271167	PREDICTED: uncharacterized protein LOC100265442 [Vitis vinifera]	0	782
CRD_FB_c36390_g2_i1	1753	EOY31369	Pyridoxal phosphate-dependent transferases superfamily protein isoform 1 [Theobroma cacao]	3e-116	419
CRD_FB_c36398_g2_i3	2411	XP_002264136	PREDICTED: uncharacterized protein LOC100255258 [Vitis vinifera]	0	773
CRD_FB_c36399_g3_i1	1293	XP_002283026	PREDICTED: reticulon-like protein B8 isoform 3 [Vitis vinifera]	7e-79	294
CRD_FB_c36405_g2_i2	616	ACJ02349	60S ribosomal protein L35a [Vernicia fordii]	8e-58	223
CRD_FB_c36414_g1_i1	1792	EMJ11155	hypothetical protein PRUPE_ppa004836mg [Prunus persica]	0	658
CRD_FB_c36421_g1_i3	1840	XP_002274240	PREDICTED: WD repeat-containing protein 13 [Vitis vinifera]	0	765
CRD_FB_c36429_g1_i1	1514	XP_004242381	PREDICTED: GDSL esterase/lipase At5g33370-like [Solanum lycopersicum]	2e-154	546
CRD_FB_c36432_g1_i1	1216	ADU15473	AP3 [Actinidia chinensis]	1e-105	383
CRD_FB_c36439_g1_i1	1208	EMJ10714	hypothetical protein PRUPE_ppa010461mg [Prunus persica]	4e-113	408
CRD_FB_c36461_g2_i3	1415	XP_002274932	PREDICTED: short-chain dehydrogenase TIC 32, chloroplastic isoform 1 [Vitis vinifera]	6e-148	524
CRD_FB_c36464_g1_i2	910	XP_002263944	PREDICTED: stress-related protein-like [Vitis vinifera]	1e-95	349
CRD_FB_c36472_g2_i1	563	XP_004513729	PREDICTED: ADP,ATP carrier protein 1, mitochondrial-like [Cicer arietinum]	7e-79	292
CRD_FB_c36480_g1_i1	1356	AEM97866	Cu/Zn-superoxide dismutase copper chaperone precursor [Corylus heterophylla]	1e-125	449
CRD_FB_c36482_g2_i1	1638	XP_002301457	predicted protein [Populus trichocarpa]	1e-159	563
CRD_FB_c36487_g1_i1	573	AFE56212	glutathione peroxidase [Camellia sinensis]	3e-25	114
CRD_FB_c36507_g1_i1	2497	XP_002283762	PREDICTED: glucosidase 2 subunit beta-like [Vitis vinifera]	0	709
CRD_FB_c36515_g1_i3	399	XP_004162492	PREDICTED: cryptochrome DASH, chloroplastic/mitochondrial-like [Cucumis sativus]	5e-49	192
CRD_FB_c36533_g3_i1	657	XP_002273682	PREDICTED: CTD small phosphatase-like protein 2 isoform 1 [Vitis vinifera]	2e-48	192
CRD_FB_c36540_g1_i1	1345	XP_003554259	PREDICTED: uncharacterized protein LOC100787917 [Glycine max]	2e-114	412
CRD_FB_c36575_g2_i2	782	XP_002276954	PREDICTED: probable protein phosphatase 2C 72-like [Vitis vinifera]	5e-30	131
CRD_FB_c36576_g1_i1	1119	XP_004242001	PREDICTED: peroxisome biogenesis protein 19-1-like [Solanum lycopersicum]	1e-93	343
CRD_FB_c36580_g2_i2	1850	XP_002268069	PREDICTED: lipase [Vitis vinifera]	0	814
CRD_FB_c36582_g1_i2	1726	ABG29323	Receptor protein kinase, putative [Solanum bulbocastanum]	4e-138	491
CRD_FB_c36594_g5_i1	394	CBI36068	unnamed protein product [Vitis vinifera]	7e-67	251
CRD_FB_c36610_g2_i1	1074	ERP55978	Peroxidase 6 precursor family protein [Populus trichocarpa]	6e-94	344
CRD_FB_c36614_g5_i1	453	XP_002281044	PREDICTED: uncharacterized protein LOC100261159 [Vitis vinifera]	1e-18	91.7
CRD_FB_c36625_g2_i1	990	XP_002275229	PREDICTED: sphingoid base hydroxylase 2 [Vitis vinifera]	2e-132	472
CRD_FB_c36626_g2_i1	724	EOY09570	60S ribosomal protein L21 isoform 1 [Theobroma cacao]	7e-84	310
CRD_FB_c36630_g4_i1	1746	XP_002264350	PREDICTED: omega-3 fatty acid desaturase, chloroplastic [Vitis vinifera]	0	653
CRD_FB_c36657_g1_i2	470	XP_002274847	PREDICTED: aluminum-activated malate transporter 2-like [Vitis vinifera]	6e-12	69.7
CRD_FB_c36660_g1_i1	785	EOY11520	Ribosomal L18p/L5e family protein [Theobroma cacao]	9e-45	180
CRD_FB_c36670_g1_i1	820	CBI20685	unnamed protein product [Vitis vinifera]	8e-106	383
CRD_FB_c36671_g3_i1	710	EMJ10794	hypothetical protein PRUPE_ppa011414mg [Prunus persica]	5e-81	300
CRD_FB_c36677_g1_i1	3237	XP_004246874	PREDICTED: uncharacterized protein LOC101256031 [Solanum lycopersicum]	0	897
CRD_FB_c36677_g3_i1	602	XP_002270206	PREDICTED: WD repeat-containing protein 44-like [Vitis vinifera]	3e-69	260
CRD_FB_c36706_g1_i1	2304	EMJ06170	hypothetical protein PRUPE_ppa002424mg [Prunus persica]	0	1124
CRD_FB_c36707_g1_i1	2950	XP_002267388	PREDICTED: receptor-like protein 12-like [Vitis vinifera]	5e-172	605
CRD_FB_c36720_g2_i1	237	AFO84088	sucrose transport protein [Actinidia chinensis]	1e-15	81.3
CRD_FB_c36721_g1_i1	1129	XP_002269100	PREDICTED: 14-3-3-like protein GF14 iota-like [Vitis vinifera]	2e-136	485
CRD_FB_c36733_g1_i1	1446	EPS74553	hypothetical protein M569_00200 [Genlisea aurea]	4e-106	385
CRD_FB_c36737_g1_i1	1440	EOY25208	NAD(P)-binding Rossmann-fold superfamily protein isoform 1 [Theobroma cacao]	3e-105	382
CRD_FB_c36738_g1_i3	3042	CAN69618	hypothetical protein VITISV_036615 [Vitis vinifera]	0	778
CRD_FB_c36749_g1_i1	1173	AFU25742	soluble acid invertase 2 [Rhododendron hybrid cultivar]	3e-142	504
CRD_FB_c36836_g4_i1	1556	CBI40586	unnamed protein product [Vitis vinifera]	9e-58	224
CRD_FB_c36836_g5_i1	2464	EOX93085	Transducin family protein / WD-40 repeat family protein isoform 2 [Theobroma cacao]	0	892
CRD_FB_c36844_g1_i1	1346	EMJ19491	hypothetical protein PRUPE_ppa010709mg [Prunus persica]	7e-69	261
CRD_FB_c36846_g2_i2	634	XP_002265287	PREDICTED: ribosomal RNA large subunit methyltransferase N [Vitis vinifera]	4e-74	277
CRD_FB_c36867_g1_i1	498	XP_002524965	tetratricopeptide repeat protein, tpr, putative [Ricinus communis]	7e-36	149
CRD_FB_c36869_g1_i2	2216	ESR44127	hypothetical protein CICLE_v10011396mg [Citrus clementina]	0	911
CRD_FB_c36873_g1_i1	928	XP_002323367	predicted protein [Populus trichocarpa]	1e-56	220
CRD_FB_c36881_g1_i1	968	NP_001237129	uncharacterized protein LOC100306330 precursor [Glycine max]	3e-77	288
CRD_FB_c36886_g2_i3	1754	XP_002276809	PREDICTED: putative aminoacrylate hydrolase RutD [Vitis vinifera]	1e-163	576
CRD_FB_c36902_g4_i2	869	ERN11700	hypothetical protein AMTR_s00022p00227570 [Amborella trichopoda]	1e-104	379
CRD_FB_c36902_g5_i3	1106	ESR49262	hypothetical protein CICLE_v10032822mg [Citrus clementina]	4e-74	278
CRD_FB_c36911_g1_i2	311	EMJ06953	hypothetical protein PRUPE_ppa010255mg [Prunus persica]	4e-33	139
CRD_FB_c36919_g2_i2	523	CAN73699	hypothetical protein VITISV_043011 [Vitis vinifera]	2e-40	164
CRD_FB_c36920_g1_i1	1570	ABA81866	unknown [Solanum tuberosum]	6e-94	345
CRD_FB_c36946_g1_i1	1195	EOY00670	Melibiase family protein [Theobroma cacao]	5e-107	387
CRD_FB_c36959_g1_i1	1661	XP_002263053	PREDICTED: 60S ribosomal protein L3 [Vitis vinifera]	0	679
CRD_FB_c36973_g2_i2	2426	ACH87168	senescence-related protein [Camellia sinensis]	4e-177	622
CRD_FB_c36982_g3_i1	1357	XP_002323884	predicted protein [Populus trichocarpa]	2e-98	359
CRD_FB_c36983_g2_i1	1174	ACJ84157	unknown [Medicago truncatula]	6e-82	304
CRD_FB_c36987_g1_i3	1655	XP_002285895	PREDICTED: probable nucleoredoxin 2 [Vitis vinifera]	6e-168	590
CRD_FB_c36990_g2_i1	1368	XP_004236518	PREDICTED: protein FAM135B-like [Solanum lycopersicum]	3e-168	591
CRD_FB_c36999_g1_i4	1396	XP_002528637	ATPP2-A13, putative [Ricinus communis]	5e-150	531
CRD_FB_c37007_g1_i5	1040	EOX90721	UPF0548 protein [Theobroma cacao]	1e-95	349
CRD_FB_c37011_g1_i1	1478	XP_002283109	PREDICTED: uncharacterized protein At2g17340 [Vitis vinifera]	0	653
CRD_FB_c37020_g1_i1	538	XP_004236373	PREDICTED: LOW QUALITY PROTEIN: (R)-mandelonitrile lyase-like [Solanum lycopersicum]	2e-07	51.2
CRD_FB_c37024_g3_i1	463	XP_004251140	PREDICTED: serine/threonine-protein phosphatase 6 regulatory subunit 3-like [Solanum lycopersicum]	2e-59	227
CRD_FB_c37118_g1_i3	424	ESR38159	hypothetical protein CICLE_v10028430mg [Citrus clementina]	2e-38	157
CRD_FB_c37122_g1_i1	1957	XP_002265646	PREDICTED: SUN domain-containing protein 3-like [Vitis vinifera]	9e-148	524
CRD_FB_c37134_g2_i1	1575	XP_004242901	PREDICTED: pectinesterase/pectinesterase inhibitor PPE8B-like [Solanum lycopersicum]	8e-136	484
CRD_FB_c37153_g3_i3	2026	XP_002312436	auxin efflux carrier component [Populus trichocarpa]	0	1033
CRD_FB_c37177_g1_i3	1647	XP_004303954	PREDICTED: putative UDP-glucose flavonoid 3-O-glucosyltransferase 3-like [Fragaria vesca subsp. vesca]	1e-157	556
CRD_FB_c37189_g2_i2	1384	CBI28948	unnamed protein product [Vitis vinifera]	1e-131	469
CRD_FB_c37194_g1_i1	1351	EOY29456	ATP synthase subunit b' isoform 2 [Theobroma cacao]	6e-49	195
CRD_FB_c37203_g1_i1	1571	XP_002283240	PREDICTED: uncharacterized protein LOC100251643 [Vitis vinifera]	5e-138	491
CRD_FB_c37231_g2_i1	1275	XP_002285380	PREDICTED: HAUS augmin-like complex subunit 1-like [Vitis vinifera]	2e-143	509
CRD_FB_c37234_g1_i1	1940	XP_002262900	PREDICTED: uncharacterized protein C57A10.07 [Vitis vinifera]	2e-163	576
CRD_FB_c37242_g1_i1	1625	ESR34395	hypothetical protein CICLE_v10004929mg [Citrus clementina]	0	833
CRD_FB_c37243_g1_i1	826	XP_002276539	PREDICTED: RING-H2 finger protein ATL80 [Vitis vinifera]	2e-42	172
CRD_FB_c37252_g3_i1	566	EMJ23864	hypothetical protein PRUPE_ppa004980mg [Prunus persica]	2e-30	131
CRD_FB_c37261_g1_i3	953	EMJ24614	hypothetical protein PRUPE_ppa011277mg [Prunus persica]	2e-58	226
CRD_FB_c37287_g2_i1	1047	XP_002324665	Ca2+ antiporter/cation exchanger [Populus trichocarpa]	7e-79	294
CRD_FB_c37302_g1_i1	1783	XP_003554035	PREDICTED: U5 small nuclear ribonucleoprotein 40 kDa protein-like isoform 1 [Glycine max]	0	668
CRD_FB_c37318_g1_i2	2038	XP_002283979	PREDICTED: ninja-family protein mc410-like [Vitis vinifera]	1e-173	610
CRD_FB_c37325_g1_i2	2529	EOY13533	Rhamnose biosynthesis 1 [Theobroma cacao]	0	1247
CRD_FB_c37360_g5_i1	694	AAG23841	metallothionein-like protein [Sesamum indicum]	5e-15	81.3
CRD_FB_c37373_g3_i1	1148	EOY15641	Chaperone DnaJ-domain superfamily protein isoform 2 [Theobroma cacao]	8e-79	294
CRD_FB_c37374_g1_i2	557	XP_002273897	PREDICTED: putative pterin-4-alpha-carbinolamine dehydratase isoform 1 [Vitis vinifera]	2e-49	194
CRD_FB_c37384_g3_i1	2026	XP_002283504	PREDICTED: uncharacterized protein LOC100260890 [Vitis vinifera]	5e-180	631
CRD_FB_c37393_g1_i1	1226	ESR54256	hypothetical protein CICLE_v10020659mg [Citrus clementina]	4e-113	408
CRD_FB_c37394_g1_i3	1753	AGG39698	aquaporin protein AQU20 [Camellia sinensis]	4e-105	382
CRD_FB_c37405_g2_i2	1027	AEC10957	ribosomal petrp-like protein [Camellia sinensis]	8e-88	323
CRD_FB_c37408_g2_i3	1164	EOY16569	Sequence-specific DNA binding transcription factors [Theobroma cacao]	1e-77	290
CRD_FB_c37408_g4_i1	367	XP_004304211	PREDICTED: cytochrome P450 85A-like [Fragaria vesca subsp. vesca]	3e-47	186
CRD_FB_c37410_g1_i1	317	XP_004245865	PREDICTED: phosphoacetylglucosamine mutase-like [Solanum lycopersicum]	3e-26	116
CRD_FB_c37414_g3_i1	2393	XP_002278421	PREDICTED: uncharacterized protein LOC100240780 [Vitis vinifera]	3e-155	478
CRD_FB_c37416_g2_i2	2376	AEK86562	ubiquitin activating enzyme E1 [Camellia sinensis]	1e-150	533
CRD_FB_c37423_g2_i4	1706	XP_002270679	PREDICTED: uncharacterized zinc finger CCHC domain-containing protein At4g19190 [Vitis vinifera]	1e-122	440
CRD_FB_c37433_g3_i1	1505	ESR59365	hypothetical protein CICLE_v10015808mg [Citrus clementina]	5e-90	332
CRD_FB_c37443_g1_i2	1395	XP_002272450	PREDICTED: uncharacterized protein LOC100255603 [Vitis vinifera]	4e-109	395
CRD_FB_c37449_g5_i3	642	XP_002521913	PLE, putative [Ricinus communis]	4e-39	160
CRD_FB_c37459_g1_i2	1600	EOX93418	Pectin lyase-like superfamily protein, putative [Theobroma cacao]	4e-152	538
CRD_FB_c37472_g1_i2	1132	XP_002280794	PREDICTED: pyrrolidone-carboxylate peptidase isoform 4 [Vitis vinifera]	7e-104	377
CRD_FB_c37476_g2_i1	1471	XP_004139931	PREDICTED: 26S protease regulatory subunit 6B homolog [Cucumis sativus]	0	750
CRD_FB_c37477_g1_i1	2147	O50046	RecName: Full=Tryptophan synthase beta chain 2, chloroplastic; Flags: Precursor	0	785
CRD_FB_c37477_g2_i1	807	ERP57120	hypothetical protein POPTR_0009s15150g [Populus trichocarpa]	1e-30	133
CRD_FB_c37495_g2_i1	2003	XP_002268245	PREDICTED: O-glucosyltransferase rumi homolog [Vitis vinifera]	0	792
CRD_FB_c37495_g5_i3	2514	XP_002265127	PREDICTED: probable methyltransferase PMT20 [Vitis vinifera]	0	1077
CRD_FB_c37503_g2_i3	1278	XP_002266933	PREDICTED: uncharacterized protein LOC100258839 [Vitis vinifera]	6e-41	168
CRD_FB_c37522_g1_i4	827	EEE98403	hypothetical protein POPTR_0014s02250g [Populus trichocarpa]	3e-64	244
CRD_FB_c37528_g3_i1	1375	XP_004234074	PREDICTED: BES1/BZR1 homolog protein 4-like isoform 1 [Solanum lycopersicum]	1e-124	446
CRD_FB_c37537_g1_i1	1967	XP_002529199	nucleolysin tia-1, putative [Ricinus communis]	0	680
CRD_FB_c37551_g8_i2	1358	NP_001235713	uncharacterized protein LOC100305973 [Glycine max]	7e-96	351
CRD_FB_c37581_g1_i1	980	ESR58541	hypothetical protein CICLE_v10021976mg [Citrus clementina]	2e-119	428
CRD_FB_c37587_g1_i6	492	XP_004229357	PREDICTED: uncharacterized protein LOC101253526 [Solanum lycopersicum]	4e-54	209
CRD_FB_c37588_g2_i1	2352	XP_004252577	PREDICTED: uncharacterized protein LOC101262091 [Solanum lycopersicum]	9e-92	338
CRD_FB_c37612_g1_i1	2593	XP_002284502	PREDICTED: homeobox-leucine zipper protein GLABRA 2-like [Vitis vinifera]	0	1217
CRD_FB_c37619_g2_i4	1228	XP_002264926	PREDICTED: thymidylate kinase [Vitis vinifera]	2e-95	349
CRD_FB_c37624_g4_i1	1661	EOY02389	GDSL-like Lipase/Acylhydrolase superfamily protein isoform 1 [Theobroma cacao]	3e-68	259
CRD_FB_c3762_g1_i1	211	EGX92291	versicolorin reductase, putative [Cordyceps militaris CM01]	2e-10	64.3
CRD_FB_c37638_g1_i1	765	ACF04280	myo-inositol oxygenase [Eucalyptus grandis]	3e-104	377
CRD_FB_c37638_g2_i1	439	XP_002283119	PREDICTED: probable inositol oxygenase [Vitis vinifera]	2e-42	171
CRD_FB_c37662_g4_i1	207	CBI39869	unnamed protein product [Vitis vinifera]	7e-24	108
CRD_FB_c37666_g1_i2	2347	XP_003633414	PREDICTED: UPF0420 protein C16orf58 homolog [Vitis vinifera]	0	759
CRD_FB_c37679_g3_i6	909	XP_002279607	PREDICTED: sec-independent protein translocase protein TatA [Vitis vinifera]	2e-29	129
CRD_FB_c37681_g2_i1	1372	XP_002273543	PREDICTED: sirohydrochlorin ferrochelatase-like [Vitis vinifera]	1e-75	283
CRD_FB_c37682_g2_i1	1724	EMJ10478	hypothetical protein PRUPE_ppa007588mg [Prunus persica]	0	702
CRD_FB_c37682_g3_i1	1316	XP_002281356	PREDICTED: alpha-1,4-glucan-protein synthase [UDP-forming] 2 [Vitis vinifera]	0	687
CRD_FB_c37686_g1_i1	2550	XP_002275664	PREDICTED: mannosyl-oligosaccharide 1,2-alpha-mannosidase MNS3-like [Vitis vinifera]	0	951
CRD_FB_c37688_g2_i1	961	EMJ10881	hypothetical protein PRUPE_ppa012307mg [Prunus persica]	2e-72	272
CRD_FB_c37699_g3_i1	3662	XP_002265920	PREDICTED: transcriptional corepressor SEUSS-like [Vitis vinifera]	0	977
CRD_FB_c37727_g1_i1	964	AEC10958	gibberellin induced protein [Camellia sinensis]	5e-55	214
CRD_FB_c37749_g1_i3	2923	XP_004247405	PREDICTED: probable exocyst complex component 6-like [Solanum lycopersicum]	0	1315
CRD_FB_c37758_g1_i1	2937	CAN81212	hypothetical protein VITISV_020918 [Vitis vinifera]	0	1082
CRD_FB_c37767_g4_i2	1877	XP_002280551	PREDICTED: uncharacterized protein LOC100245643 [Vitis vinifera]	2e-130	466
CRD_FB_c37772_g1_i1	2579	XP_002282624	PREDICTED: uncharacterized protein LOC100260316 [Vitis vinifera]	7e-143	508
CRD_FB_c37782_g5_i1	1261	EOY21905	NAC domain protein, IPR003441 [Theobroma cacao]	2e-149	528
CRD_FB_c37792_g6_i1	2912	EEF00910	zinc finger family protein [Populus trichocarpa]	0	697
CRD_FB_c37793_g1_i2	1933	EOY11187	DsRNA-binding protein 3 [Theobroma cacao]	1e-143	510
CRD_FB_c37809_g1_i1	3160	XP_002282437	PREDICTED: auxin response factor 18-like [Vitis vinifera]	0	1095
CRD_FB_c37812_g1_i1	3929	XP_002273150	PREDICTED: staphylococcal nuclease domain-containing protein 1 [Vitis vinifera]	0	1530
CRD_FB_c37823_g4_i2	2462	XP_004247745	PREDICTED: long-chain-alcohol oxidase FAO1-like [Solanum lycopersicum]	0	1071
CRD_FB_c37831_g3_i1	949	XP_004513910	PREDICTED: imidazoleglycerol-phosphate dehydratase-like [Cicer arietinum]	2e-108	392
CRD_FB_c37846_g1_i2	931	EMJ24147	hypothetical protein PRUPE_ppa008869mg [Prunus persica]	4e-88	315
CRD_FB_c37851_g2_i1	1113	XP_004297679	PREDICTED: two-component response regulator ARR3-like [Fragaria vesca subsp. vesca]	3e-72	272
CRD_FB_c37851_g2_i2	1216	EOY00306	Two-component response regulator ARR4 [Theobroma cacao]	1e-63	243
CRD_FB_c37859_g1_i2	1173	EMJ22699	hypothetical protein PRUPE_ppa010844mg [Prunus persica]	4e-92	338
CRD_FB_c37871_g2_i2	2317	CBI15253	unnamed protein product [Vitis vinifera]	2e-178	626
CRD_FB_c37873_g1_i1	697	CBI17596	unnamed protein product [Vitis vinifera]	1e-33	142
CRD_FB_c37877_g2_i2	3406	XP_002284945	PREDICTED: E3 SUMO-protein ligase SIZ1-like [Vitis vinifera]	0	1251
CRD_FB_c37877_g3_i1	1013	XP_004251114	PREDICTED: E3 SUMO-protein ligase SIZ1-like [Solanum lycopersicum]	1e-16	87.4
CRD_FB_c37886_g6_i2	1637	XP_002278613	PREDICTED: ATPase ASNA1 homolog [Vitis vinifera]	4e-146	518
CRD_FB_c37908_g4_i2	1339	ESR37980	hypothetical protein CICLE_v10028726mg [Citrus clementina]	4e-177	620
CRD_FB_c37913_g1_i4	1457	XP_004230465	PREDICTED: magnesium transporter NIPA2-like [Solanum lycopersicum]	1e-157	556
CRD_FB_c37914_g7_i2	2266	XP_002266069	PREDICTED: poly(A)-specific ribonuclease PARN-like [Vitis vinifera]	0	947
CRD_FB_c37947_g2_i1	1601	XP_002331321	predicted protein [Populus trichocarpa]	3e-47	189
CRD_FB_c37948_g1_i1	1168	EOY05351	Vesicle-associated membrane protein 726 isoform 2 [Theobroma cacao]	5e-99	361
CRD_FB_c37952_g2_i1	366	EEE91813	hypothetical protein POPTR_0006s15420g [Populus trichocarpa]	4e-33	139
CRD_FB_c37952_g2_i2	681	XP_002282822	PREDICTED: probable phospholipase A2 homolog 1 [Vitis vinifera]	8e-60	229
CRD_FB_c37954_g2_i3	1403	XP_002285694	PREDICTED: serine/threonine-protein phosphatase PP2A catalytic subunit [Vitis vinifera]	0	646
CRD_FB_c37954_g2_i4	337	XP_002285694	PREDICTED: serine/threonine-protein phosphatase PP2A catalytic subunit [Vitis vinifera]	4e-17	86.3
CRD_FB_c37964_g2_i1	570	XP_004246693	PREDICTED: 40S ribosomal protein S23-like [Solanum lycopersicum]	1e-77	288
CRD_FB_c37964_g4_i1	1704	XP_002283902	PREDICTED: metal transporter Nramp3 [Vitis vinifera]	0	818
CRD_FB_c37964_g5_i1	2037	XP_002285122	PREDICTED: metal transporter Nramp2-like [Vitis vinifera]	0	836
CRD_FB_c37978_g1_i1	2855	XP_002276482	PREDICTED: GTPase obg-like [Vitis vinifera]	0	714
CRD_FB_c37990_g1_i1	989	XP_002279679	PREDICTED: probable calcium-binding protein CML10 isoform 2 [Vitis vinifera]	3e-31	135
CRD_FB_c37995_g1_i7	2513	CAN80825	hypothetical protein VITISV_015452 [Vitis vinifera]	0	661
CRD_FB_c38000_g2_i2	1206	XP_002278670	PREDICTED: zinc finger protein ZAT9-like isoform 1 [Vitis vinifera]	2e-74	280
CRD_FB_c38011_g4_i1	1026	EOX98642	Class I glutamine amidotransferase-like superfamily protein [Theobroma cacao]	1e-100	366
CRD_FB_c38015_g1_i1	2180	XP_004239959	PREDICTED: laccase-12-like [Solanum lycopersicum]	0	976
CRD_FB_c38026_g1_i3	2232	XP_002268128	PREDICTED: uncharacterized protein sll1770-like [Vitis vinifera]	0	1071
CRD_FB_c38037_g1_i3	2010	XP_002268024	PREDICTED: uncharacterized protein LOC100248827 [Vitis vinifera]	4e-146	518
CRD_FB_c38047_g8_i1	909	XP_002277729	PREDICTED: 28 kDa heat- and acid-stable phosphoprotein isoform 1 [Vitis vinifera]	4e-50	198
CRD_FB_c38051_g2_i2	1425	XP_002283079	PREDICTED: CBS domain-containing protein CBSX1, chloroplastic-like [Vitis vinifera]	1e-85	317
CRD_FB_c38057_g1_i2	382	EHY57726	40S ribosomal protein S22 [Exophiala dermatitidis NIH/UT8656]	3e-56	216
CRD_FB_c38059_g10_i1	3211	AGD98700	trehalose-6-phosphate synthase [Camellia sinensis]	0	1716
CRD_FB_c38059_g4_i2	1541	XP_002278005	PREDICTED: probable transcription factor KAN2-like [Vitis vinifera]	2e-128	459
CRD_FB_c38059_g9_i1	1713	ABU45178	unknown [Solanum melongena]	7e-165	580
CRD_FB_c38064_g5_i2	1563	EOX96494	ELMO/CED-12 family protein isoform 1 [Theobroma cacao]	3e-141	502
CRD_FB_c38066_g1_i4	1733	XP_002277708	PREDICTED: uncharacterized protein LOC100241481 isoform 2 [Vitis vinifera]	2e-90	333
CRD_FB_c38068_g2_i1	1748	XP_002519480	s-adenosylmethionine synthetase, putative [Ricinus communis]	0	743
CRD_FB_c38069_g5_i1	733	XP_004289079	PREDICTED: uncharacterized protein LOC101295759 [Fragaria vesca subsp. vesca]	1e-78	292
CRD_FB_c38072_g2_i1	1310	EOY24641	RHOMBOID-like 2 [Theobroma cacao]	7e-124	444
CRD_FB_c38073_g1_i2	1564	CAN78085	hypothetical protein VITISV_034041 [Vitis vinifera]	8e-136	484
CRD_FB_c38076_g2_i1	831	XP_002266688	PREDICTED: homeobox-leucine zipper protein PROTODERMAL FACTOR 2 [Vitis vinifera]	6e-117	420
CRD_FB_c38084_g1_i3	2152	XP_002270908	PREDICTED: vacuolar amino acid transporter 1-like [Vitis vinifera]	0	743
CRD_FB_c38086_g2_i1	1424	EMJ12838	hypothetical protein PRUPE_ppa008766mg [Prunus persica]	1e-102	373
CRD_FB_c38108_g1_i1	323	XP_002281688	PREDICTED: macrophage erythroblast attacher [Vitis vinifera]	7e-29	125
CRD_FB_c38124_g11_i1	1748	XP_003549832	PREDICTED: probable pectate lyase 22 isoform 1 [Glycine max]	0	727
CRD_FB_c38129_g1_i1	1291	ADY77002	iron-sulfur cluster assembly protein NFU4 [Ipomoea batatas]	1e-107	390
CRD_FB_c38147_g2_i3	1842	BAE48793	sulfite oxidase [Codonopsis lanceolata]	0	732
CRD_FB_c38148_g1_i3	1336	EMJ04878	hypothetical protein PRUPE_ppa026393mg [Prunus persica]	8e-35	148
CRD_FB_c38157_g1_i2	1247	XP_002276681	PREDICTED: GDSL esterase/lipase At2g04570 [Vitis vinifera]	4e-136	484
CRD_FB_c38161_g1_i1	1693	CBI24336	unnamed protein product [Vitis vinifera]	9e-162	570
CRD_FB_c38174_g4_i1	2983	XP_002270295	PREDICTED: receptor-like serine/threonine-protein kinase SD1-8-like [Vitis vinifera]	0	1103
CRD_FB_c38177_g1_i2	490	XP_004238864	PREDICTED: repressor of RNA polymerase III transcription MAF1 homolog [Solanum lycopersicum]	3e-21	100
CRD_FB_c38187_g5_i1	310	XP_004237401	PREDICTED: TPR repeat-containing thioredoxin TTL4-like [Solanum lycopersicum]	2e-37	153
CRD_FB_c38194_g2_i3	2036	EMJ20404	hypothetical protein PRUPE_ppa017046mg [Prunus persica]	0	593
CRD_FB_c38227_g5_i1	1005	CBI32397	unnamed protein product [Vitis vinifera]	6e-51	201
CRD_FB_c38248_g1_i1	1324	XP_004138372	PREDICTED: 40S ribosomal protein SA-like [Cucumis sativus]	1e-117	423
CRD_FB_c38249_g2_i1	1385	XP_002284145	PREDICTED: transcription factor bHLH68 [Vitis vinifera]	1e-154	546
CRD_FB_c38257_g1_i4	1263	XP_004250971	PREDICTED: vacuolar protein sorting-associated protein 24 homolog 1-like [Solanum lycopersicum]	2e-87	323
CRD_FB_c38276_g2_i1	2331	EOY32864	F-box family protein isoform 1 [Theobroma cacao]	2e-172	606
CRD_FB_c38277_g2_i1	7630	EOY16826	Gigantea protein isoform 1 [Theobroma cacao]	0	1885
CRD_FB_c38289_g1_i1	1970	AGT80621	S-adenosylmethionine decarboxylase [Camellia sinensis]	3e-174	612
CRD_FB_c38292_g2_i3	1258	EOY15712	ZCW7 isoform 3 [Theobroma cacao]	2e-105	382
CRD_FB_c38293_g1_i1	1278	ESR56416	hypothetical protein CICLE_v10022381mg [Citrus clementina]	7e-105	380
CRD_FB_c38293_g2_i1	1185	XP_002274926	PREDICTED: ADP-ribosylation factor [Vitis vinifera]	3e-106	385
CRD_FB_c38296_g2_i1	608	BAB93530	mitogen-activated protein kinase [Solanum tuberosum]	4e-85	313
CRD_FB_c38302_g1_i1	2981	XP_002267637	PREDICTED: C2 domain-containing protein At1g53590-like [Vitis vinifera]	0	849
CRD_FB_c38307_g1_i2	1621	XP_002272557	PREDICTED: methyltransferase-like protein 7A [Vitis vinifera]	2e-95	350
CRD_FB_c38326_g1_i3	952	ESR63488	hypothetical protein CICLE_v10009764mg [Citrus clementina]	9e-56	217
CRD_FB_c38331_g11_i1	556	XP_004243331	PREDICTED: putative cell wall protein-like [Solanum lycopersicum]	8e-13	73.2
CRD_FB_c38332_g3_i2	1575	XP_002265377	PREDICTED: zinc finger protein CONSTANS-LIKE 10 [Vitis vinifera]	4e-70	265
CRD_FB_c38342_g1_i1	1307	ACN76858	seed ripening regulated protein [Camellia oleifera]	7e-101	367
CRD_FB_c38352_g1_i1	1011	EOY10776	Germin-like protein subfamily 1 member 18 [Theobroma cacao]	2e-96	352
CRD_FB_c38359_g1_i1	627	EMJ05183	hypothetical protein PRUPE_ppa000467mg [Prunus persica]	4e-92	337
CRD_FB_c38388_g3_i1	1069	XP_002328114	predicted protein [Populus trichocarpa]	7e-127	453
CRD_FB_c38392_g2_i2	2271	XP_002521188	RNA binding protein, putative [Ricinus communis]	1e-46	188
CRD_FB_c38394_g5_i1	635	XP_002273474	PREDICTED: acyl-coenzyme A thioesterase 8 [Vitis vinifera]	5e-48	190
CRD_FB_c38397_g11_i2	1222	XP_002510363	conserved hypothetical protein [Ricinus communis]	4e-88	325
CRD_FB_c38397_g4_i1	1517	CBI31382	unnamed protein product [Vitis vinifera]	4e-121	435
CRD_FB_c38397_g6_i1	1795	EOY13178	TCP family transcription factor 4, putative [Theobroma cacao]	5e-84	312
CRD_FB_c38407_g1_i2	835	EMJ20546	hypothetical protein PRUPE_ppa019419mg [Prunus persica]	9e-91	333
CRD_FB_c38417_g2_i2	2224	XP_004146581	PREDICTED: NAD(P)H dehydrogenase B3, mitochondrial-like [Cucumis sativus]	0	983
CRD_FB_c38420_g3_i2	561	EMJ03593	hypothetical protein PRUPE_ppa009414mg [Prunus persica]	4e-38	157
CRD_FB_c38423_g2_i1	2242	XP_002278061	PREDICTED: probable pectinesterase/pectinesterase inhibitor 34-like [Vitis vinifera]	0	779
CRD_FB_c38439_g3_i1	2212	XP_002275623	PREDICTED: S-type anion channel SLAH3-like [Vitis vinifera]	0	860
CRD_FB_c38441_g3_i4	818	XP_002267334	PREDICTED: methylglutaconyl-CoA hydratase, mitochondrial [Vitis vinifera]	2e-75	281
CRD_FB_c38443_g1_i5	2438	CBI19060	unnamed protein product [Vitis vinifera]	4e-153	542
CRD_FB_c38445_g3_i4	896	XP_002268061	PREDICTED: V-type proton ATPase subunit F [Vitis vinifera]	1e-62	239
CRD_FB_c38445_g7_i2	1805	AGH32898	actin [Camellia oleifera]	0	795
CRD_FB_c38465_g6_i1	2513	XP_004238737	PREDICTED: UPF0392 protein RCOM_0530710-like [Solanum lycopersicum]	0	744
CRD_FB_c38473_g9_i5	1798	CAN68165	hypothetical protein VITISV_008538 [Vitis vinifera]	2e-75	163
CRD_FB_c38477_g4_i1	2674	XP_002266702	PREDICTED: LRR receptor-like serine/threonine-protein kinase FEI 1-like isoform 1 [Vitis vinifera]	0	951
CRD_FB_c38478_g1_i2	548	CAC95126	gag-pol polyprotein [Populus deltoides]	1e-06	52.4
CRD_FB_c38479_g2_i1	613	XP_002275411	PREDICTED: tRNA-dihydrouridine synthase 3-like [Vitis vinifera]	2e-47	188
CRD_FB_c38482_g7_i1	1182	EMJ27658	hypothetical protein PRUPE_ppa024612mg [Prunus persica]	7e-107	387
CRD_FB_c38484_g2_i1	1240	ESR38693	hypothetical protein CICLE_v10025092mg [Citrus clementina]	1e-113	409
CRD_FB_c38484_g3_i2	2135	XP_002533794	conserved hypothetical protein [Ricinus communis]	7e-151	534
CRD_FB_c38484_g3_i5	2085	CBI26982	unnamed protein product [Vitis vinifera]	2e-128	459
CRD_FB_c38503_g18_i1	2769	XP_002276691	PREDICTED: putative RNA-binding protein Luc7-like 2 [Vitis vinifera]	6e-156	551
CRD_FB_c38508_g10_i2	1087	ABA54868	putative shikimate kinase [Fagus sylvatica]	4e-56	218
CRD_FB_c38508_g9_i4	2874	XP_004233052	PREDICTED: uncharacterized protein LOC101250471 [Solanum lycopersicum]	1e-153	544
CRD_FB_c38514_g3_i1	1385	XP_002513579	trehalose-6-phosphate synthase, putative [Ricinus communis]	3e-105	382
CRD_FB_c38520_g2_i1	564	XP_003523187	PREDICTED: protein SUPPRESSOR OF GENE SILENCING 3-like [Glycine max]	5e-14	58.2
CRD_FB_c38532_g1_i1	1338	XP_002525705	BTB/POZ domain-containing protein KCTD9, putative [Ricinus communis]	2e-139	495
CRD_FB_c38552_g2_i1	691	XP_002285578	PREDICTED: DNA-directed RNA polymerase II subunit RPB11 [Vitis vinifera]	2e-60	231
CRD_FB_c38560_g13_i1	1557	ADD10719	acetyl-CoA C-acetyltransferase protein [Camellia oleifera]	0	724
CRD_FB_c38566_g2_i1	2106	EEE87698	hypothetical protein POPTR_0009s13130g [Populus trichocarpa]	1e-111	404
CRD_FB_c38572_g2_i1	837	XP_002283490	PREDICTED: profilin-1 isoform 1 [Vitis vinifera]	1e-68	259
CRD_FB_c38573_g2_i1	1236	XP_004248669	PREDICTED: probable carboxylesterase 18-like [Solanum lycopersicum]	1e-124	446
CRD_FB_c38574_g19_i1	1682	EOX98000	Cryptochrome-interacting basic-helix-loop-helix 1, putative isoform 1 [Theobroma cacao]	6e-116	418
CRD_FB_c38585_g2_i4	1687	AFJ23868	jasmonate ZIM-domain protein 2 [Vitis quinquangularis]	1e-119	430
CRD_FB_c38594_g1_i6	1987	CBI17315	unnamed protein product [Vitis vinifera]	6e-104	378
CRD_FB_c38598_g1_i2	3720	Q2ABE5	RecName: Full=Retinoblastoma-related protein	0	1802
CRD_FB_c38601_g2_i5	781	XP_004237923	PREDICTED: uncharacterized protein LOC101258063 [Solanum lycopersicum]	2e-46	185
CRD_FB_c38602_g4_i1	579	XP_002278199	PREDICTED: uncharacterized protein LOC100258756 [Vitis vinifera]	2e-21	101
CRD_FB_c38606_g3_i1	236	EPS71374	hypothetical protein M569_03385, partial [Genlisea aurea]	3e-14	76.6
CRD_FB_c38606_g3_i2	299	EPS71374	hypothetical protein M569_03385, partial [Genlisea aurea]	1e-30	131
CRD_FB_c38612_g9_i2	2413	XP_002275593	PREDICTED: importin subunit alpha-1 [Vitis vinifera]	0	1003
CRD_FB_c38618_g1_i3	1744	EOY10174	Vacuolar ATP synthase subunit H family protein isoform 2 [Theobroma cacao]	0	783
CRD_FB_c38621_g1_i2	1687	EMJ10357	hypothetical protein PRUPE_ppa006016mg [Prunus persica]	1e-175	616
CRD_FB_c38632_g1_i2	2023	NP_001234232	serine/threonine-protein phosphatase 5 [Solanum lycopersicum]	0	900
CRD_FB_c38633_g1_i1	1093	XP_002274218	PREDICTED: 60S ribosomal protein L10a-1-like [Vitis vinifera]	2e-101	369
CRD_FB_c38639_g5_i2	881	ACI49697	polygalacturonase-inhibiting protein [Vaccinium corymbosum]	5e-88	324
CRD_FB_c38648_g4_i1	868	EOX98498	Xanthine/uracil permease family protein isoform 1 [Theobroma cacao]	1e-90	332
CRD_FB_c38655_g13_i2	1939	ADC34632	delta-8 sphingolipid desaturase [Primula auricula]	0	744
CRD_FB_c38659_g3_i1	2127	CBI31992	unnamed protein product [Vitis vinifera]	0	716
CRD_FB_c38682_g9_i1	3877	XP_002281154	PREDICTED: protein CHUP1, chloroplastic-like [Vitis vinifera]	0	1150
CRD_FB_c38706_g3_i1	850	XP_002268728	PREDICTED: uncharacterized protein LOC100241260 [Vitis vinifera]	2e-32	139
CRD_FB_c38719_g1_i7	3374	CBI31925	unnamed protein product [Vitis vinifera]	0	1069
CRD_FB_c38720_g4_i1	786	EMJ16272	hypothetical protein PRUPE_ppa012399mg [Prunus persica]	3e-52	204
CRD_FB_c38730_g3_i4	1386	EOY15049	Pathogenesis-related thaumatin superfamily protein [Theobroma cacao]	2e-124	446
CRD_FB_c38733_g1_i1	1350	AAL93153	class III peroxidase [Gossypium hirsutum]	2e-132	472
CRD_FB_c38744_g4_i1	2205	XP_002278244	PREDICTED: primary amine oxidase [Vitis vinifera]	0	1017
CRD_FB_c38752_g3_i4	2411	XP_004241809	PREDICTED: 3-ketoacyl-CoA synthase 11-like [Solanum lycopersicum]	0	904
CRD_FB_c38760_g7_i1	483	XP_002280049	PREDICTED: DEAD-box ATP-dependent RNA helicase 42-like [Vitis vinifera]	0.0003	44.3
CRD_FB_c38763_g2_i1	1910	XP_002276436	PREDICTED: crt homolog 1-like [Vitis vinifera]	3e-139	495
CRD_FB_c38770_g1_i1	2066	XP_002281432	PREDICTED: probable LRR receptor-like serine/threonine-protein kinase At1g67720 [Vitis vinifera]	0	728
CRD_FB_c38772_g3_i1	725	XP_002268778	PREDICTED: mediator of RNA polymerase II transcription subunit 22 [Vitis vinifera]	6e-50	197
CRD_FB_c38775_g1_i1	2235	AFI71901	flavonol 3-O-glucosyltransferase [Paeonia lactiflora]	0	722
CRD_FB_c38776_g5_i2	648	XP_002285179	PREDICTED: arginine N-methyltransferase 2 isoform 1 [Vitis vinifera]	3e-56	218
CRD_FB_c38789_g1_i2	1555	XP_002265636	PREDICTED: uncharacterized protein LOC100267328 isoform 1 [Vitis vinifera]	2e-127	456
CRD_FB_c38797_g2_i1	2218	XP_002274436	PREDICTED: uncharacterized protein LOC100241450 [Vitis vinifera]	0	667
CRD_FB_c38805_g1_i2	1225	XP_002267868	PREDICTED: uncharacterized protein LOC100255442 [Vitis vinifera]	4e-63	242
CRD_FB_c38810_g9_i2	968	EOY23099	Uncharacterized protein TCM_015097 [Theobroma cacao]	8e-74	277
CRD_FB_c38821_g1_i2	2955	EEE95167	hypothetical protein POPTR_0013s07550g [Populus trichocarpa]	0	657
CRD_FB_c38827_g9_i2	1142	CBI19906	unnamed protein product [Vitis vinifera]	2e-132	472
CRD_FB_c38829_g4_i2	1549	XP_002283075	PREDICTED: uncharacterized protein LOC100267048 [Vitis vinifera]	0	638
CRD_FB_c38830_g3_i3	3647	AGH32917	ketoacyl-ACP synthase II [Camellia chekiangoleosa]	0	972
CRD_FB_c38833_g4_i1	753	EOY22198	NB-ARC domain-containing disease resistance protein, putative isoform 1 [Theobroma cacao]	7e-44	177
CRD_FB_c38850_g5_i2	4014	XP_002277547	PREDICTED: ABC transporter B family member 2 [Vitis vinifera]	0	1971
CRD_FB_c38859_g5_i1	1484	ERM93551	hypothetical protein AMTR_s00004p00083710 [Amborella trichopoda]	1e-59	231
CRD_FB_c38863_g2_i5	412	CAN66913	hypothetical protein VITISV_007260 [Vitis vinifera]	3e-23	106
CRD_FB_c38864_g1_i1	1141	XP_002530205	glutathione-s-transferase theta, gst, putative [Ricinus communis]	1e-103	376
CRD_FB_c38878_g2_i3	1021	XP_002266597	PREDICTED: nascent polypeptide-associated complex subunit alpha-like [Vitis vinifera]	8e-72	270
CRD_FB_c38884_g2_i1	1477	ESR56601	hypothetical protein CICLE_v10021469mg [Citrus clementina]	6e-83	308
CRD_FB_c38887_g1_i1	1683	XP_004241428	PREDICTED: IAA-amino acid hydrolase ILR1-like 5-like [Solanum lycopersicum]	0	658
CRD_FB_c38895_g3_i1	1198	XP_003631614	PREDICTED: ABSCISIC ACID-INSENSITIVE 5-like protein 6-like isoform 3 [Vitis vinifera]	5e-79	295
CRD_FB_c38901_g1_i2	1373	CBI38848	unnamed protein product [Vitis vinifera]	4e-142	504
CRD_FB_c38910_g7_i2	1196	XP_002326147	predicted protein [Populus trichocarpa]	6e-120	431
CRD_FB_c38910_g9_i1	924	XP_004304270	PREDICTED: transmembrane protein 230-like [Fragaria vesca subsp. vesca]	2e-48	192
CRD_FB_c38914_g4_i1	1022	ABC86745	pollen-specific protein [Vitis pseudoreticulata]	3e-58	225
CRD_FB_c38915_g1_i2	1167	XP_002270283	PREDICTED: chromatin structure-remodeling complex protein BSH [Vitis vinifera]	2e-120	432
CRD_FB_c38917_g2_i2	1078	XP_002284133	PREDICTED: auxin-responsive protein IAA14-like isoform 1 [Vitis vinifera]	2e-95	349
CRD_FB_c38920_g1_i3	1393	ABK91948	proline dehydrogenase [Actinidia deliciosa]	0	657
CRD_FB_c38924_g5_i3	2257	XP_002263085	PREDICTED: methyl-CpG-binding domain-containing protein 2 [Vitis vinifera]	2e-107	390
CRD_FB_c38924_g5_i8	1000	XP_002315361	predicted protein [Populus trichocarpa]	4e-62	238
CRD_FB_c38934_g2_i2	1217	XP_004248688	PREDICTED: DNA-binding protein HEXBP-like isoform 2 [Solanum lycopersicum]	1e-120	433
CRD_FB_c38935_g5_i1	3755	XP_002273784	PREDICTED: squamosa promoter-binding-like protein 14-like [Vitis vinifera]	0	1375
CRD_FB_c38936_g3_i1	1280	XP_004248702	PREDICTED: uncharacterized protein LOC101262154 [Solanum lycopersicum]	8e-170	596
CRD_FB_c38941_g1_i2	987	EOY31549	Uncharacterized protein isoform 1 [Theobroma cacao]	3e-60	232
CRD_FB_c38942_g2_i2	2701	CBI40966	unnamed protein product [Vitis vinifera]	0	652
CRD_FB_c38946_g12_i1	362	AGD98708	aquaporin protein 5 [Camellia sinensis]	5e-36	149
CRD_FB_c38946_g15_i1	1082	XP_004231834	PREDICTED: uncharacterized protein LOC101258805 [Solanum lycopersicum]	1e-75	277
CRD_FB_c38946_g5_i1	1946	AAB69727	3-hydroxy-3-methylglutaryl coenzyme A reductase [Camptotheca acuminata]	0	888
CRD_FB_c38946_g5_i2	1580	AGB06349	HMG-CoA reductase [Camellia sinensis]	0	871
CRD_FB_c38946_g8_i1	1391	AGD98712	aquaporin protein 9 [Camellia sinensis]	4e-142	504
CRD_FB_c38946_g9_i2	1234	AFB82643	aquaporin [Camellia sinensis]	5e-158	557
CRD_FB_c38953_g6_i1	1395	EOY31026	Binding isoform 1 [Theobroma cacao]	1e-113	410
CRD_FB_c38954_g1_i1	1729	XP_002284333	PREDICTED: casein kinase II subunit alpha isoform 1 [Vitis vinifera]	0	652
CRD_FB_c38963_g2_i1	1294	XP_002275521	PREDICTED: probable calcium-binding protein CML48 [Vitis vinifera]	6e-91	334
CRD_FB_c38968_g2_i2	1767	ESR60940	hypothetical protein CICLE_v10015500mg [Citrus clementina]	0	704
CRD_FB_c38973_g4_i1	1993	XP_002273502	PREDICTED: GATA transcription factor 9-like [Vitis vinifera]	3e-110	399
CRD_FB_c38981_g2_i1	586	CAN64615	hypothetical protein VITISV_036196 [Vitis vinifera]	1e-70	180
CRD_FB_c38984_g2_i1	2585	EMJ23757	hypothetical protein PRUPE_ppa008364mg [Prunus persica]	1e-80	301
CRD_FB_c38988_g2_i4	725	EOY32593	Zinc finger A20 and AN1 domain-containing stress-associated protein 8 isoform 1 [Theobroma cacao]	4e-65	247
CRD_FB_c38989_g8_i1	2914	XP_002277528	PREDICTED: uncharacterized protein LOC100253453 [Vitis vinifera]	0	732
CRD_FB_c38995_g1_i2	1621	EOY13835	Uncharacterized protein isoform 3 [Theobroma cacao]	1e-09	65.1
CRD_FB_c39001_g4_i1	1184	XP_002270577	PREDICTED: E3 ubiquitin ligase BIG BROTHER-related [Vitis vinifera]	4e-94	345
CRD_FB_c39004_g2_i3	747	EMJ06492	hypothetical protein PRUPE_ppa006696mg [Prunus persica]	7e-41	167
CRD_FB_c39005_g5_i4	2365	XP_002282279	PREDICTED: probable serine/threonine-protein kinase DDB_G0279405-like [Vitis vinifera]	0	662
CRD_FB_c39005_g6_i2	915	AFK37806	unknown [Lotus japonicus]	7e-87	320
CRD_FB_c39007_g1_i2	2252	ESR39157	hypothetical protein CICLE_v10025298mg [Citrus clementina]	0	994
CRD_FB_c39007_g2_i1	1510	XP_002510871	phosphoglucomutase, putative [Ricinus communis]	0	761
CRD_FB_c39007_g3_i1	2369	ESR61449	hypothetical protein CICLE_v10014721mg [Citrus clementina]	0	1040
CRD_FB_c39011_g2_i2	287	EOY05953	Cellulose synthase like G2 [Theobroma cacao]	9e-20	95.1
CRD_FB_c39041_g4_i1	1976	XP_002264962	PREDICTED: isoprenylcysteine alpha-carbonyl methylesterase ICME [Vitis vinifera]	1e-168	593
CRD_FB_c39048_g1_i3	1629	XP_002284414	PREDICTED: SEC12-like protein 2-like [Vitis vinifera]	4e-141	501
CRD_FB_c39050_g16_i1	1525	YP_717161	hypothetical protein BrnapMp064 [Brassica napus]	3e-30	132
CRD_FB_c39076_g3_i1	1100	XP_002272882	PREDICTED: peroxisome biogenesis protein 7 [Vitis vinifera]	3e-174	611
CRD_FB_c39083_g21_i2	1504	CBI24913	unnamed protein product [Vitis vinifera]	2e-172	605
CRD_FB_c39083_g21_i5	423	CBI24913	unnamed protein product [Vitis vinifera]	7e-44	175
CRD_FB_c39083_g21_i6	560	EOX96664	FMN-linked oxidoreductases superfamily protein isoform 1 [Theobroma cacao]	3e-67	253
CRD_FB_c39101_g3_i3	838	XP_003631763	PREDICTED: trafficking protein particle complex subunit 9-like isoform 2 [Vitis vinifera]	3e-64	244
CRD_FB_c39110_g16_i2	856	XP_004141895	PREDICTED: F-box-like/WD repeat-containing protein TBL1XR1-like [Cucumis sativus]	3e-108	391
CRD_FB_c39118_g3_i2	2210	XP_002279963	PREDICTED: uncharacterized protein LOC100265339 [Vitis vinifera]	2e-140	499
CRD_FB_c39126_g1_i1	649	XP_004245912	PREDICTED: uncharacterized protein LOC101248601 [Solanum lycopersicum]	2e-69	261
CRD_FB_c39129_g2_i1	2839	AEL33280	putative auxin-induced protein [Camellia sinensis]	0	697
CRD_FB_c39129_g3_i1	563	XP_002513121	conserved hypothetical protein [Ricinus communis]	2e-30	132
CRD_FB_c39132_g2_i1	1318	XP_002284585	PREDICTED: probable carboxylesterase 2-like [Vitis vinifera]	2e-126	452
CRD_FB_c39134_g4_i1	615	XP_003631656	PREDICTED: 50S ribosomal protein L27-like [Vitis vinifera]	4e-61	233
CRD_FB_c39137_g6_i1	952	XP_004165762	PREDICTED: remorin-like [Cucumis sativus]	2e-51	202
CRD_FB_c39149_g2_i3	639	ESR41418	hypothetical protein CICLE_v10027550mg [Citrus clementina]	3e-53	207
CRD_FB_c39155_g1_i2	1779	XP_003630013	Lsd1-like protein [Medicago truncatula]	1e-84	314
CRD_FB_c39159_g1_i2	2264	XP_002304327	calcium dependent protein kinase 16 [Populus trichocarpa]	0	888
CRD_FB_c39160_g1_i2	1355	EOY13835	Uncharacterized protein isoform 3 [Theobroma cacao]	2e-13	77.4
CRD_FB_c39165_g1_i2	2333	XP_002268040	PREDICTED: uncharacterized protein LOC100263435 [Vitis vinifera]	0	769
CRD_FB_c39192_g2_i1	2054	XP_002267147	PREDICTED: uncharacterized protein LOC100267076 [Vitis vinifera]	2e-157	556
CRD_FB_c39193_g4_i2	1548	EMJ13157	hypothetical protein PRUPE_ppa006512mg [Prunus persica]	0	769
CRD_FB_c39195_g3_i1	2798	XP_002271879	PREDICTED: uncharacterized protein LOC100247873 [Vitis vinifera]	0	912
CRD_FB_c39205_g10_i1	1050	ADU56174	ubiquitin-conjugating family protein [Jatropha curcas]	7e-79	294
CRD_FB_c39217_g1_i3	1996	XP_002285767	PREDICTED: UDP-glycosyltransferase 85A3 [Vitis vinifera]	0	664
CRD_FB_c39221_g19_i1	674	XP_004235360	PREDICTED: putative gamma-glutamylcyclotransferase At3g02910-like [Solanum lycopersicum]	1e-55	216
CRD_FB_c39221_g7_i2	1431	ABU41826	adenylate kinase [Ipomoea batatas]	2e-120	432
CRD_FB_c39225_g1_i1	2127	XP_002269614	PREDICTED: L-ascorbate oxidase homolog [Vitis vinifera]	0	954
CRD_FB_c39230_g2_i3	807	CAN68994	hypothetical protein VITISV_040294 [Vitis vinifera]	5e-113	407
CRD_FB_c39234_g10_i1	743	XP_003621457	Histone H3 [Medicago truncatula]	3e-59	228
CRD_FB_c39234_g9_i1	1329	XP_004147628	PREDICTED: signal recognition particle 19 kDa protein-like [Cucumis sativus]	2e-56	220
CRD_FB_c39235_g4_i2	1039	EMJ21728	hypothetical protein PRUPE_ppa009433mg [Prunus persica]	3e-111	401
CRD_FB_c39235_g4_i6	1394	ESR58702	hypothetical protein CICLE_v10021491mg [Citrus clementina]	4e-125	448
CRD_FB_c39240_g3_i1	2281	ABC86708	putative WRKY1b transcription factor [Coffea arabica]	2e-175	616
CRD_FB_c39248_g2_i2	514	XP_002283713	PREDICTED: probable iron/ascorbate oxidoreductase DDB_G0283291-like isoform 2 [Vitis vinifera]	5e-53	206
CRD_FB_c39253_g3_i1	952	ADJ67438	ethylene response factor 9 [Actinidia deliciosa]	8e-39	160
CRD_FB_c39265_g19_i1	1030	XP_004232066	PREDICTED: uncharacterized protein LOC101255050 [Solanum lycopersicum]	3e-47	189
CRD_FB_c39269_g1_i1	2239	XP_002282991	PREDICTED: T-complex protein 1 subunit gamma [Vitis vinifera]	0	1030
CRD_FB_c39272_g1_i1	3477	XP_002278001	PREDICTED: LRR receptor-like serine/threonine-protein kinase RCH1-like [Vitis vinifera]	0	1503
CRD_FB_c39277_g2_i3	749	EEF02570	hypothetical protein POPTR_0010s23570g [Populus trichocarpa]	3e-32	138
CRD_FB_c39284_g5_i2	1208	XP_004235825	PREDICTED: 50S ribosomal protein L14-like [Solanum lycopersicum]	8e-55	214
CRD_FB_c39284_g7_i2	1908	XP_002265565	PREDICTED: F-box protein At-B-like [Vitis vinifera]	0	655
CRD_FB_c39284_g8_i1	1289	EOX92950	ATP synthase subunit d, putative isoform 1 [Theobroma cacao]	2e-130	465
CRD_FB_c39288_g1_i1	1642	XP_002273100	PREDICTED: probable protein phosphatase 2C 42 [Vitis vinifera]	5e-175	614
CRD_FB_c39297_g2_i1	2727	ESR47730	hypothetical protein CICLE_v10001148mg [Citrus clementina]	0	796
CRD_FB_c39298_g4_i3	2449	XP_002283836	PREDICTED: uncharacterized protein LOC100259028 [Vitis vinifera]	0	818
CRD_FB_c39303_g1_i1	955	CBI36595	unnamed protein product [Vitis vinifera]	2e-52	169
CRD_FB_c39311_g3_i3	1764	EOY12476	SMAD/FHA domain-containing protein isoform 5 [Theobroma cacao]	3e-111	402
CRD_FB_c39311_g5_i1	1092	ESR57549	hypothetical protein CICLE_v10021143mg [Citrus clementina]	1e-141	502
CRD_FB_c39313_g3_i6	1137	EOY16465	BTB/POZ domain-containing protein [Theobroma cacao]	8e-105	380
CRD_FB_c39316_g5_i2	558	XP_002284819	PREDICTED: protein PLANT CADMIUM RESISTANCE 2 [Vitis vinifera]	3e-46	184
CRD_FB_c39320_g3_i1	1367	XP_002280019	PREDICTED: uncharacterized protein LOC100262676 [Vitis vinifera]	4e-174	611
CRD_FB_c39324_g4_i1	2299	ESR35758	hypothetical protein CICLE_v10028005mg [Citrus clementina]	0	937
CRD_FB_c39324_g5_i1	1181	XP_002281228	PREDICTED: RNA-binding protein 8A [Vitis vinifera]	2e-70	266
CRD_FB_c39325_g4_i1	1118	XP_002285328	PREDICTED: axial regulator YABBY 5 [Vitis vinifera]	7e-90	330
CRD_FB_c39326_g2_i1	1203	XP_002284121	PREDICTED: auxin-induced protein 22D [Vitis vinifera]	4e-78	291
CRD_FB_c39326_g2_i6	780	XP_002307625	predicted protein [Populus trichocarpa]	1e-17	60.5
CRD_FB_c39326_g3_i1	953	XP_002517529	Auxin-responsive protein IAA1, putative [Ricinus communis]	1e-74	279
CRD_FB_c39326_g3_i2	813	NP_001268086	auxin-induced protein 22A-like [Vitis vinifera]	5e-56	217
CRD_FB_c39326_g7_i1	840	XP_003547617	PREDICTED: uncharacterized protein LOC100776264 [Glycine max]	2e-88	325
CRD_FB_c39328_g2_i1	544	AFO10123	MADS-box domain protein [Camellia sinensis]	5e-33	140
CRD_FB_c39332_g14_i1	1019	CBI26971	unnamed protein product [Vitis vinifera]	2e-81	302
CRD_FB_c39333_g6_i3	2816	XP_002284814	PREDICTED: putative tRNA pseudouridine synthase Pus10-like [Vitis vinifera]	0	709
CRD_FB_c39343_g12_i1	1428	ESR53223	hypothetical protein CICLE_v10020676mg [Citrus clementina]	3e-180	631
CRD_FB_c39345_g1_i3	1437	ADW78849	galactinol synthase [Solanum tuberosum]	2e-162	572
CRD_FB_c39351_g4_i1	622	EOY12857	Beta-glucosidase 45, putative [Theobroma cacao]	3e-77	287
CRD_FB_c39355_g1_i1	2068	XP_002285551	PREDICTED: uncharacterized protein LOC100246883 [Vitis vinifera]	0	802
CRD_FB_c39357_g2_i2	1076	XP_002283733	PREDICTED: ribokinase [Vitis vinifera]	1e-106	386
CRD_FB_c39359_g1_i2	2833	EOY04522	Pyrimidine 4 isoform 1 [Theobroma cacao]	0	819
CRD_FB_c39359_g5_i1	1254	XP_002270894	PREDICTED: ER lumen protein retaining receptor [Vitis vinifera]	2e-125	449
CRD_FB_c39364_g2_i1	1751	XP_004236810	PREDICTED: diphosphomevalonate decarboxylase-like [Solanum lycopersicum]	0	723
CRD_FB_c39372_g23_i1	1367	XP_004241528	PREDICTED: CASP-like protein At2g36330-like [Solanum lycopersicum]	2e-66	253
CRD_FB_c39381_g2_i3	1683	ERP65285	STEROL-4ALPHA-METHYL OXIDASE 1-1 family protein [Populus trichocarpa]	2e-138	493
CRD_FB_c39382_g11_i2	1893	XP_002284065	PREDICTED: phosphoserine phosphatase, chloroplastic [Vitis vinifera]	4e-133	475
CRD_FB_c39391_g3_i1	695	CAN74401	hypothetical protein VITISV_043630 [Vitis vinifera]	4e-86	317
CRD_FB_c39393_g8_i11	1998	NP_001267927	CBL-interacting protein kinase 14 [Vitis vinifera]	0	397
CRD_FB_c39393_g8_i5	1841	NP_001267927	CBL-interacting protein kinase 14 [Vitis vinifera]	0	701
CRD_FB_c39398_g2_i1	1498	EOY06170	CCT motif family protein isoform 1 [Theobroma cacao]	3e-88	326
CRD_FB_c39405_g6_i1	2840	ESR39418	hypothetical protein CICLE_v10024796mg [Citrus clementina]	0	1527
CRD_FB_c39417_g7_i3	452	EOY27168	S-adenosyl-L-methionine-dependent methyltransferases superfamily protein isoform 2 [Theobroma cacao]	9e-23	105
CRD_FB_c39421_g4_i1	3252	CBI39809	unnamed protein product [Vitis vinifera]	0	1703
CRD_FB_c39424_g1_i1	2262	BAH10700	GDP-mannose 4,6-dehydratase [Nicotiana benthamiana]	0	674
CRD_FB_c39426_g4_i1	2105	XP_004302567	PREDICTED: transmembrane protein 87B-like [Fragaria vesca subsp. vesca]	0	749
CRD_FB_c39439_g1_i2	3076	XP_002281590	PREDICTED: pollen-specific leucine-rich repeat extensin-like protein 1-like, partial [Vitis vinifera]	6e-158	558
CRD_FB_c39439_g1_i4	1190	EOY30845	Leucine-rich repeat family protein [Theobroma cacao]	2e-47	189
CRD_FB_c39463_g1_i1	3139	XP_002265359	PREDICTED: cyclin-dependent kinase F-4-like [Vitis vinifera]	0	718
CRD_FB_c39463_g1_i4	1997	CAN69667	hypothetical protein VITISV_001500 [Vitis vinifera]	0	667
CRD_FB_c39466_g1_i1	745	XP_004304397	PREDICTED: nuclear transcription factor Y subunit B-10-like [Fragaria vesca subsp. vesca]	3e-12	72
CRD_FB_c39466_g6_i1	1402	XP_002278716	PREDICTED: nuclear transcription factor Y subunit B-8-like isoform 1 [Vitis vinifera]	6e-77	288
CRD_FB_c39467_g1_i1	887	EOY28217	Pollen Ole e 1 allergen and extensin family protein, putative [Theobroma cacao]	0.0002	46.2
CRD_FB_c39468_g1_i2	1737	EMJ06400	hypothetical protein PRUPE_ppa005809mg [Prunus persica]	0	828
CRD_FB_c39484_g1_i3	1844	XP_002274748	PREDICTED: UDP-glycosyltransferase 90A1-like [Vitis vinifera]	3e-173	608
CRD_FB_c39487_g1_i1	1908	AGC59769	3-ketoacyl-CoA thiolase 1 [Rehmannia glutinosa]	0	798
CRD_FB_c39490_g8_i1	855	XP_004252888	PREDICTED: mitochondria fission 1 protein-like [Solanum lycopersicum]	8e-66	250
CRD_FB_c39493_g2_i1	2262	XP_004253236	PREDICTED: phosphatidylinositide phosphatase SAC1-like [Solanum lycopersicum]	0	961
CRD_FB_c39494_g7_i4	906	CAN80371	hypothetical protein VITISV_014723 [Vitis vinifera]	7e-54	184
CRD_FB_c39495_g5_i2	1712	XP_002282782	PREDICTED: ribosomal RNA processing protein 36 homolog [Vitis vinifera]	6e-92	338
CRD_FB_c39495_g6_i3	588	XP_002285704	PREDICTED: transcription initiation factor TFIID subunit 7-like [Vitis vinifera]	1e-64	245
CRD_FB_c39507_g2_i7	5041	XP_002270485	PREDICTED: alpha-glucan water dikinase, chloroplastic [Vitis vinifera]	0	1560
CRD_FB_c39507_g9_i1	1729	EOY04657	Plant stearoyl-acyl-carrier-protein desaturase family protein [Theobroma cacao]	0	755
CRD_FB_c39508_g1_i1	1237	XP_002303455	predicted protein [Populus trichocarpa]	6e-112	404
CRD_FB_c39508_g1_i3	1854	XP_002303455	predicted protein [Populus trichocarpa]	0	677
CRD_FB_c39521_g1_i1	1980	EOY22446	Arginosuccinate synthase family isoform 1 [Theobroma cacao]	0	839
CRD_FB_c39526_g4_i7	4423	XP_002273836	PREDICTED: conserved oligomeric Golgi complex subunit 3-like [Vitis vinifera]	0	1316
CRD_FB_c39527_g5_i1	436	XP_004243644	PREDICTED: uncharacterized protein LOC101256605 [Solanum lycopersicum]	4e-30	129
CRD_FB_c39531_g3_i4	1727	XP_004493117	PREDICTED: WD repeat-containing protein LWD1-like [Cicer arietinum]	0	665
CRD_FB_c39532_g1_i2	6094	XP_002285900	PREDICTED: DNA-directed RNA polymerase II subunit RPB1-like [Vitis vinifera]	0	2997
CRD_FB_c39535_g5_i8	1979	XP_003517756	PREDICTED: aldehyde dehydrogenase family 2 member B7, mitochondrial-like [Glycine max]	0	892
CRD_FB_c39536_g6_i2	213	XP_003633115	PREDICTED: asparaginyl-tRNA synthetase, cytoplasmic 1-like [Vitis vinifera]	1e-23	108
CRD_FB_c39546_g2_i2	2266	XP_002277259	PREDICTED: protein IQ-DOMAIN 31-like [Vitis vinifera]	7e-149	528
CRD_FB_c39549_g1_i7	2315	EOX93764	Gb:AAB97010.1 isoform 1 [Theobroma cacao]	0	1052
CRD_FB_c39550_g13_i6	3069	XP_002271969	PREDICTED: uncharacterized protein LOC100245196 [Vitis vinifera]	0	997
CRD_FB_c39553_g8_i1	2220	XP_004169123	PREDICTED: uncharacterized LOC101218166 [Cucumis sativus]	0	660
CRD_FB_c39555_g1_i1	3125	XP_002271735	PREDICTED: uncharacterized protein LOC100254459 [Vitis vinifera]	0	900
CRD_FB_c39557_g2_i2	2080	CBI36172	unnamed protein product [Vitis vinifera]	8e-134	478
CRD_FB_c39561_g1_i7	4748	XP_002284885	PREDICTED: ABC transporter G family member 32 [Vitis vinifera]	0	2397
CRD_FB_c39567_g4_i2	1361	ABC01897	protein transport SEC13-like protein [Solanum tuberosum]	4e-153	439
CRD_FB_c39570_g4_i1	1606	CBI19319	unnamed protein product [Vitis vinifera]	1e-116	420
CRD_FB_c39572_g1_i4	2938	XP_002276492	PREDICTED: AP2/ERF and B3 domain-containing transcription factor At1g51120-like [Vitis vinifera]	3e-104	380
CRD_FB_c39572_g4_i1	916	ADX86812	MADS domain transcription factor [Camellia japonica]	1e-95	349
CRD_FB_c39574_g8_i2	829	XP_001780521	predicted protein [Physcomitrella patens subsp. patens]	7e-09	61.2
CRD_FB_c39575_g4_i1	502	CBI18109	unnamed protein product [Vitis vinifera]	8e-43	172
CRD_FB_c39578_g7_i1	1948	XP_002276608	PREDICTED: MLO9 protein [Vitis vinifera]	0	780
CRD_FB_c39579_g1_i1	1569	ABK93944	unknown [Populus trichocarpa]	4e-163	574
CRD_FB_c39582_g1_i1	811	EMT33700	Tubulin beta-3 chain [Aegilops tauschii]	6e-145	513
CRD_FB_c39582_g1_i11	1221	EMT00232	Tubulin beta-2 chain [Aegilops tauschii]	0	752
CRD_FB_c39582_g1_i2	1782	tpg|DAA57202.1|	TPA: beta tubulin6 [Zea mays]	0	831
CRD_FB_c39584_g8_i1	2007	XP_002264285	PREDICTED: U3 small nucleolar RNA-associated protein 18 homolog [Vitis vinifera]	0	829
CRD_FB_c39585_g4_i1	1570	ESR63421	hypothetical protein CICLE_v10009422mg [Citrus clementina]	9e-81	301
CRD_FB_c39590_g2_i1	391	XP_002283510	PREDICTED: T-complex protein 1 subunit zeta [Vitis vinifera]	1e-27	120
CRD_FB_c39596_g8_i1	3769	XP_002266930	PREDICTED: glucose-6-phosphate 1-dehydrogenase, chloroplastic [Vitis vinifera]	0	983
CRD_FB_c39598_g2_i1	1839	XP_002270927	PREDICTED: sugar transporter ERD6-like 7-like [Vitis vinifera]	0	744
CRD_FB_c39606_g11_i1	3436	XP_002276507	PREDICTED: protein IQ-DOMAIN 14-like [Vitis vinifera]	0	675
CRD_FB_c39609_g8_i7	2038	XP_002521322	protein with unknown function [Ricinus communis]	7e-74	278
CRD_FB_c39616_g15_i2	1267	XP_002283863	PREDICTED: uncharacterized protein LOC100260770 [Vitis vinifera]	3e-81	302
CRD_FB_c39621_g9_i1	4936	CAN61876	hypothetical protein VITISV_001730 [Vitis vinifera]	0	1001
CRD_FB_c39624_g1_i1	1132	AGI78464	GDP-L-galactose phosphorylase [Camellia sinensis]	8e-78	290
CRD_FB_c39628_g2_i4	3291	XP_002275272	PREDICTED: uncharacterized protein LOC100250601 [Vitis vinifera]	4e-155	549
CRD_FB_c39629_g1_i2	1953	AGI78462	GDP-mannose-3',5'-epimerase [Camellia sinensis]	0	758
CRD_FB_c39632_g2_i1	1117	XP_002280334	PREDICTED: axial regulator YABBY 1 [Vitis vinifera]	3e-88	325
CRD_FB_c39638_g1_i3	1338	XP_004230782	PREDICTED: B3 domain-containing protein At5g42700-like [Solanum lycopersicum]	2e-68	259
CRD_FB_c39641_g3_i2	3173	XP_002525518	Disease resistance protein RPM1, putative [Ricinus communis]	0	843
CRD_FB_c39641_g4_i1	1182	XP_002276441	PREDICTED: probable peptidyl-prolyl cis-trans isomerase isoform 1 [Vitis vinifera]	3e-103	375
CRD_FB_c39643_g2_i5	1262	EOX91716	Uncharacterized protein TCM_000812 [Theobroma cacao]	2e-140	498
CRD_FB_c39645_g4_i1	1104	XP_002264957	PREDICTED: aquaporin NIP1-2 [Vitis vinifera]	8e-121	433
CRD_FB_c39649_g5_i2	4851	XP_002273908	PREDICTED: DEAD-box ATP-dependent RNA helicase 46-like isoform 1 [Vitis vinifera]	0	905
CRD_FB_c39652_g2_i1	919	AGH32908	squalene epoxidase [Camellia oleifera]	3e-109	394
CRD_FB_c39652_g9_i1	1620	XP_003635669	PREDICTED: phosphoserine aminotransferase, chloroplastic-like [Vitis vinifera]	0	665
CRD_FB_c39658_g7_i8	750	CAN60895	hypothetical protein VITISV_023239 [Vitis vinifera]	6e-59	227
CRD_FB_c39662_g2_i1	268	BAF98468	cytochrome P450 [Coptis japonica var. dissecta]	5e-17	85.9
CRD_FB_c39675_g3_i2	1972	CAN65390	hypothetical protein VITISV_038363 [Vitis vinifera]	0	932
CRD_FB_c39682_g3_i3	882	XP_002281703	PREDICTED: uncharacterized protein LOC100250247 [Vitis vinifera]	8e-70	263
CRD_FB_c39689_g6_i1	1497	XP_002283513	PREDICTED: ribosome production factor 2 homolog [Vitis vinifera]	2e-131	469
CRD_FB_c39694_g4_i1	2716	EOY32686	Calcium-dependent protein kinase 19 isoform 1 [Theobroma cacao]	0	914
CRD_FB_c39700_g1_i5	2002	CBI32887	unnamed protein product [Vitis vinifera]	1e-103	377
CRD_FB_c39704_g3_i1	2353	XP_002265801	PREDICTED: protein kinase G11A-like [Vitis vinifera]	0	676
CRD_FB_c39708_g3_i4	2094	CBI35691	unnamed protein product [Vitis vinifera]	2e-117	423
CRD_FB_c39709_g4_i3	791	XP_002526685	light-inducible protein atls1, putative [Ricinus communis]	2e-42	172
CRD_FB_c39710_g7_i4	2211	XP_002281316	PREDICTED: uncharacterized protein LOC100249171 [Vitis vinifera]	1e-140	500
CRD_FB_c39726_g3_i3	2233	XP_002267774	PREDICTED: probable receptor-like protein kinase At5g39020-like [Vitis vinifera]	3e-180	632
CRD_FB_c39728_g14_i1	1546	XP_003555069	PREDICTED: probable non-specific lipid-transfer protein AKCS9-like [Glycine max]	8e-32	138
CRD_FB_c39731_g6_i2	1868	XP_002279814	PREDICTED: probable beta-1,3-galactosyltransferase 2-like isoform 1 [Vitis vinifera]	0	669
CRD_FB_c39736_g1_i2	696	XP_004249060	PREDICTED: probable protein phosphatase 2C 33-like [Solanum lycopersicum]	3e-49	194
CRD_FB_c39745_g8_i1	266	ESR39137	hypothetical protein CICLE_v10025320mg [Citrus clementina]	6e-40	162
CRD_FB_c39750_g3_i1	641	ADY38689	actin [Camellia sinensis]	1e-110	398
CRD_FB_c39750_g7_i3	1000	ABK96176	unknown [Populus trichocarpa]	1e-120	432
CRD_FB_c39757_g2_i1	953	XP_002280177	PREDICTED: uncharacterized protein LOC100260024 [Vitis vinifera]	1e-33	143
CRD_FB_c39763_g1_i7	557	ESR36777	hypothetical protein CICLE_v10029871mg [Citrus clementina]	1e-35	149
CRD_FB_c39763_g1_i9	521	EOX97810	SAUR-like auxin-responsive protein family [Theobroma cacao]	2e-34	144
CRD_FB_c39775_g12_i1	1442	ESR32826	hypothetical protein CICLE_v10005679mg [Citrus clementina]	4e-109	395
CRD_FB_c39782_g1_i3	3163	XP_002282657	PREDICTED: lon protease homolog 2, peroxisomal [Vitis vinifera]	0	1523
CRD_FB_c39797_g8_i3	3294	XP_002263241	PREDICTED: ATPase 8, plasma membrane-type [Vitis vinifera]	0	1380
CRD_FB_c39800_g13_i3	2035	ESR43786	hypothetical protein CICLE_v10011910mg [Citrus clementina]	2e-134	480
CRD_FB_c39807_g5_i1	3184	XP_002271840	PREDICTED: ubiquitin carboxyl-terminal hydrolase 19-like [Vitis vinifera]	0	847
CRD_FB_c39808_g3_i1	3040	ESR63727	hypothetical protein CICLE_v10007495mg [Citrus clementina]	1e-36	155
CRD_FB_c39822_g5_i1	2427	XP_002274215	PREDICTED: uncharacterized protein LOC100263481 [Vitis vinifera]	0	690
CRD_FB_c39828_g1_i2	2688	EOY16050	Glycosyl hydrolase family protein isoform 3 [Theobroma cacao]	0	1172
CRD_FB_c39830_g1_i2	946	EMJ28353	hypothetical protein PRUPE_ppa026708mg [Prunus persica]	4e-73	275
CRD_FB_c39835_g1_i2	1999	XP_002283449	PREDICTED: chaperone protein dnaJ 15 [Vitis vinifera]	0	663
CRD_FB_c39837_g9_i1	1194	XP_002270699	PREDICTED: ras-related protein RABF1 [Vitis vinifera]	1e-100	367
CRD_FB_c39840_g2_i3	1670	XP_002526431	protein with unknown function [Ricinus communis]	1e-111	404
CRD_FB_c39841_g3_i2	436	XP_004238931	PREDICTED: 50S ribosomal protein L15, chloroplastic-like [Solanum lycopersicum]	1e-21	101
CRD_FB_c39841_g4_i2	2070	XP_002517369	ATP binding protein, putative [Ricinus communis]	2e-84	314
CRD_FB_c39848_g3_i1	1020	EOY34616	HIT-type Zinc finger family protein isoform 1 [Theobroma cacao]	4e-68	258
CRD_FB_c39848_g5_i1	2658	XP_002270435	PREDICTED: protein KRI1 homolog [Vitis vinifera]	5e-94	346
CRD_FB_c39861_g1_i2	1849	EPS73973	hypothetical protein M569_00781 [Genlisea aurea]	0	696
CRD_FB_c39867_g2_i8	2717	XP_002284987	PREDICTED: vesicle-fusing ATPase-like [Vitis vinifera]	0	1249
CRD_FB_c39880_g1_i1	754	XP_002511819	malic enzyme, putative [Ricinus communis]	1e-40	166
CRD_FB_c39885_g8_i3	553	EMJ19270	hypothetical protein PRUPE_ppa006329mg [Prunus persica]	5e-57	219
CRD_FB_c39886_g4_i1	1445	EOY23552	CLP protease regulatory subunit X isoform 1 [Theobroma cacao]	8e-167	587
CRD_FB_c39886_g5_i3	1364	EOY23553	CLP protease regulatory subunit X isoform 2 [Theobroma cacao]	1e-50	200
CRD_FB_c39889_g7_i2	1972	XP_004234519	PREDICTED: cation/H(+) antiporter 2-like [Solanum lycopersicum]	0	766
CRD_FB_c39899_g5_i3	2226	XP_002279219	PREDICTED: AUX-1-like protein [Vitis vinifera]	0	859
CRD_FB_c39899_g6_i2	1582	XP_002272562	PREDICTED: uncharacterized protein LOC100259885 [Vitis vinifera]	2e-51	203
CRD_FB_c39902_g9_i2	2215	ERP50114	Methylenetetrahydrofolate reductase family protein [Populus trichocarpa]	0	746
CRD_FB_c39903_g2_i5	1381	XP_003554527	PREDICTED: epoxide hydrolase 2-like [Glycine max]	1e-137	489
CRD_FB_c39905_g3_i3	1793	XP_004252902	PREDICTED: F-box/kelch-repeat protein At3g06240-like [Solanum lycopersicum]	1e-58	228
CRD_FB_c39918_g9_i2	1556	EOY14526	Mov34/MPN/PAD-1 family protein [Theobroma cacao]	1e-162	573
CRD_FB_c39919_g2_i1	1055	EMJ03047	hypothetical protein PRUPE_ppa009491mg [Prunus persica]	3e-51	202
CRD_FB_c39923_g12_i5	1892	EOX98651	Zim-like 2 [Theobroma cacao]	2e-102	373
CRD_FB_c39938_g2_i4	1351	ESR59400	hypothetical protein CICLE_v10014222mg [Citrus clementina]	3e-52	206
CRD_FB_c39938_g2_i5	1809	ESR59400	hypothetical protein CICLE_v10014222mg [Citrus clementina]	1e-100	367
CRD_FB_c39944_g1_i2	744	ADD81295	linalool synthase [Actinidia polygama]	4e-46	184
CRD_FB_c39944_g2_i2	837	ADD81294	linalool synthase [Actinidia arguta]	2e-92	338
CRD_FB_c39951_g1_i1	1187	XP_002263090	PREDICTED: salt stress root protein RS1 isoform 3 [Vitis vinifera]	2e-45	183
CRD_FB_c39960_g3_i1	1820	XP_002264851	PREDICTED: uncharacterized protein LOC100248501 [Vitis vinifera]	3e-85	316
CRD_FB_c39960_g5_i1	1430	EMJ02552	hypothetical protein PRUPE_ppa007717mg [Prunus persica]	4e-54	212
CRD_FB_c39976_g10_i1	462	EOY04905	Signal peptide peptidase family protein, expressed isoform 2 [Theobroma cacao]	4e-72	269
CRD_FB_c39976_g8_i4	1730	XP_002268621	PREDICTED: histone-lysine N-methyltransferase ATX2-like [Vitis vinifera]	0	815
CRD_FB_c39977_g6_i1	2810	EMJ16780	hypothetical protein PRUPE_ppa007548mg [Prunus persica]	4e-179	629
CRD_FB_c39978_g1_i2	1664	AEH04657	fructose-bisphosphate aldolase [Camellia oleifera]	0	758
CRD_FB_c39983_g2_i2	702	XP_002279444	PREDICTED: UDP-glycosyltransferase 71C4-like [Vitis vinifera]	3e-53	207
CRD_FB_c39985_g1_i1	1947	XP_002282504	PREDICTED: DEAD-box ATP-dependent RNA helicase 13 [Vitis vinifera]	0	847
CRD_FB_c39987_g4_i7	1436	ESR57470	hypothetical protein CICLE_v10020468mg [Citrus clementina]	2e-59	229
CRD_FB_c39989_g1_i1	2547	XP_002330381	predicted protein [Populus trichocarpa]	0	1044
CRD_FB_c39991_g1_i1	3278	XP_004230899	PREDICTED: uncharacterized protein LOC101250059 [Solanum lycopersicum]	6e-155	548
CRD_FB_c39993_g14_i1	731	CBI34431	unnamed protein product [Vitis vinifera]	6e-70	263
CRD_FB_c40000_g1_i3	452	XP_004251660	PREDICTED: protein arginine N-methyltransferase 1.1-like [Solanum lycopersicum]	3e-17	87
CRD_FB_c40015_g6_i4	1465	XP_004229051	PREDICTED: CTP synthase-like [Solanum lycopersicum]	2e-55	216
CRD_FB_c40023_g2_i1	1507	XP_002867430	hypothetical protein ARALYDRAFT_913619 [Arabidopsis lyrata subsp. lyrata]	1e-06	54.7
CRD_FB_c40023_g2_i4	814	XP_003601504	hypothetical protein MTR_3g082420 [Medicago truncatula]	2e-09	63.2
CRD_FB_c40027_g2_i1	2544	XP_002267865	PREDICTED: glutamate synthase 1 [NADH], chloroplastic-like [Vitis vinifera]	0	1517
CRD_FB_c40030_g5_i1	1544	CBI32713	unnamed protein product [Vitis vinifera]	3e-115	416
CRD_FB_c40039_g6_i1	413	EOY29492	SPX domain-containing protein 2 [Theobroma cacao]	3e-07	53.5
CRD_FB_c40043_g1_i1	458	ESR50645	hypothetical protein CICLE_v10030644mg [Citrus clementina]	4e-16	83.6
CRD_FB_c40043_g1_i6	1438	XP_002267912	PREDICTED: uncharacterized protein LOC100240775 [Vitis vinifera]	2e-129	462
CRD_FB_c40047_g2_i2	2162	XP_002279210	PREDICTED: CBS domain-containing protein CBSX6 [Vitis vinifera]	3e-167	589
CRD_FB_c40056_g1_i1	1318	XP_002271378	PREDICTED: signal recognition particle 72 kDa protein [Vitis vinifera]	4e-106	385
CRD_FB_c40057_g9_i1	2113	EOY11756	Encodes alpha-helical IF-like protein isoform 2 [Theobroma cacao]	3e-117	336
CRD_FB_c40068_g2_i2	1172	XP_004295206	PREDICTED: pre-mRNA-splicing factor CWC22 homolog [Fragaria vesca subsp. vesca]	2e-51	203
CRD_FB_c40074_g1_i1	3481	EOX98401	Auxin-responsive GH3 family protein [Theobroma cacao]	0	1093
CRD_FB_c40075_g6_i1	774	XP_002265041	PREDICTED: transcription factor BTF3 [Vitis vinifera]	2e-77	288
CRD_FB_c40079_g5_i3	964	ESQ37871	hypothetical protein EUTSA_v10028760mg [Eutrema salsugineum]	3e-69	262
CRD_FB_c40083_g8_i1	4204	YP_002519387	putative enzymatic polyprotein [Rudbeckia flower distortion virus]	5e-16	87.8
CRD_FB_c40085_g2_i4	3201	XP_002284428	PREDICTED: MATH domain-containing protein At5g43560-like [Vitis vinifera]	0	1090
CRD_FB_c40088_g4_i3	2250	XP_002285138	PREDICTED: uncharacterized protein LOC100244101 [Vitis vinifera]	2e-107	390
CRD_FB_c40088_g5_i3	2093	ESR66900	hypothetical protein CICLE_v10009392mg [Citrus clementina]	3e-103	376
CRD_FB_c40091_g3_i2	1189	XP_002275569	PREDICTED: membrin-11 [Vitis vinifera]	6e-77	288
CRD_FB_c40091_g6_i3	622	ESR56282	hypothetical protein CICLE_v10021635mg [Citrus clementina]	5e-30	130
CRD_FB_c40095_g1_i2	627	EMJ23904	hypothetical protein PRUPE_ppa006444mg [Prunus persica]	8e-69	259
CRD_FB_c40099_g2_i1	1856	XP_002314006	predicted protein [Populus trichocarpa]	7e-179	627
CRD_FB_c40099_g3_i3	1348	XP_002284953	PREDICTED: probable N-acetyl-gamma-glutamyl-phosphate reductase, chloroplastic [Vitis vinifera]	2e-167	588
CRD_FB_c40106_g7_i1	625	CAN74740	hypothetical protein VITISV_040899 [Vitis vinifera]	8e-24	110
CRD_FB_c40107_g4_i1	1434	EOY16677	Inositol monophosphatase family protein isoform 3, partial [Theobroma cacao]	0	635
CRD_FB_c40117_g4_i10	1752	AAT40483	putative UDP-galactose transporter [Solanum demissum]	1e-174	613
CRD_FB_c40117_g4_i6	563	XP_004952764	PREDICTED: COX assembly mitochondrial protein 2 homolog [Setaria italica]	4e-36	150
CRD_FB_c40118_g4_i1	2089	CAN73717	hypothetical protein VITISV_038844 [Vitis vinifera]	0	792
CRD_FB_c40120_g3_i1	3231	EOY15344	Tonoplast monosaccharide transporter2 isoform 1 [Theobroma cacao]	0	1130
CRD_FB_c40126_g3_i12	1023	XP_004157424	PREDICTED: ATP-dependent Clp protease adapter protein ClpS-like [Cucumis sativus]	1e-63	243
CRD_FB_c40126_g3_i4	1490	CAN81277	hypothetical protein VITISV_007829 [Vitis vinifera]	1e-140	500
CRD_FB_c40129_g6_i4	2281	XP_002283300	PREDICTED: cullin-3B [Vitis vinifera]	0	1327
CRD_FB_c40131_g1_i2	1896	XP_002276238	PREDICTED: uncharacterized protein LOC100251960 [Vitis vinifera]	0	651
CRD_FB_c40139_g1_i4	3788	XP_002271823	PREDICTED: protease Do-like 7-like [Vitis vinifera]	0	1868
CRD_FB_c40143_g1_i1	386	XP_003591073	RING finger family protein [Medicago truncatula]	5e-25	112
CRD_FB_c40147_g5_i1	2509	EMJ09619	hypothetical protein PRUPE_ppa000734mg [Prunus persica]	0	1196
CRD_FB_c40148_g4_i4	528	EOX96591	Transducin family protein / WD-40 repeat family protein isoform 1 [Theobroma cacao]	1e-25	110
CRD_FB_c40161_g2_i3	1171	XP_004307284	PREDICTED: ABC transporter C family member 9-like [Fragaria vesca subsp. vesca]	6e-65	248
CRD_FB_c40162_g10_i5	1925	EOY22259	P-loop containing nucleoside triphosphate hydrolases superfamily protein isoform 1 [Theobroma cacao]	0	893
CRD_FB_c40162_g6_i1	400	ADW77278	CLE24 protein [Glycine max]	2e-20	97.4
CRD_FB_c40165_g4_i1	1243	BAJ53233	JHL06P13.14 [Jatropha curcas]	3e-57	222
CRD_FB_c40172_g4_i2	532	XP_004252037	PREDICTED: putative late blight resistance protein homolog R1B-16-like [Solanum lycopersicum]	4e-12	70.9
CRD_FB_c40185_g7_i1	741	AER13159	putative Ty-1 copia retrotransposon [Phaseolus vulgaris]	0.001	43.9
CRD_FB_c40188_g8_i1	1177	ESR51661	hypothetical protein CICLE_v10032164mg [Citrus clementina]	2e-127	455
CRD_FB_c40189_g2_i1	798	ESR60626	hypothetical protein CICLE_v10014147mg [Citrus clementina]	8e-54	210
CRD_FB_c40196_g1_i3	460	CCH50976	T4.15 [Malus x robusta]	2e-39	160
CRD_FB_c40201_g1_i1	437	XP_004236040	PREDICTED: gibberellin-regulated protein 6-like [Solanum lycopersicum]	4e-31	133
CRD_FB_c40291_g1_i1	987	XP_004294313	PREDICTED: flavoprotein WrbA-like [Fragaria vesca subsp. vesca]	1e-99	362
CRD_FB_c40310_g1_i1	1256	XP_002282621	PREDICTED: pre-mRNA-splicing factor ISY1 homolog isoform 1 [Vitis vinifera]	9e-126	450
CRD_FB_c40370_g1_i1	1581	EMJ25267	hypothetical protein PRUPE_ppa015352mg [Prunus persica]	7e-177	620
CRD_FB_c40412_g1_i1	321	YP_005296089	rps2 gene product (chloroplast) [Pentactina rupicola]	9e-11	58.5
CRD_FB_c40459_g1_i1	725	XP_002272568	PREDICTED: gibberellin-regulated protein 9 [Vitis vinifera]	9e-46	183
CRD_FB_c40653_g1_i1	202	EOY06487	Phi class glutathione transferase GSTF7 [Theobroma cacao]	2e-09	60.8
CRD_FB_c40882_g1_i1	211	tpg|DAA44273.1|	TPA: Ubiquitin fusion protein [Zea mays]	1e-31	134
CRD_FB_c41045_g1_i1	1563	ABK96731	unknown [Populus trichocarpa x Populus deltoides]	1e-144	513
CRD_FB_c41283_g1_i1	1122	XP_004308464	PREDICTED: cysteine-rich repeat secretory protein 15-like [Fragaria vesca subsp. vesca]	2e-86	319
CRD_FB_c41293_g1_i1	1088	XP_002262773	PREDICTED: peptidyl-prolyl cis-trans isomerase H [Vitis vinifera]	5e-102	371
CRD_FB_c41416_g1_i1	378	CAN84035	hypothetical protein VITISV_016995 [Vitis vinifera]	7e-49	191
CRD_FB_c41476_g1_i1	234	CAN61056	hypothetical protein VITISV_041140 [Vitis vinifera]	2e-12	70.5
CRD_FB_c41866_g1_i1	209	EME84726	hypothetical protein MYCFIDRAFT_71004 [Pseudocercospora fijiensis CIRAD86]	8e-31	131
CRD_FB_c41891_g1_i1	201	XP_004236383	PREDICTED: methyltransferase-like protein 2-like [Solanum lycopersicum]	5e-22	102
CRD_FB_c41940_g1_i1	1187	XP_002280013	PREDICTED: pentatricopeptide repeat-containing protein At5g50390, chloroplastic [Vitis vinifera]	0	701
CRD_FB_c41973_g1_i1	1736	XP_002283772	PREDICTED: cytochrome P450 76A2 [Vitis vinifera]	1e-176	619
CRD_FB_c41982_g1_i1	1879	XP_004150758	PREDICTED: sugar transport protein 14-like [Cucumis sativus]	0	811
CRD_FB_c42063_g1_i1	1600	XP_004237769	PREDICTED: protein MITOFERRINLIKE 1, chloroplastic-like isoform 1 [Solanum lycopersicum]	2e-155	549
CRD_FB_c42145_g1_i1	569	XP_002521828	serine-type endopeptidase inhibitor, putative [Ricinus communis]	4e-15	80.9
CRD_FB_c42229_g1_i1	757	Q93Y92	RecName: Full=Non-symbiotic hemoglobin 2; AltName: Full=GOShi GLB2; Short=Hb2	2e-68	258
CRD_FB_c42398_g1_i1	702	ESR32822	hypothetical protein CICLE_v10007035mg [Citrus clementina]	5e-55	214
CRD_FB_c42815_g1_i1	1900	BAL46501	carbohydrate [Diospyros kaki]	0	668
CRD_FB_c42822_g1_i1	2105	XP_002278413	PREDICTED: phospholipase C 3-like [Vitis vinifera]	0	865
CRD_FB_c42871_g1_i1	652	XP_002531715	Cytochrome c oxidase copper chaperone, putative [Ricinus communis]	2e-30	132
CRD_FB_c4298_g1_i1	1666	XP_002512768	Membrane protein PB1A10.07c, putative [Ricinus communis]	5e-178	624
CRD_FB_c43008_g1_i1	718	EEE94571	hypothetical protein POPTR_0005s22990g [Populus trichocarpa]	2e-49	195
CRD_FB_c43349_g1_i1	690	XP_002317406	predicted protein [Populus trichocarpa]	1e-17	52
CRD_FB_c4342_g1_i1	972	XP_002514909	conserved hypothetical protein [Ricinus communis]	2e-95	349
CRD_FB_c4351_g1_i1	1949	XP_002273793	PREDICTED: protoporphyrinogen oxidase, chloroplastic [Vitis vinifera]	0	855
CRD_FB_c43556_g1_i1	241	XP_004288515	PREDICTED: rab GDP dissociation inhibitor alpha-like [Fragaria vesca subsp. vesca]	7e-32	135
CRD_FB_c43712_g1_i1	1385	XP_004146633	PREDICTED: syntaxin-124-like [Cucumis sativus]	3e-131	468
CRD_FB_c4371_g1_i1	1388	XP_004235213	PREDICTED: quinone oxidoreductase-like protein 2 homolog [Solanum lycopersicum]	2e-152	538
CRD_FB_c43731_g1_i1	1891	XP_002270986	PREDICTED: sodium transporter HKT1 [Vitis vinifera]	9e-148	524
CRD_FB_c43781_g1_i1	1100	ESR62379	hypothetical protein CICLE_v10016525mg [Citrus clementina]	1e-73	276
CRD_FB_c43830_g1_i1	424	O24172	RecName: Full=Major pollen allergen Ole e 6; AltName: Allergen=Ole e 6	1e-07	54.7
CRD_FB_c43851_g1_i1	957	XP_004249650	PREDICTED: dnaJ homolog subfamily C member 28-like [Solanum lycopersicum]	2e-80	299
CRD_FB_c43943_g1_i1	224	EPQ60327	P-loop containing nucleoside triphosphate hydrolase protein [Gloeophyllum trabeum ATCC 11539]	3e-22	103
CRD_FB_c43988_g1_i1	390	AFO84091	sucrose synthase [Actinidia deliciosa]	8e-19	84.3
CRD_FB_c43998_g1_i1	892	XP_002272821	PREDICTED: LOB domain-containing protein 21 [Vitis vinifera]	4e-57	221
CRD_FB_c44081_g1_i1	205	EMJ01467	hypothetical protein PRUPE_ppa014894mg [Prunus persica]	1e-15	81.6
CRD_FB_c44210_g1_i1	344	EOY15824	S-locus lectin protein kinase family protein, putative isoform 1 [Theobroma cacao]	2e-19	93.6
CRD_FB_c44299_g1_i1	402	ERP66231	hypothetical protein POPTR_0001s28420g [Populus trichocarpa]	2e-12	70.5
CRD_FB_c44304_g1_i1	483	XP_002510592	ring finger protein, putative [Ricinus communis]	7e-54	209
CRD_FB_c44349_g1_i1	292	XP_004301155	PREDICTED: glutathione S-transferase U9-like [Fragaria vesca subsp. vesca]	7e-16	56.6
CRD_FB_c4438_g1_i1	665	CBI31551	unnamed protein product [Vitis vinifera]	9e-26	116
CRD_FB_c44582_g1_i1	1744	EMJ19529	hypothetical protein PRUPE_ppa008488mg [Prunus persica]	9e-155	547
CRD_FB_c44608_g1_i1	583	EMJ25222	hypothetical protein PRUPE_ppa015113mg [Prunus persica]	1e-68	258
CRD_FB_c44663_g1_i1	1761	XP_002264685	PREDICTED: APO protein 1, chloroplastic [Vitis vinifera]	0	659
CRD_FB_c44667_g1_i1	2026	XP_002524094	conserved hypothetical protein [Ricinus communis]	2e-165	583
CRD_FB_c4468_g1_i1	684	XP_002274068	PREDICTED: pathogenesis-related protein 1C-like [Vitis vinifera]	3e-50	197
CRD_FB_c44693_g1_i1	694	XP_004242752	PREDICTED: ADIPOR-like receptor CG5315-like [Solanum lycopersicum]	2e-68	258
CRD_FB_c44694_g1_i1	598	AEF13372	Dof-domain transcription factor protein [Platycodon grandiflorus]	2e-63	241
CRD_FB_c44709_g1_i1	707	ACU24532	unknown [Glycine max]	1e-09	63.2
CRD_FB_c44718_g1_i1	780	EOY22035	UPF0139 membrane protein [Theobroma cacao]	3e-39	161
CRD_FB_c44785_g1_i1	961	EMS46056	hypothetical protein TRIUR3_02755 [Triticum urartu]	9e-35	147
CRD_FB_c44791_g1_i1	225	XP_002299753	predicted protein [Populus trichocarpa]	2e-28	123
CRD_FB_c45026_g1_i1	250	CAN71881	hypothetical protein VITISV_035430 [Vitis vinifera]	8e-36	148
CRD_FB_c45041_g1_i1	456	EOY17302	Monooxygenase, putative [Theobroma cacao]	8e-43	172
CRD_FB_c4520_g2_i1	265	XP_004246563	PREDICTED: gamma-tubulin complex component 3-like [Solanum lycopersicum]	1e-18	87.8
CRD_FB_c5097_g1_i2	1865	XP_002267477	PREDICTED: coiled-coil domain-containing protein 22 [Vitis vinifera]	9e-150	530
CRD_FB_c5188_g1_i1	1060	XP_004240381	PREDICTED: DNA-directed RNA polymerase II subunit RPB7-like [Solanum lycopersicum]	1e-95	350
CRD_FB_c51_g1_i2	780	ESR54407	hypothetical protein CICLE_v10022976mg [Citrus clementina]	2e-54	212
CRD_FB_c5826_g1_i1	950	XP_002275339	PREDICTED: UPF0497 membrane protein 11 [Vitis vinifera]	3e-77	288
CRD_FB_c5982_g1_i1	378	XP_004290757	PREDICTED: (RS)-norcoclaurine 6-O-methyltransferase-like [Fragaria vesca subsp. vesca]	4e-27	119
CRD_FB_c6009_g1_i1	669	XP_002262744	PREDICTED: STS14 protein [Vitis vinifera]	4e-59	227
CRD_FB_c6108_g1_i1	1343	XP_003631291	PREDICTED: uncharacterized WD repeat-containing protein alr3466-like [Vitis vinifera]	5e-133	474
CRD_FB_c6180_g1_i1	213	NP_001241047	uncharacterized protein LOC100798615 [Glycine max]	1e-24	111
CRD_FB_c6198_g1_i1	1498	XP_002269068	PREDICTED: uncharacterized protein LOC100264088 [Vitis vinifera]	8e-138	490
CRD_FB_c6239_g1_i1	334	XP_004287368	PREDICTED: GTP-binding nuclear protein Ran-3-like [Fragaria vesca subsp. vesca]	5e-52	202
CRD_FB_c6415_g1_i1	1244	XP_002283883	PREDICTED: uncharacterized protein LOC100259123 [Vitis vinifera]	2e-49	196
CRD_FB_c644_g1_i1	722	XP_002274043	PREDICTED: programmed cell death protein 5-like [Vitis vinifera]	1e-42	172
CRD_FB_c6564_g1_i2	431	EPS65822	hypothetical protein M569_08957 [Genlisea aurea]	2e-30	130
CRD_FB_c6644_g1_i1	606	ESQ42876	hypothetical protein EUTSA_v10015661mg [Eutrema salsugineum]	1e-11	69.3
CRD_FB_c6676_g1_i1	695	CBI35172	unnamed protein product [Vitis vinifera]	1e-36	152
CRD_FB_c6823_g1_i1	282	XP_004952335	PREDICTED: rac-like GTP-binding protein 7-like [Setaria italica]	0.0002	43.9
CRD_FB_c6859_g1_i1	1890	EMJ19235	hypothetical protein PRUPE_ppa006030mg [Prunus persica]	0	663
CRD_FB_c6937_g1_i1	931	XP_002278054	PREDICTED: aquaporin NIP2-1-like [Vitis vinifera]	2e-124	445
CRD_FB_c6942_g1_i1	1605	EOY14276	Caspase, putative [Theobroma cacao]	0	660
CRD_FB_c6952_g1_i1	1548	XP_002264858	PREDICTED: uncharacterized protein LOC100241465 [Vitis vinifera]	0	669
CRD_FB_c7047_g1_i1	1460	XP_002534162	acyltransferase, putative [Ricinus communis]	0	704
CRD_FB_c7110_g1_i1	751	XP_002270733	PREDICTED: protein EARLY FLOWERING 4 [Vitis vinifera]	1e-32	139
CRD_FB_c7208_g1_i1	319	YP_008593172	hypothetical chloroplast RF1 (chloroplast) [Camellia yunnanensis]	3e-05	47
CRD_FB_c7230_g2_i1	1281	EOX99671	Jasmonate-zim-domain protein 10, putative [Theobroma cacao]	3e-45	182
CRD_FB_c7346_g1_i1	485	YP_007317238	RNA polymerase beta'' subunit (chloroplast) [Camellia sinensis]	3e-11	67.4
CRD_FB_c7563_g1_i1	520	XP_002317423	predicted protein [Populus trichocarpa]	3e-18	90.9
CRD_FB_c7944_g1_i1	1019	EMJ03070	hypothetical protein PRUPE_ppa009649mg [Prunus persica]	6e-13	75.1
CRD_FB_c8037_g2_i1	610	EOY14858	Peroxidase superfamily protein [Theobroma cacao]	2e-66	251
CRD_FB_c8321_g1_i1	1007	EMJ19710	hypothetical protein PRUPE_ppa012453mg [Prunus persica]	2e-59	229
CRD_FB_c8340_g1_i1	348	EMF09199	Can a 1 allergen-like protein [Sphaerulina musiva SO2202]	1e-57	221
CRD_FB_c8342_g1_i1	673	XP_004300175	PREDICTED: succinate dehydrogenase assembly factor 1 homolog, mitochondrial-like [Fragaria vesca subsp. vesca]	7e-27	120
CRD_FB_c8437_g1_i1	659	XP_004241679	PREDICTED: uncharacterized protein LOC101257780 [Solanum lycopersicum]	9e-66	249
CRD_FB_c8546_g1_i1	805	XP_002329870	predicted protein [Populus trichocarpa]	2e-91	335
CRD_FB_c8608_g1_i1	303	XP_004239847	PREDICTED: protein transport protein SEC23-like [Solanum lycopersicum]	3e-40	162
CRD_FB_c8633_g1_i1	1172	XP_002272994	PREDICTED: transmembrane emp24 domain-containing protein 10-like [Vitis vinifera]	4e-98	358
CRD_FB_c8822_g2_i1	1669	XP_002276858	PREDICTED: UDP-glycosyltransferase 86A1 [Vitis vinifera]	0	685
CRD_FB_c890_g1_i1	333	CBI22983	unnamed protein product [Vitis vinifera]	3e-30	129
CRD_FB_c8973_g1_i1	1722	EOY32433	Beta-glucosidase 17 isoform 2 [Theobroma cacao]	0	634
CRD_FB_c979_g1_i1	209	EON67542	glutamine synthetase [Coniosporium apollinis CBS 100218]	3e-28	123
CRD_FL_c10026_g1_i1	471	XP_002274875	PREDICTED: ammonium transporter 3 member 1 [Vitis vinifera]	1e-73	274
CRD_FL_c10103_g1_i1	434	EEE84435	acetyltransferase-related family protein [Populus trichocarpa]	6e-13	72.8
CRD_FL_c10159_g1_i1	524	XP_004159883	PREDICTED: COBRA-like protein 1-like [Cucumis sativus]	2e-74	277
CRD_FL_c10380_g1_i1	232	ADD30939	cytochrome f protein [Cornus florida]	4e-05	33.9
CRD_FL_c10636_g1_i1	249	XP_004235733	PREDICTED: oleosin 16 kDa-like [Solanum lycopersicum]	6e-28	122
CRD_FL_c1084_g1_i1	818	EOY15700	Uncharacterized protein TCM_034686 [Theobroma cacao]	1e-61	236
CRD_FL_c10860_g1_i1	250	XP_003597599	LOB domain-containing protein [Medicago truncatula]	8e-10	62
CRD_FL_c10988_g1_i1	219	CAN67877	hypothetical protein VITISV_023824 [Vitis vinifera]	0.0004	43.1
CRD_FL_c11103_g1_i1	217	tpg|DAA40909.1|	TPA: hypothetical protein ZEAMMB73_069756 [Zea mays]	4e-12	69.7
CRD_FL_c11138_g1_i1	209	ADL36744	MADS domain class transcription factor [Malus domestica]	5e-10	62.8
CRD_FL_c11315_g1_i1	202	XP_002314001	predicted protein [Populus trichocarpa]	0.0006	42.4
CRD_FL_c11686_g1_i2	1258	XP_004234009	PREDICTED: cystinosin homolog [Solanum lycopersicum]	1e-125	450
CRD_FL_c11794_g1_i1	472	YP_913213	PSII 47kD protein [Gossypium barbadense]	1e-11	68.6
CRD_FL_c11899_g1_i1	231	XP_004513398	PREDICTED: eukaryotic translation initiation factor 2D-like isoform X1 [Cicer arietinum]	0.0002	44.3
CRD_FL_c12091_g1_i1	1671	XP_004240349	PREDICTED: UDP-galactose/UDP-glucose transporter 5B-like [Solanum lycopersicum]	7e-156	550
CRD_FL_c12221_g1_i1	208	ABD43167	reverse transcriptase [Orobanche tunetana]	1e-25	114
CRD_FL_c12363_g1_i1	1808	XP_002268162	PREDICTED: UDP-glycosyltransferase 85A2 [Vitis vinifera]	0	716
CRD_FL_c12829_g1_i1	217	XP_002517485	tyrosyl-tRNA synthetase, putative [Ricinus communis]	7e-06	48.9
CRD_FL_c13626_g1_i1	229	EOY13033	Bifunctional methylthioribulose-1-phosphate dehydratase/enolase-phosphatase E1, putative [Theobroma cacao]	6e-07	52.4
CRD_FL_c13815_g1_i1	215	EKG22035	hypothetical protein MPH_00626 [Macrophomina phaseolina MS6]	7e-08	55.5
CRD_FL_c1384_g1_i1	2323	XP_004249285	PREDICTED: probable L-type lectin-domain containing receptor kinase S.5-like [Solanum lycopersicum]	0	807
CRD_FL_c13944_g1_i1	321	XP_002276169	PREDICTED: phospholipase D epsilon-like [Vitis vinifera]	3e-38	156
CRD_FL_c1407_g2_i1	249	AFA35881	apocytochrome b, partial (mitochondrion) [Eriospermum parvifolium]	1e-13	74.7
CRD_FL_c14594_g1_i1	2341	ESR45689	hypothetical protein CICLE_v10000680mg [Citrus clementina]	4e-178	625
CRD_FL_c14777_g1_i1	892	CAN73850	hypothetical protein VITISV_021777 [Vitis vinifera]	1e-51	203
CRD_FL_c14856_g1_i1	202	XP_004238087	PREDICTED: GPN-loop GTPase 2-like [Solanum lycopersicum]	8e-07	52
CRD_FL_c14957_g1_i1	858	XP_002514101	Thioredoxin, putative [Ricinus communis]	3e-54	212
CRD_FL_c14959_g1_i1	1777	EEF05954	hypothetical protein POPTR_0015s14850g [Populus trichocarpa]	4e-90	332
CRD_FL_c14997_g1_i1	423	WP_004094940	putative molybdenum cofactor biosynthesis protein [Hafnia alvei]	3e-23	106
CRD_FL_c15035_g1_i1	230	XP_002530651	tonoplast intrinsic protein, putative [Ricinus communis]	1e-12	71.2
CRD_FL_c15308_g1_i1	367	EOX92848	Phosphoenolpyruvate carboxylase 1 isoform 2 [Theobroma cacao]	2e-07	54.3
CRD_FL_c1553_g1_i1	2650	CBI15459	unnamed protein product [Vitis vinifera]	0	995
CRD_FL_c15625_g1_i1	230	ESR59913	hypothetical protein CICLE_v10016815mg [Citrus clementina]	2e-07	54.3
CRD_FL_c15651_g1_i1	207	AAR13295	retrovirus-related pol polyprotein [Phaseolus vulgaris]	9e-14	75.1
CRD_FL_c1565_g1_i1	3461	BAC56865	respiratory burst oxidase homolog [Nicotiana benthamiana]	0	1506
CRD_FL_c15840_g1_i1	211	XP_004237903	PREDICTED: uncharacterized protein LOC101251771 isoform 2 [Solanum lycopersicum]	2e-06	50.8
CRD_FL_c16032_g1_i1	283	EPS59353	hypothetical protein M569_15455, partial [Genlisea aurea]	3e-19	93.2
CRD_FL_c16105_g2_i1	2674	XP_002264741	PREDICTED: uncharacterized protein LOC100249976 [Vitis vinifera]	0	847
CRD_FL_c16206_g1_i1	1519	XP_002279229	PREDICTED: UPF0496 protein At1g20180 [Vitis vinifera]	3e-99	362
CRD_FL_c16277_g1_i1	2758	EMJ26111	hypothetical protein PRUPE_ppa021909mg [Prunus persica]	0	866
CRD_FL_c16288_g1_i1	2982	XP_002271456	PREDICTED: histidyl-tRNA synthetase-like [Vitis vinifera]	0	1005
CRD_FL_c16332_g2_i1	836	XP_002276153	PREDICTED: dehydration-responsive element-binding protein 1E [Vitis vinifera]	3e-61	234
CRD_FL_c16463_g1_i1	246	EMS67877	Aquaporin PIP1-1 [Triticum urartu]	2e-42	170
CRD_FL_c16644_g1_i2	1727	ESR65753	hypothetical protein CICLE_v10007929mg [Citrus clementina]	5e-96	352
CRD_FL_c16833_g1_i1	215	XP_004149525	PREDICTED: UPF0586 protein C9orf41 homolog [Cucumis sativus]	2e-06	50.8
CRD_FL_c17331_g1_i1	2030	EOY22780	Phosphofructokinase 4 [Theobroma cacao]	0	851
CRD_FL_c17634_g1_i1	405	XP_004292319	PREDICTED: RING-H2 finger protein ATL18-like [Fragaria vesca subsp. vesca]	4e-14	76.3
CRD_FL_c17710_g1_i1	1272	ERN03732	hypothetical protein AMTR_s00078p00034680 [Amborella trichopoda]	7e-92	337
CRD_FL_c17760_g1_i1	246	XP_004291747	PREDICTED: chromodomain-helicase-DNA-binding protein 2-like [Fragaria vesca subsp. vesca]	1e-20	97.8
CRD_FL_c17805_g2_i1	864	CAN78081	hypothetical protein VITISV_021300 [Vitis vinifera]	4e-136	483
CRD_FL_c17806_g1_i1	595	YP_005088849	Ycf2 (chloroplast) [Millettia pinnata]	0.0004	44.7
CRD_FL_c17940_g1_i1	431	XP_004247234	PREDICTED: hyoscyamine 6-dioxygenase-like [Solanum lycopersicum]	2e-39	160
CRD_FL_c18288_g1_i1	259	XP_002285439	PREDICTED: uncharacterized protein LOC100264814 [Vitis vinifera]	3e-40	162
CRD_FL_c18376_g2_i1	805	XP_004238318	PREDICTED: protein LTV1 homolog isoform 1 [Solanum lycopersicum]	9e-72	270
CRD_FL_c18418_g1_i1	377	EEE90788	hypothetical protein POPTR_0007s14940g [Populus trichocarpa]	1e-56	217
CRD_FL_c18527_g1_i1	225	XP_002619803	hypothetical protein CLUG_00962 [Clavispora lusitaniae ATCC 42720]	2e-15	80.5
CRD_FL_c18692_g1_i1	312	CBI18183	unnamed protein product [Vitis vinifera]	8e-31	131
CRD_FL_c18756_g1_i1	456	EMS67767	hypothetical protein TRIUR3_14126 [Triticum urartu]	2e-13	74.7
CRD_FL_c18839_g1_i1	1223	BAL03523	endonuclease 1 [Solanum lycopersicum]	1e-146	519
CRD_FL_c18844_g1_i1	1260	EEE89849	hypothetical protein POPTR_0008s13870g [Populus trichocarpa]	2e-145	515
CRD_FL_c18996_g1_i1	666	XP_002865608	binding protein [Arabidopsis lyrata subsp. lyrata]	5e-08	57.8
CRD_FL_c19236_g1_i1	1243	XP_002281695	PREDICTED: putative respiratory burst oxidase homolog protein H-like [Vitis vinifera]	0	657
CRD_FL_c19266_g1_i1	533	XP_004136281	PREDICTED: serine/threonine-protein phosphatase 2A activator-like isoform 2 [Cucumis sativus]	1e-15	82.4
CRD_FL_c19353_g1_i1	218	EEF05051	hypothetical protein POPTR_0016s04900g [Populus trichocarpa]	3e-07	53.5
CRD_FL_c19465_g1_i1	1887	XP_004249709	PREDICTED: solute carrier family 40 member 2-like [Solanum lycopersicum]	0	697
CRD_FL_c19494_g1_i1	273	AEZ03757	hypothetical protein (mitochondrion) [Oryza sativa Indica Group]	2e-05	47.8
CRD_FL_c19494_g2_i1	252	YP_008592977	Ycf2 (chloroplast) [Camellia impressinervis]	5e-09	59.3
CRD_FL_c19698_g1_i1	1570	XP_004249629	PREDICTED: fructose-1,6-bisphosphatase, chloroplastic-like [Solanum lycopersicum]	1e-165	583
CRD_FL_c19768_g1_i1	892	XP_002279766	PREDICTED: UPF0497 membrane protein 16 [Vitis vinifera]	1e-63	243
CRD_FL_c19782_g2_i1	278	XP_002316098	predicted protein [Populus trichocarpa]	4e-20	84
CRD_FL_c19794_g1_i1	312	XP_003544313	PREDICTED: 26S protease regulatory subunit 10B homolog A-like isoform 2 [Glycine max]	1e-09	61.6
CRD_FL_c19846_g1_i1	215	ESR65558	hypothetical protein CICLE_v10010384mg [Citrus clementina]	4e-12	69.7
CRD_FL_c20239_g1_i1	453	EOY27082	PRA1 family protein [Theobroma cacao]	2e-21	100
CRD_FL_c20239_g2_i1	390	EOY27082	PRA1 family protein [Theobroma cacao]	3e-36	149
[truncated: 66,616 more rows]

## Sheet: Trembl
Unigene ID	Length	Hit protein	E-value	Score
[truncated: 62,618 more rows]

## Sheet: TAIR10
Unigene ID	Length	Hit protein	Description	E-value	Score
[truncated: 56,664 more rows]

[truncated: 1 more sheets: Vvi]
