# Supplementary material for: Transcriptome Analysis Identifies Candidate Genes Related to Triacylglycerol and Pigment Biosynthesis and Photoperiodic Flowering in the Ornamental and Oil-Producing Plant, Camellia reticulata (Theaceae)
Source: Front Plant Sci. 2016 Feb 23;7:163. doi: 10.3389/fpls.2016.00163 (PMC4763035; doi:10.3389/fpls.2016.00163)
Supplement: Supplementary Table 7 — GO annotation, KO assignment and KEGG pathway annotation for C. reticulata unigenes. GO terms were obtained based on the NR database annotations using Blast2GO software. [file Table7.XLSX]

## Sheet: GO
Unigene ID	GO Term	Description	Category
CRD_LB_c10016_g1_i1	GO:0009507	chloroplast	C
CRD_LB_c10090_g1_i1	GO:0020037	heme binding	F
CRD_LB_c10090_g1_i1	GO:0005506	iron ion binding	F
CRD_LB_c10090_g1_i1	GO:0004497	monooxygenase activity	F
CRD_LB_c10090_g1_i1	GO:0016705	oxidoreductase activity, acting on paired donors, with incorporation or reduction of molecular oxygen	F
CRD_LB_c10099_g1_i1	GO:0043531	ADP binding	F
CRD_LB_c10102_g1_i1	GO:0004523	ribonuclease H activity	F
CRD_LB_c10102_g1_i1	GO:0003723	RNA binding	F
CRD_LB_c10102_g1_i1	GO:0003964	RNA-directed DNA polymerase activity	F
CRD_LB_c10121_g1_i1	GO:0003676	nucleic acid binding	F
CRD_LB_c10121_g1_i1	GO:0008270	zinc ion binding	F
CRD_LB_c10121_g1_i1	GO:0015074	DNA integration	P
CRD_LB_c10159_g1_i1	GO:0008270	zinc ion binding	F
CRD_LB_c10183_g1_i1	GO:0009507	chloroplast	C
CRD_LB_c10183_g1_i1	GO:0016020	membrane	C
CRD_LB_c10195_g1_i1	GO:0005634	nucleus	C
CRD_LB_c10238_g1_i1	GO:0005524	ATP binding	F
CRD_LB_c10238_g1_i1	GO:0004672	protein kinase activity	F
CRD_LB_c10238_g1_i1	GO:0008270	zinc ion binding	F
CRD_LB_c10271_g1_i1	GO:0005794	Golgi apparatus	C
CRD_LB_c10271_g1_i1	GO:0003824	catalytic activity	F
CRD_LB_c10271_g1_i1	GO:0008152	metabolic process	P
CRD_LB_c10299_g1_i1	GO:0000785	chromatin	C
CRD_LB_c10299_g1_i1	GO:0005634	nucleus	C
CRD_LB_c10299_g1_i1	GO:0003677	DNA binding	F
CRD_LB_c10299_g1_i1	GO:0006355	regulation of transcription, DNA-dependent	P
CRD_LB_c10369_g1_i1	GO:0070461	SAGA-type complex	C
CRD_LB_c10395_g1_i1	GO:0005634	nucleus	C
CRD_LB_c10395_g1_i1	GO:0003677	DNA binding	F
CRD_LB_c10395_g1_i1	GO:0008270	zinc ion binding	F
CRD_LB_c10395_g1_i1	GO:0006355	regulation of transcription, DNA-dependent	P
CRD_LB_c10455_g1_i1	GO:0003676	nucleic acid binding	F
CRD_LB_c10455_g1_i1	GO:0008270	zinc ion binding	F
CRD_LB_c10455_g1_i1	GO:0015074	DNA integration	P
CRD_LB_c10510_g1_i1	GO:0016881	acid-amino acid ligase activity	F
CRD_LB_c10522_g1_i1	GO:0005737	cytoplasm	C
CRD_LB_c10522_g1_i1	GO:0003824	catalytic activity	F
CRD_LB_c10522_g1_i1	GO:0009072	aromatic amino acid family metabolic process	P
CRD_LB_c10620_g1_i1	GO:0000156	phosphorelay response regulator activity	F
CRD_LB_c10620_g1_i1	GO:0035556	intracellular signal transduction	P
CRD_LB_c10620_g1_i1	GO:0006355	regulation of transcription, DNA-dependent	P
CRD_LB_c10621_g1_i1	GO:0016021	integral to membrane	C
CRD_LB_c10621_g1_i1	GO:0005886	plasma membrane	C
CRD_LB_c10621_g1_i1	GO:0005524	ATP binding	F
CRD_LB_c10621_g1_i1	GO:0004674	protein serine/threonine kinase activity	F
CRD_LB_c10621_g1_i1	GO:0009560	embryo sac egg cell differentiation	P
CRD_LB_c10621_g1_i1	GO:0007169	transmembrane receptor protein tyrosine kinase signaling pathway	P
CRD_LB_c10621_g2_i1	GO:0016021	integral to membrane	C
CRD_LB_c10621_g2_i1	GO:0005524	ATP binding	F
CRD_LB_c10621_g2_i1	GO:0004674	protein serine/threonine kinase activity	F
CRD_LB_c10624_g1_i2	GO:0005634	nucleus	C
CRD_LB_c10633_g1_i1	GO:0003676	nucleic acid binding	F
CRD_LB_c10633_g1_i1	GO:0000166	nucleotide binding	F
CRD_LB_c10644_g1_i1	GO:0003723	RNA binding	F
CRD_LB_c10644_g1_i1	GO:0003964	RNA-directed DNA polymerase activity	F
CRD_LB_c10649_g1_i1	GO:0005634	nucleus	C
CRD_LB_c10649_g1_i1	GO:0003682	chromatin binding	F
CRD_LB_c10649_g1_i1	GO:0003677	DNA binding	F
CRD_LB_c10691_g1_i1	GO:0016020	membrane	C
CRD_LB_c10709_g1_i1	GO:0005739	mitochondrion	C
CRD_LB_c10721_g1_i1	GO:0003723	RNA binding	F
CRD_LB_c10721_g1_i1	GO:0003964	RNA-directed DNA polymerase activity	F
CRD_LB_c10732_g1_i1	GO:0009523	photosystem II	C
CRD_LB_c10732_g1_i1	GO:0015979	photosynthesis	P
CRD_LB_c10732_g1_i1	GO:0010027	thylakoid membrane organization	P
CRD_LB_c10732_g2_i1	GO:0009538	photosystem I reaction center	C
CRD_LB_c10732_g2_i1	GO:0015979	photosynthesis	P
CRD_LB_c10775_g1_i1	GO:0003723	RNA binding	F
CRD_LB_c10775_g1_i1	GO:0003964	RNA-directed DNA polymerase activity	F
CRD_LB_c1084_g1_i1	GO:0005840	ribosome	C
CRD_LB_c1084_g1_i1	GO:0003735	structural constituent of ribosome	F
CRD_LB_c1084_g1_i1	GO:0006412	translation	P
CRD_LB_c10871_g1_i1	GO:0020037	heme binding	F
CRD_LB_c10871_g1_i1	GO:0005506	iron ion binding	F
CRD_LB_c10871_g1_i1	GO:0004497	monooxygenase activity	F
CRD_LB_c10871_g1_i1	GO:0016705	oxidoreductase activity, acting on paired donors, with incorporation or reduction of molecular oxygen	F
CRD_LB_c10886_g1_i1	GO:0016459	myosin complex	C
CRD_LB_c10886_g1_i1	GO:0005524	ATP binding	F
CRD_LB_c10886_g1_i1	GO:0003774	motor activity	F
CRD_LB_c10918_g1_i1	GO:0016021	integral to membrane	C
CRD_LB_c10918_g1_i1	GO:0005524	ATP binding	F
CRD_LB_c10918_g1_i1	GO:0004674	protein serine/threonine kinase activity	F
CRD_LB_c11002_g1_i1	GO:0020037	heme binding	F
CRD_LB_c11002_g1_i1	GO:0005506	iron ion binding	F
CRD_LB_c11002_g1_i1	GO:0004497	monooxygenase activity	F
CRD_LB_c11002_g1_i1	GO:0016705	oxidoreductase activity, acting on paired donors, with incorporation or reduction of molecular oxygen	F
CRD_LB_c11003_g1_i1	GO:0003676	nucleic acid binding	F
CRD_LB_c11003_g1_i1	GO:0015074	DNA integration	P
CRD_LB_c1101_g1_i1	GO:0003676	nucleic acid binding	F
CRD_LB_c1101_g1_i1	GO:0015074	DNA integration	P
CRD_LB_c11029_g1_i1	GO:0009504	cell plate	C
CRD_LB_c11029_g1_i1	GO:0012505	endomembrane system	C
CRD_LB_c11029_g1_i1	GO:0009524	phragmoplast	C
CRD_LB_c11029_g1_i1	GO:0005886	plasma membrane	C
CRD_LB_c11029_g1_i1	GO:0009506	plasmodesma	C
CRD_LB_c11029_g1_i1	GO:0006084	acetyl-CoA metabolic process	P
CRD_LB_c11029_g1_i1	GO:0008283	cell proliferation	P
CRD_LB_c11029_g1_i1	GO:0000911	cytokinesis by cell plate formation	P
CRD_LB_c11029_g1_i1	GO:0006886	intracellular protein transport	P
CRD_LB_c11029_g1_i1	GO:0010583	response to cyclopentenone	P
CRD_LB_c11029_g1_i1	GO:0051225	spindle assembly	P
CRD_LB_c11029_g1_i1	GO:0016126	sterol biosynthetic process	P
CRD_LB_c11029_g1_i1	GO:0016192	vesicle-mediated transport	P
CRD_LB_c11044_g1_i1	GO:0003676	nucleic acid binding	F
CRD_LB_c11044_g1_i1	GO:0008270	zinc ion binding	F
CRD_LB_c11076_g1_i1	GO:0003676	nucleic acid binding	F
CRD_LB_c11076_g1_i1	GO:0008270	zinc ion binding	F
CRD_LB_c11081_g1_i1	GO:0003677	DNA binding	F
CRD_LB_c11081_g1_i1	GO:0003887	DNA-directed DNA polymerase activity	F
CRD_LB_c11081_g1_i1	GO:0001882	nucleoside binding	F
CRD_LB_c11081_g1_i1	GO:0000166	nucleotide binding	F
CRD_LB_c11129_g1_i1	GO:0005618	cell wall	C
CRD_LB_c11129_g1_i1	GO:0045330	aspartyl esterase activity	F
CRD_LB_c11129_g1_i1	GO:0004857	enzyme inhibitor activity	F
CRD_LB_c11129_g1_i1	GO:0030599	pectinesterase activity	F
CRD_LB_c11129_g1_i1	GO:0042545	cell wall modification	P
CRD_LB_c11129_g1_i1	GO:0043086	negative regulation of catalytic activity	P
CRD_LB_c11129_g1_i1	GO:0045490	pectin catabolic process	P
CRD_LB_c11142_g1_i1	GO:0005524	ATP binding	F
CRD_LB_c11142_g1_i1	GO:0017111	nucleoside-triphosphatase activity	F
CRD_LB_c11146_g1_i1	GO:0003824	catalytic activity	F
CRD_LB_c11146_g1_i1	GO:0005992	trehalose biosynthetic process	P
CRD_LB_c11182_g1_i1	GO:0016020	membrane	C
CRD_LB_c11182_g1_i1	GO:0015297	antiporter activity	F
CRD_LB_c11182_g1_i1	GO:0015238	drug transmembrane transporter activity	F
CRD_LB_c11252_g1_i1	GO:0003723	RNA binding	F
CRD_LB_c11252_g1_i1	GO:0003964	RNA-directed DNA polymerase activity	F
CRD_LB_c11304_g1_i1	GO:0005739	mitochondrion	C
CRD_LB_c1130_g1_i1	GO:0003676	nucleic acid binding	F
CRD_LB_c1130_g1_i1	GO:0004523	ribonuclease H activity	F
CRD_LB_c11322_g1_i1	GO:0005634	nucleus	C
CRD_LB_c11322_g1_i1	GO:0019005	SCF ubiquitin ligase complex	C
CRD_LB_c11322_g1_i1	GO:0009740	gibberellic acid mediated signaling pathway	P
CRD_LB_c11322_g1_i1	GO:0009937	regulation of gibberellic acid mediated signaling pathway	P
CRD_LB_c11322_g1_i1	GO:0048831	regulation of shoot system development	P
CRD_LB_c11474_g1_i1	GO:0016021	integral to membrane	C
CRD_LB_c11522_g1_i1	GO:0005634	nucleus	C
CRD_LB_c11526_g1_i1	GO:0003676	nucleic acid binding	F
CRD_LB_c11526_g1_i1	GO:0000166	nucleotide binding	F
CRD_LB_c11573_g1_i1	GO:0005634	nucleus	C
CRD_LB_c11573_g1_i1	GO:0003677	DNA binding	F
CRD_LB_c11573_g1_i1	GO:0003700	sequence-specific DNA binding transcription factor activity	F
CRD_LB_c11573_g1_i1	GO:0006351	transcription, DNA-dependent	P
CRD_LB_c11633_g1_i1	GO:0003676	nucleic acid binding	F
CRD_LB_c11633_g1_i1	GO:0015074	DNA integration	P
CRD_LB_c1165_g1_i1	GO:0004523	ribonuclease H activity	F
CRD_LB_c1165_g1_i1	GO:0003723	RNA binding	F
CRD_LB_c1165_g1_i1	GO:0003964	RNA-directed DNA polymerase activity	F
CRD_LB_c1165_g1_i1	GO:0015074	DNA integration	P
CRD_LB_c11668_g2_i1	GO:0005666	DNA-directed RNA polymerase III complex	C
CRD_LB_c11668_g2_i1	GO:0003677	DNA binding	F
CRD_LB_c11668_g2_i1	GO:0003899	DNA-directed RNA polymerase activity	F
CRD_LB_c11668_g2_i1	GO:0006383	transcription from RNA polymerase III promoter	P
CRD_LB_c11680_g1_i1	GO:0003723	RNA binding	F
CRD_LB_c11680_g1_i1	GO:0003964	RNA-directed DNA polymerase activity	F
CRD_LB_c11787_g2_i1	GO:0048046	apoplast	C
CRD_LB_c11787_g2_i1	GO:0009941	chloroplast envelope	C
CRD_LB_c11787_g2_i1	GO:0009570	chloroplast stroma	C
CRD_LB_c11787_g2_i1	GO:0009535	chloroplast thylakoid membrane	C
CRD_LB_c11787_g2_i1	GO:0010319	stromule	C
CRD_LB_c11787_g2_i1	GO:0005524	ATP binding	F
CRD_LB_c11787_g2_i1	GO:0008974	phosphoribulokinase activity	F
CRD_LB_c11787_g2_i1	GO:0009902	chloroplast relocation	P
CRD_LB_c11787_g2_i1	GO:0019344	cysteine biosynthetic process	P
CRD_LB_c11787_g2_i1	GO:0042742	defense response to bacterium	P
CRD_LB_c11787_g2_i1	GO:0050832	defense response to fungus	P
CRD_LB_c11787_g2_i1	GO:0009595	detection of biotic stimulus	P
CRD_LB_c11787_g2_i1	GO:0009867	jasmonic acid mediated signaling pathway	P
CRD_LB_c11787_g2_i1	GO:0000165	MAPK cascade	P
CRD_LB_c11787_g2_i1	GO:0031348	negative regulation of defense response	P
CRD_LB_c11787_g2_i1	GO:0006098	pentose-phosphate shunt	P
CRD_LB_c11787_g2_i1	GO:0009773	photosynthetic electron transport in photosystem I	P
CRD_LB_c11787_g2_i1	GO:0010207	photosystem II assembly	P
CRD_LB_c11787_g2_i1	GO:0006612	protein targeting to membrane	P
CRD_LB_c11787_g2_i1	GO:0010310	regulation of hydrogen peroxide metabolic process	P
CRD_LB_c11787_g2_i1	GO:0043900	regulation of multi-organism process	P
CRD_LB_c11787_g2_i1	GO:0010363	regulation of plant-type hypersensitive response	P
CRD_LB_c11787_g2_i1	GO:0035304	regulation of protein dephosphorylation	P
CRD_LB_c11787_g2_i1	GO:0009637	response to blue light	P
CRD_LB_c11787_g2_i1	GO:0010200	response to chitin	P
CRD_LB_c11787_g2_i1	GO:0009409	response to cold	P
CRD_LB_c11787_g2_i1	GO:0010218	response to far red light	P
CRD_LB_c11787_g2_i1	GO:0010114	response to red light	P
CRD_LB_c11787_g2_i1	GO:0006364	rRNA processing	P
CRD_LB_c11787_g2_i1	GO:0009697	salicylic acid biosynthetic process	P
CRD_LB_c11787_g2_i1	GO:0010103	stomatal complex morphogenesis	P
CRD_LB_c11787_g2_i1	GO:0009862	systemic acquired resistance, salicylic acid mediated signaling pathway	P
CRD_LB_c11813_g1_i1	GO:0016021	integral to membrane	C
CRD_LB_c11813_g1_i1	GO:0005524	ATP binding	F
CRD_LB_c11813_g1_i1	GO:0004674	protein serine/threonine kinase activity	F
CRD_LB_c11832_g1_i1	GO:0004721	phosphoprotein phosphatase activity	F
CRD_LB_c11866_g1_i1	GO:0003723	RNA binding	F
CRD_LB_c11866_g1_i1	GO:0003964	RNA-directed DNA polymerase activity	F
CRD_LB_c1186_g2_i1	GO:0005871	kinesin complex	C
CRD_LB_c1186_g2_i1	GO:0005874	microtubule	C
CRD_LB_c1186_g2_i1	GO:0005524	ATP binding	F
CRD_LB_c1186_g2_i1	GO:0003777	microtubule motor activity	F
CRD_LB_c1186_g2_i1	GO:0007018	microtubule-based movement	P
CRD_LB_c11969_g1_i1	GO:0005622	intracellular	C
CRD_LB_c11969_g1_i1	GO:0043565	sequence-specific DNA binding	F
CRD_LB_c11971_g2_i1	GO:0005739	mitochondrion	C
CRD_LB_c11971_g2_i1	GO:0046686	response to cadmium ion	P
CRD_LB_c1199_g1_i1	GO:0003723	RNA binding	F
CRD_LB_c1199_g1_i1	GO:0003964	RNA-directed DNA polymerase activity	F
CRD_LB_c12062_g1_i1	GO:0005737	cytoplasm	C
CRD_LB_c12062_g1_i1	GO:0005886	plasma membrane	C
CRD_LB_c12062_g1_i1	GO:0009506	plasmodesma	C
CRD_LB_c12062_g1_i1	GO:0005267	potassium channel activity	F
CRD_LB_c12062_g1_i1	GO:0071805	potassium ion transmembrane transport	P
CRD_LB_c12116_g1_i1	GO:0003677	DNA binding	F
CRD_LB_c12116_g1_i1	GO:0003723	RNA binding	F
CRD_LB_c12116_g1_i1	GO:0003964	RNA-directed DNA polymerase activity	F
CRD_LB_c12160_g1_i1	GO:0003723	RNA binding	F
CRD_LB_c12160_g1_i1	GO:0003964	RNA-directed DNA polymerase activity	F
CRD_LB_c12160_g1_i1	GO:0015074	DNA integration	P
CRD_LB_c12161_g1_i1	GO:0016021	integral to membrane	C
CRD_LB_c12161_g1_i1	GO:0005886	plasma membrane	C
CRD_LB_c12226_g1_i1	GO:0050660	flavin adenine dinucleotide binding	F
CRD_LB_c12226_g1_i1	GO:0004499	N,N-dimethylaniline monooxygenase activity	F
CRD_LB_c12226_g1_i1	GO:0050661	NADP binding	F
CRD_LB_c12236_g1_i1	GO:0016020	membrane	C
CRD_LB_c12236_g1_i1	GO:0005215	transporter activity	F
CRD_LB_c12276_g1_i1	GO:0016021	integral to membrane	C
CRD_LB_c12302_g1_i1	GO:0016020	membrane	C
CRD_LB_c12309_g1_i1	GO:0000166	nucleotide binding	F
CRD_LB_c12309_g1_i1	GO:0003723	RNA binding	F
CRD_LB_c12411_g1_i1	GO:0005739	mitochondrion	C
CRD_LB_c12486_g1_i1	GO:0016020	membrane	C
CRD_LB_c12486_g1_i1	GO:0006810	transport	P
CRD_LB_c12499_g1_i1	GO:0005634	nucleus	C
CRD_LB_c12501_g1_i1	GO:0003676	nucleic acid binding	F
CRD_LB_c12501_g1_i1	GO:0015074	DNA integration	P
CRD_LB_c12501_g1_i1	GO:0006355	regulation of transcription, DNA-dependent	P
CRD_LB_c12539_g1_i1	GO:0043531	ADP binding	F
CRD_LB_c12539_g1_i1	GO:0003677	DNA binding	F
CRD_LB_c12539_g1_i1	GO:0003723	RNA binding	F
CRD_LB_c12539_g1_i1	GO:0003964	RNA-directed DNA polymerase activity	F
CRD_LB_c12539_g1_i1	GO:0006952	defense response	P
CRD_LB_c1254_g1_i1	GO:0005524	ATP binding	F
CRD_LB_c1254_g1_i1	GO:0004674	protein serine/threonine kinase activity	F
CRD_LB_c1257_g1_i1	GO:0003723	RNA binding	F
CRD_LB_c1257_g1_i1	GO:0003964	RNA-directed DNA polymerase activity	F
CRD_LB_c1257_g1_i1	GO:0015074	DNA integration	P
CRD_LB_c12599_g1_i1	GO:0005618	cell wall	C
CRD_LB_c12599_g1_i1	GO:0016020	membrane	C
CRD_LB_c12599_g1_i1	GO:0004252	serine-type endopeptidase activity	F
CRD_LB_c12599_g1_i1	GO:0006508	proteolysis	P
CRD_LB_c12663_g1_i1	GO:0005840	ribosome	C
CRD_LB_c12663_g1_i1	GO:0003735	structural constituent of ribosome	F
CRD_LB_c12663_g1_i1	GO:0006412	translation	P
CRD_LB_c12711_g2_i1	GO:0046856	phosphatidylinositol dephosphorylation	P
CRD_LB_c12734_g2_i1	GO:0004842	ubiquitin-protein ligase activity	F
CRD_LB_c12734_g2_i1	GO:0016567	protein ubiquitination	P
CRD_LB_c12735_g1_i1	GO:0043531	ADP binding	F
CRD_LB_c12735_g1_i1	GO:0006952	defense response	P
CRD_LB_c12860_g1_i1	GO:0003964	RNA-directed DNA polymerase activity	F
CRD_LB_c12860_g1_i1	GO:0006278	RNA-dependent DNA replication	P
CRD_LB_c12895_g1_i1	GO:0016020	membrane	C
CRD_LB_c12895_g1_i1	GO:0005524	ATP binding	F
CRD_LB_c12895_g1_i1	GO:0000156	phosphorelay response regulator activity	F
CRD_LB_c12895_g1_i1	GO:0000155	phosphorelay sensor kinase activity	F
CRD_LB_c12895_g1_i1	GO:0035556	intracellular signal transduction	P
CRD_LB_c12895_g1_i1	GO:0006355	regulation of transcription, DNA-dependent	P
CRD_LB_c12895_g1_i1	GO:0023014	signal transduction by phosphorylation	P
CRD_LB_c12898_g1_i1	GO:0005886	plasma membrane	C
CRD_LB_c12898_g1_i1	GO:0005524	ATP binding	F
CRD_LB_c12898_g1_i1	GO:0042626	ATPase activity, coupled to transmembrane movement of substances	F
CRD_LB_c12898_g1_i1	GO:0006200	ATP catabolic process	P
CRD_LB_c12915_g1_i1	GO:0003676	nucleic acid binding	F
CRD_LB_c12915_g1_i1	GO:0000166	nucleotide binding	F
CRD_LB_c12974_g1_i1	GO:0005739	mitochondrion	C
CRD_LB_c12974_g1_i1	GO:0003697	single-stranded DNA binding	F
CRD_LB_c12974_g1_i1	GO:0006260	DNA replication	P
CRD_LB_c12974_g1_i1	GO:0019243	methylglyoxal catabolic process to D-lactate	P
CRD_LB_c12991_g1_i1	GO:0016157	sucrose synthase activity	F
CRD_LB_c12991_g1_i1	GO:0009058	biosynthetic process	P
CRD_LB_c12991_g1_i1	GO:0005985	sucrose metabolic process	P
CRD_LB_c13045_g1_i1	GO:0003676	nucleic acid binding	F
CRD_LB_c13045_g1_i1	GO:0015074	DNA integration	P
CRD_LB_c13050_g1_i1	GO:0016021	integral to membrane	C
CRD_LB_c13050_g1_i1	GO:0008519	ammonium transmembrane transporter activity	F
CRD_LB_c13050_g1_i1	GO:0003676	nucleic acid binding	F
CRD_LB_c13050_g1_i1	GO:0072488	ammonium transmembrane transport	P
CRD_LB_c13050_g1_i1	GO:0015074	DNA integration	P
CRD_LB_c13128_g1_i1	GO:0008236	serine-type peptidase activity	F
CRD_LB_c13128_g1_i1	GO:0006508	proteolysis	P
CRD_LB_c1312_g1_i1	GO:0005742	mitochondrial outer membrane translocase complex	C
CRD_LB_c1312_g1_i1	GO:0045040	protein import into mitochondrial outer membrane	P
CRD_LB_c1312_g1_i2	GO:0005742	mitochondrial outer membrane translocase complex	C
CRD_LB_c1312_g1_i2	GO:0045040	protein import into mitochondrial outer membrane	P
CRD_LB_c13135_g1_i1	GO:0003723	RNA binding	F
CRD_LB_c13135_g1_i1	GO:0003964	RNA-directed DNA polymerase activity	F
CRD_LB_c13140_g1_i1	GO:0016021	integral to membrane	C
CRD_LB_c13140_g1_i1	GO:0005634	nucleus	C
CRD_LB_c13140_g1_i1	GO:0005886	plasma membrane	C
CRD_LB_c13140_g1_i1	GO:0009506	plasmodesma	C
CRD_LB_c13140_g1_i1	GO:0004252	serine-type endopeptidase activity	F
CRD_LB_c13140_g1_i1	GO:0006508	proteolysis	P
CRD_LB_c13143_g1_i1	GO:0005524	ATP binding	F
CRD_LB_c13143_g1_i1	GO:0004674	protein serine/threonine kinase activity	F
CRD_LB_c13203_g1_i1	GO:0043531	ADP binding	F
CRD_LB_c13203_g1_i1	GO:0006952	defense response	P
CRD_LB_c13203_g2_i1	GO:0043531	ADP binding	F
CRD_LB_c13203_g2_i1	GO:0006952	defense response	P
CRD_LB_c13241_g1_i1	GO:0005524	ATP binding	F
CRD_LB_c13241_g1_i1	GO:0008144	drug binding	F
CRD_LB_c13241_g1_i1	GO:0016301	kinase activity	F
CRD_LB_c13241_g1_i1	GO:0016773	phosphotransferase activity, alcohol group as acceptor	F
CRD_LB_c13304_g1_i1	GO:0005829	cytosol	C
CRD_LB_c13304_g1_i1	GO:0017119	Golgi transport complex	C
CRD_LB_c13304_g1_i1	GO:0006891	intra-Golgi vesicle-mediated transport	P
CRD_LB_c13354_g1_i2	GO:0005737	cytoplasm	C
CRD_LB_c13354_g1_i2	GO:0008649	rRNA methyltransferase activity	F
CRD_LB_c13354_g1_i2	GO:0031167	rRNA methylation	P
CRD_LB_c13376_g1_i1	GO:0003676	nucleic acid binding	F
CRD_LB_c13376_g1_i1	GO:0004523	ribonuclease H activity	F
CRD_LB_c13434_g2_i1	GO:0043531	ADP binding	F
CRD_LB_c13434_g2_i1	GO:0006952	defense response	P
CRD_LB_c13442_g1_i1	GO:0003676	nucleic acid binding	F
CRD_LB_c13442_g1_i1	GO:0015074	DNA integration	P
CRD_LB_c13453_g1_i1	GO:0005634	nucleus	C
CRD_LB_c13453_g1_i1	GO:0045010	actin nucleation	P
CRD_LB_c13453_g1_i1	GO:0007155	cell adhesion	P
CRD_LB_c13453_g1_i1	GO:0044036	cell wall macromolecule metabolic process	P
CRD_LB_c13453_g1_i1	GO:0071555	cell wall organization	P
CRD_LB_c13453_g1_i1	GO:0010311	lateral root formation	P
CRD_LB_c13453_g1_i1	GO:0048765	root hair cell differentiation	P
CRD_LB_c13453_g1_i1	GO:0010090	trichome morphogenesis	P
CRD_LB_c13453_g1_i1	GO:0010089	xylem development	P
CRD_LB_c13494_g1_i1	GO:0005634	nucleus	C
CRD_LB_c13494_g1_i1	GO:0003723	RNA binding	F
CRD_LB_c13494_g1_i1	GO:0003964	RNA-directed DNA polymerase activity	F
CRD_LB_c13507_g1_i1	GO:0000287	magnesium ion binding	F
CRD_LB_c13507_g1_i1	GO:0010333	terpene synthase activity	F
CRD_LB_c1350_g2_i1	GO:0004392	heme oxygenase (decyclizing) activity	F
CRD_LB_c1350_g2_i1	GO:0006788	heme oxidation	P
CRD_LB_c13574_g1_i1	GO:0009535	chloroplast thylakoid membrane	C
CRD_LB_c13663_g2_i1	GO:0043565	sequence-specific DNA binding	F
CRD_LB_c13663_g2_i1	GO:0003700	sequence-specific DNA binding transcription factor activity	F
CRD_LB_c13683_g1_i1	GO:0031225	anchored to membrane	C
CRD_LB_c13683_g1_i1	GO:0005576	extracellular region	C
CRD_LB_c13683_g1_i1	GO:0008289	lipid binding	F
CRD_LB_c13683_g1_i1	GO:0006869	lipid transport	P
CRD_LB_c13687_g1_i1	GO:0003723	RNA binding	F
CRD_LB_c13687_g1_i1	GO:0003964	RNA-directed DNA polymerase activity	F
CRD_LB_c13688_g1_i1	GO:0043531	ADP binding	F
CRD_LB_c13696_g1_i1	GO:0008080	N-acetyltransferase activity	F
CRD_LB_c13732_g2_i1	GO:0016021	integral to membrane	C
CRD_LB_c13732_g2_i1	GO:0019829	cation-transporting ATPase activity	F
CRD_LB_c13732_g2_i1	GO:0046872	metal ion binding	F
CRD_LB_c13732_g2_i1	GO:0000166	nucleotide binding	F
CRD_LB_c13749_g1_i1	GO:0005524	ATP binding	F
CRD_LB_c13749_g1_i1	GO:0004672	protein kinase activity	F
CRD_LB_c13754_g1_i1	GO:0005576	extracellular region	C
CRD_LB_c13754_g1_i1	GO:0004252	serine-type endopeptidase activity	F
CRD_LB_c13754_g1_i1	GO:0043086	negative regulation of catalytic activity	P
CRD_LB_c13754_g1_i1	GO:0006508	proteolysis	P
CRD_LB_c1376_g1_i1	GO:0005739	mitochondrion	C
CRD_LB_c1376_g1_i1	GO:0005525	GTP binding	F
CRD_LB_c1376_g1_i1	GO:0003924	GTPase activity	F
CRD_LB_c1376_g1_i1	GO:0042254	ribosome biogenesis	P
CRD_LB_c13786_g1_i1	GO:0003723	RNA binding	F
CRD_LB_c13786_g1_i1	GO:0003964	RNA-directed DNA polymerase activity	F
CRD_LB_c13808_g1_i2	GO:0003676	nucleic acid binding	F
CRD_LB_c13808_g1_i2	GO:0008270	zinc ion binding	F
CRD_LB_c13808_g1_i2	GO:0015074	DNA integration	P
CRD_LB_c13860_g1_i1	GO:0005524	ATP binding	F
CRD_LB_c13860_g1_i1	GO:0004674	protein serine/threonine kinase activity	F
CRD_LB_c13920_g1_i1	GO:0005737	cytoplasm	C
CRD_LB_c13920_g1_i1	GO:0016788	hydrolase activity, acting on ester bonds	F
CRD_LB_c13920_g1_i1	GO:0003676	nucleic acid binding	F
CRD_LB_c13920_g1_i1	GO:0006310	DNA recombination	P
CRD_LB_c13920_g1_i1	GO:0006281	DNA repair	P
CRD_LB_c13936_g1_i1	GO:0005737	cytoplasm	C
CRD_LB_c13936_g1_i1	GO:0016758	transferase activity, transferring hexosyl groups	F
CRD_LB_c13948_g1_i1	GO:0005634	nucleus	C
CRD_LB_c13948_g1_i1	GO:0000911	cytokinesis by cell plate formation	P
CRD_LB_c13948_g1_i1	GO:0000226	microtubule cytoskeleton organization	P
CRD_LB_c13948_g1_i1	GO:0010583	response to cyclopentenone	P
CRD_LB_c1394_g1_i1	GO:0005739	mitochondrion	C
CRD_LB_c1394_g1_i1	GO:0008270	zinc ion binding	F
CRD_LB_c13972_g1_i1	GO:0005507	copper ion binding	F
CRD_LB_c13972_g1_i1	GO:0009055	electron carrier activity	F
CRD_LB_c13999_g1_i1	GO:0043625	delta DNA polymerase complex	C
CRD_LB_c13999_g1_i1	GO:0016035	zeta DNA polymerase complex	C
CRD_LB_c13999_g1_i1	GO:0008408	3'-5' exonuclease activity	F
CRD_LB_c13999_g1_i1	GO:0003677	DNA binding	F
CRD_LB_c13999_g1_i1	GO:0003887	DNA-directed DNA polymerase activity	F
CRD_LB_c13999_g1_i1	GO:0000166	nucleotide binding	F
CRD_LB_c13999_g1_i1	GO:0003723	RNA binding	F
CRD_LB_c13999_g1_i1	GO:0003964	RNA-directed DNA polymerase activity	F
CRD_LB_c13999_g1_i1	GO:0006287	base-excision repair, gap-filling	P
CRD_LB_c13999_g1_i1	GO:0045004	DNA replication proofreading	P
CRD_LB_c13999_g1_i1	GO:0043137	DNA replication, removal of RNA primer	P
CRD_LB_c13999_g1_i1	GO:0000724	double-strand break repair via homologous recombination	P
CRD_LB_c13999_g1_i1	GO:0006297	nucleotide-excision repair, DNA gap filling	P
CRD_LB_c13999_g1_i1	GO:0045893	positive regulation of transcription, DNA-dependent	P
CRD_LB_c13999_g1_i1	GO:0043687	post-translational protein modification	P
CRD_LB_c13999_g1_i1	GO:0007346	regulation of mitotic cell cycle	P
CRD_LB_c13999_g1_i1	GO:0010212	response to ionizing radiation	P
CRD_LB_c13999_g1_i1	GO:0010224	response to UV-B	P
CRD_LB_c13999_g1_i1	GO:0019985	translesion synthesis	P
CRD_LB_c14092_g1_i1	GO:0016021	integral to membrane	C
CRD_LB_c14092_g1_i1	GO:0008519	ammonium transmembrane transporter activity	F
CRD_LB_c14109_g1_i1	GO:0003723	RNA binding	F
CRD_LB_c14109_g1_i1	GO:0003964	RNA-directed DNA polymerase activity	F
CRD_LB_c14119_g1_i1	GO:0005524	ATP binding	F
CRD_LB_c14119_g1_i1	GO:0004674	protein serine/threonine kinase activity	F
CRD_LB_c14119_g1_i1	GO:0048544	recognition of pollen	P
CRD_LB_c14185_g1_i1	GO:0004190	aspartic-type endopeptidase activity	F
CRD_LB_c14185_g1_i1	GO:0006508	proteolysis	P
CRD_LB_c14218_g1_i1	GO:0003723	RNA binding	F
CRD_LB_c14218_g1_i1	GO:0003964	RNA-directed DNA polymerase activity	F
CRD_LB_c14229_g1_i1	GO:0003676	nucleic acid binding	F
CRD_LB_c14229_g1_i1	GO:0008270	zinc ion binding	F
CRD_LB_c14229_g1_i1	GO:0015074	DNA integration	P
CRD_LB_c14254_g1_i1	GO:0005524	ATP binding	F
CRD_LB_c14254_g1_i1	GO:0004674	protein serine/threonine kinase activity	F
CRD_LB_c14254_g1_i1	GO:0009062	fatty acid catabolic process	P
CRD_LB_c14262_g1_i1	GO:0008374	O-acyltransferase activity	F
CRD_LB_c14262_g1_i1	GO:0006629	lipid metabolic process	P
CRD_LB_c14280_g1_i1	GO:0003676	nucleic acid binding	F
CRD_LB_c14280_g1_i1	GO:0000166	nucleotide binding	F
CRD_LB_c14309_g2_i1	GO:0004523	ribonuclease H activity	F
CRD_LB_c14309_g2_i1	GO:0003723	RNA binding	F
CRD_LB_c14309_g2_i1	GO:0003964	RNA-directed DNA polymerase activity	F
CRD_LB_c14323_g1_i1	GO:0003676	nucleic acid binding	F
CRD_LB_c14323_g1_i1	GO:0008270	zinc ion binding	F
CRD_LB_c14347_g1_i1	GO:0070531	BRCA1-A complex	C
CRD_LB_c14347_g1_i1	GO:0070552	BRISC complex	C
CRD_LB_c14347_g1_i1	GO:0045739	positive regulation of DNA repair	P
CRD_LB_c14352_g1_i1	GO:0016020	membrane	C
CRD_LB_c14352_g1_i1	GO:0015297	antiporter activity	F
CRD_LB_c14352_g1_i1	GO:0015238	drug transmembrane transporter activity	F
CRD_LB_c14363_g1_i1	GO:0031461	cullin-RING ubiquitin ligase complex	C
CRD_LB_c14363_g1_i1	GO:0006511	ubiquitin-dependent protein catabolic process	P
CRD_LB_c14386_g1_i1	GO:0005524	ATP binding	F
CRD_LB_c14386_g1_i1	GO:0008026	ATP-dependent helicase activity	F
CRD_LB_c14386_g1_i1	GO:0003676	nucleic acid binding	F
CRD_LB_c14388_g1_i1	GO:0016021	integral to membrane	C
CRD_LB_c14388_g1_i1	GO:0005524	ATP binding	F
CRD_LB_c14388_g1_i1	GO:0004713	protein tyrosine kinase activity	F
CRD_LB_c14388_g1_i1	GO:0018108	peptidyl-tyrosine phosphorylation	P
CRD_LB_c14396_g1_i1	GO:0003723	RNA binding	F
CRD_LB_c14396_g1_i1	GO:0003964	RNA-directed DNA polymerase activity	F
CRD_LB_c14396_g1_i1	GO:0015074	DNA integration	P
CRD_LB_c14409_g1_i2	GO:0003723	RNA binding	F
CRD_LB_c14409_g1_i2	GO:0003964	RNA-directed DNA polymerase activity	F
CRD_LB_c14436_g1_i1	GO:0006904	vesicle docking involved in exocytosis	P
CRD_LB_c14448_g1_i1	GO:0005509	calcium ion binding	F
CRD_LB_c1444_g1_i1	GO:0005524	ATP binding	F
CRD_LB_c1444_g1_i1	GO:0004386	helicase activity	F
CRD_LB_c1444_g1_i1	GO:0003723	RNA binding	F
CRD_LB_c1444_g1_i1	GO:0003964	RNA-directed DNA polymerase activity	F
CRD_LB_c1444_g1_i1	GO:0008270	zinc ion binding	F
CRD_LB_c14474_g2_i1	GO:0005654	nucleoplasm	C
CRD_LB_c14474_g2_i1	GO:0007623	circadian rhythm	P
CRD_LB_c14474_g2_i1	GO:0009908	flower development	P
CRD_LB_c14474_g2_i1	GO:0048574	long-day photoperiodism, flowering	P
CRD_LB_c14474_g2_i1	GO:0048578	positive regulation of long-day photoperiodism, flowering	P
CRD_LB_c14474_g2_i1	GO:0006355	regulation of transcription, DNA-dependent	P
CRD_LB_c14474_g2_i1	GO:0009637	response to blue light	P
CRD_LB_c14474_g2_i1	GO:0009409	response to cold	P
CRD_LB_c14474_g2_i1	GO:0010218	response to far red light	P
CRD_LB_c14474_g2_i1	GO:0042542	response to hydrogen peroxide	P
CRD_LB_c14474_g2_i1	GO:0080167	response to karrikin	P
CRD_LB_c14474_g2_i1	GO:0005982	starch metabolic process	P
CRD_LB_c14474_g2_i1	GO:0010378	temperature compensation of the circadian clock	P
CRD_LB_c1448_g1_i1	GO:0005634	nucleus	C
CRD_LB_c1448_g1_i1	GO:0003824	catalytic activity	F
CRD_LB_c1448_g1_i1	GO:0006284	base-excision repair	P
CRD_LB_c1448_g1_i2	GO:0003824	catalytic activity	F
CRD_LB_c1448_g1_i2	GO:0006284	base-excision repair	P
CRD_LB_c14497_g1_i1	GO:0003723	RNA binding	F
CRD_LB_c14497_g1_i1	GO:0003964	RNA-directed DNA polymerase activity	F
CRD_LB_c14519_g1_i1	GO:0008270	zinc ion binding	F
CRD_LB_c1451_g1_i1	GO:0004857	enzyme inhibitor activity	F
CRD_LB_c1451_g1_i1	GO:0030599	pectinesterase activity	F
CRD_LB_c1451_g1_i1	GO:0043086	negative regulation of catalytic activity	P
CRD_LB_c14527_g1_i1	GO:0005524	ATP binding	F
CRD_LB_c14527_g1_i1	GO:0004709	MAP kinase kinase kinase activity	F
CRD_LB_c14527_g1_i1	GO:0000186	activation of MAPKK activity	P
CRD_LB_c14527_g1_i1	GO:0000165	MAPK cascade	P
CRD_LB_c1454_g1_i1	GO:0003676	nucleic acid binding	F
CRD_LB_c1454_g1_i1	GO:0008270	zinc ion binding	F
CRD_LB_c1454_g1_i1	GO:0015074	DNA integration	P
CRD_LB_c1455_g1_i1	GO:0016020	membrane	C
CRD_LB_c1455_g1_i1	GO:0005215	transporter activity	F
CRD_LB_c14652_g1_i1	GO:0000287	magnesium ion binding	F
CRD_LB_c14652_g1_i1	GO:0010333	terpene synthase activity	F
CRD_LB_c14659_g1_i1	GO:0003723	RNA binding	F
CRD_LB_c14659_g1_i1	GO:0003964	RNA-directed DNA polymerase activity	F
CRD_LB_c1468_g1_i1	GO:0008270	zinc ion binding	F
CRD_LB_c14719_g2_i1	GO:0008270	zinc ion binding	F
CRD_LB_c14745_g1_i1	GO:0016020	membrane	C
CRD_LB_c14764_g1_i1	GO:0003677	DNA binding	F
CRD_LB_c14764_g1_i1	GO:0003723	RNA binding	F
CRD_LB_c14764_g1_i1	GO:0003964	RNA-directed DNA polymerase activity	F
CRD_LB_c14822_g1_i1	GO:0005739	mitochondrion	C
CRD_LB_c14822_g1_i1	GO:0080156	mitochondrial mRNA modification	P
CRD_LB_c14829_g1_i1	GO:0008270	zinc ion binding	F
CRD_LB_c14865_g2_i1	GO:0003676	nucleic acid binding	F
CRD_LB_c14865_g2_i1	GO:0008270	zinc ion binding	F
CRD_LB_c14865_g2_i1	GO:0015074	DNA integration	P
CRD_LB_c14891_g1_i2	GO:0006914	autophagy	P
CRD_LB_c15077_g1_i1	GO:0003676	nucleic acid binding	F
CRD_LB_c15077_g1_i1	GO:0004523	ribonuclease H activity	F
CRD_LB_c15077_g1_i1	GO:0003964	RNA-directed DNA polymerase activity	F
CRD_LB_c15077_g1_i1	GO:0006278	RNA-dependent DNA replication	P
CRD_LB_c15095_g1_i1	GO:0051537	2 iron, 2 sulfur cluster binding	F
CRD_LB_c15095_g1_i1	GO:0005506	iron ion binding	F
CRD_LB_c15095_g1_i1	GO:0004497	monooxygenase activity	F
CRD_LB_c15095_g1_i1	GO:0016708	oxidoreductase activity, acting on paired donors, with incorporation or reduction of molecular oxygen, NAD(P)H as one donor, and incorporation of two atoms of oxygen into one donor	F
CRD_LB_c15095_g1_i1	GO:0019439	aromatic compound catabolic process	P
CRD_LB_c15114_g1_i1	GO:0020037	heme binding	F
CRD_LB_c15114_g1_i1	GO:0005506	iron ion binding	F
CRD_LB_c15114_g1_i1	GO:0016705	oxidoreductase activity, acting on paired donors, with incorporation or reduction of molecular oxygen	F
CRD_LB_c15117_g1_i1	GO:0020037	heme binding	F
CRD_LB_c15117_g1_i1	GO:0004601	peroxidase activity	F
CRD_LB_c15117_g1_i1	GO:0006979	response to oxidative stress	P
CRD_LB_c15122_g2_i1	GO:0003723	RNA binding	F
CRD_LB_c15122_g2_i1	GO:0003964	RNA-directed DNA polymerase activity	F
CRD_LB_c15128_g1_i1	GO:0005634	nucleus	C
CRD_LB_c15128_g1_i1	GO:0003682	chromatin binding	F
CRD_LB_c15128_g1_i1	GO:0003677	DNA binding	F
CRD_LB_c15164_g1_i1	GO:0080008	Cul4-RING ubiquitin ligase complex	C
CRD_LB_c15164_g1_i1	GO:0005634	nucleus	C
CRD_LB_c15164_g1_i1	GO:0000166	nucleotide binding	F
CRD_LB_c15166_g2_i1	GO:0050660	flavin adenine dinucleotide binding	F
CRD_LB_c15166_g2_i1	GO:0008762	UDP-N-acetylmuramate dehydrogenase activity	F
CRD_LB_c15182_g1_i1	GO:0003676	nucleic acid binding	F
CRD_LB_c15186_g1_i1	GO:0030529	ribonucleoprotein complex	C
CRD_LB_c15186_g1_i1	GO:0019013	viral nucleocapsid	C
CRD_LB_c15186_g1_i1	GO:0003676	nucleic acid binding	F
CRD_LB_c15186_g1_i1	GO:0000166	nucleotide binding	F
CRD_LB_c15188_g1_i1	GO:0016866	intramolecular transferase activity	F
CRD_LB_c15188_g1_i1	GO:0008152	metabolic process	P
CRD_LB_c15189_g1_i1	GO:0004523	ribonuclease H activity	F
CRD_LB_c15189_g1_i1	GO:0003723	RNA binding	F
CRD_LB_c15189_g1_i1	GO:0003964	RNA-directed DNA polymerase activity	F
CRD_LB_c15189_g1_i1	GO:0015074	DNA integration	P
CRD_LB_c15270_g1_i1	GO:0005634	nucleus	C
CRD_LB_c15270_g1_i1	GO:0004190	aspartic-type endopeptidase activity	F
CRD_LB_c15270_g1_i1	GO:0003723	RNA binding	F
CRD_LB_c15270_g1_i1	GO:0003964	RNA-directed DNA polymerase activity	F
CRD_LB_c15270_g1_i1	GO:0008270	zinc ion binding	F
CRD_LB_c15270_g1_i1	GO:0015074	DNA integration	P
CRD_LB_c15270_g1_i1	GO:0006508	proteolysis	P
CRD_LB_c15437_g1_i1	GO:0005576	extracellular region	C
CRD_LB_c15437_g1_i1	GO:0009405	pathogenesis	P
CRD_LB_c15442_g2_i1	GO:0005840	ribosome	C
CRD_LB_c15442_g2_i1	GO:0003735	structural constituent of ribosome	F
CRD_LB_c15442_g2_i1	GO:0006412	translation	P
CRD_LB_c15455_g1_i1	GO:0005739	mitochondrion	C
CRD_LB_c15506_g1_i1	GO:0032440	2-alkenal reductase [NAD(P)] activity	F
CRD_LB_c15506_g1_i1	GO:0046856	phosphatidylinositol dephosphorylation	P
CRD_LB_c15507_g1_i1	GO:0016620	oxidoreductase activity, acting on the aldehyde or oxo group of donors, NAD or NADP as acceptor	F
CRD_LB_c15507_g1_i2	GO:0016620	oxidoreductase activity, acting on the aldehyde or oxo group of donors, NAD or NADP as acceptor	F
CRD_LB_c15572_g1_i1	GO:0003676	nucleic acid binding	F
CRD_LB_c15572_g1_i1	GO:0008270	zinc ion binding	F
CRD_LB_c15610_g2_i1	GO:0016021	integral to membrane	C
CRD_LB_c15610_g2_i1	GO:0006952	defense response	P
CRD_LB_c15610_g2_i1	GO:0009607	response to biotic stimulus	P
CRD_LB_c15613_g1_i1	GO:0050660	flavin adenine dinucleotide binding	F
CRD_LB_c15613_g1_i1	GO:0004499	N,N-dimethylaniline monooxygenase activity	F
CRD_LB_c15613_g1_i1	GO:0050661	NADP binding	F
CRD_LB_c15651_g1_i1	GO:0004523	ribonuclease H activity	F
CRD_LB_c15651_g1_i1	GO:0003723	RNA binding	F
CRD_LB_c15651_g1_i1	GO:0003964	RNA-directed DNA polymerase activity	F
CRD_LB_c1566_g1_i1	GO:0003677	DNA binding	F
CRD_LB_c1566_g1_i1	GO:0003723	RNA binding	F
CRD_LB_c1566_g1_i1	GO:0003964	RNA-directed DNA polymerase activity	F
CRD_LB_c15728_g1_i1	GO:0003676	nucleic acid binding	F
CRD_LB_c15728_g1_i1	GO:0015074	DNA integration	P
CRD_LB_c15790_g1_i1	GO:0016021	integral to membrane	C
CRD_LB_c15790_g1_i1	GO:0008519	ammonium transmembrane transporter activity	F
CRD_LB_c15790_g1_i1	GO:0003676	nucleic acid binding	F
CRD_LB_c15790_g1_i1	GO:0072488	ammonium transmembrane transport	P
CRD_LB_c15790_g1_i1	GO:0015074	DNA integration	P
CRD_LB_c15843_g1_i1	GO:0003723	RNA binding	F
CRD_LB_c15843_g1_i1	GO:0003964	RNA-directed DNA polymerase activity	F
CRD_LB_c15881_g1_i1	GO:0009507	chloroplast	C
CRD_LB_c15881_g1_i1	GO:0009538	photosystem I reaction center	C
CRD_LB_c15881_g1_i1	GO:0015979	photosynthesis	P
CRD_LB_c15897_g1_i1	GO:0003676	nucleic acid binding	F
CRD_LB_c15897_g1_i1	GO:0000166	nucleotide binding	F
CRD_LB_c15899_g1_i1	GO:0005576	extracellular region	C
CRD_LB_c15899_g1_i1	GO:0009506	plasmodesma	C
CRD_LB_c1589_g1_i1	GO:0003723	RNA binding	F
CRD_LB_c1589_g1_i1	GO:0003964	RNA-directed DNA polymerase activity	F
CRD_LB_c1589_g1_i1	GO:0015074	DNA integration	P
CRD_LB_c15908_g1_i1	GO:0005524	ATP binding	F
CRD_LB_c15908_g1_i1	GO:0008026	ATP-dependent helicase activity	F
CRD_LB_c15908_g1_i1	GO:0003677	DNA binding	F
CRD_LB_c15908_g1_i1	GO:0003887	DNA-directed DNA polymerase activity	F
CRD_LB_c16028_g1_i1	GO:0016020	membrane	C
CRD_LB_c16053_g1_i1	GO:0003723	RNA binding	F
CRD_LB_c16053_g1_i1	GO:0003964	RNA-directed DNA polymerase activity	F
CRD_LB_c16107_g1_i1	GO:0003723	RNA binding	F
CRD_LB_c16107_g1_i1	GO:0003964	RNA-directed DNA polymerase activity	F
CRD_LB_c16147_g1_i1	GO:0009507	chloroplast	C
CRD_LB_c16147_g1_i1	GO:0010196	nonphotochemical quenching	P
CRD_LB_c16199_g1_i1	GO:0016592	mediator complex	C
CRD_LB_c16199_g1_i1	GO:0043138	3'-5' DNA helicase activity	F
CRD_LB_c16199_g1_i1	GO:0005524	ATP binding	F
CRD_LB_c16199_g1_i1	GO:0008026	ATP-dependent helicase activity	F
CRD_LB_c16199_g1_i1	GO:0009378	four-way junction helicase activity	F
CRD_LB_c16199_g1_i1	GO:0003676	nucleic acid binding	F
CRD_LB_c16199_g1_i1	GO:0006310	DNA recombination	P
CRD_LB_c16199_g1_i1	GO:0010413	glucuronoxylan metabolic process	P
CRD_LB_c16199_g1_i1	GO:0000278	mitotic cell cycle	P
CRD_LB_c16199_g1_i1	GO:0006396	RNA processing	P
CRD_LB_c16199_g1_i1	GO:0045492	xylan biosynthetic process	P
CRD_LB_c16251_g1_i1	GO:0005634	nucleus	C
CRD_LB_c16251_g1_i1	GO:0006306	DNA methylation	P
CRD_LB_c16251_g1_i1	GO:0070918	production of small RNA involved in gene silencing by RNA	P
CRD_LB_c16251_g1_i1	GO:0044030	regulation of DNA methylation	P
CRD_LB_c16354_g1_i1	GO:0005694	chromosome	C
CRD_LB_c16354_g1_i1	GO:0005524	ATP binding	F
CRD_LB_c16354_g1_i1	GO:0003723	RNA binding	F
CRD_LB_c16354_g1_i1	GO:0003964	RNA-directed DNA polymerase activity	F
CRD_LB_c16354_g1_i1	GO:0051276	chromosome organization	P
CRD_LB_c16430_g1_i1	GO:0005737	cytoplasm	C
CRD_LB_c16430_g1_i1	GO:0003676	nucleic acid binding	F
CRD_LB_c16430_g1_i1	GO:0048481	ovule development	P
CRD_LB_c16430_g1_i1	GO:0048441	petal development	P
CRD_LB_c16430_g1_i1	GO:0048443	stamen development	P
CRD_LB_c16463_g1_i1	GO:0005794	Golgi apparatus	C
CRD_LB_c16463_g1_i1	GO:0005886	plasma membrane	C
CRD_LB_c16463_g1_i1	GO:0009306	protein secretion	P
CRD_LB_c16479_g1_i1	GO:0003723	RNA binding	F
CRD_LB_c16479_g1_i1	GO:0003964	RNA-directed DNA polymerase activity	F
CRD_LB_c16487_g1_i1	GO:0006952	defense response	P
CRD_LB_c16523_g1_i1	GO:0003676	nucleic acid binding	F
CRD_LB_c16523_g1_i1	GO:0008270	zinc ion binding	F
CRD_LB_c16570_g1_i1	GO:0003676	nucleic acid binding	F
CRD_LB_c16570_g1_i1	GO:0015074	DNA integration	P
CRD_LB_c16589_g1_i1	GO:0000796	condensin complex	C
CRD_LB_c16589_g1_i1	GO:0005634	nucleus	C
CRD_LB_c16589_g1_i1	GO:0000910	cytokinesis	P
CRD_LB_c16589_g1_i1	GO:0009957	epidermal cell fate specification	P
CRD_LB_c16589_g1_i1	GO:0007017	microtubule-based process	P
CRD_LB_c16589_g1_i1	GO:0007076	mitotic chromosome condensation	P
CRD_LB_c16610_g1_i1	GO:0005871	kinesin complex	C
CRD_LB_c16610_g1_i1	GO:0005874	microtubule	C
CRD_LB_c16610_g1_i1	GO:0005634	nucleus	C
CRD_LB_c16610_g1_i1	GO:0005524	ATP binding	F
CRD_LB_c16610_g1_i1	GO:0003777	microtubule motor activity	F
CRD_LB_c16610_g1_i1	GO:0007018	microtubule-based movement	P
CRD_LB_c16626_g2_i1	GO:0005524	ATP binding	F
CRD_LB_c16626_g2_i1	GO:0004674	protein serine/threonine kinase activity	F
CRD_LB_c16627_g2_i1	GO:0005634	nucleus	C
CRD_LB_c16627_g2_i1	GO:0043565	sequence-specific DNA binding	F
CRD_LB_c16627_g2_i1	GO:0003700	sequence-specific DNA binding transcription factor activity	F
CRD_LB_c16645_g1_i1	GO:0003676	nucleic acid binding	F
CRD_LB_c16645_g1_i1	GO:0016491	oxidoreductase activity	F
CRD_LB_c16645_g1_i1	GO:0008270	zinc ion binding	F
CRD_LB_c16645_g1_i1	GO:0015074	DNA integration	P
CRD_LB_c16654_g2_i1	GO:0000175	3'-5'-exoribonuclease activity	F
CRD_LB_c16654_g2_i1	GO:0004654	polyribonucleotide nucleotidyltransferase activity	F
CRD_LB_c16654_g2_i1	GO:0003723	RNA binding	F
CRD_LB_c16654_g2_i1	GO:0006402	mRNA catabolic process	P
CRD_LB_c16654_g2_i1	GO:0006396	RNA processing	P
CRD_LB_c16682_g1_i1	GO:0004523	ribonuclease H activity	F
CRD_LB_c16682_g1_i1	GO:0003723	RNA binding	F
CRD_LB_c16682_g1_i1	GO:0003964	RNA-directed DNA polymerase activity	F
CRD_LB_c16700_g1_i2	GO:0005739	mitochondrion	C
CRD_LB_c16700_g1_i2	GO:0016556	mRNA modification	P
CRD_LB_c16745_g1_i1	GO:0003676	nucleic acid binding	F
CRD_LB_c16745_g1_i1	GO:0008270	zinc ion binding	F
CRD_LB_c16745_g1_i1	GO:0015074	DNA integration	P
CRD_LB_c16805_g1_i1	GO:0003723	RNA binding	F
CRD_LB_c16805_g1_i1	GO:0003964	RNA-directed DNA polymerase activity	F
CRD_LB_c1680_g1_i1	GO:0003677	DNA binding	F
CRD_LB_c1680_g1_i1	GO:0003899	DNA-directed RNA polymerase activity	F
CRD_LB_c1680_g1_i1	GO:0008270	zinc ion binding	F
CRD_LB_c1680_g1_i1	GO:0006351	transcription, DNA-dependent	P
CRD_LB_c16885_g1_i1	GO:0016021	integral to membrane	C
CRD_LB_c16885_g1_i1	GO:0005743	mitochondrial inner membrane	C
CRD_LB_c16885_g1_i1	GO:0005347	ATP transmembrane transporter activity	F
CRD_LB_c16885_g1_i1	GO:0048653	anther development	P
CRD_LB_c16885_g1_i1	GO:0015867	ATP transport	P
CRD_LB_c16885_g1_i1	GO:0006839	mitochondrial transport	P
CRD_LB_c16935_g2_i1	GO:0008270	zinc ion binding	F
CRD_LB_c16975_g1_i1	GO:0003676	nucleic acid binding	F
CRD_LB_c16995_g1_i1	GO:0003676	nucleic acid binding	F
CRD_LB_c16995_g1_i1	GO:0008270	zinc ion binding	F
CRD_LB_c1700_g2_i1	GO:0004523	ribonuclease H activity	F
CRD_LB_c1700_g2_i1	GO:0003723	RNA binding	F
CRD_LB_c1700_g2_i1	GO:0003964	RNA-directed DNA polymerase activity	F
CRD_LB_c1700_g2_i1	GO:0015074	DNA integration	P
CRD_LB_c1701_g1_i1	GO:0008270	zinc ion binding	F
CRD_LB_c17025_g1_i1	GO:0016020	membrane	C
CRD_LB_c1711_g1_i1	GO:0043565	sequence-specific DNA binding	F
CRD_LB_c1711_g1_i1	GO:0003700	sequence-specific DNA binding transcription factor activity	F
CRD_LB_c1711_g1_i1	GO:0006351	transcription, DNA-dependent	P
CRD_LB_c17146_g1_i1	GO:0016021	integral to membrane	C
CRD_LB_c17146_g1_i1	GO:0004252	serine-type endopeptidase activity	F
CRD_LB_c17146_g1_i1	GO:0006508	proteolysis	P
CRD_LB_c1714_g1_i1	GO:0005634	nucleus	C
CRD_LB_c1714_g1_i1	GO:0004474	malate synthase activity	F
CRD_LB_c1714_g1_i1	GO:0006097	glyoxylate cycle	P
CRD_LB_c1714_g1_i1	GO:0006099	tricarboxylic acid cycle	P
CRD_LB_c17173_g1_i1	GO:0003723	RNA binding	F
CRD_LB_c17173_g1_i1	GO:0003964	RNA-directed DNA polymerase activity	F
CRD_LB_c1719_g1_i1	GO:0005840	ribosome	C
CRD_LB_c1719_g1_i1	GO:0003735	structural constituent of ribosome	F
CRD_LB_c1719_g1_i1	GO:0006412	translation	P
CRD_LB_c1719_g2_i1	GO:0005840	ribosome	C
CRD_LB_c1719_g2_i1	GO:0003735	structural constituent of ribosome	F
CRD_LB_c1719_g2_i1	GO:0006412	translation	P
CRD_LB_c17208_g1_i1	GO:0003676	nucleic acid binding	F
CRD_LB_c17208_g1_i1	GO:0015074	DNA integration	P
CRD_LB_c17233_g1_i1	GO:0003676	nucleic acid binding	F
CRD_LB_c17233_g1_i1	GO:0008270	zinc ion binding	F
CRD_LB_c17238_g1_i1	GO:0016020	membrane	C
CRD_LB_c17238_g1_i1	GO:0005524	ATP binding	F
CRD_LB_c17238_g1_i1	GO:0016887	ATPase activity	F
CRD_LB_c17238_g1_i1	GO:0006200	ATP catabolic process	P
CRD_LB_c17277_g1_i1	GO:0010181	FMN binding	F
CRD_LB_c17277_g1_i1	GO:0005506	iron ion binding	F
CRD_LB_c17277_g1_i1	GO:0016491	oxidoreductase activity	F
CRD_LB_c17349_g1_i1	GO:0005634	nucleus	C
CRD_LB_c17349_g1_i1	GO:0003677	DNA binding	F
CRD_LB_c17349_g1_i1	GO:0003700	sequence-specific DNA binding transcription factor activity	F
CRD_LB_c17349_g1_i1	GO:0006351	transcription, DNA-dependent	P
CRD_LB_c17394_g1_i1	GO:0005737	cytoplasm	C
CRD_LB_c17394_g1_i1	GO:0000166	nucleotide binding	F
CRD_LB_c17403_g1_i1	GO:0016844	strictosidine synthase activity	F
CRD_LB_c17403_g1_i1	GO:0009058	biosynthetic process	P
CRD_LB_c17409_g1_i1	GO:0005634	nucleus	C
CRD_LB_c17409_g1_i1	GO:0006270	DNA replication initiation	P
CRD_LB_c17413_g1_i1	GO:0016021	integral to membrane	C
CRD_LB_c17413_g1_i1	GO:0005337	nucleoside transmembrane transporter activity	F
CRD_LB_c17446_g1_i1	GO:0016021	integral to membrane	C
CRD_LB_c17446_g1_i1	GO:0005739	mitochondrion	C
CRD_LB_c17463_g1_i1	GO:0004045	aminoacyl-tRNA hydrolase activity	F
CRD_LB_c17463_g1_i1	GO:0004725	protein tyrosine phosphatase activity	F
CRD_LB_c17463_g1_i1	GO:0035335	peptidyl-tyrosine dephosphorylation	P
CRD_LB_c17508_g1_i1	GO:0008168	methyltransferase activity	F
CRD_LB_c17508_g1_i1	GO:0032259	methylation	P
CRD_LB_c17560_g1_i1	GO:0016021	integral to membrane	C
CRD_LB_c17560_g1_i1	GO:0005524	ATP binding	F
CRD_LB_c17560_g1_i1	GO:0004672	protein kinase activity	F
CRD_LB_c17575_g1_i1	GO:0005794	Golgi apparatus	C
CRD_LB_c17575_g1_i1	GO:0016021	integral to membrane	C
CRD_LB_c17575_g1_i1	GO:0008378	galactosyltransferase activity	F
CRD_LB_c17575_g1_i1	GO:0006486	protein glycosylation	P
CRD_LB_c17576_g1_i1	GO:0003723	RNA binding	F
CRD_LB_c17576_g1_i1	GO:0003964	RNA-directed DNA polymerase activity	F
CRD_LB_c1757_g1_i1	GO:0050529	polyneuridine-aldehyde esterase activity	F
CRD_LB_c17621_g1_i1	GO:0016020	membrane	C
CRD_LB_c17621_g1_i1	GO:0005215	transporter activity	F
CRD_LB_c17629_g1_i1	GO:0016021	integral to membrane	C
CRD_LB_c17629_g1_i1	GO:0005524	ATP binding	F
CRD_LB_c17629_g1_i1	GO:0004674	protein serine/threonine kinase activity	F
CRD_LB_c17630_g1_i1	GO:0016021	integral to membrane	C
CRD_LB_c17630_g1_i1	GO:0005524	ATP binding	F
CRD_LB_c17630_g1_i1	GO:0004672	protein kinase activity	F
CRD_LB_c17764_g1_i1	GO:0005634	nucleus	C
CRD_LB_c17764_g1_i1	GO:0008270	zinc ion binding	F
CRD_LB_c17832_g1_i1	GO:0005524	ATP binding	F
CRD_LB_c17832_g1_i1	GO:0004674	protein serine/threonine kinase activity	F
CRD_LB_c17838_g1_i1	GO:0005634	nucleus	C
CRD_LB_c17838_g1_i1	GO:0003682	chromatin binding	F
CRD_LB_c17838_g1_i1	GO:0003677	DNA binding	F
CRD_LB_c17838_g2_i1	GO:0005634	nucleus	C
CRD_LB_c17838_g2_i1	GO:0003682	chromatin binding	F
CRD_LB_c17838_g2_i1	GO:0003677	DNA binding	F
CRD_LB_c17877_g1_i1	GO:0005737	cytoplasm	C
CRD_LB_c17877_g1_i1	GO:0016491	oxidoreductase activity	F
CRD_LB_c17877_g1_i1	GO:0042335	cuticle development	P
CRD_LB_c17877_g1_i1	GO:0055114	oxidation-reduction process	P
CRD_LB_c17877_g1_i1	GO:0009409	response to cold	P
CRD_LB_c17877_g1_i1	GO:0000038	very long-chain fatty acid metabolic process	P
CRD_LB_c17888_g1_i1	GO:0003677	DNA binding	F
CRD_LB_c17888_g1_i1	GO:0003723	RNA binding	F
CRD_LB_c17888_g1_i1	GO:0003964	RNA-directed DNA polymerase activity	F
CRD_LB_c17909_g1_i1	GO:0004523	ribonuclease H activity	F
CRD_LB_c17909_g1_i1	GO:0003723	RNA binding	F
CRD_LB_c17909_g1_i1	GO:0003964	RNA-directed DNA polymerase activity	F
CRD_LB_c17909_g1_i1	GO:0015074	DNA integration	P
CRD_LB_c17971_g1_i1	GO:0003723	RNA binding	F
CRD_LB_c17971_g1_i1	GO:0003964	RNA-directed DNA polymerase activity	F
CRD_LB_c1797_g1_i1	GO:0009507	chloroplast	C
CRD_LB_c1797_g1_i1	GO:0005634	nucleus	C
CRD_LB_c1797_g1_i1	GO:0090239	regulation of histone H4 acetylation	P
CRD_LB_c1797_g1_i1	GO:0048510	regulation of timing of transition from vegetative to reproductive phase	P
CRD_LB_c1797_g1_i1	GO:0006355	regulation of transcription, DNA-dependent	P
CRD_LB_c1797_g1_i1	GO:0010228	vegetative to reproductive phase transition of meristem	P
CRD_LB_c17996_g1_i1	GO:0005634	nucleus	C
CRD_LB_c17996_g1_i1	GO:0016787	hydrolase activity	F
CRD_LB_c17996_g1_i1	GO:0031048	chromatin silencing by small RNA	P
CRD_LB_c17996_g1_i1	GO:0009630	gravitropism	P
CRD_LB_c17996_g1_i1	GO:0045132	meiotic chromosome segregation	P
CRD_LB_c17996_g1_i1	GO:0007062	sister chromatid cohesion	P
CRD_LB_c18145_g1_i1	GO:0003676	nucleic acid binding	F
CRD_LB_c18145_g1_i1	GO:0008270	zinc ion binding	F
CRD_LB_c18145_g1_i1	GO:0015074	DNA integration	P
CRD_LB_c18170_g1_i1	GO:0003723	RNA binding	F
CRD_LB_c18170_g1_i1	GO:0003964	RNA-directed DNA polymerase activity	F
CRD_LB_c18188_g1_i1	GO:0005634	nucleus	C
CRD_LB_c18188_g1_i1	GO:0003677	DNA binding	F
CRD_LB_c18188_g1_i1	GO:0003887	DNA-directed DNA polymerase activity	F
CRD_LB_c18188_g1_i1	GO:0000166	nucleotide binding	F
CRD_LB_c18188_g1_i1	GO:0008270	zinc ion binding	F
CRD_LB_c18202_g1_i1	GO:0005576	extracellular region	C
CRD_LB_c18228_g1_i2	GO:0016021	integral to membrane	C
CRD_LB_c18228_g1_i2	GO:0005886	plasma membrane	C
CRD_LB_c18248_g1_i1	GO:0004190	aspartic-type endopeptidase activity	F
CRD_LB_c18248_g1_i1	GO:0006508	proteolysis	P
CRD_LB_c18262_g1_i1	GO:0003676	nucleic acid binding	F
CRD_LB_c18262_g1_i1	GO:0008270	zinc ion binding	F
CRD_LB_c18279_g1_i1	GO:0016491	oxidoreductase activity	F
CRD_LB_c18279_g1_i1	GO:0055114	oxidation-reduction process	P
CRD_LB_c18292_g1_i1	GO:0055085	transmembrane transport	P
CRD_LB_c18331_g1_i1	GO:0015035	protein disulfide oxidoreductase activity	F
CRD_LB_c18331_g1_i1	GO:0045454	cell redox homeostasis	P
CRD_LB_c18331_g1_i1	GO:0006662	glycerol ether metabolic process	P
CRD_LB_c18335_g1_i1	GO:0003676	nucleic acid binding	F
CRD_LB_c18335_g1_i1	GO:0015074	DNA integration	P
CRD_LB_c18346_g1_i1	GO:0006914	autophagy	P
CRD_LB_c18421_g1_i1	GO:0005634	nucleus	C
CRD_LB_c18421_g1_i1	GO:0003723	RNA binding	F
CRD_LB_c18421_g1_i1	GO:0003964	RNA-directed DNA polymerase activity	F
CRD_LB_c18421_g1_i1	GO:0008270	zinc ion binding	F
CRD_LB_c18421_g1_i1	GO:0015074	DNA integration	P
CRD_LB_c18425_g1_i1	GO:0005634	nucleus	C
CRD_LB_c18425_g1_i1	GO:0003723	RNA binding	F
CRD_LB_c18425_g1_i1	GO:0003964	RNA-directed DNA polymerase activity	F
CRD_LB_c18425_g1_i1	GO:0008270	zinc ion binding	F
CRD_LB_c18425_g1_i1	GO:0015074	DNA integration	P
CRD_LB_c18426_g1_i1	GO:0005794	Golgi apparatus	C
CRD_LB_c18426_g1_i1	GO:0005215	transporter activity	F
CRD_LB_c18426_g1_i1	GO:0009738	abscisic acid mediated signaling pathway	P
CRD_LB_c18426_g1_i1	GO:0035556	intracellular signal transduction	P
CRD_LB_c18426_g1_i1	GO:0009723	response to ethylene stimulus	P
CRD_LB_c18426_g1_i2	GO:0005794	Golgi apparatus	C
CRD_LB_c18426_g1_i2	GO:0005215	transporter activity	F
CRD_LB_c18426_g1_i2	GO:0009738	abscisic acid mediated signaling pathway	P
CRD_LB_c18426_g1_i2	GO:0035556	intracellular signal transduction	P
CRD_LB_c18426_g1_i2	GO:0009723	response to ethylene stimulus	P
CRD_LB_c18479_g1_i1	GO:0004106	chorismate mutase activity	F
CRD_LB_c18479_g1_i1	GO:0009073	aromatic amino acid family biosynthetic process	P
CRD_LB_c18479_g1_i1	GO:0046417	chorismate metabolic process	P
CRD_LB_c18507_g1_i1	GO:0005840	ribosome	C
CRD_LB_c18507_g1_i1	GO:0003735	structural constituent of ribosome	F
CRD_LB_c18507_g1_i1	GO:0006412	translation	P
CRD_LB_c18512_g1_i1	GO:0042555	MCM complex	C
CRD_LB_c18512_g1_i1	GO:0005634	nucleus	C
CRD_LB_c18512_g1_i1	GO:0005524	ATP binding	F
CRD_LB_c18512_g1_i1	GO:0003677	DNA binding	F
CRD_LB_c18512_g1_i1	GO:0003678	DNA helicase activity	F
CRD_LB_c18512_g1_i1	GO:0008094	DNA-dependent ATPase activity	F
CRD_LB_c18512_g1_i1	GO:0008283	cell proliferation	P
CRD_LB_c18512_g1_i1	GO:0000911	cytokinesis by cell plate formation	P
CRD_LB_c18512_g1_i1	GO:0006306	DNA methylation	P
CRD_LB_c18512_g1_i1	GO:0006270	DNA replication initiation	P
CRD_LB_c18512_g1_i1	GO:0006268	DNA unwinding involved in DNA replication	P
CRD_LB_c18512_g1_i1	GO:0016458	gene silencing	P
CRD_LB_c18512_g1_i1	GO:0051567	histone H3-K9 methylation	P
CRD_LB_c18512_g1_i1	GO:0051726	regulation of cell cycle	P
CRD_LB_c18512_g1_i1	GO:0006275	regulation of DNA replication	P
CRD_LB_c18512_g1_i1	GO:0009909	regulation of flower development	P
CRD_LB_c18629_g1_i1	GO:0046856	phosphatidylinositol dephosphorylation	P
CRD_LB_c18665_g1_i2	GO:0005634	nucleus	C
CRD_LB_c18665_g1_i2	GO:0005524	ATP binding	F
CRD_LB_c18665_g1_i2	GO:0003677	DNA binding	F
CRD_LB_c18665_g1_i2	GO:0004386	helicase activity	F
CRD_LB_c18665_g1_i2	GO:0007267	cell-cell signaling	P
CRD_LB_c18665_g1_i2	GO:0006306	DNA methylation	P
CRD_LB_c18665_g1_i2	GO:0009630	gravitropism	P
CRD_LB_c18665_g1_i2	GO:0006346	methylation-dependent chromatin silencing	P
CRD_LB_c18665_g1_i2	GO:0000956	nuclear-transcribed mRNA catabolic process	P
CRD_LB_c18665_g1_i2	GO:0045739	positive regulation of DNA repair	P
CRD_LB_c18665_g1_i2	GO:0035196	production of miRNAs involved in gene silencing by miRNA	P
CRD_LB_c18665_g1_i2	GO:0010267	production of ta-siRNAs involved in RNA interference	P
CRD_LB_c18665_g1_i2	GO:0016444	somatic cell DNA recombination	P
CRD_LB_c18665_g1_i2	GO:0010048	vernalization response	P
CRD_LB_c18665_g1_i2	GO:0009616	virus induced gene silencing	P
CRD_LB_c1870_g1_i1	GO:0016020	membrane	C
CRD_LB_c1870_g1_i1	GO:0005524	ATP binding	F
CRD_LB_c1870_g1_i1	GO:0016887	ATPase activity	F
CRD_LB_c1870_g1_i1	GO:0006200	ATP catabolic process	P
CRD_LB_c18778_g1_i1	GO:0005524	ATP binding	F
CRD_LB_c18778_g1_i1	GO:0005509	calcium ion binding	F
CRD_LB_c18778_g1_i1	GO:0030247	polysaccharide binding	F
CRD_LB_c18778_g1_i1	GO:0004674	protein serine/threonine kinase activity	F
CRD_LB_c18788_g1_i1	GO:0005634	nucleus	C
CRD_LB_c18788_g1_i1	GO:0004190	aspartic-type endopeptidase activity	F
CRD_LB_c18788_g1_i1	GO:0003723	RNA binding	F
CRD_LB_c18788_g1_i1	GO:0003964	RNA-directed DNA polymerase activity	F
CRD_LB_c18788_g1_i1	GO:0008270	zinc ion binding	F
CRD_LB_c18788_g1_i1	GO:0015074	DNA integration	P
CRD_LB_c18788_g1_i1	GO:0006508	proteolysis	P
CRD_LB_c18791_g1_i1	GO:0009507	chloroplast	C
CRD_LB_c18791_g1_i1	GO:0010588	cotyledon vascular tissue pattern formation	P
CRD_LB_c18791_g1_i1	GO:0048366	leaf development	P
CRD_LB_c18791_g1_i1	GO:0010305	leaf vascular tissue pattern formation	P
CRD_LB_c18791_g1_i1	GO:0010087	phloem or xylem histogenesis	P
CRD_LB_c18873_g1_i1	GO:0004523	ribonuclease H activity	F
CRD_LB_c18873_g1_i1	GO:0003723	RNA binding	F
CRD_LB_c18873_g1_i1	GO:0003964	RNA-directed DNA polymerase activity	F
CRD_LB_c18873_g1_i1	GO:0015074	DNA integration	P
CRD_LB_c18894_g1_i1	GO:0005886	plasma membrane	C
CRD_LB_c18894_g1_i1	GO:0015297	antiporter activity	F
CRD_LB_c18894_g1_i1	GO:0015238	drug transmembrane transporter activity	F
CRD_LB_c18894_g1_i1	GO:0030048	actin filament-based movement	P
CRD_LB_c18894_g1_i1	GO:0009860	pollen tube growth	P
CRD_LB_c18911_g1_i1	GO:0004553	hydrolase activity, hydrolyzing O-glycosyl compounds	F
CRD_LB_c18911_g1_i1	GO:0005975	carbohydrate metabolic process	P
CRD_LB_c18951_g1_i1	GO:0016491	oxidoreductase activity	F
CRD_LB_c18951_g1_i1	GO:0055114	oxidation-reduction process	P
CRD_LB_c18984_g1_i1	GO:0016757	transferase activity, transferring glycosyl groups	F
CRD_LB_c18991_g1_i1	GO:0016021	integral to membrane	C
CRD_LB_c19060_g1_i1	GO:0005524	ATP binding	F
CRD_LB_c19096_g2_i1	GO:0005634	nucleus	C
CRD_LB_c19096_g2_i1	GO:0004842	ubiquitin-protein ligase activity	F
CRD_LB_c19096_g2_i1	GO:0008270	zinc ion binding	F
CRD_LB_c19096_g2_i1	GO:0007275	multicellular organismal development	P
CRD_LB_c19096_g2_i1	GO:0006511	ubiquitin-dependent protein catabolic process	P
CRD_LB_c19112_g1_i1	GO:0005524	ATP binding	F
CRD_LB_c19112_g1_i1	GO:0004672	protein kinase activity	F
CRD_LB_c19162_g2_i1	GO:0003676	nucleic acid binding	F
CRD_LB_c19162_g2_i1	GO:0008270	zinc ion binding	F
CRD_LB_c19238_g1_i1	GO:0003676	nucleic acid binding	F
CRD_LB_c19238_g1_i1	GO:0015074	DNA integration	P
CRD_LB_c19285_g1_i1	GO:0000178	exosome (RNase complex)	C
CRD_LB_c19285_g1_i1	GO:0004527	exonuclease activity	F
CRD_LB_c19285_g1_i1	GO:0003723	RNA binding	F
CRD_LB_c19285_g1_i1	GO:0009561	megagametogenesis	P
CRD_LB_c19336_g1_i1	GO:0008466	glycogenin glucosyltransferase activity	F
CRD_LB_c19420_g2_i1	GO:0046872	metal ion binding	F
CRD_LB_c19420_g2_i1	GO:0030001	metal ion transport	P
CRD_LB_c19428_g1_i1	GO:0016021	integral to membrane	C
CRD_LB_c19428_g1_i1	GO:0006007	glucose catabolic process	P
CRD_LB_c19428_g1_i1	GO:0006810	transport	P
CRD_LB_c19506_g1_i1	GO:0004378	GDP-Man:Man1GlcNAc2-PP-Dol alpha-1,3-mannosyltransferase activity	F
CRD_LB_c19506_g1_i1	GO:0033164	glycolipid 6-alpha-mannosyltransferase activity	F
CRD_LB_c19506_g1_i1	GO:0009058	biosynthetic process	P
CRD_LB_c19516_g1_i1	GO:0016758	transferase activity, transferring hexosyl groups	F
CRD_LB_c19640_g1_i1	GO:0005886	plasma membrane	C
CRD_LB_c19640_g1_i1	GO:0003700	sequence-specific DNA binding transcription factor activity	F
CRD_LB_c19640_g1_i1	GO:0009855	determination of bilateral symmetry	P
CRD_LB_c19640_g1_i1	GO:0010014	meristem initiation	P
CRD_LB_c19640_g1_i1	GO:0009944	polarity specification of adaxial/abaxial axis	P
CRD_LB_c19640_g1_i1	GO:0010310	regulation of hydrogen peroxide metabolic process	P
CRD_LB_c19640_g1_i1	GO:0010075	regulation of meristem growth	P
CRD_LB_c19640_g1_i1	GO:0001666	response to hypoxia	P
CRD_LB_c19640_g1_i1	GO:0009862	systemic acquired resistance, salicylic acid mediated signaling pathway	P
CRD_LB_c19647_g1_i1	GO:0004185	serine-type carboxypeptidase activity	F
CRD_LB_c19647_g1_i1	GO:0006508	proteolysis	P
CRD_LB_c1967_g1_i1	GO:0005524	ATP binding	F
CRD_LB_c1967_g1_i1	GO:0004674	protein serine/threonine kinase activity	F
CRD_LB_c1971_g1_i1	GO:0009507	chloroplast	C
CRD_LB_c1971_g1_i1	GO:0005524	ATP binding	F
CRD_LB_c1971_g1_i1	GO:0009793	embryo development ending in seed dormancy	P
CRD_LB_c1971_g1_i1	GO:0042026	protein refolding	P
CRD_LB_c1971_g1_i1	GO:0009220	pyrimidine ribonucleotide biosynthetic process	P
CRD_LB_c1971_g1_i1	GO:0034976	response to endoplasmic reticulum stress	P
CRD_LB_c1971_g1_i1	GO:0009408	response to heat	P
CRD_LB_c1971_g1_i1	GO:0009644	response to high light intensity	P
CRD_LB_c1971_g1_i1	GO:0042542	response to hydrogen peroxide	P
CRD_LB_c19783_g1_i1	GO:0005634	nucleus	C
CRD_LB_c19783_g1_i1	GO:0043565	sequence-specific DNA binding	F
CRD_LB_c19783_g1_i1	GO:0003700	sequence-specific DNA binding transcription factor activity	F
CRD_LB_c19783_g1_i1	GO:0009738	abscisic acid mediated signaling pathway	P
CRD_LB_c19783_g1_i1	GO:0030968	endoplasmic reticulum unfolded protein response	P
CRD_LB_c19783_g1_i1	GO:0045893	positive regulation of transcription, DNA-dependent	P
CRD_LB_c19783_g1_i1	GO:0009410	response to xenobiotic stimulus	P
CRD_LB_c19808_g1_i1	GO:0005634	nucleus	C
CRD_LB_c19808_g1_i1	GO:0005524	ATP binding	F
CRD_LB_c19808_g1_i1	GO:0016818	hydrolase activity, acting on acid anhydrides, in phosphorus-containing anhydrides	F
CRD_LB_c19808_g1_i1	GO:0048366	leaf development	P
CRD_LB_c19808_g1_i1	GO:0006355	regulation of transcription, DNA-dependent	P
CRD_LB_c19808_g1_i1	GO:0010218	response to far red light	P
CRD_LB_c19808_g1_i1	GO:0080167	response to karrikin	P
CRD_LB_c19808_g1_i1	GO:0010114	response to red light	P
CRD_LB_c19908_g2_i1	GO:0005634	nucleus	C
CRD_LB_c19908_g2_i1	GO:0003682	chromatin binding	F
CRD_LB_c19908_g2_i1	GO:0003677	DNA binding	F
CRD_LB_c19925_g1_i1	GO:0016773	phosphotransferase activity, alcohol group as acceptor	F
CRD_LB_c19925_g1_i1	GO:0003723	RNA binding	F
CRD_LB_c19925_g1_i1	GO:0003964	RNA-directed DNA polymerase activity	F
CRD_LB_c19978_g1_i1	GO:0005739	mitochondrion	C
CRD_LB_c19997_g1_i1	GO:0003676	nucleic acid binding	F
CRD_LB_c19997_g1_i1	GO:0008270	zinc ion binding	F
CRD_LB_c19997_g1_i1	GO:0015074	DNA integration	P
CRD_LB_c20008_g1_i1	GO:0003676	nucleic acid binding	F
CRD_LB_c20008_g1_i1	GO:0008270	zinc ion binding	F
CRD_LB_c20008_g1_i1	GO:0015074	DNA integration	P
CRD_LB_c20073_g1_i1	GO:0003723	RNA binding	F
CRD_LB_c20073_g1_i1	GO:0003964	RNA-directed DNA polymerase activity	F
CRD_LB_c20084_g2_i1	GO:0016021	integral to membrane	C
CRD_LB_c20104_g1_i1	GO:0005524	ATP binding	F
CRD_LB_c20104_g1_i1	GO:0005509	calcium ion binding	F
CRD_LB_c20104_g1_i1	GO:0004674	protein serine/threonine kinase activity	F
CRD_LB_c20131_g1_i1	GO:0016747	transferase activity, transferring acyl groups other than amino-acyl groups	F
CRD_LB_c20131_g1_i1	GO:0009245	lipid A biosynthetic process	P
CRD_LB_c20135_g1_i1	GO:0016020	membrane	C
CRD_LB_c20135_g1_i1	GO:0005524	ATP binding	F
CRD_LB_c20135_g1_i1	GO:0000156	phosphorelay response regulator activity	F
CRD_LB_c20135_g1_i1	GO:0000155	phosphorelay sensor kinase activity	F
CRD_LB_c20135_g1_i1	GO:0035556	intracellular signal transduction	P
CRD_LB_c20135_g1_i1	GO:0006355	regulation of transcription, DNA-dependent	P
CRD_LB_c20135_g1_i1	GO:0023014	signal transduction by phosphorylation	P
CRD_LB_c20138_g1_i1	GO:0008168	methyltransferase activity	F
CRD_LB_c20138_g1_i1	GO:0032259	methylation	P
CRD_LB_c20160_g1_i1	GO:0003723	RNA binding	F
CRD_LB_c20160_g1_i1	GO:0003964	RNA-directed DNA polymerase activity	F
CRD_LB_c20227_g1_i1	GO:0003677	DNA binding	F
CRD_LB_c20235_g1_i1	GO:0005524	ATP binding	F
CRD_LB_c20235_g1_i1	GO:0004674	protein serine/threonine kinase activity	F
CRD_LB_c20247_g1_i1	GO:0005524	ATP binding	F
CRD_LB_c20247_g1_i1	GO:0030246	carbohydrate binding	F
CRD_LB_c20247_g1_i1	GO:0004674	protein serine/threonine kinase activity	F
CRD_LB_c20283_g1_i1	GO:0008270	zinc ion binding	F
CRD_LB_c20302_g1_i1	GO:0008080	N-acetyltransferase activity	F
CRD_LB_c20306_g1_i1	GO:0016881	acid-amino acid ligase activity	F
CRD_LB_c20306_g1_i1	GO:0005524	ATP binding	F
CRD_LB_c20306_g1_i1	GO:0008641	small protein activating enzyme activity	F
CRD_LB_c20306_g1_i1	GO:0045116	protein neddylation	P
CRD_LB_c20366_g1_i1	GO:0005634	nucleus	C
CRD_LB_c20366_g1_i1	GO:0006635	fatty acid beta-oxidation	P
CRD_LB_c20366_g1_i1	GO:0016558	protein import into peroxisome matrix	P
CRD_LB_c20377_g1_i1	GO:0004058	aromatic-L-amino-acid decarboxylase activity	F
CRD_LB_c20377_g1_i1	GO:0030170	pyridoxal phosphate binding	F
CRD_LB_c20377_g1_i1	GO:0006520	cellular amino acid metabolic process	P
CRD_LB_c20390_g1_i1	GO:0005739	mitochondrion	C
CRD_LB_c20400_g1_i2	GO:0005622	intracellular	C
CRD_LB_c20400_g1_i2	GO:0005525	GTP binding	F
CRD_LB_c20400_g1_i2	GO:0003924	GTPase activity	F
CRD_LB_c20400_g1_i2	GO:0003746	translation elongation factor activity	F
CRD_LB_c20400_g1_i2	GO:0006184	GTP catabolic process	P
CRD_LB_c20422_g1_i1	GO:0016787	hydrolase activity	F
CRD_LB_c20438_g2_i1	GO:0005737	cytoplasm	C
CRD_LB_c20438_g2_i1	GO:0005543	phospholipid binding	F
CRD_LB_c20518_g1_i1	GO:0005634	nucleus	C
CRD_LB_c20518_g1_i1	GO:0006886	intracellular protein transport	P
CRD_LB_c20540_g1_i1	GO:0003723	RNA binding	F
CRD_LB_c20540_g1_i1	GO:0003964	RNA-directed DNA polymerase activity	F
CRD_LB_c20549_g1_i1	GO:0016021	integral to membrane	C
CRD_LB_c20549_g1_i1	GO:0022891	substrate-specific transmembrane transporter activity	F
CRD_LB_c20559_g2_i1	GO:0020037	heme binding	F
CRD_LB_c20559_g2_i1	GO:0046872	metal ion binding	F
CRD_LB_c20559_g2_i1	GO:0004601	peroxidase activity	F
CRD_LB_c20559_g2_i1	GO:0006979	response to oxidative stress	P
CRD_LB_c20584_g1_i1	GO:0003723	RNA binding	F
CRD_LB_c20584_g1_i1	GO:0003964	RNA-directed DNA polymerase activity	F
CRD_LB_c20598_g1_i1	GO:0003676	nucleic acid binding	F
CRD_LB_c20598_g1_i1	GO:0015074	DNA integration	P
CRD_LB_c2059_g1_i1	GO:0005525	GTP binding	F
CRD_LB_c2059_g1_i1	GO:0003924	GTPase activity	F
CRD_LB_c2059_g1_i1	GO:0006184	GTP catabolic process	P
CRD_LB_c20650_g1_i1	GO:0005871	kinesin complex	C
CRD_LB_c20650_g1_i1	GO:0005874	microtubule	C
CRD_LB_c20650_g1_i1	GO:0005634	nucleus	C
CRD_LB_c20650_g1_i1	GO:0005524	ATP binding	F
CRD_LB_c20650_g1_i1	GO:0003777	microtubule motor activity	F
CRD_LB_c20650_g1_i1	GO:0031048	chromatin silencing by small RNA	P
CRD_LB_c20650_g1_i1	GO:0045132	meiotic chromosome segregation	P
CRD_LB_c20650_g1_i1	GO:0007018	microtubule-based movement	P
CRD_LB_c20650_g1_i1	GO:0007062	sister chromatid cohesion	P
CRD_LB_c2069_g1_i1	GO:0008270	zinc ion binding	F
CRD_LB_c20791_g1_i1	GO:0005634	nucleus	C
CRD_LB_c20791_g1_i1	GO:0035091	phosphatidylinositol binding	F
CRD_LB_c20791_g1_i1	GO:0008270	zinc ion binding	F
CRD_LB_c20791_g1_i1	GO:0007165	signal transduction	P
CRD_LB_c20838_g1_i1	GO:0048046	apoplast	C
CRD_LB_c20838_g1_i1	GO:0005507	copper ion binding	F
CRD_LB_c20838_g1_i1	GO:0052716	hydroquinone:oxygen oxidoreductase activity	F
CRD_LB_c20838_g1_i1	GO:0046274	lignin catabolic process	P
CRD_LB_c20876_g1_i1	GO:0016021	integral to membrane	C
CRD_LB_c20876_g1_i1	GO:0005524	ATP binding	F
CRD_LB_c20876_g1_i1	GO:0004713	protein tyrosine kinase activity	F
CRD_LB_c20876_g1_i1	GO:0018108	peptidyl-tyrosine phosphorylation	P
CRD_LB_c20885_g1_i1	GO:0016758	transferase activity, transferring hexosyl groups	F
CRD_LB_c20899_g1_i1	GO:0003723	RNA binding	F
CRD_LB_c20899_g1_i1	GO:0003964	RNA-directed DNA polymerase activity	F
CRD_LB_c20915_g1_i1	GO:0003676	nucleic acid binding	F
CRD_LB_c20915_g1_i1	GO:0015074	DNA integration	P
CRD_LB_c21059_g1_i1	GO:0016491	oxidoreductase activity	F
CRD_LB_c21059_g1_i1	GO:0055114	oxidation-reduction process	P
CRD_LB_c21080_g1_i1	GO:0016020	membrane	C
CRD_LB_c21080_g1_i1	GO:0046873	metal ion transmembrane transporter activity	F
CRD_LB_c21147_g1_i1	GO:0016788	hydrolase activity, acting on ester bonds	F
CRD_LB_c21147_g1_i1	GO:0006629	lipid metabolic process	P
CRD_LB_c21152_g1_i1	GO:0003677	DNA binding	F
CRD_LB_c21152_g1_i1	GO:0003899	DNA-directed RNA polymerase activity	F
CRD_LB_c21152_g1_i1	GO:0006351	transcription, DNA-dependent	P
CRD_LB_c2116_g1_i1	GO:0003676	nucleic acid binding	F
CRD_LB_c2116_g1_i1	GO:0008270	zinc ion binding	F
CRD_LB_c2116_g1_i1	GO:0015074	DNA integration	P
CRD_LB_c21177_g1_i1	GO:0000151	ubiquitin ligase complex	C
CRD_LB_c21177_g1_i1	GO:0004842	ubiquitin-protein ligase activity	F
CRD_LB_c21191_g2_i1	GO:0005739	mitochondrion	C
CRD_LB_c21213_g1_i1	GO:0003676	nucleic acid binding	F
CRD_LB_c21213_g1_i1	GO:0015074	DNA integration	P
CRD_LB_c21224_g1_i1	GO:0009507	chloroplast	C
CRD_LB_c21224_g1_i1	GO:0051539	4 iron, 4 sulfur cluster binding	F
CRD_LB_c21224_g1_i1	GO:0016992	lipoate synthase activity	F
CRD_LB_c21224_g1_i1	GO:0046872	metal ion binding	F
CRD_LB_c21224_g1_i1	GO:0009249	protein lipoylation	P
CRD_LB_c21231_g1_i1	GO:0005524	ATP binding	F
CRD_LB_c21231_g1_i1	GO:0008026	ATP-dependent helicase activity	F
CRD_LB_c21231_g1_i1	GO:0003676	nucleic acid binding	F
CRD_LB_c21247_g1_i1	GO:0004096	catalase activity	F
CRD_LB_c21247_g1_i1	GO:0020037	heme binding	F
CRD_LB_c21247_g1_i1	GO:0046872	metal ion binding	F
CRD_LB_c21247_g1_i1	GO:0042744	hydrogen peroxide catabolic process	P
CRD_LB_c21266_g1_i1	GO:0016788	hydrolase activity, acting on ester bonds	F
CRD_LB_c21266_g1_i1	GO:0003723	RNA binding	F
CRD_LB_c21266_g1_i1	GO:0003964	RNA-directed DNA polymerase activity	F
CRD_LB_c21266_g1_i1	GO:0006629	lipid metabolic process	P
CRD_LB_c21272_g2_i1	GO:0003723	RNA binding	F
CRD_LB_c21272_g2_i1	GO:0003964	RNA-directed DNA polymerase activity	F
CRD_LB_c2129_g1_i1	GO:0005634	nucleus	C
CRD_LB_c2129_g1_i1	GO:0043565	sequence-specific DNA binding	F
CRD_LB_c2129_g1_i1	GO:0003700	sequence-specific DNA binding transcription factor activity	F
CRD_LB_c2131_g1_i1	GO:0005737	cytoplasm	C
CRD_LB_c2131_g1_i1	GO:0005634	nucleus	C
CRD_LB_c2131_g1_i1	GO:0005839	proteasome core complex	C
CRD_LB_c2131_g1_i1	GO:0004298	threonine-type endopeptidase activity	F
CRD_LB_c2131_g1_i1	GO:0051603	proteolysis involved in cellular protein catabolic process	P
CRD_LB_c21323_g1_i1	GO:0005739	mitochondrion	C
CRD_LB_c21331_g1_i1	GO:0003678	DNA helicase activity	F
CRD_LB_c21331_g1_i1	GO:0032508	DNA duplex unwinding	P
CRD_LB_c21331_g1_i1	GO:0006281	DNA repair	P
CRD_LB_c21331_g1_i1	GO:0000723	telomere maintenance	P
CRD_LB_c2136_g1_i1	GO:0005634	nucleus	C
CRD_LB_c2136_g1_i1	GO:0005524	ATP binding	F
CRD_LB_c2136_g1_i1	GO:0016887	ATPase activity	F
CRD_LB_c2136_g1_i1	GO:0006200	ATP catabolic process	P
CRD_LB_c2136_g1_i1	GO:0006461	protein complex assembly	P
CRD_LB_c21375_g1_i1	GO:0045893	positive regulation of transcription, DNA-dependent	P
CRD_LB_c21375_g1_i1	GO:0006457	protein folding	P
CRD_LB_c21375_g1_i1	GO:0009408	response to heat	P
CRD_LB_c21375_g1_i1	GO:0009644	response to high light intensity	P
CRD_LB_c21375_g1_i1	GO:0042542	response to hydrogen peroxide	P
CRD_LB_c21375_g1_i1	GO:0016114	terpenoid biosynthetic process	P
CRD_LB_c21382_g1_i1	GO:0005886	plasma membrane	C
CRD_LB_c21382_g1_i1	GO:0016301	kinase activity	F
CRD_LB_c21382_g1_i1	GO:0009867	jasmonic acid mediated signaling pathway	P
CRD_LB_c21382_g1_i1	GO:0000165	MAPK cascade	P
CRD_LB_c21382_g1_i1	GO:0031348	negative regulation of defense response	P
CRD_LB_c21382_g1_i1	GO:0016310	phosphorylation	P
CRD_LB_c21382_g1_i1	GO:0006612	protein targeting to membrane	P
CRD_LB_c21382_g1_i1	GO:0010310	regulation of hydrogen peroxide metabolic process	P
CRD_LB_c21382_g1_i1	GO:0010363	regulation of plant-type hypersensitive response	P
CRD_LB_c21382_g1_i1	GO:0035304	regulation of protein dephosphorylation	P
CRD_LB_c21382_g1_i1	GO:0006355	regulation of transcription, DNA-dependent	P
CRD_LB_c21382_g1_i1	GO:0009617	response to bacterium	P
CRD_LB_c21382_g1_i1	GO:0009862	systemic acquired resistance, salicylic acid mediated signaling pathway	P
CRD_LB_c21384_g1_i1	GO:0003676	nucleic acid binding	F
CRD_LB_c21384_g1_i1	GO:0000166	nucleotide binding	F
CRD_LB_c2140_g1_i1	GO:0016459	myosin complex	C
CRD_LB_c2140_g1_i1	GO:0005524	ATP binding	F
CRD_LB_c2140_g1_i1	GO:0003774	motor activity	F
CRD_LB_c21412_g1_i1	GO:0005524	ATP binding	F
CRD_LB_c21412_g1_i1	GO:0017111	nucleoside-triphosphatase activity	F
CRD_LB_c21661_g1_i1	GO:0003677	DNA binding	F
CRD_LB_c21682_g1_i2	GO:0009941	chloroplast envelope	C
CRD_LB_c21682_g1_i2	GO:0005634	nucleus	C
CRD_LB_c21682_g1_i2	GO:0009506	plasmodesma	C
CRD_LB_c21682_g1_i2	GO:0005524	ATP binding	F
CRD_LB_c21682_g1_i2	GO:0016887	ATPase activity	F
CRD_LB_c21682_g1_i2	GO:0006200	ATP catabolic process	P
CRD_LB_c21682_g1_i2	GO:0031048	chromatin silencing by small RNA	P
CRD_LB_c21682_g1_i2	GO:0009855	determination of bilateral symmetry	P
CRD_LB_c21682_g1_i2	GO:0048439	flower morphogenesis	P
CRD_LB_c21682_g1_i2	GO:0045132	meiotic chromosome segregation	P
CRD_LB_c21682_g1_i2	GO:0009887	organ morphogenesis	P
CRD_LB_c21682_g1_i2	GO:0031935	regulation of chromatin silencing	P
CRD_LB_c21682_g1_i2	GO:0080188	RNA-directed DNA methylation	P
CRD_LB_c21682_g1_i2	GO:0007062	sister chromatid cohesion	P
CRD_LB_c21682_g1_i2	GO:0010051	xylem and phloem pattern formation	P
CRD_LB_c21739_g1_i1	GO:0005524	ATP binding	F
CRD_LB_c21739_g1_i1	GO:0016887	ATPase activity	F
CRD_LB_c21739_g1_i1	GO:0006200	ATP catabolic process	P
CRD_LB_c21764_g1_i1	GO:0016021	integral to membrane	C
CRD_LB_c21855_g1_i1	GO:0005634	nucleus	C
CRD_LB_c21855_g1_i1	GO:0030619	U1 snRNA binding	F
CRD_LB_c21855_g1_i1	GO:0030620	U2 snRNA binding	F
CRD_LB_c21855_g1_i1	GO:0006333	chromatin assembly or disassembly	P
CRD_LB_c21855_g1_i1	GO:0031048	chromatin silencing by small RNA	P
CRD_LB_c21855_g1_i1	GO:0048449	floral organ formation	P
CRD_LB_c21855_g1_i1	GO:0051567	histone H3-K9 methylation	P
CRD_LB_c21855_g1_i1	GO:0006346	methylation-dependent chromatin silencing	P
CRD_LB_c21855_g1_i1	GO:0009220	pyrimidine ribonucleotide biosynthetic process	P
CRD_LB_c21855_g1_i1	GO:0009909	regulation of flower development	P
CRD_LB_c21864_g1_i1	GO:0030176	integral to endoplasmic reticulum membrane	C
CRD_LB_c21864_g1_i1	GO:0009059	macromolecule biosynthetic process	P
CRD_LB_c21888_g1_i1	GO:0009538	photosystem I reaction center	C
CRD_LB_c21888_g1_i1	GO:0015979	photosynthesis	P
CRD_LB_c21889_g1_i1	GO:0006884	cell volume homeostasis	P
CRD_LB_c21889_g1_i1	GO:0006821	chloride transport	P
CRD_LB_c21911_g1_i1	GO:0016787	hydrolase activity	F
CRD_LB_c22004_g1_i1	GO:0048046	apoplast	C
CRD_LB_c22004_g1_i1	GO:0005507	copper ion binding	F
CRD_LB_c22004_g1_i1	GO:0052716	hydroquinone:oxygen oxidoreductase activity	F
CRD_LB_c22004_g1_i1	GO:0046274	lignin catabolic process	P
CRD_LB_c22004_g1_i2	GO:0048046	apoplast	C
CRD_LB_c22004_g1_i2	GO:0005507	copper ion binding	F
CRD_LB_c22004_g1_i2	GO:0052716	hydroquinone:oxygen oxidoreductase activity	F
CRD_LB_c22004_g1_i2	GO:0046274	lignin catabolic process	P
CRD_LB_c22005_g1_i1	GO:0016787	hydrolase activity	F
CRD_LB_c22005_g1_i1	GO:0006629	lipid metabolic process	P
CRD_LB_c22028_g1_i1	GO:0005829	cytosol	C
CRD_LB_c22028_g1_i1	GO:0000139	Golgi membrane	C
CRD_LB_c22028_g1_i1	GO:0005795	Golgi stack	C
CRD_LB_c22028_g1_i1	GO:0005634	nucleus	C
CRD_LB_c22028_g1_i1	GO:0008565	protein transporter activity	F
CRD_LB_c22028_g1_i1	GO:0000956	nuclear-transcribed mRNA catabolic process	P
CRD_LB_c22028_g1_i1	GO:0009791	post-embryonic development	P
CRD_LB_c22028_g1_i1	GO:0032527	protein exit from endoplasmic reticulum	P
CRD_LB_c22028_g1_i1	GO:0006486	protein glycosylation	P
CRD_LB_c22028_g1_i1	GO:0009639	response to red or far red light	P
CRD_LB_c22028_g1_i1	GO:0007033	vacuole organization	P
CRD_LB_c22028_g1_i1	GO:0048280	vesicle fusion with Golgi apparatus	P
CRD_LB_c22031_g1_i1	GO:0009941	chloroplast envelope	C
CRD_LB_c22031_g1_i1	GO:0016020	membrane	C
CRD_LB_c22031_g1_i1	GO:0015231	5-formyltetrahydrofolate transporter activity	F
CRD_LB_c22031_g1_i1	GO:0015350	methotrexate transporter activity	F
CRD_LB_c22031_g1_i1	GO:0015885	5-formyltetrahydrofolate transport	P
CRD_LB_c22031_g1_i1	GO:0015884	folic acid transport	P
CRD_LB_c22101_g1_i1	GO:0003676	nucleic acid binding	F
CRD_LB_c22140_g1_i1	GO:0005524	ATP binding	F
CRD_LB_c22140_g1_i1	GO:0030983	mismatched DNA binding	F
CRD_LB_c22140_g1_i1	GO:0006298	mismatch repair	P
CRD_LB_c22145_g1_i1	GO:0005622	intracellular	C
CRD_LB_c22145_g1_i1	GO:0005525	GTP binding	F
CRD_LB_c22145_g1_i1	GO:0003924	GTPase activity	F
CRD_LB_c22145_g1_i1	GO:0003746	translation elongation factor activity	F
CRD_LB_c22145_g1_i1	GO:0006184	GTP catabolic process	P
CRD_LB_c22180_g1_i1	GO:0016021	integral to membrane	C
CRD_LB_c22214_g1_i1	GO:0004857	enzyme inhibitor activity	F
CRD_LB_c22214_g1_i1	GO:0030599	pectinesterase activity	F
CRD_LB_c22214_g1_i1	GO:0043086	negative regulation of catalytic activity	P
CRD_LB_c22242_g1_i1	GO:0005634	nucleus	C
CRD_LB_c22312_g1_i1	GO:0003993	acid phosphatase activity	F
CRD_LB_c22312_g1_i1	GO:0046872	metal ion binding	F
CRD_LB_c2233_g1_i1	GO:0005871	kinesin complex	C
CRD_LB_c2233_g1_i1	GO:0005874	microtubule	C
CRD_LB_c2233_g1_i1	GO:0005524	ATP binding	F
CRD_LB_c2233_g1_i1	GO:0003777	microtubule motor activity	F
CRD_LB_c2233_g1_i1	GO:0007018	microtubule-based movement	P
CRD_LB_c22410_g1_i1	GO:0016020	membrane	C
CRD_LB_c22410_g1_i1	GO:0015297	antiporter activity	F
CRD_LB_c22410_g1_i1	GO:0015238	drug transmembrane transporter activity	F
CRD_LB_c22509_g1_i1	GO:0005739	mitochondrion	C
CRD_LB_c22509_g1_i1	GO:0005634	nucleus	C
CRD_LB_c22509_g1_i1	GO:0005524	ATP binding	F
CRD_LB_c22509_g1_i1	GO:0004003	ATP-dependent DNA helicase activity	F
CRD_LB_c22509_g1_i1	GO:0003677	DNA binding	F
CRD_LB_c22509_g1_i1	GO:0007267	cell-cell signaling	P
CRD_LB_c22509_g1_i1	GO:0009855	determination of bilateral symmetry	P
CRD_LB_c22509_g1_i1	GO:0010014	meristem initiation	P
CRD_LB_c22509_g1_i1	GO:0010073	meristem maintenance	P
CRD_LB_c22509_g1_i1	GO:0006346	methylation-dependent chromatin silencing	P
CRD_LB_c22509_g1_i1	GO:0035196	production of miRNAs involved in gene silencing by miRNA	P
CRD_LB_c22509_g1_i1	GO:0010267	production of ta-siRNAs involved in RNA interference	P
CRD_LB_c22509_g1_i1	GO:0009616	virus induced gene silencing	P
CRD_LB_c22626_g1_i1	GO:0004523	ribonuclease H activity	F
CRD_LB_c22626_g1_i1	GO:0003723	RNA binding	F
CRD_LB_c22626_g1_i1	GO:0003964	RNA-directed DNA polymerase activity	F
CRD_LB_c22682_g1_i1	GO:0005576	extracellular region	C
CRD_LB_c22682_g1_i1	GO:0016788	hydrolase activity, acting on ester bonds	F
CRD_LB_c22682_g1_i1	GO:0006629	lipid metabolic process	P
CRD_LB_c226_g1_i1	GO:0005524	ATP binding	F
CRD_LB_c226_g1_i1	GO:0008026	ATP-dependent helicase activity	F
CRD_LB_c226_g1_i1	GO:0003676	nucleic acid binding	F
CRD_LB_c22710_g1_i1	GO:0016020	membrane	C
CRD_LB_c22710_g1_i1	GO:0008375	acetylglucosaminyltransferase activity	F
CRD_LB_c22723_g1_i1	GO:0016021	integral to membrane	C
CRD_LB_c22723_g1_i1	GO:0005634	nucleus	C
CRD_LB_c22723_g1_i1	GO:0004872	receptor activity	F
CRD_LB_c22723_g1_i1	GO:0009725	response to hormone stimulus	P
CRD_LB_c22723_g1_i1	GO:0009651	response to salt stress	P
CRD_LB_c22723_g1_i1	GO:0009744	response to sucrose stimulus	P
CRD_LB_c22801_g1_i1	GO:0003676	nucleic acid binding	F
CRD_LB_c22801_g1_i1	GO:0015074	DNA integration	P
CRD_LB_c22834_g1_i1	GO:0016758	transferase activity, transferring hexosyl groups	F
CRD_LB_c22856_g1_i1	GO:0005634	nucleus	C
CRD_LB_c22856_g1_i1	GO:0007276	gamete generation	P
CRD_LB_c22856_g1_i1	GO:0000706	meiotic DNA double-strand break processing	P
CRD_LB_c22856_g1_i1	GO:0010212	response to ionizing radiation	P
CRD_LB_c22903_g1_i1	GO:0005524	ATP binding	F
CRD_LB_c22903_g1_i1	GO:0005509	calcium ion binding	F
CRD_LB_c22903_g1_i1	GO:0004674	protein serine/threonine kinase activity	F
CRD_LB_c22911_g1_i1	GO:0005622	intracellular	C
CRD_LB_c22911_g1_i1	GO:0003677	DNA binding	F
CRD_LB_c22911_g1_i1	GO:0004519	endonuclease activity	F
CRD_LB_c22911_g1_i1	GO:0003723	RNA binding	F
CRD_LB_c22911_g1_i1	GO:0003964	RNA-directed DNA polymerase activity	F
CRD_LB_c22911_g1_i1	GO:0006281	DNA repair	P
CRD_LB_c22913_g1_i1	GO:0004190	aspartic-type endopeptidase activity	F
CRD_LB_c22913_g1_i1	GO:0003676	nucleic acid binding	F
CRD_LB_c22913_g1_i1	GO:0008270	zinc ion binding	F
CRD_LB_c22913_g1_i1	GO:0006508	proteolysis	P
CRD_LB_c22926_g1_i1	GO:0046872	metal ion binding	F
CRD_LB_c22926_g1_i1	GO:0004222	metalloendopeptidase activity	F
CRD_LB_c22926_g1_i1	GO:0006508	proteolysis	P
CRD_LB_c22926_g2_i1	GO:0046872	metal ion binding	F
CRD_LB_c22926_g2_i1	GO:0004222	metalloendopeptidase activity	F
CRD_LB_c22926_g2_i1	GO:0006508	proteolysis	P
CRD_LB_c22933_g1_i1	GO:0003723	RNA binding	F
CRD_LB_c22933_g1_i1	GO:0003964	RNA-directed DNA polymerase activity	F
CRD_LB_c22938_g1_i1	GO:0004618	phosphoglycerate kinase activity	F
CRD_LB_c22938_g1_i1	GO:0008176	tRNA (guanine-N7-)-methyltransferase activity	F
CRD_LB_c22938_g1_i1	GO:0006096	glycolysis	P
CRD_LB_c22938_g1_i1	GO:0036265	RNA (guanine-N7)-methylation	P
CRD_LB_c22941_g1_i1	GO:0006952	defense response	P
CRD_LB_c22941_g1_i1	GO:0009807	lignan biosynthetic process	P
CRD_LB_c22961_g1_i1	GO:0003723	RNA binding	F
CRD_LB_c22961_g1_i1	GO:0003964	RNA-directed DNA polymerase activity	F
CRD_LB_c22969_g2_i1	GO:0005634	nucleus	C
CRD_LB_c22969_g2_i1	GO:0043565	sequence-specific DNA binding	F
CRD_LB_c22969_g2_i1	GO:0003700	sequence-specific DNA binding transcription factor activity	F
CRD_LB_c22969_g2_i1	GO:0008270	zinc ion binding	F
CRD_LB_c22969_g2_i1	GO:0045893	positive regulation of transcription, DNA-dependent	P
CRD_LB_c22980_g1_i1	GO:0016021	integral to membrane	C
CRD_LB_c22985_g1_i1	GO:0005634	nucleus	C
CRD_LB_c22985_g1_i1	GO:0003677	DNA binding	F
CRD_LB_c22985_g1_i1	GO:0003700	sequence-specific DNA binding transcription factor activity	F
CRD_LB_c22985_g1_i1	GO:0006351	transcription, DNA-dependent	P
CRD_LB_c23116_g1_i1	GO:0005886	plasma membrane	C
CRD_LB_c23116_g1_i1	GO:0005524	ATP binding	F
CRD_LB_c23116_g1_i1	GO:0004674	protein serine/threonine kinase activity	F
CRD_LB_c23146_g1_i1	GO:0003676	nucleic acid binding	F
CRD_LB_c23146_g1_i1	GO:0008270	zinc ion binding	F
CRD_LB_c23146_g1_i1	GO:0015074	DNA integration	P
CRD_LB_c23173_g1_i1	GO:0003723	RNA binding	F
CRD_LB_c23173_g1_i1	GO:0003964	RNA-directed DNA polymerase activity	F
CRD_LB_c23183_g1_i1	GO:0004519	endonuclease activity	F
CRD_LB_c23183_g1_i1	GO:0004527	exonuclease activity	F
CRD_LB_c2330_g1_i1	GO:0003723	RNA binding	F
CRD_LB_c2330_g1_i1	GO:0003964	RNA-directed DNA polymerase activity	F
CRD_LB_c2330_g1_i1	GO:0008270	zinc ion binding	F
CRD_LB_c2330_g1_i1	GO:0015074	DNA integration	P
CRD_LB_c23330_g1_i1	GO:0005829	cytosol	C
CRD_LB_c23330_g1_i1	GO:0047622	adenosine nucleosidase activity	F
CRD_LB_c23330_g1_i1	GO:0047724	inosine nucleosidase activity	F
CRD_LB_c23330_g1_i1	GO:0045437	uridine nucleosidase activity	F
CRD_LB_c23330_g1_i1	GO:0072585	xanthosine nucleotidase activity	F
CRD_LB_c23330_g1_i1	GO:0006152	purine nucleoside catabolic process	P
CRD_LB_c23330_g1_i1	GO:0006218	uridine catabolic process	P
CRD_LB_c23372_g1_i1	GO:0004106	chorismate mutase activity	F
CRD_LB_c23372_g1_i1	GO:0009073	aromatic amino acid family biosynthetic process	P
CRD_LB_c23372_g1_i1	GO:0046417	chorismate metabolic process	P
CRD_LB_c23386_g2_i1	GO:0045454	cell redox homeostasis	P
CRD_LB_c23426_g1_i1	GO:0005739	mitochondrion	C
CRD_LB_c23433_g1_i1	GO:0016020	membrane	C
CRD_LB_c23433_g1_i1	GO:0005524	ATP binding	F
CRD_LB_c23433_g1_i1	GO:0016887	ATPase activity	F
CRD_LB_c23433_g1_i1	GO:0006200	ATP catabolic process	P
CRD_LB_c23446_g1_i1	GO:0003676	nucleic acid binding	F
CRD_LB_c23446_g1_i1	GO:0008171	O-methyltransferase activity	F
CRD_LB_c23446_g1_i1	GO:0015074	DNA integration	P
CRD_LB_c23456_g1_i1	GO:0016021	integral to membrane	C
CRD_LB_c23456_g1_i1	GO:0005524	ATP binding	F
CRD_LB_c23456_g1_i1	GO:0019829	cation-transporting ATPase activity	F
CRD_LB_c23456_g1_i1	GO:0000287	magnesium ion binding	F
CRD_LB_c23456_g1_i1	GO:0004012	phospholipid-translocating ATPase activity	F
CRD_LB_c23494_g1_i1	GO:0003676	nucleic acid binding	F
CRD_LB_c23494_g1_i1	GO:0008270	zinc ion binding	F
CRD_LB_c23494_g1_i1	GO:0015074	DNA integration	P
CRD_LB_c234_g1_i1	GO:0008270	zinc ion binding	F
CRD_LB_c23527_g1_i1	GO:0003677	DNA binding	F
CRD_LB_c23527_g1_i1	GO:0003723	RNA binding	F
CRD_LB_c23527_g1_i1	GO:0003964	RNA-directed DNA polymerase activity	F
CRD_LB_c23572_g1_i1	GO:0016787	hydrolase activity	F
CRD_LB_c23632_g1_i1	GO:0003676	nucleic acid binding	F
CRD_LB_c23632_g1_i1	GO:0008270	zinc ion binding	F
CRD_LB_c23785_g1_i1	GO:0005524	ATP binding	F
CRD_LB_c23785_g1_i1	GO:0003677	DNA binding	F
CRD_LB_c23785_g1_i1	GO:0006260	DNA replication	P
CRD_LB_c23790_g1_i2	GO:0006355	regulation of transcription, DNA-dependent	P
CRD_LB_c23790_g1_i2	GO:0006351	transcription, DNA-dependent	P
CRD_LB_c23873_g2_i1	GO:0003676	nucleic acid binding	F
CRD_LB_c23873_g2_i1	GO:0008270	zinc ion binding	F
CRD_LB_c23873_g2_i1	GO:0015074	DNA integration	P
CRD_LB_c23886_g1_i1	GO:0005524	ATP binding	F
CRD_LB_c23886_g1_i1	GO:0016301	kinase activity	F
CRD_LB_c23886_g1_i1	GO:0016773	phosphotransferase activity, alcohol group as acceptor	F
CRD_LB_c23886_g1_i1	GO:0006096	glycolysis	P
CRD_LB_c23903_g1_i1	GO:0003676	nucleic acid binding	F
CRD_LB_c23903_g1_i1	GO:0008270	zinc ion binding	F
CRD_LB_c23903_g1_i1	GO:0015074	DNA integration	P
CRD_LB_c23928_g2_i1	GO:0005543	phospholipid binding	F
CRD_LB_c23951_g1_i1	GO:0003676	nucleic acid binding	F
CRD_LB_c23951_g1_i1	GO:0008270	zinc ion binding	F
CRD_LB_c23963_g1_i1	GO:0005737	cytoplasm	C
CRD_LB_c23963_g1_i1	GO:0005874	microtubule	C
CRD_LB_c23963_g1_i1	GO:0005525	GTP binding	F
CRD_LB_c23963_g1_i1	GO:0003924	GTPase activity	F
CRD_LB_c23963_g1_i1	GO:0005200	structural constituent of cytoskeleton	F
CRD_LB_c23963_g1_i1	GO:0007017	microtubule-based process	P
CRD_LB_c23963_g1_i1	GO:0051258	protein polymerization	P
CRD_LB_c23991_g1_i1	GO:0016021	integral to membrane	C
CRD_LB_c23991_g1_i1	GO:0005524	ATP binding	F
CRD_LB_c23991_g1_i1	GO:0004674	protein serine/threonine kinase activity	F
CRD_LB_c23996_g1_i1	GO:0005739	mitochondrion	C
CRD_LB_c24006_g1_i1	GO:0005743	mitochondrial inner membrane	C
CRD_LB_c24006_g1_i1	GO:0070469	respiratory chain	C
CRD_LB_c24006_g1_i1	GO:0008121	ubiquinol-cytochrome-c reductase activity	F
CRD_LB_c24006_g1_i1	GO:0006122	mitochondrial electron transport, ubiquinol to cytochrome c	P
CRD_LB_c24009_g1_i1	GO:0005524	ATP binding	F
CRD_LB_c24009_g1_i1	GO:0004674	protein serine/threonine kinase activity	F
CRD_LB_c24009_g1_i1	GO:0048544	recognition of pollen	P
CRD_LB_c24033_g2_i1	GO:0003677	DNA binding	F
CRD_LB_c24040_g1_i1	GO:0008408	3'-5' exonuclease activity	F
CRD_LB_c24040_g1_i1	GO:0003676	nucleic acid binding	F
CRD_LB_c24049_g1_i1	GO:0003677	DNA binding	F
CRD_LB_c24077_g1_i1	GO:0009507	chloroplast	C
CRD_LB_c24077_g1_i1	GO:0009220	pyrimidine ribonucleotide biosynthetic process	P
CRD_LB_c24082_g1_i1	GO:0043531	ADP binding	F
CRD_LB_c24082_g1_i1	GO:0006952	defense response	P
CRD_LB_c24083_g1_i1	GO:0005622	intracellular	C
CRD_LB_c24083_g1_i1	GO:0003677	DNA binding	F
CRD_LB_c24083_g1_i1	GO:0004519	endonuclease activity	F
CRD_LB_c24083_g1_i1	GO:0003723	RNA binding	F
CRD_LB_c24083_g1_i1	GO:0003964	RNA-directed DNA polymerase activity	F
CRD_LB_c24083_g1_i1	GO:0006281	DNA repair	P
CRD_LB_c24086_g1_i1	GO:0005524	ATP binding	F
CRD_LB_c24086_g1_i1	GO:0004674	protein serine/threonine kinase activity	F
CRD_LB_c24086_g1_i1	GO:0003723	RNA binding	F
CRD_LB_c24086_g1_i1	GO:0003964	RNA-directed DNA polymerase activity	F
CRD_LB_c24099_g1_i1	GO:0009507	chloroplast	C
CRD_LB_c24099_g1_i1	GO:0016787	hydrolase activity	F
CRD_LB_c24099_g1_i1	GO:0008270	zinc ion binding	F
CRD_LB_c24099_g1_i1	GO:0008152	metabolic process	P
CRD_LB_c24099_g1_i2	GO:0009507	chloroplast	C
CRD_LB_c24099_g1_i2	GO:0016787	hydrolase activity	F
CRD_LB_c24099_g1_i2	GO:0008270	zinc ion binding	F
CRD_LB_c24099_g1_i2	GO:0008152	metabolic process	P
CRD_LB_c24102_g1_i1	GO:0016758	transferase activity, transferring hexosyl groups	F
CRD_LB_c24126_g1_i1	GO:0030132	clathrin coat of coated pit	C
CRD_LB_c24126_g1_i1	GO:0030130	clathrin coat of trans-Golgi network vesicle	C
CRD_LB_c24126_g1_i1	GO:0005198	structural molecule activity	F
CRD_LB_c24126_g1_i1	GO:0006886	intracellular protein transport	P
CRD_LB_c24126_g1_i1	GO:0016192	vesicle-mediated transport	P
CRD_LB_c24142_g1_i1	GO:0003723	RNA binding	F
CRD_LB_c24142_g1_i1	GO:0003964	RNA-directed DNA polymerase activity	F
CRD_LB_c24152_g1_i1	GO:0005634	nucleus	C
CRD_LB_c24164_g1_i1	GO:0005524	ATP binding	F
CRD_LB_c24164_g1_i1	GO:0019205	nucleobase-containing compound kinase activity	F
CRD_LB_c24164_g1_i1	GO:0006139	nucleobase-containing compound metabolic process	P
CRD_LB_c24165_g1_i1	GO:0003824	catalytic activity	F
CRD_LB_c24165_g1_i1	GO:0009058	biosynthetic process	P
CRD_LB_c24175_g1_i2	GO:0007076	mitotic chromosome condensation	P
CRD_LB_c24192_g1_i1	GO:0003676	nucleic acid binding	F
CRD_LB_c24192_g1_i1	GO:0008270	zinc ion binding	F
CRD_LB_c24192_g1_i1	GO:0015074	DNA integration	P
CRD_LB_c24196_g1_i1	GO:0005634	nucleus	C
CRD_LB_c24196_g1_i3	GO:0005634	nucleus	C
CRD_LB_c24210_g1_i1	GO:0003676	nucleic acid binding	F
CRD_LB_c24210_g1_i1	GO:0008270	zinc ion binding	F
CRD_LB_c24210_g1_i1	GO:0015074	DNA integration	P
CRD_LB_c24213_g1_i1	GO:0003676	nucleic acid binding	F
CRD_LB_c24216_g1_i1	GO:0003723	RNA binding	F
CRD_LB_c24216_g1_i1	GO:0003964	RNA-directed DNA polymerase activity	F
CRD_LB_c24260_g1_i2	GO:0005783	endoplasmic reticulum	C
CRD_LB_c24260_g1_i2	GO:0005794	Golgi apparatus	C
CRD_LB_c24260_g1_i2	GO:0005739	mitochondrion	C
CRD_LB_c24260_g1_i2	GO:0010105	negative regulation of ethylene mediated signaling pathway	P
CRD_LB_c24260_g1_i2	GO:0009723	response to ethylene stimulus	P
CRD_LB_c24263_g1_i1	GO:0004523	ribonuclease H activity	F
CRD_LB_c24263_g1_i1	GO:0003723	RNA binding	F
CRD_LB_c24263_g1_i1	GO:0003964	RNA-directed DNA polymerase activity	F
CRD_LB_c24263_g1_i1	GO:0015074	DNA integration	P
CRD_LB_c24268_g1_i1	GO:0047134	protein-disulfide reductase activity	F
CRD_LB_c24279_g1_i1	GO:0005524	ATP binding	F
CRD_LB_c24279_g1_i1	GO:0004674	protein serine/threonine kinase activity	F
CRD_LB_c24279_g1_i1	GO:0003723	RNA binding	F
CRD_LB_c24279_g1_i1	GO:0003964	RNA-directed DNA polymerase activity	F
CRD_LB_c24295_g1_i1	GO:0005634	nucleus	C
CRD_LB_c24295_g1_i1	GO:0009506	plasmodesma	C
CRD_LB_c24331_g1_i1	GO:0000148	1,3-beta-D-glucan synthase complex	C
CRD_LB_c24331_g1_i1	GO:0003843	1,3-beta-D-glucan synthase activity	F
CRD_LB_c24331_g1_i1	GO:0006075	(1->3)-beta-D-glucan biosynthetic process	P
CRD_LB_c24331_g2_i1	GO:0000148	1,3-beta-D-glucan synthase complex	C
CRD_LB_c24331_g2_i1	GO:0003843	1,3-beta-D-glucan synthase activity	F
CRD_LB_c24331_g2_i1	GO:0006075	(1->3)-beta-D-glucan biosynthetic process	P
CRD_LB_c24337_g2_i1	GO:0005739	mitochondrion	C
CRD_LB_c24380_g1_i1	GO:0000179	rRNA (adenine-N6,N6-)-dimethyltransferase activity	F
CRD_LB_c24380_g1_i1	GO:0031167	rRNA methylation	P
CRD_LB_c24393_g1_i1	GO:0003676	nucleic acid binding	F
CRD_LB_c24393_g1_i1	GO:0008270	zinc ion binding	F
CRD_LB_c24393_g1_i1	GO:0015074	DNA integration	P
CRD_LB_c24398_g1_i1	GO:0009570	chloroplast stroma	C
CRD_LB_c24398_g1_i1	GO:0009073	aromatic amino acid family biosynthetic process	P
CRD_LB_c24398_g1_i1	GO:0016226	iron-sulfur cluster assembly	P
CRD_LB_c24398_g1_i1	GO:0006098	pentose-phosphate shunt	P
CRD_LB_c24398_g1_i1	GO:0045893	positive regulation of transcription, DNA-dependent	P
CRD_LB_c24431_g1_i1	GO:0005576	extracellular region	C
CRD_LB_c24447_g1_i3	GO:0016021	integral to membrane	C
CRD_LB_c24447_g1_i3	GO:0004605	phosphatidate cytidylyltransferase activity	F
CRD_LB_c24447_g1_i3	GO:0016024	CDP-diacylglycerol biosynthetic process	P
CRD_LB_c24448_g1_i1	GO:0003723	RNA binding	F
CRD_LB_c24448_g1_i1	GO:0003964	RNA-directed DNA polymerase activity	F
CRD_LB_c24448_g1_i1	GO:0015074	DNA integration	P
CRD_LB_c24450_g1_i1	GO:0003723	RNA binding	F
CRD_LB_c24450_g1_i1	GO:0003964	RNA-directed DNA polymerase activity	F
CRD_LB_c24465_g1_i1	GO:0005634	nucleus	C
CRD_LB_c24465_g1_i1	GO:0003682	chromatin binding	F
CRD_LB_c24465_g1_i1	GO:0003677	DNA binding	F
CRD_LB_c24472_g1_i1	GO:0003677	DNA binding	F
CRD_LB_c24472_g1_i1	GO:0003723	RNA binding	F
CRD_LB_c24472_g1_i1	GO:0003964	RNA-directed DNA polymerase activity	F
CRD_LB_c24480_g1_i1	GO:0003676	nucleic acid binding	F
CRD_LB_c24480_g1_i1	GO:0008270	zinc ion binding	F
CRD_LB_c24480_g1_i1	GO:0015074	DNA integration	P
CRD_LB_c24480_g2_i1	GO:0003676	nucleic acid binding	F
CRD_LB_c24480_g2_i1	GO:0008270	zinc ion binding	F
CRD_LB_c24480_g2_i1	GO:0015074	DNA integration	P
CRD_LB_c24480_g3_i1	GO:0003676	nucleic acid binding	F
CRD_LB_c24480_g3_i1	GO:0008270	zinc ion binding	F
CRD_LB_c24480_g3_i1	GO:0015074	DNA integration	P
CRD_LB_c24495_g1_i1	GO:0016020	membrane	C
CRD_LB_c24495_g1_i1	GO:0005215	transporter activity	F
CRD_LB_c24497_g1_i1	GO:0003676	nucleic acid binding	F
CRD_LB_c24497_g1_i1	GO:0004523	ribonuclease H activity	F
CRD_LB_c24515_g1_i1	GO:0003984	acetolactate synthase activity	F
CRD_LB_c24515_g1_i1	GO:0050660	flavin adenine dinucleotide binding	F
CRD_LB_c24515_g1_i1	GO:0000287	magnesium ion binding	F
CRD_LB_c24515_g1_i1	GO:0030976	thiamine pyrophosphate binding	F
CRD_LB_c24515_g1_i1	GO:0009097	isoleucine biosynthetic process	P
CRD_LB_c24515_g1_i1	GO:0009099	valine biosynthetic process	P
CRD_LB_c24515_g2_i1	GO:0003984	acetolactate synthase activity	F
CRD_LB_c24515_g2_i1	GO:0050660	flavin adenine dinucleotide binding	F
CRD_LB_c24515_g2_i1	GO:0000287	magnesium ion binding	F
CRD_LB_c24515_g2_i1	GO:0030976	thiamine pyrophosphate binding	F
CRD_LB_c24515_g2_i1	GO:0009097	isoleucine biosynthetic process	P
CRD_LB_c24515_g2_i1	GO:0009099	valine biosynthetic process	P
CRD_LB_c24541_g1_i1	GO:0005506	iron ion binding	F
CRD_LB_c24541_g1_i1	GO:0031418	L-ascorbic acid binding	F
CRD_LB_c24541_g1_i1	GO:0016706	oxidoreductase activity, acting on paired donors, with incorporation or reduction of molecular oxygen, 2-oxoglutarate as one donor, and incorporation of one atom each of oxygen into both donors	F
CRD_LB_c24562_g1_i1	GO:0005524	ATP binding	F
CRD_LB_c24562_g1_i1	GO:0004386	helicase activity	F
CRD_LB_c24562_g1_i1	GO:0003723	RNA binding	F
CRD_LB_c24562_g1_i1	GO:0003964	RNA-directed DNA polymerase activity	F
CRD_LB_c24562_g1_i1	GO:0008270	zinc ion binding	F
CRD_LB_c24581_g1_i1	GO:0016020	membrane	C
CRD_LB_c24581_g1_i1	GO:0015079	potassium ion transmembrane transporter activity	F
CRD_LB_c24587_g1_i1	GO:0003676	nucleic acid binding	F
CRD_LB_c24587_g1_i1	GO:0015074	DNA integration	P
CRD_LB_c24618_g1_i1	GO:0005634	nucleus	C
CRD_LB_c24618_g1_i1	GO:0045892	negative regulation of transcription, DNA-dependent	P
CRD_LB_c24648_g1_i2	GO:0004523	ribonuclease H activity	F
CRD_LB_c24648_g1_i2	GO:0003723	RNA binding	F
CRD_LB_c24648_g1_i2	GO:0003964	RNA-directed DNA polymerase activity	F
CRD_LB_c24648_g1_i2	GO:0015074	DNA integration	P
CRD_LB_c24723_g1_i1	GO:0005634	nucleus	C
CRD_LB_c24723_g1_i1	GO:0003899	DNA-directed RNA polymerase activity	F
CRD_LB_c24723_g1_i1	GO:0003676	nucleic acid binding	F
CRD_LB_c24723_g1_i1	GO:0008270	zinc ion binding	F
CRD_LB_c24723_g1_i1	GO:0006351	transcription, DNA-dependent	P
CRD_LB_c24761_g2_i1	GO:0003676	nucleic acid binding	F
CRD_LB_c24761_g2_i1	GO:0008270	zinc ion binding	F
CRD_LB_c24761_g2_i1	GO:0015074	DNA integration	P
CRD_LB_c24765_g1_i1	GO:0005634	nucleus	C
CRD_LB_c24765_g1_i1	GO:0003677	DNA binding	F
CRD_LB_c24765_g1_i1	GO:0008081	phosphoric diester hydrolase activity	F
CRD_LB_c24765_g1_i1	GO:0003700	sequence-specific DNA binding transcription factor activity	F
CRD_LB_c24765_g1_i1	GO:0006629	lipid metabolic process	P
CRD_LB_c24765_g1_i1	GO:0006351	transcription, DNA-dependent	P
CRD_LB_c24778_g1_i1	GO:0016788	hydrolase activity, acting on ester bonds	F
CRD_LB_c24778_g1_i1	GO:0006629	lipid metabolic process	P
CRD_LB_c24786_g1_i1	GO:0016491	oxidoreductase activity	F
CRD_LB_c24786_g1_i1	GO:0055114	oxidation-reduction process	P
CRD_LB_c24799_g1_i1	GO:0003676	nucleic acid binding	F
CRD_LB_c24799_g1_i1	GO:0000166	nucleotide binding	F
CRD_LB_c24839_g1_i1	GO:0046872	metal ion binding	F
CRD_LB_c24839_g1_i1	GO:0030001	metal ion transport	P
CRD_LB_c24845_g2_i1	GO:0003723	RNA binding	F
CRD_LB_c24845_g2_i1	GO:0003964	RNA-directed DNA polymerase activity	F
CRD_LB_c24904_g1_i1	GO:0005634	nucleus	C
CRD_LB_c24904_g1_i1	GO:0045010	actin nucleation	P
CRD_LB_c24904_g1_i1	GO:0007155	cell adhesion	P
CRD_LB_c24904_g1_i1	GO:0044036	cell wall macromolecule metabolic process	P
CRD_LB_c24904_g1_i1	GO:0071555	cell wall organization	P
CRD_LB_c24904_g1_i1	GO:0010311	lateral root formation	P
CRD_LB_c24904_g1_i1	GO:0048765	root hair cell differentiation	P
CRD_LB_c24904_g1_i1	GO:0010090	trichome morphogenesis	P
CRD_LB_c24904_g1_i1	GO:0010089	xylem development	P
CRD_LB_c24913_g1_i1	GO:0009570	chloroplast stroma	C
CRD_LB_c24913_g1_i1	GO:0005739	mitochondrion	C
CRD_LB_c24913_g1_i1	GO:0005524	ATP binding	F
CRD_LB_c24913_g1_i1	GO:0003723	RNA binding	F
CRD_LB_c24913_g1_i1	GO:0004831	tyrosine-tRNA ligase activity	F
CRD_LB_c24913_g1_i1	GO:0009658	chloroplast organization	P
CRD_LB_c24913_g1_i1	GO:0009793	embryo development ending in seed dormancy	P
CRD_LB_c24913_g1_i1	GO:0016226	iron-sulfur cluster assembly	P
CRD_LB_c24913_g1_i1	GO:0048481	ovule development	P
CRD_LB_c24913_g1_i1	GO:0006655	phosphatidylglycerol biosynthetic process	P
CRD_LB_c24913_g1_i1	GO:0010027	thylakoid membrane organization	P
CRD_LB_c24913_g1_i1	GO:0006437	tyrosyl-tRNA aminoacylation	P
CRD_LB_c24913_g1_i1	GO:0010228	vegetative to reproductive phase transition of meristem	P
CRD_LB_c24918_g1_i1	GO:0005840	ribosome	C
CRD_LB_c24918_g1_i1	GO:0046872	metal ion binding	F
CRD_LB_c24918_g1_i1	GO:0019843	rRNA binding	F
CRD_LB_c24918_g1_i1	GO:0003735	structural constituent of ribosome	F
CRD_LB_c24918_g1_i1	GO:0006412	translation	P
CRD_LB_c24936_g1_i1	GO:0016021	integral to membrane	C
CRD_LB_c24936_g1_i1	GO:0005216	ion channel activity	F
CRD_LB_c24974_g1_i1	GO:0005634	nucleus	C
CRD_LB_c24993_g1_i1	GO:0016021	integral to membrane	C
CRD_LB_c25003_g1_i1	GO:0005524	ATP binding	F
CRD_LB_c25003_g1_i1	GO:0004674	protein serine/threonine kinase activity	F
CRD_LB_c25003_g1_i1	GO:0048544	recognition of pollen	P
CRD_LB_c25013_g1_i1	GO:0016491	oxidoreductase activity	F
CRD_LB_c25029_g1_i2	GO:0005524	ATP binding	F
CRD_LB_c25029_g1_i2	GO:0004674	protein serine/threonine kinase activity	F
CRD_LB_c25036_g1_i1	GO:0005524	ATP binding	F
CRD_LB_c25036_g1_i1	GO:0017111	nucleoside-triphosphatase activity	F
CRD_LB_c25066_g1_i1	GO:0005634	nucleus	C
CRD_LB_c25067_g1_i1	GO:0043531	ADP binding	F
CRD_LB_c25067_g1_i1	GO:0006952	defense response	P
CRD_LB_c25067_g1_i2	GO:0043531	ADP binding	F
CRD_LB_c25067_g1_i2	GO:0006952	defense response	P
CRD_LB_c25078_g1_i1	GO:0005739	mitochondrion	C
CRD_LB_c25078_g1_i1	GO:0009536	plastid	C
CRD_LB_c25078_g1_i1	GO:0003824	catalytic activity	F
CRD_LB_c25078_g1_i1	GO:0008152	metabolic process	P
CRD_LB_c25087_g1_i1	GO:0005524	ATP binding	F
CRD_LB_c25087_g1_i1	GO:0004674	protein serine/threonine kinase activity	F
CRD_LB_c25093_g1_i1	GO:0005794	Golgi apparatus	C
CRD_LB_c25093_g1_i1	GO:0016021	integral to membrane	C
CRD_LB_c25093_g1_i1	GO:0030246	carbohydrate binding	F
CRD_LB_c25093_g1_i1	GO:0008378	galactosyltransferase activity	F
CRD_LB_c25093_g1_i1	GO:0006486	protein glycosylation	P
CRD_LB_c25128_g1_i1	GO:0005737	cytoplasm	C
CRD_LB_c25128_g1_i1	GO:0034227	tRNA thio-modification	P
CRD_LB_c25148_g1_i1	GO:0016021	integral to membrane	C
CRD_LB_c25148_g1_i1	GO:0005337	nucleoside transmembrane transporter activity	F
CRD_LB_c25162_g1_i1	GO:0003676	nucleic acid binding	F
CRD_LB_c25162_g1_i1	GO:0015074	DNA integration	P
CRD_LB_c25170_g1_i1	GO:0005524	ATP binding	F
CRD_LB_c25170_g1_i1	GO:0005509	calcium ion binding	F
CRD_LB_c25170_g1_i1	GO:0004674	protein serine/threonine kinase activity	F
CRD_LB_c25179_g1_i2	GO:0009507	chloroplast	C
CRD_LB_c25179_g1_i2	GO:0000139	Golgi membrane	C
CRD_LB_c25179_g1_i2	GO:0016021	integral to membrane	C
CRD_LB_c25179_g1_i2	GO:0005338	nucleotide-sugar transmembrane transporter activity	F
CRD_LB_c25179_g1_i2	GO:0005351	sugar:hydrogen symporter activity	F
CRD_LB_c25179_g1_i2	GO:0015780	nucleotide-sugar transport	P
CRD_LB_c25179_g1_i2	GO:0010584	pollen exine formation	P
CRD_LB_c25191_g1_i1	GO:0005634	nucleus	C
CRD_LB_c25191_g1_i1	GO:0000724	double-strand break repair via homologous recombination	P
CRD_LB_c25191_g1_i1	GO:0007126	meiosis	P
CRD_LB_c25191_g1_i1	GO:0048451	petal formation	P
CRD_LB_c25191_g1_i1	GO:0048453	sepal formation	P
CRD_LB_c25199_g1_i1	GO:0003676	nucleic acid binding	F
CRD_LB_c25199_g1_i1	GO:0015074	DNA integration	P
CRD_LB_c25215_g1_i1	GO:0016020	membrane	C
CRD_LB_c25215_g1_i1	GO:0015297	antiporter activity	F
CRD_LB_c25215_g1_i1	GO:0015238	drug transmembrane transporter activity	F
CRD_LB_c25217_g1_i1	GO:0004523	ribonuclease H activity	F
CRD_LB_c25217_g1_i1	GO:0003723	RNA binding	F
CRD_LB_c25217_g1_i1	GO:0003964	RNA-directed DNA polymerase activity	F
CRD_LB_c25217_g1_i1	GO:0015074	DNA integration	P
CRD_LB_c25242_g1_i1	GO:0003723	RNA binding	F
CRD_LB_c25242_g1_i1	GO:0003964	RNA-directed DNA polymerase activity	F
CRD_LB_c25242_g1_i1	GO:0015074	DNA integration	P
CRD_LB_c25242_g2_i1	GO:0003723	RNA binding	F
CRD_LB_c25242_g2_i1	GO:0003964	RNA-directed DNA polymerase activity	F
CRD_LB_c25242_g2_i1	GO:0015074	DNA integration	P
CRD_LB_c25251_g1_i1	GO:0003676	nucleic acid binding	F
CRD_LB_c25251_g1_i1	GO:0008270	zinc ion binding	F
CRD_LB_c25251_g1_i1	GO:0015074	DNA integration	P
CRD_LB_c25251_g2_i1	GO:0003676	nucleic acid binding	F
CRD_LB_c25251_g2_i1	GO:0015074	DNA integration	P
CRD_LB_c25275_g1_i1	GO:0003677	DNA binding	F
CRD_LB_c25275_g1_i1	GO:0003723	RNA binding	F
CRD_LB_c25275_g1_i1	GO:0003964	RNA-directed DNA polymerase activity	F
CRD_LB_c25294_g1_i1	GO:0004869	cysteine-type endopeptidase inhibitor activity	F
CRD_LB_c25313_g1_i1	GO:0005524	ATP binding	F
CRD_LB_c25313_g1_i1	GO:0004674	protein serine/threonine kinase activity	F
CRD_LB_c25313_g2_i1	GO:0005524	ATP binding	F
CRD_LB_c25313_g2_i1	GO:0004674	protein serine/threonine kinase activity	F
CRD_LB_c25317_g1_i1	GO:0016020	membrane	C
CRD_LB_c25317_g1_i1	GO:0015079	potassium ion transmembrane transporter activity	F
CRD_LB_c25331_g1_i1	GO:0005634	nucleus	C
CRD_LB_c25331_g1_i1	GO:0043565	sequence-specific DNA binding	F
CRD_LB_c25331_g1_i1	GO:0003700	sequence-specific DNA binding transcription factor activity	F
CRD_LB_c25331_g1_i1	GO:0009408	response to heat	P
CRD_LB_c25332_g1_i1	GO:0003682	chromatin binding	F
CRD_LB_c25332_g2_i1	GO:0003682	chromatin binding	F
CRD_LB_c25418_g2_i1	GO:0016020	membrane	C
CRD_LB_c25420_g1_i1	GO:0005524	ATP binding	F
CRD_LB_c25420_g1_i1	GO:0004674	protein serine/threonine kinase activity	F
CRD_LB_c25423_g1_i1	GO:0050660	flavin adenine dinucleotide binding	F
CRD_LB_c25423_g1_i1	GO:0004499	N,N-dimethylaniline monooxygenase activity	F
CRD_LB_c25423_g1_i1	GO:0050661	NADP binding	F
CRD_LB_c25456_g1_i1	GO:0005576	extracellular region	C
CRD_LB_c25456_g1_i1	GO:0005886	plasma membrane	C
CRD_LB_c25456_g1_i1	GO:0005524	ATP binding	F
CRD_LB_c25456_g1_i1	GO:0004702	receptor signaling protein serine/threonine kinase activity	F
CRD_LB_c25456_g1_i1	GO:0023014	signal transduction by phosphorylation	P
CRD_LB_c25466_g1_i1	GO:0004523	ribonuclease H activity	F
CRD_LB_c25466_g1_i1	GO:0003723	RNA binding	F
CRD_LB_c25466_g1_i1	GO:0003964	RNA-directed DNA polymerase activity	F
CRD_LB_c25466_g1_i1	GO:0015074	DNA integration	P
CRD_LB_c25488_g2_i1	GO:0016787	hydrolase activity	F
CRD_LB_c25488_g2_i1	GO:0006629	lipid metabolic process	P
CRD_LB_c2554_g1_i1	GO:0005739	mitochondrion	C
CRD_LB_c2554_g1_i1	GO:0016757	transferase activity, transferring glycosyl groups	F
CRD_LB_c25552_g2_i1	GO:0048208	COPII vesicle coating	P
CRD_LB_c25600_g1_i1	GO:0003676	nucleic acid binding	F
CRD_LB_c25600_g1_i1	GO:0015074	DNA integration	P
CRD_LB_c25616_g1_i1	GO:0003677	DNA binding	F
CRD_LB_c25616_g1_i1	GO:0004518	nuclease activity	F
CRD_LB_c25616_g1_i1	GO:0090305	nucleic acid phosphodiester bond hydrolysis	P
CRD_LB_c2564_g1_i1	GO:0003964	RNA-directed DNA polymerase activity	F
CRD_LB_c2564_g1_i1	GO:0006278	RNA-dependent DNA replication	P
CRD_LB_c25661_g1_i1	GO:0003676	nucleic acid binding	F
CRD_LB_c25661_g1_i1	GO:0008270	zinc ion binding	F
CRD_LB_c25661_g1_i1	GO:0015074	DNA integration	P
CRD_LB_c25670_g1_i1	GO:0003676	nucleic acid binding	F
CRD_LB_c25670_g1_i1	GO:0015074	DNA integration	P
CRD_LB_c25677_g2_i1	GO:0005634	nucleus	C
CRD_LB_c25688_g1_i1	GO:0016021	integral to membrane	C
CRD_LB_c25688_g2_i1	GO:0016021	integral to membrane	C
CRD_LB_c25695_g2_i1	GO:0003676	nucleic acid binding	F
CRD_LB_c25695_g2_i1	GO:0008270	zinc ion binding	F
CRD_LB_c25695_g2_i1	GO:0015074	DNA integration	P
CRD_LB_c25695_g3_i1	GO:0003676	nucleic acid binding	F
CRD_LB_c25695_g3_i1	GO:0008270	zinc ion binding	F
CRD_LB_c25695_g3_i1	GO:0015074	DNA integration	P
CRD_LB_c25712_g1_i1	GO:0005634	nucleus	C
CRD_LB_c25712_g2_i1	GO:0005634	nucleus	C
CRD_LB_c25712_g2_i1	GO:0008270	zinc ion binding	F
CRD_LB_c25725_g1_i1	GO:0008270	zinc ion binding	F
CRD_LB_c25727_g1_i2	GO:0016853	isomerase activity	F
CRD_LB_c25727_g1_i2	GO:0045454	cell redox homeostasis	P
CRD_LB_c25754_g1_i1	GO:0005634	nucleus	C
CRD_LB_c25754_g1_i1	GO:0003682	chromatin binding	F
CRD_LB_c25754_g1_i1	GO:0003677	DNA binding	F
CRD_LB_c25754_g2_i1	GO:0005634	nucleus	C
CRD_LB_c25754_g2_i1	GO:0003682	chromatin binding	F
CRD_LB_c25754_g2_i1	GO:0003677	DNA binding	F
CRD_LB_c25754_g3_i1	GO:0005634	nucleus	C
CRD_LB_c25754_g3_i1	GO:0003682	chromatin binding	F
CRD_LB_c25754_g3_i1	GO:0003677	DNA binding	F
CRD_LB_c25754_g4_i1	GO:0003677	DNA binding	F
CRD_LB_c25759_g1_i1	GO:0006511	ubiquitin-dependent protein catabolic process	P
CRD_LB_c25760_g1_i1	GO:0016597	amino acid binding	F
CRD_LB_c25760_g1_i1	GO:0004617	phosphoglycerate dehydrogenase activity	F
CRD_LB_c25760_g1_i1	GO:0006564	L-serine biosynthetic process	P
CRD_LB_c25762_g1_i1	GO:0005634	nucleus	C
CRD_LB_c25762_g1_i1	GO:0003896	DNA primase activity	F
CRD_LB_c25762_g1_i1	GO:0006269	DNA replication, synthesis of RNA primer	P
CRD_LB_c25779_g1_i1	GO:0051749	indole acetic acid carboxyl methyltransferase activity	F
CRD_LB_c25779_g1_i1	GO:0000287	magnesium ion binding	F
CRD_LB_c25779_g1_i1	GO:0008757	S-adenosylmethionine-dependent methyltransferase activity	F
CRD_LB_c25779_g1_i1	GO:0010252	auxin homeostasis	P
CRD_LB_c25779_g1_i1	GO:0010413	glucuronoxylan metabolic process	P
CRD_LB_c25779_g1_i1	GO:0032259	methylation	P
CRD_LB_c25779_g1_i1	GO:0009944	polarity specification of adaxial/abaxial axis	P
CRD_LB_c25779_g1_i1	GO:0045492	xylan biosynthetic process	P
CRD_LB_c25787_g1_i1	GO:0004523	ribonuclease H activity	F
CRD_LB_c25787_g1_i1	GO:0003723	RNA binding	F
CRD_LB_c25787_g1_i1	GO:0003964	RNA-directed DNA polymerase activity	F
CRD_LB_c25787_g1_i1	GO:0015074	DNA integration	P
CRD_LB_c2578_g1_i1	GO:0003723	RNA binding	F
CRD_LB_c2578_g1_i1	GO:0003964	RNA-directed DNA polymerase activity	F
CRD_LB_c2578_g2_i1	GO:0003723	RNA binding	F
CRD_LB_c2578_g2_i1	GO:0003964	RNA-directed DNA polymerase activity	F
CRD_LB_c2578_g2_i1	GO:0008270	zinc ion binding	F
CRD_LB_c25795_g2_i1	GO:0005794	Golgi apparatus	C
CRD_LB_c25795_g2_i1	GO:0080116	glucuronoxylan glucuronosyltransferase activity	F
CRD_LB_c25795_g2_i1	GO:0010417	glucuronoxylan biosynthetic process	P
CRD_LB_c25795_g2_i1	GO:0009834	secondary cell wall biogenesis	P
CRD_LB_c25803_g2_i1	GO:0043531	ADP binding	F
CRD_LB_c25803_g2_i1	GO:0006952	defense response	P
CRD_LB_c25810_g1_i1	GO:0016301	kinase activity	F
CRD_LB_c25851_g2_i1	GO:0005622	intracellular	C
CRD_LB_c25851_g2_i1	GO:0003677	DNA binding	F
CRD_LB_c25851_g2_i1	GO:0004519	endonuclease activity	F
CRD_LB_c25851_g2_i1	GO:0003723	RNA binding	F
CRD_LB_c25851_g2_i1	GO:0003964	RNA-directed DNA polymerase activity	F
CRD_LB_c25851_g2_i1	GO:0006281	DNA repair	P
CRD_LB_c25885_g1_i1	GO:0003676	nucleic acid binding	F
CRD_LB_c25885_g1_i1	GO:0008270	zinc ion binding	F
CRD_LB_c25885_g1_i1	GO:0015074	DNA integration	P
CRD_LB_c25913_g2_i1	GO:0043531	ADP binding	F
CRD_LB_c25913_g2_i1	GO:0003677	DNA binding	F
CRD_LB_c25913_g2_i1	GO:0003723	RNA binding	F
CRD_LB_c25913_g2_i1	GO:0003964	RNA-directed DNA polymerase activity	F
CRD_LB_c25913_g2_i1	GO:0006952	defense response	P
CRD_LB_c25927_g1_i1	GO:0005634	nucleus	C
CRD_LB_c25927_g1_i1	GO:0003677	DNA binding	F
CRD_LB_c25927_g1_i1	GO:0006355	regulation of transcription, DNA-dependent	P
CRD_LB_c25927_g1_i1	GO:0006351	transcription, DNA-dependent	P
CRD_LB_c25970_g1_i1	GO:0016021	integral to membrane	C
CRD_LB_c25970_g1_i1	GO:0005524	ATP binding	F
CRD_LB_c25970_g1_i1	GO:0000287	magnesium ion binding	F
CRD_LB_c25970_g1_i1	GO:0004012	phospholipid-translocating ATPase activity	F
CRD_LB_c25996_g1_i1	GO:0005524	ATP binding	F
CRD_LB_c25996_g1_i1	GO:0004674	protein serine/threonine kinase activity	F
CRD_LB_c26025_g2_i1	GO:0005524	ATP binding	F
CRD_LB_c26025_g2_i1	GO:0017111	nucleoside-triphosphatase activity	F
CRD_LB_c26035_g1_i1	GO:0005761	mitochondrial ribosome	C
CRD_LB_c26035_g1_i1	GO:0003735	structural constituent of ribosome	F
CRD_LB_c26035_g1_i1	GO:0006412	translation	P
CRD_LB_c26046_g1_i1	GO:0005840	ribosome	C
CRD_LB_c26046_g1_i1	GO:0003735	structural constituent of ribosome	F
CRD_LB_c26046_g1_i1	GO:0006412	translation	P
CRD_LB_c26046_g2_i1	GO:0005840	ribosome	C
CRD_LB_c26046_g2_i1	GO:0003735	structural constituent of ribosome	F
CRD_LB_c26046_g2_i1	GO:0006412	translation	P
CRD_LB_c26049_g1_i1	GO:0005524	ATP binding	F
CRD_LB_c26049_g1_i1	GO:0004674	protein serine/threonine kinase activity	F
CRD_LB_c26062_g1_i1	GO:0005634	nucleus	C
CRD_LB_c26062_g1_i1	GO:0008270	zinc ion binding	F
CRD_LB_c26062_g1_i1	GO:0033523	histone H2B ubiquitination	P
CRD_LB_c26062_g1_i1	GO:0010390	histone monoubiquitination	P
CRD_LB_c26062_g1_i1	GO:0009965	leaf morphogenesis	P
CRD_LB_c26062_g1_i1	GO:0045893	positive regulation of transcription, DNA-dependent	P
CRD_LB_c26062_g1_i1	GO:0043687	post-translational protein modification	P
CRD_LB_c26062_g1_i1	GO:0007346	regulation of mitotic cell cycle	P
CRD_LB_c26062_g1_i1	GO:0010162	seed dormancy process	P
CRD_LB_c26062_g1_i1	GO:0010228	vegetative to reproductive phase transition of meristem	P
CRD_LB_c26108_g1_i1	GO:0016020	membrane	C
CRD_LB_c26108_g1_i1	GO:0005524	ATP binding	F
CRD_LB_c26108_g1_i1	GO:0016887	ATPase activity	F
CRD_LB_c26108_g1_i1	GO:0006200	ATP catabolic process	P
CRD_LB_c26120_g2_i1	GO:0008061	chitin binding	F
CRD_LB_c26120_g2_i1	GO:0004568	chitinase activity	F
CRD_LB_c26120_g2_i1	GO:0005975	carbohydrate metabolic process	P
CRD_LB_c26120_g2_i1	GO:0016998	cell wall macromolecule catabolic process	P
CRD_LB_c26120_g2_i1	GO:0006032	chitin catabolic process	P
CRD_LB_c26161_g1_i1	GO:0003896	DNA primase activity	F
CRD_LB_c26161_g1_i1	GO:0006269	DNA replication, synthesis of RNA primer	P
CRD_LB_c26168_g1_i2	GO:0016021	integral to membrane	C
CRD_LB_c26184_g1_i1	GO:0005794	Golgi apparatus	C
CRD_LB_c26184_g1_i1	GO:0047262	polygalacturonate 4-alpha-galacturonosyltransferase activity	F
CRD_LB_c26184_g1_i1	GO:0009738	abscisic acid mediated signaling pathway	P
CRD_LB_c26184_g1_i1	GO:0016051	carbohydrate biosynthetic process	P
CRD_LB_c26184_g1_i1	GO:0030968	endoplasmic reticulum unfolded protein response	P
CRD_LB_c26184_g1_i1	GO:0035556	intracellular signal transduction	P
CRD_LB_c26184_g1_i1	GO:0006979	response to oxidative stress	P
CRD_LB_c26188_g2_i1	GO:0009507	chloroplast	C
CRD_LB_c26188_g2_i1	GO:0005739	mitochondrion	C
CRD_LB_c26188_g2_i1	GO:0016554	cytidine to uridine editing	P
CRD_LB_c26188_g2_i1	GO:0080156	mitochondrial mRNA modification	P
CRD_LB_c26188_g2_i1	GO:0000963	mitochondrial RNA processing	P
CRD_LB_c26195_g1_i1	GO:0008168	methyltransferase activity	F
CRD_LB_c26195_g1_i1	GO:0032259	methylation	P
CRD_LB_c26196_g1_i1	GO:0005634	nucleus	C
CRD_LB_c26196_g1_i1	GO:0003682	chromatin binding	F
CRD_LB_c26196_g1_i1	GO:0003677	DNA binding	F
CRD_LB_c26196_g1_i1	GO:0003700	sequence-specific DNA binding transcription factor activity	F
CRD_LB_c26196_g1_i1	GO:1901430	positive regulation of syringal lignin biosynthetic process	P
CRD_LB_c26196_g1_i1	GO:0045893	positive regulation of transcription, DNA-dependent	P
CRD_LB_c26196_g1_i1	GO:2000652	regulation of secondary cell wall biogenesis	P
CRD_LB_c26220_g2_i1	GO:0003723	RNA binding	F
CRD_LB_c26220_g2_i1	GO:0003964	RNA-directed DNA polymerase activity	F
CRD_LB_c26225_g1_i1	GO:0003676	nucleic acid binding	F
CRD_LB_c26225_g1_i1	GO:0000166	nucleotide binding	F
CRD_LB_c26235_g1_i1	GO:0003677	DNA binding	F
CRD_LB_c26235_g1_i1	GO:0003723	RNA binding	F
CRD_LB_c26235_g1_i1	GO:0003964	RNA-directed DNA polymerase activity	F
CRD_LB_c26244_g1_i1	GO:0016773	phosphotransferase activity, alcohol group as acceptor	F
CRD_LB_c26244_g1_i1	GO:0004725	protein tyrosine phosphatase activity	F
CRD_LB_c26244_g1_i1	GO:0008138	protein tyrosine/serine/threonine phosphatase activity	F
CRD_LB_c26244_g1_i1	GO:0035335	peptidyl-tyrosine dephosphorylation	P
CRD_LB_c26276_g1_i1	GO:0005739	mitochondrion	C
CRD_LB_c26283_g1_i1	GO:0003676	nucleic acid binding	F
CRD_LB_c26283_g1_i1	GO:0015074	DNA integration	P
CRD_LB_c26283_g2_i1	GO:0003676	nucleic acid binding	F
CRD_LB_c26283_g2_i1	GO:0008270	zinc ion binding	F
CRD_LB_c26283_g2_i1	GO:0015074	DNA integration	P
CRD_LB_c26302_g1_i1	GO:0016020	membrane	C
CRD_LB_c26302_g1_i1	GO:0005215	transporter activity	F
CRD_LB_c26313_g1_i1	GO:0005524	ATP binding	F
CRD_LB_c26313_g1_i1	GO:0004674	protein serine/threonine kinase activity	F
CRD_LB_c26315_g1_i1	GO:0016021	integral to membrane	C
CRD_LB_c26315_g1_i1	GO:0005524	ATP binding	F
CRD_LB_c26315_g1_i1	GO:0019829	cation-transporting ATPase activity	F
CRD_LB_c26315_g1_i1	GO:0046872	metal ion binding	F
CRD_LB_c26315_g1_i1	GO:0006754	ATP biosynthetic process	P
CRD_LB_c26319_g2_i1	GO:0005739	mitochondrion	C
CRD_LB_c26319_g2_i1	GO:0009793	embryo development ending in seed dormancy	P
CRD_LB_c26345_g1_i2	GO:0004523	ribonuclease H activity	F
CRD_LB_c26345_g1_i2	GO:0003723	RNA binding	F
CRD_LB_c26345_g1_i2	GO:0003964	RNA-directed DNA polymerase activity	F
CRD_LB_c26345_g1_i2	GO:0015074	DNA integration	P
CRD_LB_c26392_g1_i2	GO:0008938	nicotinate N-methyltransferase activity	F
CRD_LB_c26417_g1_i1	GO:0003723	RNA binding	F
CRD_LB_c26417_g1_i1	GO:0003964	RNA-directed DNA polymerase activity	F
CRD_LB_c26417_g1_i1	GO:0015074	DNA integration	P
CRD_LB_c26417_g2_i1	GO:0004190	aspartic-type endopeptidase activity	F
CRD_LB_c26417_g2_i1	GO:0003723	RNA binding	F
CRD_LB_c26417_g2_i1	GO:0003964	RNA-directed DNA polymerase activity	F
CRD_LB_c26417_g2_i1	GO:0008270	zinc ion binding	F
CRD_LB_c26417_g2_i1	GO:0015074	DNA integration	P
CRD_LB_c26417_g2_i1	GO:0006508	proteolysis	P
CRD_LB_c26418_g1_i1	GO:0009507	chloroplast	C
CRD_LB_c26418_g1_i1	GO:0006457	protein folding	P
CRD_LB_c26418_g1_i1	GO:0009220	pyrimidine ribonucleotide biosynthetic process	P
CRD_LB_c26418_g1_i1	GO:0034976	response to endoplasmic reticulum stress	P
CRD_LB_c26418_g1_i1	GO:0009408	response to heat	P
CRD_LB_c26418_g1_i1	GO:0009644	response to high light intensity	P
CRD_LB_c26418_g1_i1	GO:0042542	response to hydrogen peroxide	P
CRD_LB_c26479_g1_i1	GO:0005525	GTP binding	F
CRD_LB_c26479_g1_i1	GO:0003723	RNA binding	F
CRD_LB_c26479_g1_i1	GO:0003964	RNA-directed DNA polymerase activity	F
CRD_LB_c26506_g1_i2	GO:0004190	aspartic-type endopeptidase activity	F
CRD_LB_c26506_g1_i2	GO:0006508	proteolysis	P
CRD_LB_c26506_g2_i1	GO:0004190	aspartic-type endopeptidase activity	F
CRD_LB_c26506_g2_i1	GO:0006508	proteolysis	P
CRD_LB_c26520_g2_i1	GO:0008168	methyltransferase activity	F
CRD_LB_c26520_g2_i1	GO:0032259	methylation	P
CRD_LB_c26527_g2_i1	GO:0004575	sucrose alpha-glucosidase activity	F
CRD_LB_c26527_g2_i1	GO:0005975	carbohydrate metabolic process	P
CRD_LB_c26544_g1_i1	GO:0005634	nucleus	C
CRD_LB_c26544_g1_i1	GO:0006511	ubiquitin-dependent protein catabolic process	P
CRD_LB_c2655_g1_i1	GO:0005634	nucleus	C
CRD_LB_c2655_g1_i1	GO:0003677	DNA binding	F
CRD_LB_c2655_g1_i1	GO:0003700	sequence-specific DNA binding transcription factor activity	F
CRD_LB_c2655_g1_i1	GO:0006351	transcription, DNA-dependent	P
CRD_LB_c26575_g1_i1	GO:0005634	nucleus	C
CRD_LB_c26575_g1_i1	GO:0003682	chromatin binding	F
CRD_LB_c26575_g1_i1	GO:0003677	DNA binding	F
CRD_LB_c26577_g1_i1	GO:0020037	heme binding	F
CRD_LB_c26577_g1_i1	GO:0046872	metal ion binding	F
CRD_LB_c26577_g1_i1	GO:0004601	peroxidase activity	F
CRD_LB_c26577_g1_i1	GO:0006979	response to oxidative stress	P
CRD_LB_c26579_g1_i2	GO:0003899	DNA-directed RNA polymerase activity	F
CRD_LB_c26579_g1_i2	GO:0003723	RNA binding	F
CRD_LB_c26579_g1_i2	GO:0006351	transcription, DNA-dependent	P
CRD_LB_c26581_g2_i1	GO:0005634	nucleus	C
CRD_LB_c26585_g1_i1	GO:0009507	chloroplast	C
CRD_LB_c26604_g1_i1	GO:0030125	clathrin vesicle coat	C
CRD_LB_c26604_g1_i1	GO:0006886	intracellular protein transport	P
CRD_LB_c26604_g1_i1	GO:0045893	positive regulation of transcription, DNA-dependent	P
CRD_LB_c26604_g1_i1	GO:0006457	protein folding	P
CRD_LB_c26604_g1_i1	GO:0034976	response to endoplasmic reticulum stress	P
CRD_LB_c26604_g1_i1	GO:0009408	response to heat	P
CRD_LB_c26604_g1_i1	GO:0009644	response to high light intensity	P
CRD_LB_c26604_g1_i1	GO:0042542	response to hydrogen peroxide	P
CRD_LB_c26608_g1_i1	GO:0009543	chloroplast thylakoid lumen	C
CRD_LB_c2660_g1_i1	GO:0005634	nucleus	C
CRD_LB_c2660_g1_i1	GO:0008289	lipid binding	F
CRD_LB_c2660_g1_i1	GO:0043565	sequence-specific DNA binding	F
CRD_LB_c2660_g1_i1	GO:0003700	sequence-specific DNA binding transcription factor activity	F
CRD_LB_c26612_g1_i1	GO:0003723	RNA binding	F
CRD_LB_c26612_g1_i1	GO:0003964	RNA-directed DNA polymerase activity	F
CRD_LB_c26614_g1_i1	GO:0003676	nucleic acid binding	F
CRD_LB_c26614_g1_i1	GO:0008270	zinc ion binding	F
CRD_LB_c26631_g1_i1	GO:0005634	nucleus	C
CRD_LB_c26638_g1_i1	GO:0003676	nucleic acid binding	F
CRD_LB_c26638_g1_i1	GO:0008270	zinc ion binding	F
CRD_LB_c26638_g1_i1	GO:0015074	DNA integration	P
CRD_LB_c26654_g2_i1	GO:0005634	nucleus	C
CRD_LB_c26654_g2_i1	GO:0003677	DNA binding	F
CRD_LB_c26654_g2_i1	GO:0006974	response to DNA damage stimulus	P
CRD_LB_c26654_g2_i1	GO:0007094	mitotic spindle assembly checkpoint	P
CRD_LB_c26654_g2_i1	GO:0010224	response to UV-B	P
CRD_LB_c2665_g1_i1	GO:0003723	RNA binding	F
CRD_LB_c2665_g1_i1	GO:0003964	RNA-directed DNA polymerase activity	F
CRD_LB_c2665_g1_i1	GO:0008270	zinc ion binding	F
CRD_LB_c2665_g1_i1	GO:0015074	DNA integration	P
CRD_LB_c26669_g1_i1	GO:0004568	chitinase activity	F
CRD_LB_c26669_g1_i1	GO:0005975	carbohydrate metabolic process	P
CRD_LB_c26698_g1_i1	GO:0005634	nucleus	C
CRD_LB_c26721_g3_i1	GO:0005622	intracellular	C
CRD_LB_c26721_g3_i1	GO:0003677	DNA binding	F
CRD_LB_c26721_g3_i1	GO:0004519	endonuclease activity	F
CRD_LB_c26721_g3_i1	GO:0003723	RNA binding	F
CRD_LB_c26721_g3_i1	GO:0003964	RNA-directed DNA polymerase activity	F
CRD_LB_c26721_g3_i1	GO:0006281	DNA repair	P
CRD_LB_c26738_g2_i1	GO:0005634	nucleus	C
CRD_LB_c26738_g2_i1	GO:0005089	Rho guanyl-nucleotide exchange factor activity	F
CRD_LB_c26755_g2_i1	GO:0003723	RNA binding	F
CRD_LB_c26755_g2_i1	GO:0003964	RNA-directed DNA polymerase activity	F
CRD_LB_c26758_g1_i1	GO:0008168	methyltransferase activity	F
CRD_LB_c26758_g1_i1	GO:0003676	nucleic acid binding	F
CRD_LB_c26768_g1_i1	GO:0016020	membrane	C
CRD_LB_c26768_g1_i1	GO:0015297	antiporter activity	F
CRD_LB_c26768_g1_i1	GO:0015238	drug transmembrane transporter activity	F
CRD_LB_c26768_g2_i1	GO:0016020	membrane	C
CRD_LB_c26768_g2_i1	GO:0015297	antiporter activity	F
CRD_LB_c26768_g2_i1	GO:0015238	drug transmembrane transporter activity	F
CRD_LB_c26775_g1_i1	GO:0003677	DNA binding	F
CRD_LB_c26780_g1_i1	GO:0005506	iron ion binding	F
CRD_LB_c26780_g1_i1	GO:0016706	oxidoreductase activity, acting on paired donors, with incorporation or reduction of molecular oxygen, 2-oxoglutarate as one donor, and incorporation of one atom each of oxygen into both donors	F
CRD_LB_c26904_g1_i1	GO:0005634	nucleus	C
CRD_LB_c26904_g1_i1	GO:0003677	DNA binding	F
CRD_LB_c26904_g1_i1	GO:0003700	sequence-specific DNA binding transcription factor activity	F
CRD_LB_c26926_g1_i1	GO:0003723	RNA binding	F
CRD_LB_c26926_g1_i1	GO:0003964	RNA-directed DNA polymerase activity	F
CRD_LB_c26932_g1_i1	GO:0003676	nucleic acid binding	F
CRD_LB_c26932_g1_i1	GO:0008270	zinc ion binding	F
CRD_LB_c26932_g1_i1	GO:0015074	DNA integration	P
CRD_LB_c26981_g2_i1	GO:0005739	mitochondrion	C
CRD_LB_c26988_g1_i1	GO:0009507	chloroplast	C
CRD_LB_c27011_g1_i1	GO:0005622	intracellular	C
[truncated: 129,467 more rows]

## Sheet: KO
Unigene ID	KO
CRD_FB_c10464_g1_i1	K01673
CRD_FB_c10741_g1_i1	K01595
CRD_FB_c10873_g1_i2	K12624
CRD_FB_c11120_g1_i1	K04565
CRD_FB_c11920_g1_i1	K01728
CRD_FB_c12059_g2_i1	K00278
CRD_FB_c12805_g2_i1	K11699
CRD_FB_c12809_g1_i1	K00876
CRD_FB_c12894_g1_i2	K00670
CRD_FB_c13213_g1_i1	K10258
CRD_FB_c13479_g1_i1	K05658
CRD_FB_c13487_g1_i1	K01602
CRD_FB_c13512_g1_i1	K08517
CRD_FB_c13602_g1_i1	K02895
CRD_FB_c13667_g1_i1	K09584
CRD_FB_c14030_g1_i1	K18635
CRD_FB_c14806_g1_i1	K02921
CRD_FB_c14937_g1_i1	K01114
CRD_FB_c14987_g2_i1	K02935
CRD_FB_c15097_g1_i1	K11593
CRD_FB_c15204_g1_i1	K02985
CRD_FB_c15329_g1_i1	K03038
CRD_FB_c15499_g1_i1	K14568
CRD_FB_c15704_g1_i1	K02993
CRD_FB_c16207_g1_i1	K11858
CRD_FB_c16312_g1_i1	K02889
CRD_FB_c17735_g1_i1	K14664
CRD_FB_c17887_g1_i1	K04120
CRD_FB_c18275_g1_i1	K02973
CRD_FB_c18395_g1_i1	K12236
CRD_FB_c19231_g1_i1	K03031
CRD_FB_c19365_g2_i1	K00799
CRD_FB_c19979_g1_i1	K12176
CRD_FB_c20100_g1_i1	K09843
CRD_FB_c20243_g1_i1	K07374
CRD_FB_c20339_g1_i1	K05754
CRD_FB_c20524_g1_i1	K02723
CRD_FB_c20534_g1_i1	K09874
CRD_FB_c20568_g1_i1	K12162
CRD_FB_c20791_g1_i1	K10706
CRD_FB_c21075_g1_i1	K12836
CRD_FB_c21075_g2_i1	K12836
CRD_FB_c21250_g1_i1	K15397
CRD_FB_c21395_g1_i1	K14709
CRD_FB_c21412_g1_i1	K04488
CRD_FB_c21503_g1_i1	K03872
CRD_FB_c21747_g1_i1	K14686
CRD_FB_c21883_g1_i1	K02267
CRD_FB_c21896_g1_i1	K09873
CRD_FB_c21925_g1_i1	K02949
CRD_FB_c21929_g1_i1	K00940
CRD_FB_c22179_g1_i1	K15289
CRD_FB_c22788_g1_i1	K07937
CRD_FB_c22843_g1_i1	K03363
CRD_FB_c23144_g1_i1	K00975
CRD_FB_c23206_g2_i1	K02998
CRD_FB_c23210_g1_i1	K06910
CRD_FB_c23212_g1_i1	K08900
CRD_FB_c23240_g1_i1	K15382
CRD_FB_c23332_g1_i1	K05765
CRD_FB_c2340_g1_i1	K18592
CRD_FB_c23415_g2_i1	K00789
CRD_FB_c23460_g1_i1	K13719
CRD_FB_c23494_g1_i1	K00600
CRD_FB_c23553_g1_i1	K10577
CRD_FB_c237_g1_i1	K00083
CRD_FB_c23859_g1_i2	K06173
CRD_FB_c23894_g1_i1	K14432
CRD_FB_c24637_g1_i1	K11420
CRD_FB_c24722_g2_i1	K02835
CRD_FB_c24829_g1_i1	K02882
CRD_FB_c24938_g1_i1	K01762
CRD_FB_c24960_g1_i1	K13508
CRD_FB_c25015_g1_i1	K03549
CRD_FB_c25015_g2_i1	K03549
CRD_FB_c25036_g1_i1	K02694
CRD_FB_c25095_g1_i2	K02150
CRD_FB_c25167_g1_i1	K01176
CRD_FB_c25179_g1_i1	K10610
CRD_FB_c25298_g1_i1	K07119
CRD_FB_c25314_g1_i1	K00588
CRD_FB_c25324_g1_i2	K09499
CRD_FB_c25461_g1_i1	K13691
CRD_FB_c25571_g1_i1	K15639
CRD_FB_c25621_g1_i1	K11462
CRD_FB_c2572_g1_i1	K07437
CRD_FB_c25772_g1_i1	K00872
CRD_FB_c25773_g1_i1	K00799
CRD_FB_c25940_g1_i1	K02977
CRD_FB_c26137_g1_i1	K12382
CRD_FB_c26343_g1_i1	K01802
CRD_FB_c26448_g2_i1	K01106
CRD_FB_c26667_g1_i1	K00033
CRD_FB_c26695_g2_i1	K09286
CRD_FB_c26695_g3_i2	K09286
CRD_FB_c26703_g1_i1	K06892
CRD_FB_c26971_g1_i1	K04371
CRD_FB_c26991_g2_i1	K13495
CRD_FB_c27005_g3_i1	K00434
CRD_FB_c27043_g1_i1	K02918
CRD_FB_c27314_g1_i1	K07937
CRD_FB_c27403_g2_i1	K14487
CRD_FB_c27525_g1_i1	K16292
CRD_FB_c27781_g1_i1	K11251
CRD_FB_c27834_g1_i1	K06950
CRD_FB_c27860_g1_i1	K00031
CRD_FB_c28046_g1_i1	K11975
CRD_FB_c28057_g3_i1	K02917
CRD_FB_c28329_g1_i1	K12309
CRD_FB_c28331_g1_i1	K10904
CRD_FB_c28408_g1_i1	K00365
CRD_FB_c28421_g1_i1	K05387
CRD_FB_c28769_g1_i1	K04733
CRD_FB_c28799_g1_i2	K09548
CRD_FB_c28960_g3_i1	K09646
CRD_FB_c29032_g1_i1	K00122
CRD_FB_c29109_g1_i1	K03283
CRD_FB_c29135_g1_i1	K01373
CRD_FB_c29229_g1_i1	K01262
CRD_FB_c29302_g1_i1	K13449
CRD_FB_c29330_g2_i1	K03327
CRD_FB_c29453_g1_i1	K16298
CRD_FB_c29496_g1_i1	K05863
CRD_FB_c29529_g1_i1	K09873
CRD_FB_c29581_g1_i3	K03100
CRD_FB_c29593_g2_i1	K14763
CRD_FB_c29631_g1_i1	K14525
CRD_FB_c29648_g1_i1	K01934
CRD_FB_c29793_g3_i1	K13411
CRD_FB_c29827_g2_i1	K00940
CRD_FB_c29840_g1_i1	K00133
CRD_FB_c29902_g1_i1	K14504
CRD_FB_c29967_g1_i1	K02979
CRD_FB_c30025_g1_i1	K16292
CRD_FB_c30047_g3_i1	K14689
CRD_FB_c30166_g3_i1	K00134
CRD_FB_c30173_g1_i1	K02940
CRD_FB_c30248_g1_i2	K17808
CRD_FB_c30336_g1_i1	K13254
CRD_FB_c30338_g1_i1	K15443
CRD_FB_c30360_g2_i2	K10779
CRD_FB_c30396_g1_i1	K07385
CRD_FB_c30401_g1_i1	K17888
CRD_FB_c30422_g3_i1	K03283
CRD_FB_c30423_g1_i1	K04716
CRD_FB_c30559_g2_i1	K06892
CRD_FB_c30690_g1_i2	K00793
CRD_FB_c30693_g2_i1	K15920
CRD_FB_c30732_g3_i1	K00001
CRD_FB_c30737_g1_i1	K16296
CRD_FB_c30820_g4_i1	K13356
CRD_FB_c30824_g1_i2	K02922
CRD_FB_c30866_g1_i1	K02872
CRD_FB_c30904_g1_i3	K11367
CRD_FB_c30965_g2_i1	K03501
CRD_FB_c30998_g1_i2	K08472
CRD_FB_c31106_g1_i1	K12129
CRD_FB_c31151_g2_i1	K12120
CRD_FB_c31215_g1_i1	K01723
CRD_FB_c31229_g3_i1	K02957
CRD_FB_c31284_g1_i1	K14638
CRD_FB_c31388_g1_i1	K13946
CRD_FB_c31432_g3_i1	K07297
CRD_FB_c31444_g1_i1	K01183
CRD_FB_c31445_g1_i1	K00411
CRD_FB_c31445_g2_i1	K00411
CRD_FB_c31504_g1_i1	K07904
CRD_FB_c31531_g2_i2	K00799
CRD_FB_c31543_g4_i1	K14207
CRD_FB_c31547_g2_i1	K01191
CRD_FB_c31552_g1_i1	K10756
CRD_FB_c31587_g2_i1	K08066
CRD_FB_c31617_g2_i2	K08232
CRD_FB_c31652_g1_i1	K11251
CRD_FB_c31654_g1_i1	K16297
CRD_FB_c31656_g1_i1	K15322
CRD_FB_c31690_g1_i1	K01872
CRD_FB_c31710_g2_i1	K02133
CRD_FB_c31772_g1_i1	K09264
CRD_FB_c31876_g1_i1	K02889
CRD_FB_c32041_g1_i1	K03259
CRD_FB_c32046_g1_i3	K07976
CRD_FB_c32130_g4_i1	K01262
CRD_FB_c32297_g2_i2	K00134
CRD_FB_c32299_g1_i2	K16329
CRD_FB_c32346_g1_i1	K15633
CRD_FB_c32364_g1_i3	K16166
CRD_FB_c32385_g1_i1	K02152
CRD_FB_c32440_g2_i1	K09142
CRD_FB_c32536_g1_i3	K05391
CRD_FB_c32539_g3_i1	K02989
CRD_FB_c32544_g1_i1	K09377
CRD_FB_c32558_g2_i1	K13025
CRD_FB_c32568_g1_i2	K16810
CRD_FB_c32696_g1_i1	K01251
CRD_FB_c32696_g2_i1	K01251
CRD_FB_c32719_g1_i2	K09699
CRD_FB_c32727_g2_i1	K04124
CRD_FB_c32742_g1_i1	K00851
CRD_FB_c32820_g1_i2	K00472
CRD_FB_c32940_g1_i1	K03676
CRD_FB_c32973_g1_i1	K03434
CRD_FB_c33006_g1_i1	K02995
CRD_FB_c33075_g2_i1	K13448
CRD_FB_c33084_g1_i2	K08490
CRD_FB_c33133_g3_i1	K09487
CRD_FB_c33152_g1_i1	K14638
CRD_FB_c33172_g1_i2	K00026
CRD_FB_c33172_g1_i4	K00026
CRD_FB_c33181_g1_i1	K02716
CRD_FB_c33213_g1_i1	K02938
CRD_FB_c33239_g1_i1	K06892
CRD_FB_c33256_g1_i1	K13347
CRD_FB_c33261_g1_i1	K05863
CRD_FB_c33263_g2_i1	K17086
CRD_FB_c33275_g1_i1	K13946
CRD_FB_c33350_g2_i1	K07904
CRD_FB_c33444_g1_i1	K00006
CRD_FB_c33458_g1_i1	K11322
CRD_FB_c33471_g1_i2	K14488
CRD_FB_c33519_g1_i2	K00844
CRD_FB_c33544_g2_i2	K11252
CRD_FB_c33616_g1_i1	K02999
CRD_FB_c33647_g2_i1	K10808
CRD_FB_c33650_g1_i1	K08917
CRD_FB_c33679_g1_i1	K00036
CRD_FB_c33743_g1_i2	K00773
CRD_FB_c33846_g1_i1	K14800
CRD_FB_c33860_g1_i2	K08762
CRD_FB_c33863_g1_i1	K15382
CRD_FB_c33879_g1_i1	K03113
CRD_FB_c33880_g1_i2	K15456
CRD_FB_c33885_g1_i1	K13523
CRD_FB_c33927_g2_i1	K04567
CRD_FB_c33988_g2_i1	K03033
CRD_FB_c34029_g2_i1	K14376
CRD_FB_c34059_g1_i1	K02971
CRD_FB_c34145_g1_i2	K05298
CRD_FB_c34164_g1_i1	K11816
CRD_FB_c34186_g1_i1	K06268
CRD_FB_c34205_g2_i1	K13448
CRD_FB_c34221_g1_i2	K17893
CRD_FB_c34222_g2_i1	K03809
CRD_FB_c34229_g1_i1	K12839
CRD_FB_c34269_g1_i1	K10703
CRD_FB_c34271_g1_i1	K01881
CRD_FB_c34271_g2_i1	K01881
CRD_FB_c34288_g4_i1	K11346
CRD_FB_c34311_g1_i1	K11584
CRD_FB_c34329_g1_i2	K15728
CRD_FB_c34335_g2_i1	K02865
CRD_FB_c34345_g2_i2	K02256
CRD_FB_c34382_g1_i2	K02153
CRD_FB_c34407_g5_i2	K12822
CRD_FB_c34429_g2_i1	K10355
CRD_FB_c34519_g1_i1	K18635
CRD_FB_c34520_g1_i2	K03064
CRD_FB_c34537_g1_i1	K00966
CRD_FB_c34553_g3_i1	K00949
CRD_FB_c34571_g1_i1	K10418
CRD_FB_c34596_g2_i1	K10526
CRD_FB_c34603_g1_i1	K00889
CRD_FB_c34614_g1_i1	K06966
CRD_FB_c34621_g2_i1	K17553
CRD_FB_c34686_g1_i1	K07304
CRD_FB_c34723_g1_i2	K07304
CRD_FB_c34753_g1_i1	K00026
CRD_FB_c34757_g2_i2	K09578
CRD_FB_c34799_g1_i1	K08472
CRD_FB_c34803_g1_i1	K12832
CRD_FB_c34865_g1_i2	K08880
CRD_FB_c34883_g1_i2	K14439
CRD_FB_c34898_g2_i1	K01115
CRD_FB_c34926_g2_i1	K12184
CRD_FB_c34931_g2_i1	K12355
CRD_FB_c34939_g1_i2	K01792
CRD_FB_c34963_g1_i3	K17470
CRD_FB_c34974_g3_i1	K09285
CRD_FB_c34988_g2_i2	K08518
CRD_FB_c34992_g1_i1	K09419
CRD_FB_c34997_g1_i1	K02925
CRD_FB_c35010_g1_i1	K02977
CRD_FB_c35039_g1_i1	K13104
CRD_FB_c35048_g1_i1	K14487
CRD_FB_c35059_g4_i1	K01754
CRD_FB_c35064_g1_i1	K02940
CRD_FB_c35066_g1_i2	K02927
CRD_FB_c35070_g1_i1	K06170
CRD_FB_c35074_g1_i2	K17972
CRD_FB_c35081_g1_i2	K00522
CRD_FB_c35087_g2_i1	K00688
CRD_FB_c35140_g4_i1	K08956
CRD_FB_c35156_g1_i2	K05759
CRD_FB_c35177_g1_i1	K03189
CRD_FB_c35188_g1_i1	K01358
CRD_FB_c35188_g2_i1	K13422
CRD_FB_c35224_g1_i1	K09602
CRD_FB_c35294_g1_i1	K11135
CRD_FB_c35340_g1_i2	K03926
CRD_FB_c35372_g3_i1	K13412
CRD_FB_c35372_g4_i1	K13412
CRD_FB_c35487_g3_i3	K06883
CRD_FB_c35531_g1_i2	K03248
CRD_FB_c35542_g1_i1	K14012
CRD_FB_c35547_g1_i2	K17781
CRD_FB_c35551_g3_i1	K02942
CRD_FB_c35551_g6_i1	K02943
CRD_FB_c35554_g2_i1	K18633
CRD_FB_c35599_g2_i1	K14484
CRD_FB_c35650_g1_i2	K03138
CRD_FB_c35665_g2_i1	K08516
CRD_FB_c35728_g1_i1	K02969
CRD_FB_c35728_g1_i2	K02969
CRD_FB_c35731_g2_i1	K07342
CRD_FB_c35755_g1_i1	K00451
CRD_FB_c35785_g2_i3	K04506
CRD_FB_c35809_g1_i2	K00814
CRD_FB_c35832_g1_i2	K11877
CRD_FB_c35835_g1_i1	K17525
CRD_FB_c35842_g2_i1	K05579
CRD_FB_c35849_g4_i1	K05391
CRD_FB_c35871_g3_i3	K00759
CRD_FB_c35880_g3_i1	K05278
CRD_FB_c35925_g3_i1	K08838
CRD_FB_c35936_g1_i1	K01259
CRD_FB_c35955_g2_i1	K13113
CRD_FB_c36042_g1_i1	K00924
CRD_FB_c36067_g1_i1	K17408
CRD_FB_c36124_g2_i2	K11159
CRD_FB_c36165_g1_i1	K17338
CRD_FB_c36168_g1_i1	K11517
CRD_FB_c36190_g2_i3	K14709
CRD_FB_c36204_g2_i3	K14566
CRD_FB_c36232_g1_i1	K00430
CRD_FB_c36244_g1_i2	K00026
CRD_FB_c36265_g1_i1	K13496
CRD_FB_c36296_g1_i2	K06269
CRD_FB_c36318_g1_i1	K00761
CRD_FB_c36330_g1_i1	K09873
CRD_FB_c36359_g2_i1	K01183
CRD_FB_c36405_g2_i2	K02917
CRD_FB_c36432_g1_i1	K09264
CRD_FB_c36472_g2_i1	K05863
CRD_FB_c36480_g1_i1	K04569
CRD_FB_c36482_g2_i1	K01363
CRD_FB_c36487_g1_i1	K00432
CRD_FB_c36507_g1_i1	K08288
CRD_FB_c36515_g1_i3	K01669
CRD_FB_c36533_g3_i1	K15731
CRD_FB_c36540_g1_i1	K08900
CRD_FB_c36576_g1_i1	K13337
CRD_FB_c36594_g5_i1	K00029
CRD_FB_c36610_g2_i1	K00430
CRD_FB_c36625_g2_i1	K04713
CRD_FB_c36626_g2_i1	K02889
CRD_FB_c36630_g4_i1	K10257
CRD_FB_c36670_g1_i1	K15264
CRD_FB_c36671_g3_i1	K14496
CRD_FB_c36706_g1_i1	K01610
CRD_FB_c36720_g2_i1	K15378
CRD_FB_c36721_g1_i1	K06630
CRD_FB_c36749_g1_i1	K01193
CRD_FB_c36836_g4_i1	K03019
CRD_FB_c36844_g1_i1	K15425
CRD_FB_c36869_g1_i2	K13648
CRD_FB_c36873_g1_i1	K01633
CRD_FB_c36902_g4_i2	K07904
CRD_FB_c36911_g1_i2	K12587
CRD_FB_c36919_g2_i2	K09527
CRD_FB_c36920_g1_i1	K17795
CRD_FB_c36959_g1_i1	K02925
CRD_FB_c36987_g1_i3	K17609
CRD_FB_c37024_g3_i1	K15501
CRD_FB_c37134_g2_i1	K01051
CRD_FB_c37153_g3_i3	K13947
CRD_FB_c37189_g2_i2	K08486
CRD_FB_c37194_g1_i1	K02109
CRD_FB_c37231_g2_i1	K16584
CRD_FB_c37261_g1_i3	K02155
CRD_FB_c37287_g2_i1	K08507
CRD_FB_c37302_g1_i1	K12857
CRD_FB_c37325_g1_i2	K12450
CRD_FB_c37374_g1_i2	K01724
CRD_FB_c37393_g1_i1	K06955
CRD_FB_c37394_g1_i3	K09875
CRD_FB_c37405_g2_i2	K02880
CRD_FB_c37408_g2_i3	K14574
CRD_FB_c37408_g4_i1	K12640
CRD_FB_c37410_g1_i1	K01836
CRD_FB_c37416_g2_i2	K03178
CRD_FB_c37423_g2_i4	K06066
CRD_FB_c37433_g3_i1	K08064
CRD_FB_c37449_g5_i3	K16732
CRD_FB_c37472_g1_i2	K01304
CRD_FB_c37476_g2_i1	K03063
CRD_FB_c37477_g1_i1	K01696
CRD_FB_c37477_g2_i1	K00419
CRD_FB_c37522_g1_i4	K11339
CRD_FB_c37537_g1_i1	K13201
CRD_FB_c37581_g1_i1	K08495
CRD_FB_c37587_g1_i6	K08853
CRD_FB_c37612_g1_i1	K09338
CRD_FB_c37619_g2_i4	K00943
CRD_FB_c37638_g1_i1	K00469
CRD_FB_c37638_g2_i1	K00469
CRD_FB_c37679_g3_i6	K03116
CRD_FB_c37682_g2_i1	K13379
CRD_FB_c37682_g3_i1	K13379
CRD_FB_c37686_g1_i1	K01230
CRD_FB_c37758_g1_i1	K00889
CRD_FB_c37812_g1_i1	K15979
CRD_FB_c37823_g4_i2	K17756
CRD_FB_c37831_g3_i1	K01693
CRD_FB_c37851_g2_i1	K14492
CRD_FB_c37851_g2_i2	K14492
CRD_FB_c37859_g1_i2	K02934
CRD_FB_c37873_g1_i1	K02923
CRD_FB_c37886_g6_i2	K01551
CRD_FB_c37914_g7_i2	K01148
CRD_FB_c37948_g1_i1	K08511
CRD_FB_c37954_g2_i3	K04382
CRD_FB_c37954_g2_i4	K04382
CRD_FB_c37964_g2_i1	K02973
CRD_FB_c37964_g4_i1	K12347
CRD_FB_c37964_g5_i1	K12347
CRD_FB_c38026_g1_i3	K13457
CRD_FB_c38057_g1_i2	K02957
CRD_FB_c38059_g10_i1	K16055
CRD_FB_c38068_g2_i1	K00789
CRD_FB_c38069_g5_i1	K04392
CRD_FB_c38076_g2_i1	K09338
CRD_FB_c38084_g1_i3	K15015
CRD_FB_c38108_g1_i1	K18624
CRD_FB_c38124_g11_i1	K01728
CRD_FB_c38147_g2_i3	K00387
CRD_FB_c38161_g1_i1	K18466
CRD_FB_c38227_g5_i1	K03671
CRD_FB_c38248_g1_i1	K02998
CRD_FB_c38257_g1_i4	K12193
CRD_FB_c38277_g2_i1	K12124
CRD_FB_c38289_g1_i1	K01611
CRD_FB_c38293_g1_i1	K07977
CRD_FB_c38293_g2_i1	K07977
CRD_FB_c38296_g2_i1	K14512
CRD_FB_c38342_g1_i1	K03232
CRD_FB_c38388_g3_i1	K12581
CRD_FB_c38392_g2_i2	K13098
CRD_FB_c38394_g5_i1	K01068
CRD_FB_c38397_g4_i1	K14944
CRD_FB_c38407_g1_i2	K09873
CRD_FB_c38417_g2_i2	K17871
CRD_FB_c38441_g3_i4	K05607
CRD_FB_c38445_g3_i4	K02151
CRD_FB_c38445_g7_i2	K17260
CRD_FB_c38473_g9_i5	K00652
CRD_FB_c38479_g2_i1	K05544
CRD_FB_c38484_g3_i5	K15115
CRD_FB_c38508_g10_i2	K00891
CRD_FB_c38514_g3_i1	K01087
CRD_FB_c38552_g2_i1	K03008
CRD_FB_c38560_g13_i1	K00626
CRD_FB_c38566_g2_i1	K01244
CRD_FB_c38572_g2_i1	K05759
CRD_FB_c38585_g2_i4	K13464
CRD_FB_c38598_g1_i2	K04681
CRD_FB_c38606_g3_i1	K09903
CRD_FB_c38606_g3_i2	K09903
CRD_FB_c38618_g1_i3	K02144
CRD_FB_c38632_g1_i2	K04460
CRD_FB_c38633_g1_i1	K02865
CRD_FB_c38648_g4_i1	K14611
CRD_FB_c38655_g13_i2	K13076
CRD_FB_c38659_g3_i1	K09422
CRD_FB_c38719_g1_i7	K11438
CRD_FB_c38733_g1_i1	K00430
CRD_FB_c38744_g4_i1	K00276
CRD_FB_c38752_g3_i4	K15397
CRD_FB_c38772_g3_i1	K15139
CRD_FB_c38776_g5_i2	K18477
CRD_FB_c38789_g1_i2	K12850
CRD_FB_c38830_g3_i3	K09458
CRD_FB_c38833_g4_i1	K13459
CRD_FB_c38850_g5_i2	K05658
CRD_FB_c38859_g5_i1	K03809
CRD_FB_c38863_g2_i5	K11090
CRD_FB_c38864_g1_i1	K00799
CRD_FB_c38878_g2_i3	K03626
CRD_FB_c38887_g1_i1	K14664
CRD_FB_c38895_g3_i1	K14432
CRD_FB_c38901_g1_i2	K15292
CRD_FB_c38910_g7_i2	K15028
CRD_FB_c38915_g1_i2	K11648
CRD_FB_c38917_g2_i2	K14484
CRD_FB_c38920_g1_i3	K00318
CRD_FB_c38924_g5_i8	K15171
CRD_FB_c38934_g2_i2	K09250
CRD_FB_c38946_g12_i1	K09872
CRD_FB_c38946_g5_i1	K00021
CRD_FB_c38946_g5_i2	K00021
CRD_FB_c38946_g8_i1	K09872
CRD_FB_c38946_g9_i2	K09872
CRD_FB_c38954_g1_i1	K03097
CRD_FB_c38963_g2_i1	K13448
CRD_FB_c38989_g8_i1	K13210
CRD_FB_c39004_g2_i3	K14497
CRD_FB_c39005_g5_i4	K07359
CRD_FB_c39005_g6_i2	K10689
CRD_FB_c39007_g1_i2	K00763
CRD_FB_c39007_g2_i1	K01835
CRD_FB_c39007_g3_i1	K01835
CRD_FB_c39041_g4_i1	K15889
CRD_FB_c39048_g1_i3	K14003
CRD_FB_c39076_g3_i1	K13341
CRD_FB_c39083_g21_i2	K05539
CRD_FB_c39083_g21_i5	K05539
CRD_FB_c39083_g21_i6	K05539
CRD_FB_c39110_g16_i2	K04508
CRD_FB_c39134_g4_i1	K02899
CRD_FB_c39155_g1_i2	K12191
CRD_FB_c39159_g1_i2	K13412
CRD_FB_c39193_g4_i2	K00605
CRD_FB_c39205_g10_i1	K10704
CRD_FB_c39221_g7_i2	K00939
CRD_FB_c39234_g10_i1	K11253
CRD_FB_c39234_g9_i1	K03105
CRD_FB_c39235_g4_i2	K03115
CRD_FB_c39235_g4_i6	K03115
CRD_FB_c39248_g2_i2	K06892
CRD_FB_c39253_g3_i1	K09286
CRD_FB_c39265_g19_i1	K14307
CRD_FB_c39269_g1_i1	K09495
CRD_FB_c39277_g2_i3	K01728
CRD_FB_c39284_g5_i2	K02874
CRD_FB_c39284_g8_i1	K02149
CRD_FB_c39288_g1_i1	K01102
CRD_FB_c39297_g2_i1	K14948
CRD_FB_c39303_g1_i1	K06916
CRD_FB_c39311_g3_i3	K13108
CRD_FB_c39311_g5_i1	K16275
CRD_FB_c39313_g3_i6	K10523
CRD_FB_c39324_g5_i1	K12876
CRD_FB_c39326_g2_i1	K14484
CRD_FB_c39326_g2_i6	K14484
CRD_FB_c39326_g3_i1	K14484
CRD_FB_c39326_g3_i2	K14484
CRD_FB_c39333_g6_i3	K07583
CRD_FB_c39351_g4_i1	K05350
CRD_FB_c39357_g2_i2	K00852
CRD_FB_c39359_g1_i2	K00827
CRD_FB_c39359_g5_i1	K10949
CRD_FB_c39364_g2_i1	K01597
CRD_FB_c39381_g2_i3	K14423
CRD_FB_c39382_g11_i2	K01079
CRD_FB_c39393_g8_i11	K07198
CRD_FB_c39417_g7_i3	K00599
CRD_FB_c39421_g4_i1	K06699
CRD_FB_c39424_g1_i1	K01711
CRD_FB_c39463_g1_i1	K08829
CRD_FB_c39463_g1_i4	K07300
CRD_FB_c39468_g1_i2	K17255
CRD_FB_c39487_g1_i1	K07513
CRD_FB_c39490_g8_i1	K17969
CRD_FB_c39495_g5_i2	K14795
CRD_FB_c39495_g6_i3	K03132
CRD_FB_c39507_g2_i7	K08244
CRD_FB_c39507_g9_i1	K03921
CRD_FB_c39508_g1_i1	K00855
CRD_FB_c39508_g1_i3	K00855
CRD_FB_c39521_g1_i1	K01940
CRD_FB_c39531_g3_i4	K11805
CRD_FB_c39532_g1_i2	K03006
CRD_FB_c39535_g5_i8	K00128
CRD_FB_c39536_g6_i2	K01893
CRD_FB_c39549_g1_i7	K16586
CRD_FB_c39567_g4_i2	K14004
CRD_FB_c39570_g4_i1	K06100
CRD_FB_c39572_g1_i4	K09287
CRD_FB_c39572_g4_i1	K09264
CRD_FB_c39575_g4_i1	K08775
CRD_FB_c39578_g7_i1	K08472
CRD_FB_c39582_g1_i1	K07375
CRD_FB_c39582_g1_i11	K07375
CRD_FB_c39582_g1_i2	K07375
CRD_FB_c39584_g8_i1	K14553
CRD_FB_c39585_g4_i1	K02902
CRD_FB_c39590_g2_i1	K09498
CRD_FB_c39596_g8_i1	K00036
CRD_FB_c39598_g2_i1	K08145
CRD_FB_c39609_g8_i7	K03133
CRD_FB_c39621_g9_i1	K08790
CRD_FB_c39624_g1_i1	K14190
CRD_FB_c39629_g1_i2	K10046
CRD_FB_c39641_g3_i2	K13457
CRD_FB_c39645_g4_i1	K09874
CRD_FB_c39649_g5_i2	K12823
CRD_FB_c39652_g2_i1	K00511
CRD_FB_c39652_g9_i1	K00831
CRD_FB_c39658_g7_i8	K11876
CRD_FB_c39662_g2_i1	K00517
CRD_FB_c39675_g3_i2	K09496
CRD_FB_c39689_g6_i1	K14847
CRD_FB_c39694_g4_i1	K13412
CRD_FB_c39709_g4_i3	K07253
CRD_FB_c39745_g8_i1	K13168
CRD_FB_c39750_g3_i1	K10355
CRD_FB_c39750_g7_i3	K10355
CRD_FB_c39763_g1_i7	K14488
CRD_FB_c39763_g1_i9	K14488
CRD_FB_c39782_g1_i3	K01338
CRD_FB_c39797_g8_i3	K01535
CRD_FB_c39807_g5_i1	K11855
CRD_FB_c39808_g3_i1	K09566
CRD_FB_c39837_g9_i1	K07889
CRD_FB_c39840_g2_i3	K07904
CRD_FB_c39841_g3_i2	K02876
CRD_FB_c39848_g3_i1	K11663
CRD_FB_c39848_g5_i1	K14786
CRD_FB_c39867_g2_i8	K06027
CRD_FB_c39880_g1_i1	K00028
CRD_FB_c39885_g8_i3	K03754
CRD_FB_c39886_g4_i1	K03544
CRD_FB_c39886_g5_i3	K03544
CRD_FB_c39899_g5_i3	K13946
CRD_FB_c39899_g6_i2	K13199
CRD_FB_c39902_g9_i2	K00297
CRD_FB_c39918_g9_i2	K03030
CRD_FB_c39919_g2_i1	K09537
CRD_FB_c39944_g1_i2	K15086
CRD_FB_c39944_g2_i2	K15086
CRD_FB_c39960_g3_i1	K03126
CRD_FB_c39976_g10_i1	K09597
CRD_FB_c39978_g1_i2	K01623
CRD_FB_c39985_g1_i1	K14805
CRD_FB_c40000_g1_i3	K11434
CRD_FB_c40015_g6_i4	K01937
CRD_FB_c40027_g2_i1	K00264
CRD_FB_c40043_g1_i1	K18670
CRD_FB_c40043_g1_i6	K18670
CRD_FB_c40056_g1_i1	K03108
CRD_FB_c40068_g2_i2	K13100
CRD_FB_c40074_g1_i1	K14487
CRD_FB_c40075_g6_i1	K01527
CRD_FB_c40091_g3_i2	K08496
CRD_FB_c40099_g2_i1	K01640
CRD_FB_c40099_g3_i3	K00145
CRD_FB_c40107_g4_i1	K03841
CRD_FB_c40117_g4_i10	K15275
CRD_FB_c40117_g4_i6	K18172
CRD_FB_c40118_g4_i1	K14565
CRD_FB_c40126_g3_i12	K06891
CRD_FB_c40129_g6_i4	K03869
CRD_FB_c40148_g4_i4	K14005
CRD_FB_c40162_g10_i5	K13179
CRD_FB_c40188_g8_i1	K08235
CRD_FB_c40291_g1_i1	K03809
CRD_FB_c40310_g1_i1	K12870
CRD_FB_c40370_g1_i1	K06129
CRD_FB_c40653_g1_i1	K00799
CRD_FB_c40882_g1_i1	K08770
CRD_FB_c41293_g1_i1	K09567
CRD_FB_c41476_g1_i1	K00006
CRD_FB_c41891_g1_i1	K00599
CRD_FB_c42398_g1_i1	K05770
CRD_FB_c42822_g1_i1	K01114
CRD_FB_c42871_g1_i1	K02260
CRD_FB_c4351_g1_i1	K00231
CRD_FB_c43556_g1_i1	K17255
CRD_FB_c43712_g1_i1	K08486
CRD_FB_c43781_g1_i1	K08901
CRD_FB_c43943_g1_i1	K03234
CRD_FB_c43988_g1_i1	K00695
CRD_FB_c44349_g1_i1	K00799
CRD_FB_c44582_g1_i1	K02367
CRD_FB_c44608_g1_i1	K10251
CRD_FB_c44693_g1_i1	K07297
CRD_FB_c44709_g1_i1	K05350
CRD_FB_c44791_g1_i1	K13993
CRD_FB_c45026_g1_i1	K08065
CRD_FB_c4520_g2_i1	K16570
CRD_FB_c5188_g1_i1	K03015
CRD_FB_c6180_g1_i1	K00411
CRD_FB_c6239_g1_i1	K07936
CRD_FB_c644_g1_i1	K06875
CRD_FB_c6564_g1_i2	K02978
CRD_FB_c6937_g1_i1	K09874
CRD_FB_c7230_g2_i1	K13464
CRD_FB_c7563_g1_i1	K02920
CRD_FB_c8037_g2_i1	K00430
CRD_FB_c8321_g1_i1	K15025
CRD_FB_c8342_g1_i1	K18167
CRD_FB_c8437_g1_i1	K00550
CRD_FB_c8546_g1_i1	K00759
CRD_FB_c8608_g1_i1	K14006
CRD_FB_c890_g1_i1	K10527
CRD_FB_c8973_g1_i1	K01188
CRD_FB_c979_g1_i1	K01915
CRD_FL_c10026_g1_i1	K03320
CRD_FL_c10103_g1_i1	K00670
CRD_FL_c11103_g1_i1	K14326
CRD_FL_c11138_g1_i1	K09264
CRD_FL_c11686_g1_i2	K12386
CRD_FL_c11794_g1_i1	K02704
CRD_FL_c12091_g1_i1	K15276
CRD_FL_c13626_g1_i1	K09880
CRD_FL_c13944_g1_i1	K01115
CRD_FL_c1407_g2_i1	K00412
CRD_FL_c15035_g1_i1	K09873
CRD_FL_c1565_g1_i1	K13447
CRD_FL_c16032_g1_i1	K01663
CRD_FL_c16105_g2_i1	K13141
CRD_FL_c16288_g1_i1	K01892
CRD_FL_c16332_g2_i1	K09286
CRD_FL_c16463_g1_i1	K09872
CRD_FL_c17331_g1_i1	K00850
CRD_FL_c17710_g1_i1	K15014
CRD_FL_c17760_g1_i1	K11367
CRD_FL_c18288_g1_i1	K17991
CRD_FL_c18376_g2_i1	K14798
CRD_FL_c18692_g1_i1	K13066
CRD_FL_c18756_g1_i1	K18468
CRD_FL_c19266_g1_i1	K17605
CRD_FL_c19465_g1_i1	K14685
CRD_FL_c19698_g1_i1	K03841
CRD_FL_c19782_g2_i1	K00688
CRD_FL_c19794_g1_i1	K03064
CRD_FL_c19846_g1_i1	K14776
CRD_FL_c20311_g1_i2	K01082
CRD_FL_c2040_g1_i1	K11718
CRD_FL_c20434_g1_i2	K13146
CRD_FL_c20576_g1_i1	K12385
CRD_FL_c2059_g2_i1	K16292
CRD_FL_c20703_g1_i1	K18423
CRD_FL_c21061_g2_i1	K16297
CRD_FL_c21922_g1_i1	K14638
CRD_FL_c22030_g1_i1	K00430
CRD_FL_c22359_g1_i1	K13566
CRD_FL_c22496_g1_i1	K02992
CRD_FL_c22902_g1_i1	K03841
CRD_FL_c23917_g1_i1	K03655
CRD_FL_c24458_g1_i1	K16292
CRD_FL_c24463_g1_i1	K12666
CRD_FL_c25678_g1_i2	K00487
CRD_FL_c25717_g1_i1	K08232
CRD_FL_c25744_g1_i1	K01802
CRD_FL_c25897_g1_i1	K01051
CRD_FL_c25939_g1_i1	K16297
CRD_FL_c25979_g1_i1	K01611
CRD_FL_c26039_g1_i1	K01873
CRD_FL_c26059_g1_i1	K18443
CRD_FL_c2627_g1_i1	K05663
CRD_FL_c2651_g1_i1	K01051
CRD_FL_c26654_g1_i2	K05757
CRD_FL_c26890_g1_i1	K13628
CRD_FL_c27000_g1_i1	K12392
CRD_FL_c27642_g1_i1	K01213
CRD_FL_c27688_g1_i1	K12854
CRD_FL_c27858_g1_i1	K12761
CRD_FL_c27941_g1_i1	K10395
CRD_FL_c28229_g1_i1	K16297
CRD_FL_c28253_g1_i1	K09422
CRD_FL_c28299_g1_i1	K05292
CRD_FL_c28376_g1_i1	K09584
CRD_FL_c28612_g1_i1	K02950
CRD_FL_c28954_g1_i1	K01942
CRD_FL_c29443_g1_i1	K07437
CRD_FL_c29514_g1_i1	K01051
CRD_FL_c30189_g1_i2	K03754
CRD_FL_c30289_g2_i1	K08064
CRD_FL_c30464_g2_i1	K14431
CRD_FL_c30487_g1_i1	K11344
CRD_FL_c30524_g1_i1	K00844
CRD_FL_c30990_g1_i1	K13412
CRD_FL_c31104_g1_i1	K05546
CRD_FL_c31464_g1_i1	K07466
CRD_FL_c31495_g1_i1	K15634
CRD_FL_c31720_g1_i2	K18179
CRD_FL_c32086_g2_i1	K08518
CRD_FL_c32099_g1_i1	K08592
CRD_FL_c32131_g1_i1	K00547
CRD_FL_c32169_g1_i1	K01762
CRD_FL_c32264_g3_i1	K01115
CRD_FL_c32284_g1_i1	K01938
CRD_FL_c32416_g1_i1	K02135
CRD_FL_c32640_g2_i1	K06268
CRD_FL_c32644_g1_i1	K10206
CRD_FL_c32796_g1_i1	K10529
CRD_FL_c32857_g1_i1	K07437
CRD_FL_c32966_g2_i2	K05016
CRD_FL_c32968_g1_i1	K15448
CRD_FL_c33033_g1_i1	K12863
CRD_FL_c33281_g1_i1	K00430
CRD_FL_c33345_g1_i1	K09486
CRD_FL_c3348_g2_i1	K07393
CRD_FL_c33669_g1_i2	K00696
CRD_FL_c33981_g1_i1	K12197
CRD_FL_c33994_g1_i1	K14774
CRD_FL_c34116_g1_i1	K10365
CRD_FL_c34367_g1_i2	K00889
CRD_FL_c34383_g2_i1	K11649
CRD_FL_c34390_g1_i1	K10872
CRD_FL_c34519_g1_i1	K05658
CRD_FL_c34654_g2_i1	K04125
CRD_FL_c3511_g1_i1	K09843
CRD_FL_c35286_g1_i1	K00306
CRD_FL_c35374_g3_i1	K05387
CRD_FL_c35416_g1_i1	K15289
CRD_FL_c35433_g1_i1	K15382
CRD_FL_c35563_g3_i1	K12121
CRD_FL_c35620_g2_i1	K13800
CRD_FL_c35717_g1_i1	K00799
CRD_FL_c36060_g2_i1	K15731
CRD_FL_c36267_g2_i1	K04683
CRD_FL_c36364_g1_i1	K00811
CRD_FL_c36383_g2_i1	K09503
CRD_FL_c36648_g1_i1	K05391
CRD_FL_c36855_g1_i1	K17777
CRD_FL_c36904_g1_i1	K09510
CRD_FL_c36969_g2_i1	K15382
CRD_FL_c36974_g1_i1	K15378
CRD_FL_c37048_g2_i1	K13412
CRD_FL_c37062_g1_i1	K09338
CRD_FL_c37289_g1_i1	K02640
CRD_FL_c37353_g1_i1	K10256
CRD_FL_c37398_g3_i1	K01537
CRD_FL_c37452_g4_i1	K13412
CRD_FL_c37950_g1_i1	K14544
CRD_FL_c38059_g1_i1	K01951
CRD_FL_c38094_g1_i1	K01262
CRD_FL_c38405_g1_i2	K14638
CRD_FL_c38489_g1_i1	K11649
CRD_FL_c38522_g4_i1	K17964
CRD_FL_c38538_g3_i1	K00383
CRD_FL_c38546_g1_i1	K13148
CRD_FL_c38548_g2_i1	K10523
CRD_FL_c38618_g2_i1	K18460
CRD_FL_c38853_g3_i1	K08770
CRD_FL_c38933_g2_i2	K09579
CRD_FL_c39098_g1_i1	K17261
CRD_FL_c39398_g1_i1	K18211
CRD_FL_c3951_g1_i1	K00847
CRD_FL_c39717_g1_i1	K12761
CRD_FL_c39787_g1_i1	K11843
CRD_FL_c39789_g1_i2	K10773
CRD_FL_c40012_g1_i1	K03846
CRD_FL_c40030_g1_i1	K13426
CRD_FL_c40047_g1_i1	K16281
CRD_FL_c40061_g1_i1	K18663
CRD_FL_c40083_g1_i1	K17871
CRD_FL_c40087_g1_i1	K18442
CRD_FL_c40095_g2_i1	K03549
CRD_FL_c40113_g1_i1	K12668
CRD_FL_c40130_g1_i2	K09285
CRD_FL_c40130_g3_i1	K09285
CRD_FL_c40201_g3_i1	K01568
CRD_FL_c40332_g1_i1	K09419
CRD_FL_c40427_g1_i1	K09569
CRD_FL_c40507_g1_i1	K14306
CRD_FL_c40618_g1_i1	K00799
CRD_FL_c40673_g1_i1	K01466
CRD_FL_c40705_g3_i2	K07752
CRD_FL_c40711_g1_i1	K03680
CRD_FL_c40727_g1_i1	K02145
CRD_FL_c40775_g1_i1	K02933
CRD_FL_c40865_g1_i1	K00327
CRD_FL_c41302_g2_i1	K07889
CRD_FL_c41332_g1_i1	K15746
CRD_FL_c41354_g1_i2	K14684
CRD_FL_c41483_g2_i1	K00847
CRD_FL_c41539_g1_i1	K15014
CRD_FL_c41604_g1_i1	K13606
CRD_FL_c41664_g1_i1	K17471
CRD_FL_c41688_g1_i3	K09250
CRD_FL_c41810_g1_i1	K13412
CRD_FL_c41810_g2_i1	K13412
CRD_FL_c42186_g1_i1	K13066
CRD_FL_c42186_g3_i1	K13066
CRD_FL_c42213_g3_i1	K05391
CRD_FL_c42242_g3_i1	K01267
CRD_FL_c42316_g1_i1	K02729
CRD_FL_c42340_g1_i1	K14293
CRD_FL_c42343_g2_i1	K14546
CRD_FL_c42411_g1_i2	K09422
CRD_FL_c42437_g1_i1	K17872
CRD_FL_c42545_g1_i1	K17985
CRD_FL_c42677_g2_i1	K06892
CRD_FL_c42690_g1_i1	K07766
CRD_FL_c42737_g2_i1	K00852
CRD_FL_c42782_g1_i1	K03217
CRD_FL_c42878_g1_i1	K12870
CRD_FL_c42888_g1_i1	K11446
CRD_FL_c42963_g2_i1	K07466
CRD_FL_c42966_g1_i1	K00736
CRD_FL_c43111_g1_i3	K08869
CRD_FL_c43149_g1_i3	K00729
CRD_FL_c43180_g2_i1	K14689
CRD_FL_c43227_g1_i1	K00927
CRD_FL_c43264_g2_i1	K12492
CRD_FL_c43279_g1_i1	K12259
CRD_FL_c43302_g1_i1	K00430
CRD_FL_c43306_g1_i1	K04728
CRD_FL_c43352_g2_i1	K02355
CRD_FL_c43399_g1_i1	K01968
CRD_FL_c43425_g1_i1	K01069
CRD_FL_c43425_g1_i3	K01069
CRD_FL_c43517_g2_i1	K05765
CRD_FL_c43546_g2_i2	K06892
CRD_FL_c43546_g2_i3	K06892
CRD_FL_c43549_g1_i2	K02206
CRD_FL_c43613_g4_i1	K11583
CRD_FL_c43622_g1_i1	K15382
CRD_FL_c43632_g1_i1	K00604
CRD_FL_c43661_g1_i1	K01166
CRD_FL_c43688_g2_i2	K17686
CRD_FL_c43749_g1_i1	K18592
CRD_FL_c43817_g2_i1	K03327
CRD_FL_c43855_g3_i1	K01230
CRD_FL_c43872_g2_i1	K01662
CRD_FL_c43910_g1_i1	K12854
CRD_FL_c43948_g1_i1	K15283
CRD_FL_c43983_g4_i1	K02183
CRD_FL_c43997_g1_i1	K10760
CRD_FL_c44108_g1_i1	K15463
CRD_FL_c44123_g1_i1	K07407
CRD_FL_c44137_g2_i1	K03033
CRD_FL_c44166_g1_i1	K00001
CRD_FL_c44167_g1_i4	K16075
CRD_FL_c44272_g1_i1	K07119
CRD_FL_c44284_g1_i1	K00430
CRD_FL_c44341_g1_i1	K17616
CRD_FL_c44378_g1_i1	K14684
CRD_FL_c44392_g3_i1	K07437
CRD_FL_c44429_g1_i1	K01611
CRD_FL_c44462_g1_i1	K11841
CRD_FL_c44489_g2_i1	K10760
CRD_FL_c44494_g1_i1	K03695
CRD_FL_c44504_g1_i1	K15216
CRD_FL_c44584_g1_i1	K00895
CRD_FL_c44612_g3_i2	K07374
CRD_FL_c44659_g1_i1	K15718
CRD_FL_c44688_g1_i2	K13106
CRD_FL_c44698_g2_i1	K05387
CRD_FL_c44741_g1_i1	K10862
CRD_FL_c44851_g1_i1	K17893
CRD_FL_c44902_g1_i1	K00850
CRD_FL_c44936_g2_i1	K17261
CRD_FL_c44984_g3_i1	K14207
CRD_FL_c45052_g3_i1	K01867
CRD_FL_c45110_g1_i1	K09874
CRD_FL_c45118_g4_i2	K07374
CRD_FL_c45177_g2_i1	K00366
CRD_FL_c45199_g1_i1	K12881
CRD_FL_c45205_g2_i3	K12818
CRD_FL_c45323_g2_i1	K01783
CRD_FL_c45331_g1_i1	K10739
CRD_FL_c45492_g4_i1	K08176
CRD_FL_c45499_g2_i2	K07432
CRD_FL_c45520_g1_i1	K14009
CRD_FL_c45538_g1_i1	K03039
CRD_FL_c45581_g1_i1	K12599
CRD_FL_c45593_g1_i1	K00029
CRD_FL_c45618_g1_i1	K14863
CRD_FL_c45619_g3_i1	K15133
CRD_FL_c45660_g1_i2	K15296
CRD_FL_c45667_g1_i2	K08150
CRD_FL_c45672_g1_i1	K03787
CRD_FL_c45688_g1_i2	K10781
CRD_FL_c45690_g2_i1	K01103
CRD_FL_c45699_g1_i1	K08505
CRD_FL_c45712_g1_i1	K13456
CRD_FL_c45748_g1_i1	K17925
CRD_FL_c45748_g4_i1	K17925
CRD_FL_c45763_g2_i2	K18663
CRD_FL_c45859_g2_i2	K11982
CRD_FL_c45867_g1_i1	K02836
CRD_FL_c45876_g2_i1	K02901
CRD_FL_c45968_g1_i1	K10527
CRD_FL_c45976_g1_i1	K02948
CRD_FL_c46005_g1_i1	K01872
CRD_FL_c46021_g1_i1	K13116
CRD_FL_c46029_g1_i2	K14288
CRD_FL_c46045_g3_i1	K02349
CRD_FL_c46048_g1_i1	K06176
CRD_FL_c46093_g1_i1	K15306
CRD_FL_c46182_g1_i1	K01899
CRD_FL_c46230_g3_i1	K09422
CRD_FL_c46256_g1_i2	K05759
CRD_FL_c46295_g1_i1	K09597
CRD_FL_c46305_g3_i2	K10357
CRD_FL_c46314_g4_i1	K01934
CRD_FL_c46365_g1_i2	K14427
CRD_FL_c46414_g1_i1	K05863
CRD_FL_c46434_g2_i1	K01869
CRD_FL_c46481_g1_i1	K16275
CRD_FL_c46501_g1_i2	K01897
CRD_FL_c4652_g1_i1	K03146
CRD_FL_c46538_g1_i2	K13346
CRD_FL_c46595_g1_i1	K16616
CRD_FL_c46613_g1_i1	K12622
CRD_FL_c46655_g2_i1	K09264
CRD_FL_c46750_g2_i6	K09338
CRD_FL_c46825_g1_i1	K06269
CRD_FL_c46844_g1_i2	K11842
CRD_FL_c46863_g1_i3	K15014
CRD_FL_c46883_g2_i1	K01953
CRD_FL_c46887_g1_i2	K05278
CRD_FL_c46894_g3_i1	K07942
CRD_FL_c46921_g1_i2	K08867
CRD_FL_c46923_g1_i1	K17824
CRD_FL_c46942_g2_i1	K08832
CRD_FL_c46975_g1_i1	K09286
CRD_FL_c46992_g3_i1	K04523
CRD_FL_c47028_g1_i1	K14787
CRD_FL_c47040_g1_i1	K01507
CRD_FL_c47048_g2_i1	K11858
CRD_FL_c47080_g1_i1	K08653
CRD_FL_c47147_g1_i1	K01537
CRD_FL_c47196_g1_i2	K12670
CRD_FL_c47197_g1_i1	K00012
CRD_FL_c47261_g1_i2	K12607
CRD_FL_c47261_g3_i1	K12607
CRD_FL_c47272_g1_i3	K06133
CRD_FL_c47277_g1_i4	K00861
CRD_FL_c47316_g2_i2	K00830
CRD_FL_c47398_g1_i2	K12600
CRD_FL_c47403_g1_i4	K13151
CRD_FL_c47408_g1_i1	K03100
CRD_FL_c47429_g4_i1	K14207
CRD_FL_c47466_g1_i1	K12872
CRD_FL_c47471_g2_i2	K01920
CRD_FL_c47474_g2_i1	K09422
CRD_FL_c47478_g1_i2	K04710
CRD_FL_c47563_g2_i1	K02922
CRD_FL_c47597_g5_i6	K00036
CRD_FL_c47691_g3_i3	K14207
CRD_FL_c47710_g1_i1	K11886
CRD_FL_c47744_g1_i1	K15889
CRD_FL_c47782_g2_i1	K06067
CRD_FL_c47783_g2_i4	K01522
CRD_FL_c47812_g1_i1	K09264
CRD_FL_c47832_g1_i3	K03549
CRD_FL_c47833_g1_i1	K09486
CRD_FL_c47843_g5_i2	K09567
CRD_FL_c47853_g1_i1	K03031
CRD_FL_c47856_g2_i1	K17761
CRD_FL_c47902_g3_i1	K00967
CRD_FL_c47951_g1_i2	K14709
CRD_FL_c47955_g2_i2	K01051
CRD_FL_c47959_g1_i2	K10523
CRD_FL_c48004_g1_i2	K03136
CRD_FL_c48007_g1_i2	K03945
CRD_FL_c48026_g1_i2	K15161
CRD_FL_c48045_g1_i6	K15446
CRD_FL_c48047_g7_i1	K17470
CRD_FL_c48058_g1_i2	K12830
CRD_FL_c48070_g2_i1	K08876
CRD_FL_c48100_g1_i2	K15014
CRD_FL_c48130_g1_i1	K14001
CRD_FL_c48147_g1_i3	K01897
CRD_FL_c48168_g1_i1	K01469
CRD_FL_c48187_g2_i2	K16287
CRD_FL_c48228_g4_i1	K13947
CRD_FL_c48241_g2_i1	K15192
CRD_FL_c48293_g1_i1	K13789
CRD_FL_c482_g1_i1	K05759
CRD_FL_c48336_g5_i2	K13448
CRD_FL_c48351_g1_i1	K17871
CRD_FL_c48382_g1_i3	K11755
CRD_FL_c48406_g1_i2	K06997
CRD_FL_c48417_g1_i1	K09755
CRD_FL_c48427_g1_i1	K01870
CRD_FL_c48449_g6_i1	K07198
CRD_FL_c48456_g1_i1	K12844
CRD_FL_c48457_g6_i2	K15397
CRD_FL_c48460_g2_i1	K16251
CRD_FL_c48470_g2_i1	K09533
CRD_FL_c48489_g2_i1	K15378
CRD_FL_c48495_g2_i1	K00860
CRD_FL_c48496_g2_i3	K03671
CRD_FL_c48509_g1_i1	K12869
CRD_FL_c48513_g1_i1	K14411
CRD_FL_c48559_g1_i3	K09872
CRD_FL_c48613_g1_i1	K03521
CRD_FL_c48618_g3_i7	K12580
CRD_FL_c48636_g1_i1	K14213
CRD_FL_c48637_g7_i1	K06890
CRD_FL_c48735_g1_i2	K17046
CRD_FL_c48736_g2_i2	K14485
CRD_FL_c48744_g1_i5	K13152
CRD_FL_c48747_g2_i1	K08873
CRD_FL_c48762_g1_i3	K10364
CRD_FL_c48779_g1_i1	K12196
CRD_FL_c48806_g1_i1	K01904
CRD_FL_c48815_g1_i3	K14416
CRD_FL_c48848_g2_i1	K02184
CRD_FL_c48867_g1_i1	K10704
CRD_FL_c48878_g2_i1	K01919
CRD_FL_c48903_g1_i1	K15289
CRD_FL_c48908_g10_i1	K09264
CRD_FL_c48955_g1_i4	K05359
CRD_FL_c48981_g1_i1	K18151
CRD_FL_c48996_g1_i1	K12251
CRD_FL_c49008_g1_i2	K14497
CRD_FL_c49016_g1_i1	K00901
CRD_FL_c49067_g4_i1	K01739
CRD_FL_c49077_g1_i1	K16055
CRD_FL_c49079_g1_i1	K15077
CRD_FL_c49090_g2_i1	K01533
CRD_FL_c49099_g1_i2	K12614
CRD_FL_c49150_g8_i3	K13617
CRD_FL_c49150_g8_i4	K14791
CRD_FL_c49169_g5_i1	K02924
CRD_FL_c49176_g1_i1	K00889
CRD_FL_c49185_g1_i2	K12735
CRD_FL_c49213_g1_i4	K07252
CRD_FL_c49222_g1_i1	K07874
CRD_FL_c49267_g1_i3	K01728
CRD_FL_c49275_g2_i1	K10257
CRD_FL_c49275_g3_i1	K10257
CRD_FL_c49277_g1_i2	K13123
CRD_FL_c49295_g2_i1	K12666
CRD_FL_c49314_g1_i1	K09338
CRD_FL_c49358_g2_i2	K11797
CRD_FL_c49363_g2_i3	K01595
CRD_FL_c49376_g2_i1	K12604
CRD_FL_c49385_g2_i1	K06966
CRD_FL_c49393_g1_i2	K04715
CRD_FL_c49432_g1_i1	K16302
CRD_FL_c49474_g1_i1	K04077
CRD_FL_c49487_g2_i4	K00278
CRD_FL_c49517_g2_i1	K15378
CRD_FL_c49560_g9_i2	K14638
CRD_FL_c49597_g3_i2	K13412
CRD_FL_c49622_g1_i1	K09651
CRD_FL_c49625_g3_i1	K00029
CRD_FL_c49625_g3_i2	K00029
CRD_FL_c49631_g1_i1	K06130
CRD_FL_c49643_g1_i5	K05389
CRD_FL_c49678_g2_i3	K03544
CRD_FL_c49691_g3_i3	K04798
CRD_FL_c49730_g3_i2	K05391
CRD_FL_c49735_g1_i1	K12879
CRD_FL_c49748_g2_i8	K14545
CRD_FL_c49776_g2_i1	K14803
CRD_FL_c49777_g2_i2	K07904
CRD_FL_c49796_g2_i4	K03514
CRD_FL_c49800_g2_i1	K07897
CRD_FL_c49844_g8_i7	K17761
CRD_FL_c49852_g1_i1	K05925
CRD_FL_c49868_g1_i1	K10782
CRD_FL_c49880_g1_i1	K01183
CRD_FL_c49880_g2_i1	K01183
CRD_FL_c49891_g4_i1	K04382
CRD_FL_c49910_g1_i2	K10956
CRD_FL_c49945_g1_i1	K13984
CRD_FL_c49949_g6_i3	K13950
CRD_FL_c49960_g1_i1	K10848
CRD_FL_c49972_g1_i5	K02876
CRD_FL_c50004_g3_i1	K05658
CRD_FL_c50013_g1_i2	K00011
CRD_FL_c50021_g1_i1	K17785
CRD_FL_c50024_g2_i2	K14689
CRD_FL_c50036_g7_i4	K14799
CRD_FL_c50070_g1_i2	K15198
CRD_FL_c50070_g1_i3	K15198
CRD_FL_c50084_g1_i2	K00921
CRD_FL_c50086_g2_i2	K01537
CRD_FL_c50087_g1_i1	K14445
CRD_FL_c50095_g1_i3	K10268
CRD_FL_c50096_g4_i3	K07375
CRD_FL_c50101_g1_i1	K03255
CRD_FL_c50140_g1_i1	K08869
CRD_FL_c50158_g9_i3	K03283
CRD_FL_c50181_g1_i1	K01681
CRD_FL_c50191_g13_i3	K15102
CRD_FL_c50192_g4_i1	K07766
CRD_FL_c50196_g5_i1	K12896
CRD_FL_c50197_g1_i4	K06130
CRD_FL_c50233_g2_i3	K11723
CRD_FL_c50245_g4_i1	K01464
CRD_FL_c50250_g2_i1	K18038
CRD_FL_c50251_g5_i2	K13148
CRD_FL_c50251_g5_i3	K13148
CRD_FL_c50263_g1_i1	K02365
CRD_FL_c50284_g13_i2	K08835
CRD_FL_c50297_g1_i1	K14570
CRD_FL_c50302_g2_i2	K06889
CRD_FL_c50311_g1_i8	K14066
CRD_FL_c50324_g1_i1	K09490
CRD_FL_c50336_g1_i1	K12447
CRD_FL_c50337_g1_i2	K05907
CRD_FL_c50345_g2_i3	K14682
CRD_FL_c50347_g1_i1	K01115
CRD_FL_c50352_g13_i3	K14413
CRD_FL_c50362_g1_i1	K10357
CRD_FL_c50373_g7_i1	K17616
CRD_FL_c50392_g2_i2	K11584
CRD_FL_c50410_g2_i4	K06171
CRD_FL_c50434_g4_i1	K02879
CRD_FL_c50434_g4_i3	K02879
CRD_FL_c50450_g1_i1	K01176
CRD_FL_c50463_g1_i3	K14802
CRD_FL_c50487_g4_i1	K13648
CRD_FL_c50492_g5_i1	K13412
CRD_FL_c50509_g9_i3	K06630
CRD_FL_c50517_g1_i1	K06013
CRD_FL_c50518_g8_i2	K12130
CRD_FL_c50549_g1_i2	K02206
CRD_FL_c50566_g5_i1	K14493
CRD_FL_c50582_g1_i1	K01191
CRD_FL_c50582_g1_i3	K01191
CRD_FL_c50596_g3_i1	K11420
CRD_FL_c50617_g1_i1	K09523
CRD_FL_c50623_g1_i1	K03231
CRD_FL_c50662_g1_i2	K11339
CRD_FL_c50665_g1_i1	K01184
CRD_FL_c50671_g2_i1	K00031
CRD_FL_c50686_g3_i2	K11876
CRD_FL_c50691_g1_i3	K01164
CRD_FL_c50695_g6_i10	K06916
CRD_FL_c50695_g6_i2	K06916
CRD_FL_c50703_g1_i2	K05658
CRD_FL_c50707_g3_i1	K00130
CRD_FL_c50709_g1_i1	K10573
CRD_FL_c50720_g4_i3	K01187
CRD_FL_c50737_g7_i4	K04457
CRD_FL_c50743_g1_i1	K15188
CRD_FL_c50757_g3_i1	K11594
CRD_FL_c50772_g3_i3	K00616
CRD_FL_c50793_g2_i2	K17261
CRD_FL_c50811_g1_i3	K15075
CRD_FL_c50811_g2_i2	K15075
CRD_FL_c50822_g2_i1	K13648
CRD_FL_c50827_g3_i2	K06067
CRD_FL_c50833_g5_i4	K14824
CRD_FL_c50833_g5_i7	K15151
CRD_FL_c50842_g1_i2	K12449
CRD_FL_c50848_g2_i1	K00600
CRD_FL_c50853_g1_i1	K03231
CRD_FL_c50873_g1_i1	K14499
CRD_FL_c50880_g10_i2	K18469
CRD_FL_c50887_g1_i1	K14689
CRD_FL_c50894_g6_i3	K00844
CRD_FL_c50896_g2_i2	K04392
CRD_FL_c50916_g10_i1	K00797
CRD_FL_c50916_g12_i3	K00869
CRD_FL_c50961_g2_i2	K03066
CRD_FL_c50963_g3_i7	K08287
CRD_FL_c50963_g4_i6	K08287
CRD_FL_c50978_g1_i1	K09286
CRD_FL_c50982_g1_i2	K05389
CRD_FL_c50995_g2_i2	K15813
CRD_FL_c50996_g1_i5	K00826
CRD_FL_c51007_g1_i1	K15156
CRD_FL_c51037_g4_i1	K14795
CRD_FL_c51041_g5_i1	K07151
CRD_FL_c51048_g2_i1	K18270
CRD_FL_c51051_g2_i2	K00430
CRD_FL_c51090_g2_i1	K03010
CRD_FL_c51098_g3_i2	K13412
CRD_FL_c510_g1_i1	K13993
CRD_FL_c51105_g2_i1	K03103
CRD_FL_c51108_g2_i2	K02335
CRD_FL_c51108_g2_i5	K02335
CRD_FL_c51112_g8_i1	K16280
CRD_FL_c51123_g2_i2	K01892
CRD_FL_c51133_g3_i1	K13207
CRD_FL_c51144_g3_i2	K09422
CRD_FL_c51152_g1_i8	K02083
CRD_FL_c51171_g13_i1	K14559
CRD_FL_c51194_g3_i4	K16296
CRD_FL_c51194_g3_i9	K16296
CRD_FL_c51210_g1_i1	K01227
CRD_FL_c51221_g1_i2	K00079
CRD_FL_c51223_g2_i1	K07375
CRD_FL_c51248_g5_i4	K15356
CRD_FL_c51254_g2_i3	K11649
CRD_FL_c51254_g5_i2	K00162
CRD_FL_c51263_g1_i1	K09534
CRD_FL_c51277_g1_i1	K11844
CRD_FL_c51278_g2_i2	K14664
CRD_FL_c51292_g3_i2	K07901
CRD_FL_c51296_g9_i2	K10779
CRD_FL_c51320_g1_i3	K06883
CRD_FL_c51342_g2_i4	K11373
CRD_FL_c51375_g1_i1	K14297
CRD_FL_c51382_g1_i3	K11647
CRD_FL_c51383_g1_i2	K16240
CRD_FL_c51402_g1_i2	K14431
CRD_FL_c51406_g1_i1	K13066
CRD_FL_c51409_g1_i1	K01240
CRD_FL_c51411_g2_i4	K01102
CRD_FL_c51422_g1_i1	K10691
CRD_FL_c51436_g3_i2	K13126
CRD_FL_c51436_g3_i3	K13126
CRD_FL_c51436_g8_i1	K03842
CRD_FL_c51448_g2_i5	K14769
CRD_FL_c51462_g4_i2	K03178
CRD_FL_c51473_g1_i1	K15535
CRD_FL_c51476_g7_i1	K13459
CRD_FL_c51477_g11_i1	K03386
CRD_FL_c51477_g4_i1	K15283
CRD_FL_c51477_g6_i4	K17679
CRD_FL_c51483_g1_i6	K17338
CRD_FL_c51488_g17_i2	K08269
CRD_FL_c51502_g1_i1	K09490
CRD_FL_c51506_g11_i1	K00099
CRD_FL_c51513_g15_i1	K11000
CRD_FL_c51529_g3_i1	K00121
CRD_FL_c51560_g5_i2	K14488
CRD_FL_c51562_g6_i2	K08838
CRD_FL_c51600_g1_i6	K06276
CRD_FL_c51624_g5_i1	K05391
CRD_FL_c51625_g3_i1	K08874
CRD_FL_c51630_g1_i1	K00058
CRD_FL_c51668_g2_i1	K00655
CRD_FL_c51674_g2_i1	K08494
CRD_FL_c51678_g1_i1	K07466
CRD_FL_c51685_g1_i2	K08235
CRD_FL_c51698_g3_i1	K08054
CRD_FL_c51699_g1_i1	K00011
CRD_FL_c51700_g5_i2	K04077
CRD_FL_c51711_g1_i2	K15047
CRD_FL_c51715_g3_i2	K05288
CRD_FL_c51721_g2_i2	K14486
CRD_FL_c51723_g5_i2	K01648
CRD_FL_c51724_g4_i7	K00850
CRD_FL_c51726_g4_i1	K07893
CRD_FL_c51727_g3_i1	K11294
CRD_FL_c51731_g2_i2	K00279
CRD_FL_c51737_g1_i4	K00993
CRD_FL_c51738_g1_i2	K01537
CRD_FL_c51753_g2_i1	K05658
CRD_FL_c51766_g5_i11	K13094
CRD_FL_c51766_g5_i14	K13094
CRD_FL_c51775_g6_i1	K13035
CRD_FL_c51775_g6_i5	K13035
CRD_FL_c51776_g6_i2	K00921
CRD_FL_c51778_g2_i8	K01728
CRD_FL_c51786_g1_i4	K12585
CRD_FL_c51813_g1_i1	K00261
CRD_FL_c51828_g6_i1	K07198
CRD_FL_c51832_g3_i1	K13412
CRD_FL_c51837_g1_i4	K05391
CRD_FL_c51840_g1_i1	K01051
CRD_FL_c51841_g1_i3	K05658
CRD_FL_c51866_g7_i1	K06944
CRD_FL_c51866_g8_i1	K15501
CRD_FL_c51873_g1_i1	K03515
CRD_FL_c51879_g5_i2	K12604
CRD_FL_c51887_g5_i2	K11594
CRD_FL_c51891_g3_i1	K07374
CRD_FL_c51895_g2_i1	K12898
CRD_FL_c51906_g13_i1	K07375
CRD_FL_c51907_g5_i1	K00001
CRD_FL_c51918_g1_i1	K14785
CRD_FL_c51927_g8_i2	K05359
CRD_FL_c51927_g9_i5	K12638
CRD_FL_c51930_g2_i1	K01535
CRD_FL_c51955_g1_i2	K08472
CRD_FL_c51960_g1_i4	K13096
CRD_FL_c51964_g1_i1	K10956
CRD_FL_c51964_g2_i1	K10956
CRD_FL_c51972_g2_i1	K05350
CRD_FL_c51981_g2_i10	K07204
CRD_FL_c51981_g2_i8	K07204
CRD_FL_c51986_g2_i1	K10752
CRD_FL_c51999_g1_i1	K00224
CRD_FL_c52003_g8_i1	K03781
CRD_FL_c52013_g5_i11	K17602
CRD_FL_c52013_g5_i4	K17602
CRD_FL_c52018_g3_i1	K14018
CRD_FL_c52018_g3_i2	K00028
CRD_FL_c52020_g5_i5	K01056
CRD_FL_c52029_g1_i3	K03517
CRD_FL_c52030_g2_i1	K17601
CRD_FL_c52030_g4_i6	K11878
CRD_FL_c52032_g2_i1	K13420
CRD_FL_c52061_g1_i1	K01939
CRD_FL_c52074_g3_i1	K03010
CRD_FL_c52086_g1_i1	K07192
CRD_FL_c52099_g2_i9	K12837
CRD_FL_c52119_g21_i2	K17906
CRD_FL_c52123_g2_i1	K12492
CRD_FL_c52131_g3_i3	K13412
CRD_FL_c52155_g9_i1	K11643
CRD_FL_c52163_g5_i1	K16276
CRD_FL_c52169_g1_i3	K11320
CRD_FL_c52175_g1_i1	K11643
CRD_FL_c52181_g5_i1	K01904
CRD_FL_c52186_g8_i1	K14816
CRD_FL_c52203_g1_i1	K01762
CRD_FL_c52210_g2_i4	K03125
CRD_FL_c52228_g2_i1	K06892
CRD_FL_c52249_g1_i3	K18577
CRD_FL_c52261_g6_i4	K06901
CRD_FL_c52261_g8_i3	K06133
CRD_FL_c52263_g2_i2	K12392
CRD_FL_c52270_g11_i1	K03249
CRD_FL_c52282_g9_i6	K05283
CRD_FL_c52299_g6_i3	K14724
CRD_FL_c52302_g5_i1	K13783
CRD_FL_c52341_g1_i1	K15271
CRD_FL_c52341_g2_i6	K15271
CRD_FL_c52345_g13_i1	K14944
CRD_FL_c52360_g2_i2	K03549
CRD_FL_c52372_g1_i3	K00924
CRD_FL_c52380_g3_i2	K10632
CRD_FL_c52388_g4_i1	K17637
CRD_FL_c52389_g2_i1	K15103
CRD_FL_c52395_g5_i4	K09561
CRD_FL_c52396_g4_i1	K00134
CRD_FL_c52403_g1_i2	K10590
CRD_FL_c52412_g2_i1	K17086
CRD_FL_c52417_g2_i1	K03798
CRD_FL_c52419_g1_i4	K14850
CRD_FL_c52423_g10_i1	K14396
CRD_FL_c52429_g3_i1	K13425
CRD_FL_c52432_g11_i1	K04368
CRD_FL_c52432_g3_i2	K03627
CRD_FL_c52437_g2_i3	K03456
CRD_FL_c52446_g1_i1	K04040
CRD_FL_c52446_g2_i1	K14811
CRD_FL_c52446_g5_i1	K01557
CRD_FL_c52450_g15_i2	K11135
CRD_FL_c52453_g2_i4	K06627
CRD_FL_c52460_g1_i1	K01866
CRD_FL_c52465_g4_i1	K15900
CRD_FL_c52502_g6_i4	K10661
CRD_FL_c52509_g9_i2	K09597
CRD_FL_c52522_g8_i1	K11789
CRD_FL_c52522_g9_i5	K11367
CRD_FL_c52528_g14_i4	K15731
CRD_FL_c52542_g8_i2	K11266
CRD_FL_c52561_g1_i7	K00232
CRD_FL_c52571_g4_i1	K04043
CRD_FL_c52571_g4_i2	K07904
CRD_FL_c52572_g1_i1	K01952
CRD_FL_c52580_g1_i6	K06111
CRD_FL_c52595_g2_i4	K16279
CRD_FL_c52596_g5_i1	K12611
CRD_FL_c52600_g2_i5	K11324
CRD_FL_c52602_g2_i6	K03681
CRD_FL_c52602_g2_i9	K03681
CRD_FL_c52602_g4_i1	K01870
CRD_FL_c52604_g11_i1	K05658
CRD_FL_c52606_g2_i2	K14005
CRD_FL_c52606_g2_i4	K14005
CRD_FL_c52618_g2_i2	K17087
CRD_FL_c52622_g4_i1	K01537
CRD_FL_c52629_g4_i3	K05931
CRD_FL_c52629_g4_i7	K05931
CRD_FL_c52630_g2_i3	K15361
CRD_FL_c52641_g1_i1	K03768
CRD_FL_c52657_g3_i2	K10143
CRD_FL_c52658_g1_i4	K14411
CRD_FL_c52673_g2_i3	K10357
CRD_FL_c52712_g3_i2	K00558
CRD_FL_c52714_g1_i5	K03544
CRD_FL_c52714_g1_i8	K03544
CRD_FL_c52714_g1_i9	K03544
CRD_FL_c52723_g4_i2	K02575
CRD_FL_c52747_g1_i3	K08956
CRD_FL_c52749_g1_i8	K16803
CRD_FL_c52750_g6_i1	K08238
CRD_FL_c52750_g8_i2	K07359
CRD_FL_c52758_g1_i6	K14376
CRD_FL_c52765_g1_i8	K13566
CRD_FL_c52766_g1_i1	K00430
CRD_FL_c52773_g1_i5	K17302
CRD_FL_c52776_g1_i2	K03848
CRD_FL_c52780_g2_i4	K11647
CRD_FL_c52781_g11_i2	K06268
CRD_FL_c52807_g1_i3	K11855
CRD_FL_c52818_g2_i2	K17686
CRD_FL_c52819_g4_i6	K13429
CRD_FL_c52819_g4_i9	K13429
CRD_FL_c52822_g4_i1	K03260
CRD_FL_c52830_g1_i1	K09580
CRD_FL_c52831_g4_i6	K04371
CRD_FL_c52832_g3_i1	K05658
CRD_FL_c52838_g1_i1	K03233
CRD_FL_c52847_g2_i3	K14802
CRD_FL_c52862_g1_i3	K01887
CRD_FL_c52867_g2_i2	K03549
CRD_FL_c52869_g2_i3	K11654
CRD_FL_c52870_g1_i11	K11644
CRD_FL_c52892_g2_i3	K09500
CRD_FL_c52897_g9_i1	K01535
CRD_FL_c52900_g4_i4	K11592
CRD_FL_c52902_g1_i1	K13495
CRD_FL_c52918_g7_i1	K12825
CRD_FL_c52924_g10_i4	K12891
CRD_FL_c52926_g6_i1	K03164
CRD_FL_c52930_g1_i3	K08900
CRD_FL_c52936_g8_i1	K10592
CRD_FL_c52967_g1_i7	K12815
CRD_FL_c52982_g11_i1	K14516
CRD_FL_c53182_g1_i1	K12196
CRD_FL_c54476_g1_i1	K12854
CRD_FL_c54654_g1_i1	K01679
CRD_FL_c54701_g1_i1	K09419
CRD_FL_c55401_g1_i1	K10260
CRD_FL_c55505_g1_i1	K14570
CRD_FL_c55598_g1_i1	K09873
CRD_FL_c5561_g2_i1	K05933
CRD_FL_c55839_g1_i1	K10525
CRD_FL_c55899_g1_i1	K02575
CRD_FL_c55930_g1_i1	K03065
CRD_FL_c55939_g1_i1	K01438
CRD_FL_c56141_g1_i1	K12855
CRD_FL_c56210_g1_i1	K10355
CRD_FL_c56321_g1_i1	K08838
CRD_FL_c56591_g1_i1	K08488
CRD_FL_c56699_g1_i1	K08235
CRD_FL_c56951_g1_i1	K04733
CRD_FL_c57000_g1_i1	K13754
CRD_FL_c57055_g1_i1	K14156
CRD_FL_c57683_g1_i1	K00799
CRD_FL_c58028_g1_i1	K01183
CRD_FL_c58468_g1_i1	K16055
CRD_FL_c58985_g1_i1	K12852
CRD_FL_c5920_g1_i1	K03283
CRD_FL_c59282_g1_i1	K00799
CRD_FL_c5937_g1_i1	K09873
CRD_FL_c59768_g1_i1	K12657
CRD_FL_c5999_g1_i1	K16281
CRD_FL_c60108_g1_i1	K01858
CRD_FL_c60149_g1_i1	K08342
CRD_FL_c60156_g1_i1	K09286
CRD_FL_c60158_g1_i1	K01051
CRD_FL_c60173_g1_i1	K13126
CRD_FL_c60183_g1_i1	K12183
CRD_FL_c60466_g1_i1	K12854
CRD_FL_c61366_g1_i1	K01051
CRD_FL_c61369_g1_i1	K06966
CRD_FL_c61539_g1_i1	K15255
CRD_FL_c6229_g1_i1	K08472
CRD_FL_c6657_g1_i1	K10403
CRD_FL_c6784_g1_i1	K13366
CRD_FL_c9457_g1_i1	K05605
CRD_FL_c9801_g1_i1	K01595
CRD_FR_c10110_g1_i1	K01166
CRD_FR_c10244_g1_i1	K04802
CRD_FR_c10290_g1_i1	K17279
CRD_FR_c10384_g1_i1	K10770
CRD_FR_c10585_g1_i1	K10047
CRD_FR_c1068_g2_i1	K00695
CRD_FR_c10802_g2_i1	K14985
CRD_FR_c11146_g2_i1	K00791
CRD_FR_c11186_g1_i1	K10798
CRD_FR_c11186_g2_i1	K10798
CRD_FR_c1129_g1_i1	K17426
CRD_FR_c11304_g1_i1	K10880
CRD_FR_c11479_g1_i1	K10268
CRD_FR_c11511_g1_i1	K14779
CRD_FR_c11627_g1_i1	K15452
CRD_FR_c11650_g1_i1	K11271
CRD_FR_c11888_g1_i1	K11138
CRD_FR_c11918_g2_i1	K03320
CRD_FR_c11961_g2_i1	K01025
CRD_FR_c12280_g1_i1	K15078
CRD_FR_c12335_g1_i1	K12893
CRD_FR_c12636_g1_i1	K14270
CRD_FR_c12692_g1_i1	K08507
CRD_FR_c12720_g1_i1	K09903
CRD_FR_c1331_g1_i1	K01025
CRD_FR_c13690_g1_i1	K00873
CRD_FR_c13786_g1_i1	K15109
CRD_FR_c1381_g1_i1	K01188
CRD_FR_c13835_g1_i1	K01883
CRD_FR_c1395_g1_i1	K15141
CRD_FR_c14334_g1_i1	K03070
CRD_FR_c14366_g1_i1	K00430
CRD_FR_c14399_g1_i1	K00059
CRD_FR_c14540_g1_i1	K00051
CRD_FR_c14650_g1_i1	K05765
CRD_FR_c14787_g1_i1	K17426
CRD_FR_c14866_g1_i1	K05933
CRD_FR_c15315_g1_i1	K02180
CRD_FR_c15531_g1_i1	K18178
CRD_FR_c15563_g1_i1	K01285
CRD_FR_c15669_g1_i1	K03364
CRD_FR_c15677_g1_i1	K13153
CRD_FR_c15678_g1_i1	K01611
CRD_FR_c15684_g1_i1	K03517
CRD_FR_c15822_g3_i1	K13606
CRD_FR_c15967_g2_i1	K12638
CRD_FR_c15994_g1_i1	K11273
CRD_FR_c15994_g3_i1	K11273
CRD_FR_c16095_g2_i1	K09422
CRD_FR_c1610_g1_i1	K08238
CRD_FR_c16154_g1_i1	K03424
CRD_FR_c16191_g1_i1	K15639
CRD_FR_c16288_g2_i1	K18442
CRD_FR_c16300_g1_i1	K16570
CRD_FR_c1632_g2_i1	K13035
CRD_FR_c1636_g1_i1	K03232
CRD_FR_c16396_g1_i1	K10901
CRD_FR_c1639_g1_i1	K09272
CRD_FR_c16409_g2_i1	K00615
CRD_FR_c16427_g1_i1	K09560
CRD_FR_c16491_g1_i1	K02936
CRD_FR_c16530_g1_i1	K14379
CRD_FR_c16621_g2_i1	K03676
CRD_FR_c16630_g1_i1	K12120
CRD_FR_c16650_g1_i1	K02293
CRD_FR_c16651_g1_i1	K00121
CRD_FR_c16693_g1_i1	K03256
CRD_FR_c16716_g1_i1	K02934
CRD_FR_c16903_g1_i1	K04482
CRD_FR_c16907_g1_i1	K14977
CRD_FR_c16942_g1_i2	K02178
CRD_FR_c16953_g1_i1	K14521
CRD_FR_c16970_g2_i1	K00888
CRD_FR_c16981_g1_i1	K01586
CRD_FR_c17047_g1_i1	K01937
CRD_FR_c17073_g1_i1	K05605
CRD_FR_c17080_g1_i2	K02178
CRD_FR_c17115_g1_i1	K06158
CRD_FR_c17117_g1_i1	K13993
CRD_FR_c17134_g1_i1	K16223
CRD_FR_c17137_g2_i1	K04125
CRD_FR_c17179_g1_i1	K10742
CRD_FR_c17220_g1_i2	K12603
CRD_FR_c17238_g2_i1	K12620
CRD_FR_c17249_g1_i1	K10866
CRD_FR_c17264_g2_i1	K13345
CRD_FR_c17289_g1_i2	K10268
CRD_FR_c17315_g2_i1	K02115
CRD_FR_c17375_g1_i1	K11450
CRD_FR_c17378_g1_i1	K00279
CRD_FR_c17378_g3_i1	K00279
CRD_FR_c17439_g1_i1	K10891
CRD_FR_c17644_g1_i1	K05288
CRD_FR_c17664_g1_i2	K15175
CRD_FR_c17735_g1_i1	K12890
CRD_FR_c17767_g1_i1	K01893
CRD_FR_c17857_g2_i1	K17279
CRD_FR_c17871_g1_i1	K03349
CRD_FR_c17880_g1_i1	K07555
CRD_FR_c17905_g3_i1	K13680
CRD_FR_c17921_g1_i2	K01855
CRD_FR_c179_g1_i1	K13217
CRD_FR_c18057_g1_i1	K01102
CRD_FR_c18226_g1_i1	K04121
CRD_FR_c18226_g2_i1	K04121
CRD_FR_c18262_g1_i1	K13025
CRD_FR_c1832_g1_i1	K12823
CRD_FR_c18420_g1_i1	K06965
CRD_FR_c18442_g1_i1	K09284
CRD_FR_c18453_g2_i1	K01802
CRD_FR_c18530_g1_i1	K14686
CRD_FR_c18613_g2_i1	K08176
CRD_FR_c18673_g2_i1	K02893
CRD_FR_c18751_g2_i1	K08233
CRD_FR_c18896_g2_i1	K10901
CRD_FR_c18911_g2_i1	K14803
CRD_FR_c19077_g4_i1	K06228
CRD_FR_c19153_g3_i1	K10756
CRD_FR_c19181_g3_i1	K02152
CRD_FR_c19450_g1_i1	K14486
CRD_FR_c19550_g1_i1	K16732
CRD_FR_c19686_g1_i1	K15362
CRD_FR_c19687_g1_i1	K02836
CRD_FR_c1969_g1_i1	K13125
CRD_FR_c19718_g2_i2	K02941
CRD_FR_c19725_g1_i1	K08360
CRD_FR_c19802_g1_i1	K10728
CRD_FR_c19829_g2_i1	K04498
CRD_FR_c19846_g1_i1	K03768
CRD_FR_c19958_g2_i1	K14484
CRD_FR_c19966_g1_i1	K17756
CRD_FR_c19995_g1_i1	K16296
CRD_FR_c20002_g1_i1	K11374
CRD_FR_c20067_g1_i1	K09458
CRD_FR_c20128_g4_i1	K11674
CRD_FR_c20166_g1_i1	K00856
CRD_FR_c20176_g1_i1	K05658
CRD_FR_c20199_g1_i1	K09338
CRD_FR_c20245_g1_i1	K01179
CRD_FR_c20457_g1_i1	K00621
CRD_FR_c20502_g1_i1	K06883
CRD_FR_c20516_g1_i1	K10401
CRD_FR_c20527_g1_i1	K16302
CRD_FR_c20590_g1_i1	K03686
CRD_FR_c20622_g1_i2	K00705
CRD_FR_c20640_g2_i2	K09528
CRD_FR_c20644_g1_i1	K07904
CRD_FR_c20715_g2_i1	K09419
CRD_FR_c20737_g1_i1	K01183
CRD_FR_c20772_g1_i1	K17968
CRD_FR_c20802_g1_i1	K00510
CRD_FR_c20825_g1_i1	K10738
CRD_FR_c20883_g1_i1	K01051
CRD_FR_c20921_g2_i2	K10728
CRD_FR_c20981_g1_i1	K11296
CRD_FR_c21032_g1_i2	K14406
CRD_FR_c21037_g1_i1	K03650
CRD_FR_c21070_g1_i1	K07375
CRD_FR_c21078_g1_i1	K00430
CRD_FR_c21129_g2_i1	K10875
CRD_FR_c21138_g1_i1	K11273
CRD_FR_c21200_g1_i1	K05350
CRD_FR_c21200_g3_i1	K05350
CRD_FR_c21260_g1_i1	K14638
CRD_FR_c21296_g1_i1	K18108
CRD_FR_c21309_g1_i1	K17609
CRD_FR_c21464_g1_i1	K08145
CRD_FR_c21599_g4_i1	K12355
CRD_FR_c21648_g1_i1	K00083
CRD_FR_c21776_g2_i1	K03018
CRD_FR_c21810_g1_i1	K06173
CRD_FR_c21844_g2_i1	K18460
CRD_FR_c21895_g1_i1	K17710
CRD_FR_c21912_g3_i1	K12951
CRD_FR_c2191_g1_i1	K10903
CRD_FR_c21979_g1_i1	K01025
CRD_FR_c2197_g1_i1	K09140
CRD_FR_c22014_g2_i1	K10683
CRD_FR_c22050_g1_i1	K00975
CRD_FR_c22191_g1_i1	K00430
CRD_FR_c22235_g1_i2	K00942
CRD_FR_c22266_g1_i1	K12599
CRD_FR_c22292_g1_i1	K08472
CRD_FR_c22414_g1_i1	K03243
CRD_FR_c22477_g1_i1	K03327
CRD_FR_c22500_g3_i1	K11492
CRD_FR_c22575_g3_i2	K01183
CRD_FR_c22585_g1_i1	K02897
CRD_FR_c22619_g4_i1	K16573
CRD_FR_c22670_g1_i1	K00797
CRD_FR_c22707_g2_i1	K14611
CRD_FR_c22799_g1_i1	K16732
CRD_FR_c22898_g2_i2	K00915
CRD_FR_c22953_g2_i1	K07456
CRD_FR_c22976_g4_i1	K03183
CRD_FR_c23038_g1_i1	K10357
CRD_FR_c23052_g2_i1	K03549
CRD_FR_c23084_g1_i1	K17095
CRD_FR_c23090_g1_i1	K03655
CRD_FR_c2311_g1_i1	K03921
CRD_FR_c23165_g1_i1	K02894
CRD_FR_c23176_g2_i1	K02873
CRD_FR_c23185_g1_i1	K01462
CRD_FR_c23235_g1_i3	K15338
CRD_FR_c23375_g1_i1	K12235
CRD_FR_c23406_g1_i2	K10732
CRD_FR_c23418_g1_i1	K10863
CRD_FR_c23472_g2_i1	K02692
CRD_FR_c23510_g1_i1	K01051
CRD_FR_c23521_g2_i1	K03217
CRD_FR_c23525_g2_i1	K15340
CRD_FR_c23558_g2_i1	K16743
CRD_FR_c23558_g3_i1	K16743
CRD_FR_c23599_g2_i2	K06133
CRD_FR_c23608_g2_i1	K09422
CRD_FR_c23736_g1_i1	K10457
CRD_FR_c23738_g1_i1	K08235
CRD_FR_c23739_g1_i2	K06634
CRD_FR_c23789_g1_i1	K11262
CRD_FR_c23862_g1_i2	K11593
CRD_FR_c23903_g1_i1	K14652
CRD_FR_c23992_g1_i1	K03350
CRD_FR_c24006_g1_i1	K00924
CRD_FR_c24012_g1_i1	K10772
CRD_FR_c24031_g1_i1	K14289
CRD_FR_c24056_g2_i1	K10802
CRD_FR_c24073_g1_i1	K12605
CRD_FR_c24118_g1_i1	K13511
CRD_FR_c24128_g1_i1	K14484
CRD_FR_c24144_g2_i1	K10418
CRD_FR_c24183_g2_i1	K00602
CRD_FR_c24206_g1_i1	K14838
CRD_FR_c24215_g1_i1	K02206
CRD_FR_c24218_g6_i1	K09422
CRD_FR_c24258_g1_i1	K03439
CRD_FR_c24303_g3_i1	K11126
CRD_FR_c24343_g1_i1	K09422
CRD_FR_c24352_g1_i1	K05941
CRD_FR_c24370_g1_i1	K12598
CRD_FR_c24377_g1_i1	K00677
CRD_FR_c24386_g1_i1	K14157
CRD_FR_c24390_g1_i2	K02469
CRD_FR_c24418_g2_i1	K01087
CRD_FR_c24436_g1_i1	K02607
CRD_FR_c24495_g1_i1	K01193
CRD_FR_c24510_g1_i1	K18327
CRD_FR_c24577_g1_i1	K07964
CRD_FR_c24613_g1_i1	K01176
CRD_FR_c24672_g2_i1	K00773
CRD_FR_c24678_g1_i1	K11982
CRD_FR_c24708_g1_i1	K15255
CRD_FR_c24708_g2_i1	K15255
CRD_FR_c24708_g3_i1	K15255
CRD_FR_c24744_g1_i1	K14431
CRD_FR_c24788_g1_i1	K13648
CRD_FR_c24793_g1_i1	K03850
CRD_FR_c24795_g1_i1	K15436
CRD_FR_c24872_g1_i1	K00565
CRD_FR_c24904_g1_i1	K10733
CRD_FR_c24905_g3_i2	K07192
CRD_FR_c24936_g1_i1	K17790
CRD_FR_c25119_g1_i1	K06627
CRD_FR_c25128_g3_i1	K11799
CRD_FR_c25183_g1_i2	K01102
CRD_FR_c25199_g1_i1	K02900
CRD_FR_c25209_g1_i1	K10761
CRD_FR_c25217_g2_i1	K14440
CRD_FR_c2524_g1_i1	K16743
CRD_FR_c25330_g1_i1	K02941
CRD_FR_c25333_g1_i2	K11136
CRD_FR_c25339_g1_i2	K08472
CRD_FR_c25370_g1_i1	K01051
CRD_FR_c25476_g1_i1	K10401
CRD_FR_c25481_g1_i1	K00083
CRD_FR_c25501_g1_i1	K00558
CRD_FR_c25585_g1_i2	K14798
CRD_FR_c25607_g5_i1	K02349
CRD_FR_c25613_g1_i1	K02210
CRD_FR_c25733_g1_i1	K12882
CRD_FR_c25758_g1_i1	K12486
CRD_FR_c25778_g1_i2	K13412
CRD_FR_c25815_g3_i1	K15401
CRD_FR_c25851_g1_i2	K11423
CRD_FR_c25897_g2_i1	K08737
CRD_FR_c2590_g1_i1	K12614
CRD_FR_c25962_g1_i1	K15407
CRD_FR_c25997_g1_i1	K15115
CRD_FR_c26001_g1_i1	K18121
CRD_FR_c26018_g1_i1	K18674
CRD_FR_c26027_g1_i1	K05387
CRD_FR_c26033_g1_i1	K02870
CRD_FR_c26043_g1_i2	K12878
CRD_FR_c26045_g2_i1	K03327
CRD_FR_c26048_g1_i1	K10666
CRD_FR_c26077_g1_i1	K03353
CRD_FR_c26115_g1_i1	K03654
CRD_FR_c26127_g1_i1	K12813
CRD_FR_c26173_g2_i1	K11592
CRD_FR_c26194_g2_i1	K11548
CRD_FR_c26255_g2_i1	K10875
CRD_FR_c26261_g1_i2	K14950
CRD_FR_c26265_g1_i1	K13566
CRD_FR_c26291_g1_i1	K00703
CRD_FR_c26316_g1_i1	K14489
CRD_FR_c26335_g1_i1	K14164
CRD_FR_c26386_g1_i1	K02542
CRD_FR_c26387_g1_i2	K11000
CRD_FR_c26391_g1_i1	K01893
CRD_FR_c26410_g4_i1	K01534
CRD_FR_c26427_g1_i1	K02880
CRD_FR_c26431_g1_i1	K08869
CRD_FR_c26485_g1_i1	K14544
CRD_FR_c26512_g2_i1	K15440
CRD_FR_c26536_g1_i1	K14327
CRD_FR_c26552_g1_i1	K00454
CRD_FR_c26552_g2_i1	K00454
CRD_FR_c26552_g5_i1	K00454
CRD_FR_c26602_g3_i2	K01835
CRD_FR_c26619_g1_i1	K02327
CRD_FR_c26636_g1_i1	K07198
CRD_FR_c26704_g2_i1	K04077
CRD_FR_c26735_g3_i1	K15202
CRD_FR_c26761_g1_i1	K00784
CRD_FR_c26770_g1_i1	K08869
CRD_FR_c26770_g2_i1	K08869
CRD_FR_c26787_g1_i1	K01094
CRD_FR_c26806_g1_i1	K11267
CRD_FR_c26840_g2_i1	K17964
CRD_FR_c26870_g1_i4	K03453
CRD_FR_c26886_g1_i1	K00592
CRD_FR_c26930_g1_i1	K01051
CRD_FR_c26950_g1_i1	K11790
CRD_FR_c26957_g1_i1	K00454
CRD_FR_c26979_g1_i1	K01433
CRD_FR_c27070_g2_i1	K12160
CRD_FR_c27080_g2_i1	K05286
CRD_FR_c27100_g2_i1	K11000
CRD_FR_c27121_g1_i1	K00688
CRD_FR_c27171_g1_i1	K11344
CRD_FR_c27208_g2_i1	K07759
CRD_FR_c27212_g1_i1	K18328
CRD_FR_c27290_g1_i2	K17500
CRD_FR_c27297_g2_i1	K15340
CRD_FR_c27352_g1_i1	K01657
CRD_FR_c27352_g3_i1	K01657
CRD_FR_c27363_g3_i1	K11671
CRD_FR_c27388_g1_i2	K03351
CRD_FR_c27394_g1_i1	K09419
CRD_FR_c27400_g1_i1	K12874
CRD_FR_c27408_g3_i1	K15030
CRD_FR_c27450_g1_i1	K11380
CRD_FR_c27506_g2_i1	K14664
CRD_FR_c27508_g2_i1	K00799
CRD_FR_c27509_g1_i2	K05857
CRD_FR_c27522_g2_i1	K14310
CRD_FR_c27534_g2_i1	K04077
CRD_FR_c27620_g2_i1	K16547
CRD_FR_c27643_g1_i1	K10735
CRD_FR_c27692_g2_i2	K15033
CRD_FR_c27726_g1_i2	K07955
CRD_FR_c27737_g1_i1	K08057
CRD_FR_c27748_g1_i1	K14794
CRD_FR_c27753_g3_i1	K09338
CRD_FR_c27756_g2_i1	K11274
CRD_FR_c27788_g1_i1	K14713
CRD_FR_c27792_g1_i1	K05539
CRD_FR_c27821_g1_i1	K04733
CRD_FR_c27859_g1_i1	K14638
CRD_FR_c27860_g1_i1	K00052
CRD_FR_c27935_g1_i1	K14455
CRD_FR_c27949_g1_i2	K10523
CRD_FR_c27956_g1_i1	K03026
CRD_FR_c27957_g1_i3	K07556
CRD_FR_c27975_g2_i1	K11093
CRD_FR_c27990_g1_i2	K06966
CRD_FR_c27996_g1_i1	K08906
CRD_FR_c28004_g1_i1	K01114
CRD_FR_c28015_g1_i1	K08736
CRD_FR_c28017_g1_i2	K10754
CRD_FR_c28035_g1_i1	K01867
CRD_FR_c28074_g1_i1	K00083
CRD_FR_c28111_g2_i1	K07374
CRD_FR_c28124_g1_i2	K04718
CRD_FR_c28153_g1_i1	K08235
CRD_FR_c28170_g1_i1	K06173
CRD_FR_c28190_g1_i1	K15382
CRD_FR_c28218_g1_i1	K11269
CRD_FR_c28244_g1_i3	K00940
CRD_FR_c28294_g1_i1	K11985
CRD_FR_c28320_g1_i1	K12951
CRD_FR_c28332_g2_i1	K16297
CRD_FR_c28361_g1_i2	K13947
CRD_FR_c28386_g1_i2	K14856
CRD_FR_c28396_g1_i2	K11253
CRD_FR_c28398_g2_i1	K08486
CRD_FR_c28416_g1_i1	K11136
CRD_FR_c28416_g2_i1	K11136
CRD_FR_c28429_g1_i3	K10395
CRD_FR_c2845_g2_i1	K01652
CRD_FR_c28460_g1_i2	K11592
CRD_FR_c28462_g1_i2	K09489
CRD_FR_c28469_g1_i1	K13126
CRD_FR_c28479_g1_i1	K01278
CRD_FR_c28489_g1_i1	K06927
CRD_FR_c28508_g2_i2	K00134
CRD_FR_c28528_g1_i1	K02939
CRD_FR_c28550_g3_i1	K16055
CRD_FR_c28562_g2_i1	K09422
CRD_FR_c28568_g3_i1	K00783
CRD_FR_c28596_g1_i1	K01187
CRD_FR_c28609_g1_i2	K13356
CRD_FR_c28611_g1_i1	K08360
CRD_FR_c28673_g2_i1	K11498
CRD_FR_c28674_g2_i2	K00760
CRD_FR_c28690_g2_i1	K09422
CRD_FR_c28716_g2_i1	K13946
CRD_FR_c28733_g1_i1	K13146
CRD_FR_c28734_g1_i3	K09285
CRD_FR_c28751_g1_i1	K13947
CRD_FR_c28753_g2_i3	K00121
CRD_FR_c28832_g2_i2	K10777
CRD_FR_c28879_g1_i1	K08343
CRD_FR_c28883_g4_i1	K10858
CRD_FR_c28899_g1_i1	K02183
CRD_FR_c28909_g1_i1	K00001
CRD_FR_c28934_g2_i1	K14611
CRD_FR_c28937_g1_i1	K14297
CRD_FR_c28969_g1_i1	K02366
CRD_FR_c29000_g1_i1	K03027
CRD_FR_c29020_g1_i2	K02866
CRD_FR_c29047_g4_i1	K15363
CRD_FR_c29073_g1_i1	K02881
CRD_FR_c29105_g1_i3	K01933
CRD_FR_c29108_g1_i1	K14611
CRD_FR_c29112_g1_i1	K13513
CRD_FR_c29113_g1_i1	K11450
CRD_FR_c29116_g1_i1	K17868
CRD_FR_c29133_g2_i1	K11592
CRD_FR_c29133_g4_i2	K11592
CRD_FR_c29180_g1_i1	K14556
CRD_FR_c29194_g1_i1	K05350
CRD_FR_c29197_g1_i1	K08150
CRD_FR_c29200_g1_i4	K13128
CRD_FR_c29204_g1_i1	K11498
CRD_FR_c29209_g1_i1	K00423
CRD_FR_c29231_g1_i1	K16250
CRD_FR_c29235_g4_i1	K05293
CRD_FR_c29244_g1_i1	K03354
CRD_FR_c29269_g2_i1	K06674
CRD_FR_c29277_g1_i2	K12868
CRD_FR_c29298_g2_i1	K00511
CRD_FR_c29308_g1_i1	K12761
CRD_FR_c29385_g2_i2	K00833
CRD_FR_c29407_g1_i1	K00227
CRD_FR_c29408_g1_i3	K15341
CRD_FR_c29432_g3_i2	K06067
CRD_FR_c29435_g1_i1	K07007
CRD_FR_c29479_g1_i1	K06627
[truncated: 19,941 more rows]

## Sheet: KEGG pathways
	Pathway ID	Pathway Name	Total KO number	KO
	01100	Metabolic pathways	794	K00001,K00008,K00011,K00012,K00013,K00016,K00020,K00021,K00025,K00026,K00028,K00029,K00030,K00031,K00033,K00036,K00051,K00052,K00053,K00058,K00059,K00074,K00079,K00083,K00088,K00099,K00106,K00108,K00121,K00122,K00128,K00130,K00131,K00133,K00134,K00140,K00145,K00161,K00162,K00164,K00166,K00167,K00207,K00208,K00213,K00215,K00218,K00222,K00225,K00227,K00228,K00231,K00232,K00234,K00235,K00249,K00253,…
	01110	Biosynthesis of secondary metabolites	352	K00001,K00012,K00013,K00016,K00021,K00025,K00026,K00030,K00031,K00033,K00036,K00052,K00053,K00083,K00088,K00099,K00106,K00121,K00128,K00133,K00134,K00145,K00161,K00162,K00164,K00166,K00167,K00213,K00215,K00218,K00222,K00225,K00227,K00228,K00231,K00234,K00235,K00249,K00264,K00276,K00286,K00318,K00326,K00382,K00430,K00475,K00487,K00511,K00514,K00517,K00547,K00549,K00559,K00588,K00591,K00600,K00602,…
	01120	Microbial metabolism in diverse environments	129	K00001,K00016,K00025,K00026,K00028,K00029,K00030,K00031,K00033,K00036,K00051,K00058,K00074,K00106,K00121,K00122,K00128,K00131,K00133,K00134,K00161,K00162,K00164,K00215,K00224,K00234,K00235,K00264,K00275,K00284,K00297,K00365,K00366,K00382,K00387,K00392,K00451,K00485,K00517,K00600,K00615,K00616,K00626,K00627,K00640,K00658,K00814,K00830,K00831,K00844,K00850,K00851,K00855,K00860,K00863,K00872,K00873,…
	01200	Carbon metabolism	83	K00025,K00026,K00028,K00029,K00030,K00031,K00033,K00036,K00051,K00058,K00121,K00122,K00131,K00134,K00140,K00161,K00162,K00164,K00234,K00235,K00249,K00281,K00297,K00382,K00600,K00605,K00615,K00616,K00626,K00627,K00640,K00658,K00814,K00830,K00831,K00844,K00850,K00851,K00855,K00863,K00873,K00927,K00948,K01006,K01057,K01070,K01079,K01100,K01455,K01595,K01602,K01610,K01623,K01637,K01638,K01647,K01679,…
	01210	2-Oxocarboxylic acid metabolism	30	K00030,K00031,K00052,K00053,K00133,K00145,K00620,K00811,K00814,K00818,K00826,K00928,K00930,K01438,K01647,K01649,K01652,K01653,K01681,K01687,K01703,K01704,K11820,K11821,K12153,K14272,K14454,K14455,K14677,K14682
	01212	Fatty acid metabolism	27	K00059,K00208,K00232,K00249,K00507,K00626,K00645,K00648,K01074,K01897,K01961,K01962,K02160,K02372,K03921,K07512,K07513,K09458,K10251,K10255,K10256,K10257,K10258,K10527,K10703,K10781,K11262
	01230	Biosynthesis of amino acids	98	K00013,K00030,K00031,K00052,K00053,K00058,K00133,K00134,K00145,K00215,K00264,K00286,K00549,K00600,K00611,K00615,K00616,K00620,K00640,K00765,K00766,K00789,K00800,K00811,K00814,K00815,K00817,K00818,K00826,K00831,K00850,K00872,K00873,K00891,K00927,K00928,K00930,K00948,K01079,K01438,K01476,K01586,K01609,K01620,K01623,K01626,K01647,K01649,K01652,K01653,K01657,K01663,K01681,K01687,K01689,K01693,K01695,…
	01220	Degradation of aromatic compounds	3	K00001,K00121,K00487
	00010	Glycolysis / Gluconeogenesis	30	K00001,K00016,K00121,K00128,K00131,K00134,K00161,K00162,K00382,K00627,K00844,K00850,K00873,K00927,K01568,K01610,K01623,K01689,K01785,K01792,K01803,K01810,K01834,K01835,K01895,K03103,K03841,K14085,K15633,K15634
	00020	Citrate cycle (TCA cycle)	19	K00025,K00026,K00030,K00031,K00161,K00162,K00164,K00234,K00235,K00382,K00627,K00658,K01610,K01647,K01648,K01679,K01681,K01899,K01900
	00030	Pentose phosphate pathway	16	K00033,K00036,K00131,K00615,K00616,K00850,K00851,K00852,K00948,K01057,K01623,K01783,K01807,K01810,K01835,K03841
	00040	Pentose and glucuronate interconversions	14	K00008,K00011,K00012,K00128,K00854,K00963,K01051,K01184,K01213,K01728,K01783,K01805,K12447,K16190
	00051	Fructose and mannose metabolism	18	K00008,K00011,K00844,K00847,K00850,K00895,K00966,K01103,K01623,K01711,K01803,K01805,K01809,K02377,K03841,K05305,K17497,K18447
	00052	Galactose metabolism	16	K00011,K00844,K00850,K00963,K00965,K01187,K01190,K01193,K01784,K01785,K01835,K06611,K06617,K07407,K12309,K12447
	00053	Ascorbate and aldarate metabolism	15	K00012,K00128,K00225,K00423,K00434,K00469,K08232,K10046,K10047,K12447,K14085,K14190,K16190,K17744,K18649
	00500	Starch and sucrose metabolism	32	K00012,K00688,K00695,K00696,K00700,K00703,K00705,K00770,K00844,K00847,K00963,K00975,K01051,K01087,K01176,K01177,K01179,K01184,K01187,K01188,K01193,K01194,K01213,K01810,K01835,K05349,K05350,K08679,K13648,K15920,K16055,K18447
	00520	Amino sugar and nucleotide sugar metabolism	37	K00012,K00326,K00621,K00770,K00820,K00844,K00847,K00963,K00965,K00966,K00972,K00975,K01183,K01209,K01711,K01784,K01809,K01810,K01835,K01836,K02377,K05305,K06118,K08679,K10046,K12373,K12446,K12447,K12448,K12449,K12450,K12451,K13648,K15920,K16190,K17497,K18677
	00620	Pyruvate metabolism	29	K00016,K00025,K00026,K00028,K00029,K00051,K00102,K00128,K00161,K00162,K00382,K00626,K00627,K00873,K01006,K01069,K01512,K01595,K01610,K01638,K01649,K01679,K01759,K01895,K01961,K01962,K02160,K11262,K14085
	00630	Glyoxylate and dicarboxylate metabolism	23	K00025,K00026,K00122,K00284,K00600,K00626,K00830,K01091,K01433,K01455,K01602,K01637,K01638,K01647,K01681,K01915,K02437,K03781,K11517,K14272,K15893,K15918,K15919
	00640	Propanoate metabolism	13	K00016,K00140,K00249,K00626,K01578,K01895,K01899,K01900,K01961,K01962,K02160,K05605,K11262
	00650	Butanoate metabolism	10	K00074,K00626,K01580,K01640,K01641,K01652,K01653,K16871,K17761,K18121
	00660	C5-Branched dibasic acid metabolism	5	K00052,K01652,K01653,K01703,K01704
	00562	Inositol phosphate metabolism	22	K00140,K00469,K00888,K00889,K00913,K00914,K00915,K00921,K00999,K01092,K01099,K01106,K01110,K01114,K01803,K01858,K03103,K05857,K10047,K10572,K15422,K18649
	00190	Oxidative phosphorylation	68	K00234,K00235,K00411,K00412,K00413,K00416,K00417,K00419,K01507,K01535,K02109,K02113,K02115,K02126,K02128,K02132,K02133,K02134,K02135,K02136,K02137,K02138,K02140,K02144,K02145,K02146,K02147,K02148,K02149,K02150,K02151,K02152,K02153,K02154,K02155,K02256,K02257,K02258,K02259,K02260,K02261,K02265,K02266,K02267,K03661,K03934,K03935,K03937,K03938,K03940,K03941,K03942,K03943,K03945,K03946,K03949,K03950,…
	00195	Photosynthesis	30	K02109,K02113,K02115,K02636,K02638,K02639,K02640,K02641,K02689,K02692,K02693,K02694,K02695,K02698,K02699,K02701,K02703,K02704,K02716,K02717,K02721,K02723,K03541,K03542,K08901,K08902,K08903,K08905,K08906,K14332
	00196	Photosynthesis - antenna proteins	12	K08907,K08908,K08909,K08910,K08911,K08912,K08913,K08914,K08915,K08916,K08917,K14172
	00710	Carbon fixation in photosynthetic organisms	24	K00025,K00026,K00028,K00029,K00051,K00134,K00615,K00814,K00855,K00927,K01006,K01100,K01595,K01602,K01610,K01623,K01783,K01803,K01807,K03841,K05298,K14272,K14454,K14455
	00720	Carbon fixation pathways in prokaryotes	13	K00031,K00297,K00626,K01006,K01595,K01648,K01679,K01681,K01895,K01938,K01961,K01962,K02160
	00680	Methane metabolism	18	K00058,K00121,K00122,K00600,K00830,K00831,K00850,K00863,K01070,K01079,K01595,K01623,K01689,K01834,K01895,K03841,K15633,K15634
	00910	Nitrogen metabolism	12	K00261,K00262,K00264,K00284,K00366,K01455,K01673,K01674,K01725,K01915,K02575,K10534
	00920	Sulfur metabolism	14	K00387,K00392,K00640,K00860,K01011,K01082,K01738,K01739,K05907,K08738,K13034,K13811,K15422,K17725
	00061	Fatty acid biosynthesis	14	K00059,K00208,K00645,K00648,K01897,K01961,K01962,K02160,K02372,K03921,K09458,K10781,K10782,K11262
	00062	Fatty acid elongation	7	K01068,K01074,K07512,K10251,K10258,K10703,K15397
	00071	Fatty acid degradation	10	K00001,K00121,K00128,K00232,K00249,K00626,K01897,K07513,K10527,K14085
	00072	Synthesis and degradation of ketone bodies	3	K00626,K01640,K01641
	00073	Cutin, suberine and wax biosynthesis	9	K13356,K13407,K15398,K15400,K15401,K15402,K15403,K15404,K17991
	00100	Steroid biosynthesis	18	K00213,K00222,K00227,K00511,K00559,K00801,K01052,K01824,K01853,K05917,K07748,K08242,K08246,K09828,K09832,K14423,K14424,K14674
	00140	Steroid hormone biosynthesis	3	K07408,K10251,K12345
	00561	Glycerolipid metabolism	23	K00011,K00128,K00630,K00655,K00679,K00863,K00864,K00901,K03715,K06118,K06119,K07407,K09480,K11155,K13506,K13508,K13513,K13519,K13523,K14085,K14674,K15728,K15918
	00564	Glycerophospholipid metabolism	36	K00006,K00111,K00550,K00630,K00655,K00894,K00901,K00967,K00968,K00981,K00993,K00995,K00999,K01047,K01094,K01114,K01115,K01126,K01517,K01613,K05929,K06129,K06130,K08730,K08744,K13506,K13508,K13510,K13511,K13513,K13519,K13523,K14156,K14674,K15728,K16860
	00565	Ether lipid metabolism	8	K00993,K01047,K01114,K01115,K13510,K13519,K14674,K16860
	00600	Sphingolipid metabolism	16	K00654,K01190,K01634,K04628,K04708,K04710,K04711,K04712,K04713,K04715,K04716,K04718,K07407,K12309,K12349,K17108
	00590	Arachidonic acid metabolism	8	K00079,K00432,K01047,K01254,K05309,K14674,K15730,K18592
	00591	Linoleic acid metabolism	4	K00454,K01047,K14674,K15718
	00592	alpha-Linolenic acid metabolism	13	K00232,K00454,K01047,K01723,K05894,K07513,K08241,K10525,K10526,K10527,K10528,K10529,K14674
	01040	Biosynthesis of unsaturated fatty acids	12	K00059,K00232,K00507,K01068,K03921,K07513,K10251,K10255,K10256,K10257,K10258,K10703
	00230	Purine metabolism	86	K00088,K00106,K00365,K00602,K00759,K00760,K00764,K00856,K00860,K00873,K00939,K00940,K00942,K00948,K00962,K01081,K01427,K01466,K01488,K01490,K01510,K01514,K01517,K01519,K01522,K01756,K01835,K01923,K01933,K01939,K01945,K01951,K01952,K02083,K02320,K02321,K02324,K02325,K02326,K02327,K02328,K02335,K02684,K02685,K02999,K03000,K03002,K03005,K03006,K03007,K03008,K03009,K03010,K03011,K03012,K03013,K03014,…
	00240	Pyrimidine metabolism	72	K00207,K00254,K00384,K00609,K00761,K00857,K00876,K00940,K00943,K00962,K01081,K01240,K01431,K01464,K01465,K01489,K01493,K01510,K01519,K01520,K01937,K01955,K01956,K02320,K02321,K02324,K02325,K02326,K02327,K02328,K02335,K02684,K02685,K02999,K03000,K03002,K03005,K03006,K03007,K03008,K03009,K03010,K03011,K03012,K03013,K03014,K03015,K03016,K03017,K03018,K03019,K03020,K03021,K03022,K03023,K03024,K03025,…
	00250	Alanine, aspartate and glutamate metabolism	27	K00261,K00262,K00264,K00278,K00294,K00609,K00764,K00811,K00814,K00820,K00827,K00830,K01580,K01755,K01756,K01915,K01939,K01940,K01953,K01955,K01956,K13566,K14272,K14454,K14455,K16871,K17761
	00260	Glycine, serine and threonine metabolism	33	K00058,K00108,K00130,K00133,K00276,K00281,K00306,K00382,K00600,K00605,K00827,K00830,K00831,K00872,K00928,K01079,K01620,K01695,K01696,K01733,K01754,K01834,K02437,K06001,K12235,K12524,K14085,K14272,K15633,K15634,K15893,K15918,K15919
	00270	Cysteine and methionine metabolism	33	K00016,K00025,K00026,K00133,K00547,K00549,K00558,K00640,K00789,K00797,K00811,K00815,K00899,K00928,K01011,K01244,K01251,K01611,K01738,K01739,K01760,K01761,K01762,K05933,K08963,K08967,K09880,K12524,K13034,K14454,K14455,K16054,K17398
	00280	Valine, leucine and isoleucine degradation	20	K00020,K00128,K00140,K00166,K00167,K00249,K00253,K00382,K00626,K00826,K01640,K01641,K01968,K01969,K05605,K05607,K07513,K09699,K14085,K18660
	00290	Valine, leucine and isoleucine biosynthesis	10	K00052,K00053,K00826,K01649,K01652,K01653,K01687,K01703,K01704,K01754
	00300	Lysine biosynthesis	9	K00133,K00215,K00928,K01586,K01714,K01778,K10206,K12524,K14085
	00310	Lysine degradation	10	K00128,K00164,K00306,K00626,K00658,K11420,K11423,K11433,K14085,K14157
	00330	Arginine and proline metabolism	37	K00128,K00145,K00261,K00262,K00286,K00294,K00318,K00472,K00611,K00620,K00797,K00811,K00818,K00819,K00930,K01259,K01427,K01438,K01476,K01581,K01583,K01611,K01755,K01915,K01940,K10536,K12251,K12259,K12657,K13366,K13427,K14085,K14454,K14455,K14677,K14682,K17839
	00340	Histidine metabolism	11	K00013,K00128,K00765,K00817,K01590,K01663,K01693,K01814,K11755,K14085,K18649
	00350	Tyrosine metabolism	16	K00001,K00121,K00276,K00451,K00457,K00811,K00815,K00817,K01555,K01557,K01592,K01800,K07253,K14454,K14455,K15849
	00360	Phenylalanine metabolism	16	K00074,K00276,K00430,K00457,K00487,K00588,K00811,K00815,K00817,K01904,K07253,K10775,K11188,K14454,K14455,K15849
	00380	Tryptophan metabolism	10	K00128,K00164,K00626,K03781,K07408,K11816,K11820,K11821,K14085,K16903
	00400	Phenylalanine, tyrosine and tryptophan biosynthesis	22	K00766,K00800,K00811,K00815,K00817,K00891,K01609,K01626,K01657,K01695,K01696,K01735,K01736,K01817,K01850,K05359,K06001,K13832,K14454,K14455,K15227,K15849
	00410	beta-Alanine metabolism	16	K00128,K00140,K00207,K00249,K00276,K00797,K01431,K01464,K01578,K01580,K01918,K05605,K12259,K13366,K14085,K17839
	00430	Taurine and hypotaurine metabolism	3	K01580,K10712,K18592
	00440	Phosphonate and phosphinate metabolism	4	K00967,K00968,K00993,K06167
	00450	Selenocompound metabolism	9	K00384,K00549,K01739,K01760,K01761,K01874,K08247,K11717,K13811
	00460	Cyanoamino acid metabolism	10	K00600,K01188,K01455,K05349,K05350,K08248,K12153,K13034,K13035,K18592
	00471	D-Glutamine and D-glutamate metabolism	1	K00261
	00480	Glutathione metabolism	17	K00031,K00033,K00036,K00383,K00432,K00434,K00797,K00799,K01255,K01256,K01469,K01581,K01919,K01920,K10807,K10808,K18592
	00510	N-Glycan biosynthesis	31	K00721,K00726,K00729,K00736,K00737,K00902,K01001,K01228,K01230,K01231,K03842,K03843,K03844,K03845,K03846,K03847,K03848,K03849,K03850,K05546,K07151,K07252,K07432,K07441,K09658,K09659,K12666,K12667,K12668,K12669,K12670
	00513	Various types of N-glycan biosynthesis	22	K00726,K00736,K00753,K01230,K01231,K03714,K03842,K03843,K03844,K03845,K03846,K03847,K07151,K07432,K07441,K12666,K12667,K12668,K12669,K12670,K14412,K14413
	00514	Other types of O-glycan biosynthesis	4	K03691,K09667,K13667,K18134
	00532	Glycosaminoglycan biosynthesis - chondroitin sulfate / dermatan sulfate	2	K00734,K00771
	00534	Glycosaminoglycan biosynthesis - heparan sulfate / heparin	4	K00734,K00771,K02366,K02367
	00531	Glycosaminoglycan degradation	5	K01205,K07964,K10532,K12309,K12373
	00563	Glycosylphosphatidylinositol(GPI)-anchor biosynthesis	22	K03434,K03857,K03858,K03859,K03860,K03861,K05283,K05284,K05285,K05286,K05287,K05288,K05289,K05290,K05291,K05292,K05293,K05310,K07541,K07542,K09658,K11001
	00603	Glycosphingolipid biosynthesis - globo series	3	K01988,K07407,K12373
	00604	Glycosphingolipid biosynthesis - ganglio series	2	K12309,K12373
	00540	Lipopolysaccharide biosynthesis	6	K00677,K00748,K00979,K01627,K02527,K02535
	00550	Peptidoglycan biosynthesis	2	K01000,K02563
	00511	Other glycan degradation	9	K01190,K01191,K01206,K01227,K01444,K12309,K12373,K15923,K17108
	00730	Thiamine metabolism	8	K00878,K00949,K01662,K03146,K03147,K04487,K06928,K14153
	00740	Riboflavin metabolism	7	K00793,K00794,K00861,K11752,K14379,K14652,K18453
	00750	Vitamin B6 metabolism	7	K00275,K00831,K00868,K01733,K06215,K08681,K13248
	00760	Nicotinate and nicotinamide metabolism	11	K00278,K00763,K00767,K00858,K01081,K01240,K01950,K03517,K03787,K06210,K18551
	00770	Pantothenate and CoA biosynthesis	16	K00053,K00207,K00606,K00826,K00859,K01431,K01464,K01598,K01652,K01653,K01687,K01918,K01922,K02201,K06133,K09680
	00780	Biotin metabolism	8	K00059,K00208,K00652,K00833,K01012,K01942,K02372,K09458
	00785	Lipoic acid metabolism	2	K03644,K03801
	00790	Folate biosynthesis	11	K01113,K01307,K01495,K01633,K01930,K03635,K03639,K13941,K13950,K13998,K18482
	00670	One carbon pool by folate	9	K00297,K00600,K00602,K00604,K00605,K01433,K01934,K01938,K13998
	00830	Retinol metabolism	6	K00001,K00121,K07408,K07437,K11147,K11155
	00860	Porphyrin and chlorophyll metabolism	29	K00218,K00228,K00231,K00510,K01599,K01698,K01719,K01749,K01772,K01845,K01885,K02257,K02259,K02492,K02495,K03403,K03404,K03405,K03428,K04035,K04040,K08099,K08101,K10960,K13071,K13545,K13600,K13606,K18010
	00130	Ubiquinone and other terpenoid-quinone biosynthesis	19	K00457,K00487,K00591,K00815,K01661,K01904,K02548,K02552,K03183,K05928,K06125,K06126,K06127,K09833,K09834,K12501,K12502,K14759,K14760
	00900	Terpenoid backbone biosynthesis	29	K00021,K00099,K00587,K00626,K00787,K00869,K00919,K00938,K00991,K01597,K01641,K01662,K01770,K01823,K03526,K03527,K05356,K05906,K05954,K05955,K06013,K08658,K10960,K11778,K13789,K14066,K15889,K15891,K15892
	00902	Monoterpenoid biosynthesis	4	K07385,K15086,K15095,K18108
	00909	Sesquiterpenoid and triterpenoid biosynthesis	5	K00511,K00801,K15803,K15813,K15891
	00904	Diterpenoid biosynthesis	10	K04120,K04121,K04122,K04123,K04124,K04125,K05282,K13070,K16083,K17961
	00906	Carotenoid biosynthesis	19	K00514,K02291,K02293,K06443,K06444,K09835,K09837,K09838,K09839,K09840,K09841,K09842,K09843,K14593,K14595,K15744,K15746,K15747,K17911
	00905	Brassinosteroid biosynthesis	8	K09587,K09588,K09591,K12637,K12638,K12639,K12640,K15639
	00981	Insect hormone biosynthesis	1	K14985
	00908	Zeatin biosynthesis	4	K00279,K00791,K10760,K13495
	00903	Limonene and pinene degradation	2	K00128,K00517
	00281	Geraniol degradation	1	K01640
	01051	Biosynthesis of ansamycins	1	K00615
	00253	Tetracycline biosynthesis	3	K01961,K01962,K02160
	00523	Polyketide sugar unit biosynthesis	1	K12451
	01053	Biosynthesis of siderophore group nonribosomal peptides	1	K02552
	00940	Phenylpropanoid biosynthesis	18	K00083,K00430,K00487,K00588,K01188,K01904,K05349,K05350,K09753,K09754,K09755,K10775,K11188,K12355,K12356,K13065,K13066,K18368
	00945	Stilbenoid, diarylheptanoid and gingerol biosynthesis	5	K00487,K00517,K00588,K09754,K13065
	00941	Flavonoid biosynthesis	14	K00475,K00487,K00588,K00660,K01859,K05277,K05278,K05280,K08695,K09754,K13065,K13081,K13082,K13083
	00944	Flavone and flavonol biosynthesis	2	K05280,K13083
	00942	Anthocyanin biosynthesis	3	K12338,K12930,K17193
	00943	Isoflavonoid biosynthesis	2	K13258,K13260
	00901	Indole alkaloid biosynthesis	1	K08233
	00950	Isoquinoline alkaloid biosynthesis	7	K00276,K00811,K00815,K01592,K14454,K14455,K15849
	00960	Tropane, piperidine and pyridine alkaloid biosynthesis	8	K00276,K00811,K00815,K00817,K08081,K14454,K14455,K15849
	00232	Caffeine metabolism	2	K00106,K00365
	00965	Betalain biosynthesis	1	K15777
	00966	Glucosinolate biosynthesis	3	K11820,K11821,K12153
	00521	Streptomycin biosynthesis	4	K00844,K01092,K01835,K01858
	00524	Butirosin and neomycin biosynthesis	1	K00844
	00401	Novobiocin biosynthesis	2	K00815,K00817
	00254	Aflatoxin biosynthesis	1	K11262
	00362	Benzoate degradation	3	K00074,K00626,K07513
	00627	Aminobenzoate degradation	4	K00517,K01101,K01113,K01512
	00364	Fluorobenzoate degradation	1	K01061
	00625	Chloroalkane and chloroalkene degradation	3	K00001,K00121,K00128
	00361	Chlorocyclohexane and chlorobenzene degradation	2	K00224,K01061
	00623	Toluene degradation	1	K01061
	00643	Styrene degradation	3	K00451,K01555,K01800
	00351	DDT degradation	1	K00224
	00363	Bisphenol degradation	1	K00517
	00626	Naphthalene degradation	2	K00001,K00121
	00624	Polycyclic aromatic hydrocarbon degradation	2	K00224,K00517
	00980	Metabolism of xenobiotics by cytochrome P450	5	K00001,K00079,K00121,K00799,K07408
	00982	Drug metabolism - cytochrome P450	4	K00001,K00121,K00485,K00799
	00983	Drug metabolism - other enzymes	12	K00088,K00106,K00207,K00760,K00857,K00876,K01431,K01464,K01489,K01519,K01951,K13421
	03020	RNA polymerase	27	K02999,K03000,K03002,K03005,K03006,K03007,K03008,K03009,K03010,K03011,K03012,K03013,K03014,K03015,K03016,K03017,K03018,K03019,K03020,K03021,K03022,K03023,K03024,K03025,K03026,K03027,K14721
	03022	Basal transcription factors	30	K02202,K03120,K03122,K03123,K03124,K03125,K03126,K03127,K03128,K03129,K03130,K03131,K03132,K03133,K03134,K03135,K03136,K03137,K03138,K03139,K03141,K03142,K03143,K03144,K06634,K10842,K10843,K10844,K10845,K14649
	03040	Spliceosome	103	K03283,K06063,K09564,K09567,K10599,K11086,K11087,K11088,K11091,K11092,K11093,K11094,K11095,K11096,K11097,K11098,K11099,K11984,K12621,K12622,K12623,K12624,K12625,K12626,K12627,K12662,K12733,K12741,K12811,K12812,K12813,K12815,K12816,K12817,K12818,K12819,K12820,K12821,K12822,K12823,K12824,K12825,K12826,K12827,K12828,K12829,K12830,K12831,K12832,K12833,K12834,K12835,K12836,K12837,K12839,K12840,K12842,…
	03010	Ribosome	119	K02864,K02865,K02866,K02867,K02868,K02870,K02871,K02872,K02873,K02874,K02875,K02876,K02877,K02879,K02880,K02881,K02882,K02883,K02884,K02885,K02887,K02888,K02889,K02890,K02891,K02892,K02893,K02894,K02895,K02896,K02897,K02898,K02899,K02900,K02901,K02902,K02903,K02904,K02905,K02906,K02907,K02908,K02910,K02911,K02912,K02913,K02914,K02915,K02916,K02917,K02918,K02919,K02920,K02921,K02922,K02923,K02924,…
	00970	Aminoacyl-tRNA biosynthesis	26	K00604,K01866,K01867,K01868,K01869,K01870,K01872,K01873,K01874,K01875,K01876,K01880,K01881,K01883,K01885,K01886,K01887,K01889,K01890,K01892,K01893,K02433,K02434,K02435,K04567,K14164
	03013	RNA transport	98	K00784,K01164,K02516,K03113,K03231,K03236,K03237,K03238,K03239,K03240,K03241,K03242,K03243,K03245,K03246,K03247,K03248,K03249,K03250,K03251,K03252,K03253,K03254,K03257,K03259,K03260,K03262,K03537,K03538,K03539,K03680,K03754,K05019,K05749,K07562,K07936,K09291,K10577,K12160,K12812,K12875,K12876,K12877,K12878,K12879,K12880,K12881,K12882,K12883,K13025,K13114,K13126,K13130,K13137,K13151,K13171,K13174,…
	03015	mRNA surveillance pathway	49	K00565,K03265,K03267,K03456,K04354,K04382,K06100,K06269,K06965,K08873,K11583,K11584,K12812,K12875,K12876,K12877,K12881,K12882,K12883,K13025,K13114,K13126,K13171,K13917,K14294,K14324,K14325,K14326,K14327,K14328,K14376,K14396,K14397,K14398,K14399,K14400,K14401,K14402,K14403,K14404,K14405,K14406,K14407,K14408,K14409,K14411,K14416,K14962,K15542
	03008	Ribosome biogenesis in eukaryotes	57	K01164,K03097,K03115,K03264,K03537,K03538,K03539,K06943,K07178,K07179,K07562,K07936,K11108,K11128,K11129,K11130,K11131,K11883,K12619,K12845,K13288,K14290,K14521,K14525,K14536,K14537,K14538,K14539,K14544,K14545,K14546,K14548,K14549,K14550,K14552,K14553,K14554,K14555,K14556,K14557,K14558,K14559,K14560,K14561,K14563,K14564,K14565,K14566,K14567,K14568,K14569,K14570,K14571,K14572,K14573,K14574,K18532
	03060	Protein export	26	K03070,K03100,K03104,K03105,K03106,K03107,K03108,K03109,K03110,K03116,K03118,K03217,K07342,K09481,K09490,K09540,K09647,K09648,K10956,K12272,K12275,K12946,K12947,K12948,K13280,K13431
	04141	Protein processing in endoplasmic reticulum	77	K01228,K01230,K01456,K03094,K03237,K03283,K03347,K03868,K04079,K04523,K04554,K05546,K06689,K07151,K07342,K07765,K07953,K08054,K08057,K08288,K08653,K08852,K09481,K09486,K09487,K09490,K09503,K09517,K09518,K09523,K09540,K09561,K09562,K09580,K09584,K10084,K10085,K10088,K10575,K10578,K10597,K10601,K10636,K10661,K10666,K10839,K10950,K10956,K11718,K11863,K12275,K12666,K12667,K12668,K12669,K12670,K13249,…
	04130	SNARE interactions in vesicular transport	18	K08486,K08488,K08489,K08490,K08492,K08493,K08495,K08496,K08497,K08498,K08503,K08504,K08505,K08506,K08507,K08515,K08516,K08517
	04120	Ubiquitin mediated proteolysis	59	K03094,K03178,K03347,K03348,K03349,K03350,K03351,K03352,K03353,K03354,K03355,K03357,K03358,K03363,K03364,K03868,K03869,K03872,K03873,K03875,K04506,K04554,K04649,K04706,K06688,K06689,K09561,K10140,K10143,K10144,K10260,K10570,K10571,K10573,K10575,K10576,K10577,K10578,K10579,K10580,K10581,K10583,K10588,K10589,K10590,K10591,K10592,K10597,K10598,K10599,K10601,K10606,K10609,K10610,K10684,K10685,K10686,…
	04122	Sulfur relay system	9	K00566,K01011,K03635,K03639,K04487,K11996,K12161,K14168,K14169
	03050	Proteasome	35	K02725,K02726,K02727,K02728,K02729,K02730,K02731,K02732,K02734,K02735,K02736,K02737,K02738,K02739,K03028,K03029,K03030,K03031,K03032,K03033,K03035,K03036,K03037,K03038,K03039,K03061,K03062,K03063,K03064,K03065,K03066,K06699,K06700,K10881,K11599
	03018	RNA degradation	49	K00962,K01148,K01689,K03514,K03654,K03678,K03679,K03681,K04043,K04077,K07573,K10643,K11600,K12580,K12581,K12585,K12586,K12587,K12589,K12590,K12591,K12592,K12593,K12598,K12599,K12600,K12602,K12603,K12604,K12605,K12606,K12607,K12608,K12611,K12613,K12614,K12616,K12617,K12619,K12620,K12621,K12622,K12623,K12624,K12625,K12626,K12627,K13126,K14442
	03030	DNA replication	32	K02209,K02210,K02212,K02320,K02321,K02324,K02325,K02326,K02327,K02328,K02335,K02540,K02541,K02542,K02684,K02685,K03111,K03504,K03505,K04799,K04802,K07466,K10739,K10740,K10742,K10743,K10744,K10745,K10747,K10754,K10755,K10756
	03410	Base excision repair	27	K01142,K01246,K01247,K02324,K02325,K02326,K02327,K02328,K02335,K03504,K03505,K03512,K03575,K03648,K03652,K03660,K04799,K04802,K10563,K10569,K10747,K10772,K10773,K10798,K10801,K10802,K10803
	03420	Nucleotide excision repair	37	K02202,K02324,K02325,K02326,K02327,K02328,K02335,K03141,K03142,K03143,K03144,K03504,K03505,K03868,K04802,K06634,K07466,K10140,K10570,K10609,K10610,K10739,K10740,K10747,K10754,K10755,K10756,K10838,K10839,K10841,K10842,K10843,K10844,K10845,K10846,K10848,K10849
	03430	Mismatch repair	21	K02327,K02328,K03111,K03504,K03505,K04802,K07456,K07466,K08734,K08735,K08736,K08737,K08739,K10739,K10740,K10746,K10747,K10754,K10755,K10756,K10858
	03440	Homologous recombination	27	K02327,K02328,K02335,K03111,K03165,K03504,K03505,K03553,K03655,K04482,K07466,K08775,K08991,K10739,K10740,K10865,K10866,K10867,K10869,K10870,K10871,K10875,K10879,K10880,K10881,K10882,K10901
	03450	Non-homologous end-joining	8	K03512,K04799,K10777,K10865,K10866,K10884,K10885,K10886
	03460	Fanconi anemia pathway	33	K02350,K03165,K03509,K03511,K03515,K04482,K06640,K07466,K08734,K08775,K08991,K10606,K10739,K10740,K10848,K10849,K10858,K10870,K10882,K10891,K10895,K10896,K10901,K10990,K11137,K11511,K13960,K15078,K15360,K15361,K15362,K15363,K15365
	02010	ABC transporters	6	K05643,K05656,K05658,K05663,K05666,K05674
	03070	Bacterial secretion system	6	K03070,K03106,K03110,K03116,K03118,K03217
	02020	Two-component system	9	K00411,K00412,K00413,K00626,K01113,K01915,K02259,K08738,K10255
	04014	Ras signaling pathway	11	K01047,K01115,K02183,K04368,K04371,K04392,K04536,K05208,K07889,K10632,K17637
	04015	Rap1 signaling pathway	6	K02183,K04368,K04371,K04392,K05208,K05759
	04010	MAPK signaling pathway	10	K03283,K04368,K04371,K04373,K04392,K04424,K04457,K04459,K04460,K06268
	04013	MAPK signaling pathway - fly	2	K04368,K04371
	04011	MAPK signaling pathway - yeast	2	K01759,K09291
	04012	ErbB signaling pathway	5	K03083,K04368,K04371,K04688,K07203
	04310	Wnt signaling pathway	16	K03083,K03094,K03097,K03115,K03347,K03868,K04392,K04498,K04499,K04505,K04506,K04507,K04508,K04512,K06268,K10151
	04330	Notch signaling pathway	8	K04498,K04505,K06062,K06063,K06066,K06067,K06170,K06171
	04340	Hedgehog signaling pathway	4	K02218,K03083,K06228,K08959
	04350	TGF-beta signaling pathway	10	K03094,K03347,K03456,K03868,K04371,K04382,K04498,K04681,K04683,K04688
	04390	Hippo signaling pathway	9	K03083,K03456,K04354,K04382,K06269,K06630,K06685,K08959,K10151
	04391	Hippo signaling pathway - fly	6	K03456,K04354,K04382,K06630,K06685,K16675
	04370	VEGF signaling pathway	5	K04368,K04371,K04392,K04718,K06268
	04630	Jak-STAT signaling pathway	3	K04498,K04706,K10151
	04064	NF-kappa B signaling pathway	6	K03097,K03115,K04728,K04733,K05399,K10577
	04668	TNF signaling pathway	4	K04368,K04371,K15637,K17065
	04066	HIF-1 signaling pathway	16	K00134,K00161,K00162,K00844,K01103,K01689,K02991,K03259,K03868,K03872,K03873,K04368,K04371,K04498,K04688,K07203
	04068	FoxO signaling pathway	19	K01110,K02206,K03781,K03875,K04368,K04371,K04498,K04564,K04728,K05868,K06276,K07198,K07199,K07200,K08336,K08341,K10151,K11434,K11838
	04020	Calcium signaling pathway	8	K02183,K04718,K05208,K05853,K05857,K05863,K06268,K15040
	04070	Phosphatidylinositol signaling system	19	K00888,K00889,K00901,K00913,K00914,K00915,K00921,K00981,K00999,K01092,K01099,K01106,K01110,K02183,K05857,K10047,K10572,K15422,K18649
	04024	cAMP signaling pathway	9	K00232,K01115,K02183,K04368,K04371,K04392,K04498,K05208,K06269
	04022	cGMP-PKG signaling pathway	8	K02183,K04368,K04371,K05853,K05863,K06268,K06269,K15040
	04151	PI3K-Akt signaling pathway	25	K01110,K02206,K02991,K03083,K03259,K03456,K04079,K04354,K04368,K04371,K04382,K04392,K04536,K04688,K06276,K06630,K07198,K07203,K07204,K08266,K09420,K09487,K10151,K11583,K11584
	04152	AMPK signaling pathway	26	K00021,K00507,K00850,K01103,K01578,K03234,K03456,K03841,K04354,K04382,K04688,K06276,K06627,K07198,K07199,K07200,K07203,K07204,K07297,K07359,K07877,K07901,K08272,K11262,K11583,K11584
	04150	mTOR signaling pathway	13	K01110,K02991,K03259,K04371,K04373,K04688,K06276,K07198,K07203,K07204,K08266,K08269,K08272
	04075	Plant hormone signal transduction	40	K12126,K13415,K13416,K13422,K13449,K13463,K13464,K13946,K14431,K14432,K14484,K14485,K14486,K14487,K14488,K14489,K14490,K14491,K14492,K14493,K14494,K14495,K14496,K14497,K14498,K14499,K14500,K14502,K14503,K14504,K14505,K14506,K14508,K14509,K14510,K14512,K14513,K14514,K14515,K14516
	04080	Neuroactive ligand-receptor interaction	2	K05208,K05770
	04144	Endocytosis	41	K00889,K01115,K01528,K03283,K04646,K07889,K07897,K07904,K07937,K09526,K10591,K11824,K11826,K11827,K11866,K12183,K12184,K12185,K12188,K12189,K12190,K12191,K12192,K12193,K12194,K12195,K12196,K12197,K12198,K12199,K12200,K12471,K12479,K12483,K12486,K12489,K12492,K12493,K15053,K18442,K18443
	04145	Phagosome	28	K00914,K00921,K02144,K02145,K02146,K02147,K02148,K02149,K02150,K02151,K02152,K02153,K02154,K02155,K03661,K04392,K07342,K07374,K07375,K07889,K07897,K08054,K08057,K08488,K08492,K08517,K09481,K10956
	04142	Lysosome	34	K01052,K01074,K01205,K01363,K01366,K01369,K01373,K01444,K02144,K02146,K02154,K02155,K03661,K04646,K05656,K06129,K10532,K12309,K12347,K12373,K12382,K12385,K12386,K12391,K12392,K12393,K12394,K12396,K12397,K12398,K12399,K12400,K12402,K12403
	04146	Peroxisome	35	K00031,K00106,K00232,K00306,K00830,K00869,K01578,K01640,K01897,K03781,K04564,K04565,K06664,K07513,K11147,K11517,K12261,K12663,K13237,K13335,K13336,K13337,K13338,K13339,K13341,K13342,K13343,K13344,K13345,K13346,K13347,K13348,K13354,K13356,K17879
	04140	Regulation of autophagy	15	K00914,K07198,K08269,K08331,K08332,K08333,K08334,K08336,K08337,K08339,K08341,K08342,K08343,K17888,K17890
	04810	Regulation of actin cytoskeleton	18	K00889,K00921,K04368,K04371,K04392,K05749,K05750,K05752,K05754,K05755,K05756,K05757,K05758,K05759,K05765,K05766,K05768,K06269
	04110	Cell cycle	60	K02178,K02180,K02202,K02206,K02209,K02210,K02212,K02213,K02214,K02365,K02537,K02540,K02541,K02542,K02603,K02604,K02605,K02606,K02607,K02608,K03083,K03094,K03347,K03348,K03349,K03350,K03351,K03352,K03353,K03354,K03355,K03357,K03358,K03363,K03364,K03868,K03875,K04498,K04681,K04683,K04728,K04802,K05868,K06067,K06620,K06627,K06628,K06630,K06632,K06634,K06636,K06638,K06640,K06669,K06670,K06671,K08866,…
	04111	Cell cycle - yeast	53	K02178,K02180,K02209,K02210,K02212,K02213,K02214,K02219,K02365,K02516,K02537,K02540,K02541,K02542,K02603,K02604,K02605,K02606,K02607,K02608,K02830,K03094,K03347,K03348,K03349,K03350,K03351,K03352,K03353,K03354,K03355,K03357,K03358,K03363,K03364,K03456,K03868,K04354,K04382,K06628,K06636,K06662,K06669,K06670,K06671,K06672,K06674,K06675,K06676,K06677,K06678,K06685,K08866
	04112	Cell cycle - Caulobacter	5	K01338,K01358,K02563,K03531,K03544
	04113	Meiosis - yeast	41	K02178,K02209,K02210,K02212,K02213,K02214,K02365,K02537,K02540,K02541,K02542,K02603,K02604,K02605,K02606,K02607,K02608,K02830,K03348,K03349,K03350,K03351,K03352,K03353,K03354,K03355,K03357,K03358,K03363,K03456,K04382,K06269,K06628,K06636,K06662,K06669,K06671,K10872,K10878,K11584,K12761
	04114	Oocyte meiosis	32	K02178,K02183,K02206,K02365,K02537,K03094,K03347,K03348,K03349,K03350,K03351,K03352,K03353,K03354,K03355,K03357,K03358,K03363,K03456,K03868,K04368,K04371,K04373,K04382,K06268,K06269,K06630,K06636,K06669,K11584,K12456,K13728
	04210	Apoptosis	4	K04728,K04733,K06268,K08738
	04115	p53 signaling pathway	13	K01110,K02206,K04506,K04728,K05868,K06640,K08738,K10134,K10140,K10143,K10144,K10151,K10808
	04510	Focal adhesion	8	K01110,K03083,K04368,K04371,K04392,K06269,K06276,K10151
	04520	Adherens junction	6	K03097,K03115,K04371,K04392,K04498,K06085
	04530	Tight junction	10	K01110,K03097,K03115,K03456,K04354,K04382,K04424,K06100,K06110,K06111
	04540	Gap junction	5	K04368,K04371,K07374,K07375,K08959
	04550	Signaling pathways regulating pluripotency of stem cells	5	K03083,K04368,K04371,K11138,K14439
	04611	Platelet activation	2	K04371,K06269
	04620	Toll-like receptor signaling pathway	5	K04368,K04371,K04392,K04733,K05399
	04621	NOD-like receptor signaling pathway	4	K04079,K04371,K09487,K12795
	04622	RIG-I-like receptor signaling pathway	6	K00863,K08336,K08339,K09578,K11594,K12655
	04623	Cytosolic DNA-sensing pathway	16	K03007,K03009,K03013,K03014,K03016,K03018,K03019,K03020,K03021,K03022,K03023,K03024,K03025,K03026,K03027,K14721
	04650	Natural killer cell mediated cytotoxicity	4	K04368,K04371,K04392,K06268
	04612	Antigen processing and presentation	11	K01363,K01369,K03283,K04079,K08054,K08057,K08059,K08064,K08065,K08066,K09489
	04660	T cell receptor signaling pathway	5	K03083,K04368,K04371,K06268,K06276
	04662	B cell receptor signaling pathway	5	K03083,K04368,K04371,K04392,K06268
	04664	Fc epsilon RI signaling pathway	4	K04368,K04371,K04392,K06276
	04666	Fc gamma R-mediated phagocytosis	14	K00889,K01115,K04368,K04371,K04392,K04688,K04718,K05754,K05755,K05756,K05757,K05758,K05765,K05768
	04670	Leukocyte transendothelial migration	1	K04392
	04062	Chemokine signaling pathway	5	K03083,K04368,K04371,K04392,K04536
	04911	Insulin secretion	1	K18211
	04910	Insulin signaling pathway	20	K00688,K00844,K02183,K02991,K03083,K03259,K03841,K04368,K04371,K04688,K06269,K06276,K07192,K07195,K07198,K07199,K07200,K07203,K07204,K11262
	04920	Adipocytokine signaling pathway	7	K01897,K07198,K07199,K07200,K07203,K07297,K07359
	03320	PPAR signaling pathway	9	K00232,K00249,K00507,K00864,K01897,K06276,K07513,K08762,K08770
	04912	GnRH signaling pathway	4	K01115,K02183,K04368,K04371
	04913	Ovarian steroidogenesis	1	K07408
	04915	Estrogen signaling pathway	7	K02183,K03283,K04079,K04368,K04371,K09487,K09571
	04914	Progesterone-mediated oocyte maturation	23	K02178,K02206,K02537,K03348,K03349,K03350,K03351,K03352,K03353,K03354,K03355,K03357,K03358,K03364,K04079,K04368,K04371,K04373,K05868,K06627,K06638,K12456,K13728
	04917	Prolactin signaling pathway	5	K00965,K03083,K04368,K04371,K10151
	04921	Oxytocin signaling pathway	11	K02183,K03234,K04368,K04371,K06268,K06269,K07198,K07199,K07200,K07359,K08794
	04918	Thyroid hormone synthesis	5	K00383,K00432,K08054,K09487,K09490
	04919	Thyroid hormone signaling pathway	16	K01114,K03083,K04368,K04371,K04498,K04650,K05857,K06062,K06067,K06276,K07203,K11644,K15133,K15156,K15164,K15170
	04916	Melanogenesis	5	K02183,K03083,K04368,K04371,K04498
	04614	Renin-angiotensin system	1	K01392
	04260	Cardiac muscle contraction	11	K00411,K00412,K00413,K00416,K00417,K00419,K02256,K02261,K02265,K02266,K02267
	04261	Adrenergic signaling in cardiomyocytes	8	K02183,K03456,K04354,K04371,K04382,K06269,K11583,K11584
	04270	Vascular smooth muscle contraction	5	K01047,K02183,K04368,K04371,K06269
	04970	Salivary secretion	1	K02183
	04971	Gastric acid secretion	1	K02183
	04972	Pancreatic secretion	5	K01047,K04392,K05853,K07901,K07904
	04976	Bile secretion	4	K00021,K05658,K05666,K09866
	04973	Carbohydrate digestion and absorption	2	K00844,K01176
	04974	Protein digestion and absorption	3	K01278,K01285,K14207
	04975	Fat digestion and absorption	4	K01047,K11155,K14455,K14457
	04977	Vitamin digestion and absorption	1	K14617
	04978	Mineral absorption	6	K00510,K00522,K07213,K12347,K14685,K14686
	04962	Vasopressin-regulated water reabsorption	6	K06027,K07889,K07904,K09866,K10418,K12462
	04960	Aldosterone-regulated sodium reabsorption	2	K04371,K06276
	04961	Endocrine and other factor-regulated calcium reabsorption	6	K01528,K04646,K07904,K11824,K11826,K11827
	04964	Proximal tubule bicarbonate reclamation	2	K00025,K00261
	04966	Collecting duct acid secretion	11	K02145,K02146,K02147,K02148,K02149,K02150,K02151,K02152,K02153,K02154,K02155
	04724	Glutamatergic synapse	7	K01115,K01915,K04371,K04536,K05208,K06268,K14207
	04727	GABAergic synapse	8	K01580,K01915,K04536,K06027,K08341,K14207,K15015,K15376
	04725	Cholinergic synapse	3	K04368,K04371,K04536
	04728	Dopaminergic synapse	9	K02183,K03083,K03456,K04354,K04382,K04536,K06269,K11583,K11584
	04726	Serotonergic synapse	3	K04368,K04371,K04536
	04720	Long-term potentiation	8	K02183,K04368,K04371,K04373,K04498,K05208,K06268,K06269
	04730	Long-term depression	4	K03456,K04368,K04371,K04382
	04723	Retrograde endocannabinoid signaling	3	K04371,K04536,K15015
	04721	Synaptic vesicle cycle	24	K01528,K02144,K02145,K02146,K02147,K02148,K02149,K02150,K02151,K02152,K02153,K02154,K02155,K03661,K04646,K06027,K08486,K11824,K11826,K11827,K15015,K15292,K15296,K18211
	04722	Neurotrophin signaling pathway	11	K02183,K03083,K04368,K04371,K04373,K04392,K04505,K04733,K06276,K06630,K12462
	04744	Phototransduction	2	K02183,K04536
	04745	Phototransduction - fly	1	K02183
	04740	Olfactory transduction	1	K02183
	04742	Taste transduction	1	K04536
	04750	Inflammatory mediator regulation of TRP channels	2	K02183,K06269
	04320	Dorso-ventral axis formation	3	K02184,K04368,K04371
	04360	Axon guidance	5	K03083,K04371,K04392,K05765,K06268
	04380	Osteoclast differentiation	5	K04368,K04371,K04392,K06268,K14379
	04710	Circadian rhythm	8	K02295,K03094,K03347,K03868,K07198,K07199,K07200,K08959
	04713	Circadian entrainment	4	K02183,K04371,K04536,K05208
	04711	Circadian rhythm - fly	1	K03083
	04712	Circadian rhythm - plant	22	K00660,K03097,K03115,K10143,K12115,K12116,K12118,K12119,K12120,K12121,K12124,K12125,K12126,K12127,K12129,K12130,K12133,K16166,K16221,K16223,K16240,K16241
	04626	Plant-pathogen interaction	30	K00864,K02183,K04079,K04368,K05391,K09487,K12795,K13412,K13413,K13414,K13416,K13420,K13422,K13424,K13425,K13426,K13427,K13428,K13429,K13430,K13447,K13448,K13449,K13456,K13457,K13458,K13459,K13462,K13463,K13464
	05200	Pathways in cancer	28	K01110,K01679,K02206,K02219,K03083,K03868,K03872,K03873,K03875,K04079,K04368,K04371,K04392,K04482,K04498,K04536,K06067,K06228,K06620,K07203,K08734,K08735,K08736,K08737,K08738,K08775,K09291,K09487
	05230	Central carbon metabolism in cancer	12	K00036,K00161,K00162,K00844,K00850,K00873,K01110,K01834,K04368,K04371,K07203,K11416
	05202	Transcriptional misregulation in cancer	12	K04650,K04728,K06067,K10151,K11253,K11644,K12823,K13098,K13105,K15188,K15622,K15627
	05206	MicroRNAs in cancer	15	K00558,K01110,K04368,K04498,K04728,K05658,K06620,K07203,K07204,K10151,K10577,K11430,K11592,K13863,K17398
	05205	Proteoglycans in cancer	10	K02991,K04368,K04371,K04392,K04688,K06269,K06276,K07203,K07964,K12823
	05204	Chemical carcinogenesis	4	K00079,K00121,K00799,K07408
	05203	Viral carcinogenesis	40	K00873,K02146,K02206,K03062,K03120,K03122,K03123,K03124,K03136,K03137,K03141,K03142,K03143,K03144,K03363,K03875,K04371,K04392,K04498,K04681,K05768,K06062,K06063,K06067,K06627,K06630,K06638,K10151,K10610,K10691,K11252,K11254,K11407,K11418,K11594,K11643,K11838,K15305,K15306,K15979
	05210	Colorectal cancer	9	K03083,K04368,K04371,K04392,K08734,K08735,K08736,K08737,K08738
	05212	Pancreatic cancer	6	K04368,K04371,K04392,K04482,K06620,K08775
	05214	Glioma	6	K01110,K02183,K04368,K04371,K06620,K07203
	05216	Thyroid cancer	3	K04368,K04371,K09291
	05221	Acute myeloid leukemia	4	K04368,K04371,K04688,K07203
	05220	Chronic myeloid leukemia	4	K04368,K04371,K06067,K06620
	05217	Basal cell carcinoma	2	K03083,K06228
	05218	Melanoma	4	K01110,K04368,K04371,K06620
	05211	Renal cell carcinoma	8	K01679,K03868,K03872,K03873,K04368,K04371,K04392,K04498
	05219	Bladder cancer	3	K04368,K04371,K06620
	05215	Prostate cancer	11	K01110,K02206,K03083,K04079,K04368,K04371,K04498,K06276,K06620,K07203,K09487
	05213	Endometrial cancer	6	K01110,K03083,K04368,K04371,K06276,K08734
	05222	Small cell lung cancer	7	K01110,K01522,K02206,K02219,K03875,K06620,K08738
	05223	Non-small cell lung cancer	5	K01522,K04368,K04371,K06276,K06620
	05322	Systemic lupus erythematosus	8	K11086,K11087,K11088,K11090,K11251,K11252,K11253,K11254
	05323	Rheumatoid arthritis	14	K02144,K02145,K02146,K02147,K02148,K02149,K02150,K02151,K02152,K02153,K02154,K02155,K03661,K14379
	05340	Primary immunodeficiency	2	K01488,K03648
	05010	Alzheimer's disease	56	K00134,K00234,K00235,K00411,K00412,K00413,K00416,K00417,K00419,K01408,K02126,K02128,K02132,K02133,K02134,K02135,K02136,K02137,K02138,K02183,K02256,K02261,K02265,K02266,K02267,K03083,K03934,K03935,K03937,K03938,K03940,K03941,K03942,K03943,K03945,K03946,K03949,K03950,K03952,K03953,K03955,K03963,K03965,K03966,K04371,K04505,K04532,K05208,K05853,K06170,K06171,K06268,K08738,K08852,K11352,K11353
	05012	Parkinson's disease	49	K00234,K00235,K00411,K00412,K00413,K00416,K00417,K00419,K02126,K02128,K02132,K02133,K02134,K02135,K02136,K02137,K02138,K02256,K02261,K02265,K02266,K02267,K03178,K03934,K03935,K03937,K03938,K03940,K03941,K03942,K03943,K03945,K03946,K03949,K03950,K03952,K03953,K03955,K03963,K03965,K03966,K04554,K05863,K08738,K10575,K10578,K11352,K11353,K15040
	05014	Amyotrophic lateral sclerosis (ALS)	8	K03781,K04392,K04565,K04569,K05208,K06268,K08738,K11518
	05016	Huntington's disease	69	K00234,K00235,K00411,K00412,K00413,K00416,K00417,K00419,K02126,K02128,K02132,K02133,K02134,K02135,K02136,K02137,K02138,K02256,K02261,K02265,K02266,K02267,K03006,K03007,K03008,K03009,K03010,K03011,K03012,K03013,K03014,K03015,K03016,K03017,K03120,K03129,K03934,K03935,K03937,K03938,K03940,K03941,K03942,K03943,K03945,K03946,K03949,K03950,K03952,K03953,K03955,K03963,K03965,K03966,K04498,K04564,K04565,…
	05020	Prion diseases	5	K04368,K04371,K04565,K09490,K09553
	05030	Cocaine addiction	1	K05208
	05031	Amphetamine addiction	4	K02183,K05208,K06268,K06269
	05032	Morphine addiction	2	K04536,K15015
	05033	Nicotine addiction	2	K05208,K15015
	05034	Alcoholism	15	K02183,K04368,K04371,K04536,K05208,K06067,K06269,K07359,K11251,K11252,K11253,K11254,K11303,K11407,K11418
	05410	Hypertrophic cardiomyopathy (HCM)	3	K07198,K07199,K07200
	05416	Viral myocarditis	3	K03260,K04392,K08738
	04940	Type I diabetes mellitus	2	K01580,K04077
	04930	Type II diabetes mellitus	4	K00844,K00873,K04371,K07203
	04932	Non-alcoholic fatty liver disease (NAFLD)	42	K00234,K00235,K00411,K00412,K00413,K00416,K00417,K00419,K02256,K02261,K02265,K02266,K02267,K03083,K03237,K03934,K03935,K03937,K03938,K03940,K03941,K03942,K03943,K03945,K03946,K03949,K03950,K03952,K03953,K03955,K03963,K03965,K03966,K04392,K07198,K07199,K07200,K07297,K08738,K08852,K11352,K11353
	05110	Vibrio cholerae infection	19	K02144,K02145,K02146,K02147,K02148,K02149,K02150,K02151,K02152,K02153,K02154,K02155,K03661,K07342,K07937,K09481,K10949,K10950,K10956
	05120	Epithelial cell signaling in Helicobacter pylori infection	14	K02144,K02145,K02146,K02147,K02148,K02149,K02150,K02151,K02152,K02153,K02154,K02155,K03661,K04392
	05130	Pathogenic Escherichia coli infection	8	K05754,K05755,K05756,K05757,K05758,K07374,K07375,K11294
	05132	Salmonella infection	10	K04371,K04392,K05399,K05754,K05755,K05756,K05757,K05758,K05759,K07897
	05131	Shigellosis	11	K04371,K04392,K05754,K05755,K05756,K05757,K05758,K05759,K08339,K12836,K13728
	05133	Pertussis	4	K02183,K04371,K04733,K05765
	05134	Legionellosis	12	K03231,K03233,K03283,K03596,K04077,K07874,K07937,K07953,K08517,K08738,K13525,K14416
	05152	Tuberculosis	21	K00914,K02144,K02146,K02154,K02155,K02183,K03661,K04043,K04077,K04371,K04498,K04718,K04733,K05399,K06268,K07889,K07897,K08064,K08065,K08066,K08738
	05100	Bacterial invasion of epithelial cells	9	K01528,K04392,K04646,K05754,K05755,K05756,K05757,K05758,K13728
	05166	HTLV-I infection	45	K00787,K02180,K02324,K02325,K02326,K02327,K02328,K02537,K03083,K03120,K03348,K03349,K03350,K03351,K03352,K03353,K03354,K03355,K03357,K03358,K03363,K03504,K03505,K04498,K04728,K04802,K05770,K05863,K06062,K06268,K06620,K06640,K07936,K08054,K08057,K08065,K08874,K09420,K10151,K11126,K14290,K15040,K15304,K15305,K15306
	05162	Measles	13	K02206,K03083,K03097,K03115,K03237,K03247,K03283,K04733,K10144,K10151,K14753,K14754,K16196
	05164	Influenza A	19	K00787,K03083,K03237,K03283,K04368,K04371,K04498,K04733,K08738,K09523,K12812,K14290,K14297,K14298,K14396,K14404,K14754,K15047,K16196
	05161	Hepatitis B	12	K01110,K02206,K04368,K04371,K04498,K04802,K06620,K06627,K08738,K10140,K10610,K11594
	05160	Hepatitis C	10	K03083,K03237,K03250,K03456,K04354,K04371,K04382,K04706,K06276,K16196
	05168	Herpes simplex infection	28	K02206,K03006,K03094,K03097,K03115,K03120,K03127,K03129,K03130,K03131,K03133,K03134,K03237,K03347,K03875,K04498,K06269,K08738,K11674,K11838,K12881,K12890,K12891,K12893,K12896,K14840,K15414,K16196
	05169	Epstein-Barr virus infection	64	K01510,K02206,K03006,K03007,K03008,K03009,K03010,K03011,K03012,K03013,K03014,K03015,K03016,K03017,K03018,K03019,K03020,K03021,K03022,K03023,K03024,K03025,K03026,K03027,K03028,K03029,K03030,K03031,K03032,K03033,K03035,K03036,K03037,K03038,K03039,K03061,K03062,K03063,K03064,K03065,K03066,K03083,K03097,K03115,K03120,K03124,K03136,K03137,K03283,K03875,K04498,K06063,K06067,K06627,K06630,K07936,K10591,…
	05146	Amoebiasis	4	K01476,K07889,K07897,K13963
	05145	Toxoplasmosis	6	K03283,K04371,K04733,K06276,K08738,K13412
	05140	Leishmaniasis	3	K01404,K04371,K04733
	05142	Chagas disease (American trypanosomiasis)	7	K01354,K03456,K04354,K04371,K04382,K04733,K08057
	05143	African trypanosomiasis	3	K01354,K01392,K01404
