# Supplementary material for: Transcriptome Analysis Identifies Candidate Genes Related to Triacylglycerol and Pigment Biosynthesis and Photoperiodic Flowering in the Ornamental and Oil-Producing Plant, Camellia reticulata (Theaceae)
Source: Front Plant Sci. 2016 Feb 23;7:163. doi: 10.3389/fpls.2016.00163 (PMC4763035; doi:10.3389/fpls.2016.00163)
Supplement: Supplementary Table 8 — List of SSR motifs and their frequencies in the unigenes of C. reticulata. [file Table8.XLS]

## Sheet: SSR_info
ID	SSR no.	SSR type	SSR*	Size	Start	End
CRD_FL_c23698_g1_i1	1	p2	(TA)6	12	528	539
CRD_FL_c23698_g1_i1	2	p4	(TAAT)3	12	822	833
CRD_FL_c23698_g1_i1	3	p2	(TA)6	12	962	973
CRD_FB_c38967_g1_i1	1	p2	(CT)7	14	77	90
CRD_FB_c10670_g1_i2	1	p2	(CT)9	18	519	536
CRD_FB_c10741_g1_i1	1	p2	(TA)9	18	3434	3451
CRD_FB_c10758_g1_i1	1	p3	(CGA)4	12	317	328
CRD_FB_c10758_g1_i1	2	p3	(GGA)6	18	603	620
CRD_FB_c10758_g1_i1	3	p6	(GGAATG)3	18	835	852
CRD_FB_c10758_g1_i1	4	p3	(CAA)4	12	979	990
CRD_FB_c10873_g1_i2	1	p3	(AAG)6	18	174	191
CRD_FB_c11428_g1_i1	1	p3	(CTG)4	12	556	567
CRD_FB_c11920_g1_i1	1	c*	(AG)7(GGGAAT)3*	31	131	161
CRD_FB_c11920_g1_i1	2	p4	(TTCT)3	12	1830	1841
CRD_FB_c13176_g1_i1	1	p2	(TC)10	20	1	20
CRD_FB_c13176_g1_i1	2	p6	(CCCTAA)3	18	322	339
CRD_FB_c13213_g1_i1	1	p2	(AG)6	12	63	74
CRD_FB_c13890_g1_i1	1	p4	(TTTC)4	16	2432	2447
CRD_FB_c14937_g1_i1	1	c	(CCACT)3gttataaacccccttcaccgactgctccttcctacacacctctccggcaagcc(CT)7cctcccccctttgatacagatctccaatggcggccaccaccgccaaactcaccattttcactctcctaattctcttccactactatcaccacccagtc(TCT)4	192	95	286
CRD_FB_c14987_g2_i1	1	p2	(CT)7	14	67	80
CRD_FB_c14987_g2_i1	2	c	(CT)10tcctc(CT)6	37	329	365
CRD_FB_c15097_g1_i1	1	p2	(GA)6	12	514	525
CRD_FB_c16321_g1_i1	1	p6	(GTTGCA)3	18	1430	1447
CRD_FB_c1677_g1_i1	1	p3	(CTC)6	18	19	36
CRD_FB_c1677_g1_i1	2	p6	(TTGTTT)3	18	699	716
CRD_FB_c19038_g1_i1	1	p2	(AT)9	18	73	90
CRD_FB_c19038_g1_i1	2	p6	(TGGGTG)5	30	758	787
CRD_FB_c19231_g1_i1	1	p3	(GAA)7	21	137	157
CRD_FB_c19333_g1_i1	1	p5	(CACCA)4	20	94	113
CRD_FB_c19979_g1_i1	1	p2	(AG)8	16	142	157
CRD_FB_c20100_g1_i1	1	p2	(TC)8	16	1614	1629
CRD_FB_c20339_g1_i1	1	p2	(GA)8	16	71	86
CRD_FB_c20408_g1_i1	1	p2	(GA)10	20	1	20
CRD_FB_c20408_g1_i1	2	p3	(CTT)5	15	1355	1369
CRD_FB_c20524_g1_i1	1	p2	(CT)6	12	1	12
CRD_FB_c20524_g1_i1	2	c	(TCC)4gaacggttcgtcgtgaagccggtctgtacttctagatgcttcttcagctcac(CT)7	78	347	424
CRD_FB_c20524_g1_i1	3	p3	(TCC)4	12	759	770
CRD_FB_c20534_g1_i1	1	p2	(AT)7	14	9	22
CRD_FB_c20535_g1_i1	1	p5	(AATAA)3	15	15	29
CRD_FB_c20535_g1_i1	2	c	(CTT)5cccccgaggaacatgaggtgcgccacaaggtcgatgacctccctcacaacatcaacaacaacat(CAA)6	97	511	607
CRD_FB_c21075_g1_i1	1	p6	(AGGAGC)3	18	1	18
CRD_FB_c21075_g2_i1	1	p6	(AGGAGC)3	18	707	724
CRD_FB_c21250_g1_i1	1	c	(TGAGT)4tgagagaatggga(CTC)4	45	293	337
CRD_FB_c21386_g1_i1	1	p3	(AGT)4	12	1026	1037
CRD_FB_c21505_g1_i1	1	p6	(TTCAAG)3	18	14	31
CRD_FB_c21505_g1_i1	2	c	(AG)6ttgaagaggagacagtgacagtgtttcaatgacacaatggacatctttcttctttcaggaaggttttctttgttatatgtatgaactt(TCTA)3	112	573	684
CRD_FB_c21747_g1_i1	1	c	(AGT)4aaatggtattagtaatagtagaagtagcaactgaccgatacgaatcaatcaaacc(CAAA)3ccagaccccccacacaaaacacacacttccc(AG)6	122	53	174
CRD_FB_c21747_g1_i1	2	c	(CTT)4cgggagtagggctttcgggaagcttccaccgccttcttctgatgttcgtcccatgagttgctgatgatgattctcagatgacaaggtctcatctcac(TTTA)3	121	543	663
CRD_FB_c21883_g1_i1	1	p2	(CT)7	14	58	71
CRD_FB_c21929_g1_i1	1	p4	(GTCT)3	12	75	86
CRD_FB_c21951_g1_i1	1	p2	(CT)10	20	4	23
CRD_FB_c21951_g1_i1	2	p3	(GAG)4	12	568	579
CRD_FB_c21951_g1_i1	3	p3	(GAT)4	12	694	705
CRD_FB_c21951_g1_i1	4	c	(GAG)4ggatgagtcatcagatgaggatgatgagcgacgatatcggaggaggaaaagtaggaaggacaa(GAG)5	90	825	914
CRD_FB_c22688_g1_i1	1	p3	(CAA)4	12	8	19
CRD_FB_c22688_g1_i1	2	p3	(GAA)5	15	1019	1033
CRD_FB_c23035_g3_i1	1	c	(AGAA)3aaggaagagaagaaagttgaaagagagacgcagaagtatcaagcacgc(AGAA)3gaggaagagaagaaagtggaaagagagagggagaaggatcaagcacac(AGAA)3aaggaagagaagaaagttgaaagagagacgcagaagtatcaagcacgc(AGAA)3	192	439	630
CRD_FB_c23146_g1_i1	1	p4	(TTAT)3	12	450	461
CRD_FB_c23210_g1_i1	1	c	(CAAA)3gataaaaaaagctt(TCAA)3	38	61	98
CRD_FB_c23212_g1_i1	1	p3	(AGA)4	12	1432	1443
CRD_FB_c23212_g1_i1	2	p2	(GA)6	12	1558	1569
CRD_FB_c23503_g1_i1	1	p3	(AGG)4	12	590	601
CRD_FB_c23553_g1_i1	1	p2	(AG)6	12	169	180
CRD_FB_c23553_g1_i1	2	p2	(TG)6	12	1036	1047
CRD_FB_c237_g1_i1	1	p2	(GA)8	16	1	16
CRD_FB_c23894_g1_i1	1	p3	(GTG)5	15	740	754
CRD_FB_c23894_g1_i1	2	p3	(CAG)7	21	886	906
CRD_FB_c2391_g1_i1	1	p3	(ACC)6	18	1	18
CRD_FB_c24131_g1_i1	1	p3	(AAC)5	15	625	639
CRD_FB_c24610_g1_i1	1	c	(TTTC)4ttatttcttcttctatcttccctagccctatttttgttctcagagaagct(TC)7	80	217	296
CRD_FB_c24637_g1_i1	1	c	(CTCA)3ccggcctcggtagtcccattctttgtcttccccccacccccccgagtatgtgtg(TGTA)3	78	109	186
CRD_FB_c24637_g1_i1	2	p6	(TTGGGG)3	18	827	844
CRD_FB_c24725_g2_i1	1	p2	(CT)8	16	694	709
CRD_FB_c24960_g1_i1	1	p6	(CAGACT)4	24	329	352
CRD_FB_c25036_g1_i1	1	p2	(TC)7	14	178	191
CRD_FB_c25036_g1_i1	2	p4	(GGGT)3	12	729	740
CRD_FB_c25036_g1_i1	3	p4	(TATG)3	12	1088	1099
CRD_FB_c25095_g1_i2	1	c	(AG)9gggttgctacaaaaagaagaagtgac(ACAA)4	60	1	60
CRD_FB_c25179_g1_i1	1	p2	(AG)10	20	1	20
CRD_FB_c25179_g1_i1	2	p4	(TTTC)3	12	3361	3372
CRD_FB_c25766_g1_i1	1	p2	(CT)8	16	23	38
CRD_FB_c25766_g1_i1	2	p3	(TGG)4	12	442	453
CRD_FB_c25772_g1_i1	1	c	(CT)8gtctccgactgcgtgcgcgttcgtgtgcgtgtactgtgagtctgtaataatggcgatttgctgctatgaatctgctgcttcgaagct(CATCTC)3	121	68	188
CRD_FB_c25772_g1_i1	2	p2	(TG)8	16	1346	1361
CRD_FB_c25772_g1_i1	3	p4	(AGCC)4	16	1470	1485
CRD_FB_c25940_g1_i1	1	p3	(TGG)4	12	612	623
CRD_FB_c26137_g1_i1	1	p4	(AGGA)4	16	196	211
CRD_FB_c26695_g2_i1	1	c	(TC)6t(AGTG)3	25	50	74
CRD_FB_c26695_g2_i1	2	p3	(CAA)6	18	239	256
CRD_FB_c26695_g3_i2	1	p3	(TCG)5	15	524	538
CRD_FB_c27152_g1_i1	1	p4	(TAAA)3	12	96	107
CRD_FB_c27241_g1_i2	1	p2	(TC)8	16	1	16
CRD_FB_c27829_g2_i2	1	p3	(TTC)4	12	682	693
CRD_FB_c27834_g1_i1	1	p2	(GA)8	16	9	24
CRD_FB_c28408_g1_i1	1	p6	(TTGAAG)3	18	106	123
CRD_FB_c28506_g1_i1	1	p5	(GCAAC)3	15	105	119
CRD_FB_c28506_g1_i1	2	p6	(TACTAG)4	24	301	324
CRD_FB_c28506_g1_i1	3	p2	(CT)7	14	1333	1346
CRD_FB_c28562_g1_i1	1	p3	(AGC)7	21	457	477
CRD_FB_c28566_g1_i2	1	p4	(AGAA)3	12	10	21
CRD_FB_c28592_g1_i2	1	p2	(TC)8	16	113	128
CRD_FB_c28769_g1_i1	1	c	(TAA)6tataatacgacgaccagctcctccttctccttcgctcaaccggctcatctttatctgagccgtctttccg(ATCC)3ttccttatttgctctctgtcacatctttttgttgtgaatccgatcaatcatcgccgattctaccact(ACC)4	179	67	245
CRD_FB_c28799_g1_i2	1	p5	(CTTCC)3	15	208	222
CRD_FB_c28888_g1_i1	1	p3	(AGA)6	18	2	19
CRD_FB_c28960_g3_i1	1	p2	(CT)11	22	2	23
CRD_FB_c28960_g3_i1	2	p4	(TGAG)3	12	1470	1481
CRD_FB_c29083_g1_i1	1	p2	(GA)8	16	51	66
CRD_FB_c29135_g1_i1	1	p2	(TA)8	16	1405	1420
CRD_FB_c29221_g1_i1	1	c	(CAC)4caaccaaaaccaccgccgatgaaacccacaaactacgccacaatgctcgaaaacgatcaaagcttattcgaaaacattatagtcacagacactat(CAA)4	119	762	880
CRD_FB_c29221_g1_i1	2	p3	(ACG)4	12	982	993
CRD_FB_c29302_g1_i1	1	p4	(GTTT)3	12	881	892
CRD_FB_c29311_g4_i3	1	p3	(TTC)5	15	2256	2270
CRD_FB_c29496_g1_i1	1	p3	(TGA)4	12	1280	1291
CRD_FB_c29593_g2_i1	1	p3	(GAT)4	12	97	108
CRD_FB_c29593_g2_i1	2	p4	(ACCA)3	12	843	854
CRD_FB_c29593_g2_i1	3	p3	(AGC)5	15	1043	1057
CRD_FB_c29648_g1_i1	1	c	(CAA)4tttcatct(ACA)7	41	296	336
CRD_FB_c29902_g1_i1	1	p3	(TCC)6	18	85	102
CRD_FB_c30165_g1_i1	1	p5	(CAATG)5	25	1457	1481
CRD_FB_c30257_g1_i2	1	c	(TGCA)3tggctagggt(TTTCCA)3	40	6	45
CRD_FB_c30386_g1_i1	1	p3	(CAC)5	15	59	73
CRD_FB_c30386_g1_i1	2	p3	(CCA)6	18	603	620
CRD_FB_c30423_g1_i1	1	p2	(AG)7	14	33	46
CRD_FB_c30423_g1_i1	2	p2	(CT)7	14	1279	1292
CRD_FB_c30423_g2_i1	1	c	(AG)8aatggggacgagagagaaggatcagacgacgccgcatcagcctctattgagcagcctggtggtacggccgtcggaca(GCG)4	105	178	282
CRD_FB_c30559_g3_i1	1	p6	(CTCAAG)3	18	71	88
CRD_FB_c30693_g2_i1	1	p3	(GGT)5	15	414	428
CRD_FB_c30834_g3_i1	1	p2	(GA)10	20	1	20
CRD_FB_c30866_g1_i1	1	p3	(AGA)5	15	9	23
CRD_FB_c30866_g1_i1	2	p2	(TC)8	16	963	978
CRD_FB_c31106_g1_i1	1	p3	(TGG)5	15	2489	2503
CRD_FB_c31106_g1_i1	2	p3	(ACT)4	12	2954	2965
CRD_FB_c31257_g2_i1	1	p6	(CAACTC)3	18	1	18
CRD_FB_c31288_g1_i1	1	p2	(CT)9	18	1	18
CRD_FB_c31346_g1_i2	1	c	(TCA)4tctcaaaaaagcacaggcacaacggagcatcctcaggtgtcaaaggggaggtctgacgaattagacaagatggagca(AGG)4	101	930	1030
CRD_FB_c31346_g1_i2	2	p5	(ATTAT)3	15	2504	2518
CRD_FB_c31363_g1_i1	1	c	(TGTC)3taatagtaatagaatagagta(TC)7	47	70	116
CRD_FB_c31531_g2_i2	1	p5	(TTATT)4	20	778	797
CRD_FB_c31552_g1_i1	1	p2	(GA)9	18	190	207
CRD_FB_c31587_g2_i1	1	p3	(AGC)4	12	1	12
CRD_FB_c31587_g2_i1	2	c	(GTTT)4tctttctcgtggtttgaatgccacaaaaggatttgatgatttccccgttatgccatgttatg(CCAT)3	90	702	791
CRD_FB_c31617_g2_i2	1	p2	(AG)8	16	1871	1886
CRD_FB_c31797_g1_i1	1	p4	(AATA)3	12	684	695
CRD_FB_c31984_g4_i1	1	p2	(GC)6	12	157	168
CRD_FB_c32037_g1_i3	1	c	(CT)6cacaccaggcttgggtcgggagtttgtcagatcccgaaggcggatgggtcaggg(ATC)4	78	17	94
CRD_FB_c32046_g1_i3	1	p3	(CAA)5	15	58	72
CRD_FB_c32114_g2_i1	1	p2	(AG)6	12	47	58
CRD_FB_c32114_g2_i1	2	p4	(AACA)3	12	552	563
CRD_FB_c32114_g2_i1	3	p2	(TG)6	12	670	681
CRD_FB_c32355_g1_i1	1	p6	(CGTCGC)3	18	231	248
CRD_FB_c32402_g1_i2	1	p4	(CAAA)3	12	176	187
CRD_FB_c32402_g1_i2	2	p4	(CAAA)3	12	327	338
CRD_FB_c32418_g2_i1	1	p3	(CAA)6	18	1	18
CRD_FB_c32418_g2_i1	2	p3	(CGG)4	12	288	299
CRD_FB_c32418_g2_i1	3	c	(AAAG)3aaactgagaaaatccctgattttcaggcaactttctctcactagaaaatgtgggagaat(ATC)4	83	1030	1112
CRD_FB_c32503_g1_i1	1	p2	(AG)10	20	1	20
CRD_FB_c32503_g1_i1	2	c	(CAC)4catcaaaacccctcaacaattacctctctcttttcaatttcccttctctcttcctcgtcctctttctcttctcgccatggcc(TCT)5	109	149	257
CRD_FB_c32536_g1_i3	1	p2	(TC)9	18	1	18
CRD_FB_c32544_g1_i1	1	p2	(GA)10	20	1	20
CRD_FB_c32568_g1_i2	1	p2	(TC)9	18	1	18
CRD_FB_c32620_g1_i1	1	p2	(AG)9	18	240	257
CRD_FB_c32637_g3_i1	1	p3	(CAA)6	18	908	925
CRD_FB_c32676_g2_i1	1	p2	(CT)10	20	1	20
CRD_FB_c32719_g1_i2	1	p3	(GTC)4	12	82	93
CRD_FB_c32807_g3_i3	1	p2	(TC)8	16	115	130
CRD_FB_c32820_g1_i2	1	p3	(GAT)7	21	1	21
CRD_FB_c32883_g1_i1	1	c	(TC)9acacaactgtcgctcggtgttcaaacaacaaggtagagagagaaacccaaa(ATC)5	84	21	104
CRD_FB_c32933_g1_i3	1	p2	(TC)10	20	1	20
CRD_FB_c32933_g1_i3	2	c	(CCAC)3agcctacagggagaaa(GAG)4	40	1378	1417
CRD_FB_c32933_g1_i3	3	p3	(GAT)4	12	1566	1577
CRD_FB_c32933_g1_i3	4	p4	(TATT)4	16	1792	1807
CRD_FB_c32940_g1_i1	1	p2	(TC)9	18	1	18
CRD_FB_c33063_g2_i1	1	p6	(TTTTGG)3	18	6	23
CRD_FB_c33084_g1_i2	1	p5	(CCATC)5	25	116	140
CRD_FB_c33127_g2_i1	1	p6	(GGTGGC)3	18	718	735
CRD_FB_c33153_g1_i1	1	p5	(ATTTC)4	20	1	20
CRD_FB_c33154_g2_i2	1	c	(TC)10catgttattgtctcgatatctctgagactctcctctcaaaccctagctcccaccaccacctctcatggcctc(CGA)4ccaccgccaccaccacaacaaccaccgcccccacttcgacctcaacgaaaacggcga(CAC)4	173	1	173
CRD_FB_c33239_g1_i1	1	c	(TA)10gaatatatatgtcatatgatgcatc(AT)7	59	18	76
CRD_FB_c33239_g1_i1	2	c	(AG)6tttt(AG)7	30	897	926
CRD_FB_c33239_g1_i1	3	p6	(CCGCCA)3	18	1105	1122
CRD_FB_c33256_g1_i1	1	p2	(AG)7	14	11	24
CRD_FB_c33256_g1_i1	2	p2	(AG)7	14	188	201
CRD_FB_c33350_g2_i1	1	p2	(CT)6	12	1	12
CRD_FB_c33419_g1_i1	1	p4	(TTTA)5	20	181	200
CRD_FB_c33444_g1_i1	1	c	(GAAATC)3gaaatgggcataacttagcaaaattccaaaacgtaaggcaagaataagaaaagatgttcc(CT)9	96	1	96
CRD_FB_c33474_g1_i1	1	p3	(GCT)4	12	487	498
CRD_FB_c33474_g1_i1	2	c	(GAA)4tacttagtactgcacgatgacgatgacaac(AAT)4	54	634	687
CRD_FB_c33616_g1_i1	1	p3	(ATG)4	12	725	736
CRD_FB_c33616_g1_i1	2	p6	(GTTTTT)3	18	1795	1812
CRD_FB_c33650_g1_i1	1	p2	(GA)10	20	1	20
CRD_FB_c33679_g1_i1	1	p2	(AT)6	12	1887	1898
CRD_FB_c33681_g1_i1	1	p4	(ATTT)3	12	1741	1752
CRD_FB_c33687_g1_i1	1	p3	(GAT)5	15	781	795
CRD_FB_c33697_g3_i1	1	p3	(CAA)7	21	670	690
CRD_FB_c33786_g2_i1	1	p3	(GGC)4	12	1093	1104
CRD_FB_c33859_g3_i1	1	c	(CTC)4ttcccaccaccacctccctccttcagacaccatcttgtcccctaagtccatccagagggt(TGC)4cgccaatggtttcaatgacaacaaccccacaaccact(CCA)4cctccctcctccacctccgcatcatcaccatcatctccatcatctccatctgatgatatgtcatttgtatcaa(CAT)4tagatgcctacaaaccttatgatgagtctgatgaaccaatgtctctgatca(CAT)4	281	543	823
CRD_FB_c33879_g1_i1	1	p2	(TC)9	18	79	96
CRD_FB_c33915_g1_i1	1	p2	(TC)7	14	136	149
CRD_FB_c33927_g2_i1	1	p3	(GGT)4	12	705	716
CRD_FB_c33932_g2_i2	1	c	(CGG)5(TGG)4	27	270	296
CRD_FB_c34009_g1_i1	1	p4	(CCTC)6	24	895	918
CRD_FB_c34044_g1_i1	1	p2	(CT)8	16	41	56
CRD_FB_c34053_g4_i1	1	p5	(GTTTT)4	20	1018	1037
CRD_FB_c34067_g2_i1	1	p2	(AG)9	18	1	18
CRD_FB_c34161_g1_i2	1	p2	(AG)8	16	1	16
CRD_FB_c34164_g1_i1	1	p2	(TC)6	12	1511	1522
CRD_FB_c34186_g1_i1	1	p2	(TC)11	22	1	22
CRD_FB_c34194_g2_i1	1	p3	(CCA)4	12	53	64
CRD_FB_c34194_g2_i1	2	p2	(CT)9	18	177	194
CRD_FB_c34260_g1_i1	1	p4	(AATA)4	16	1236	1251
CRD_FB_c34269_g1_i1	1	p2	(TC)7	14	136	149
CRD_FB_c34271_g2_i1	1	p3	(TCC)7	21	18	38
CRD_FB_c34288_g4_i1	1	c	(GAA)4gatgaagaacaccacgtcaacggtgaagaagg(AGA)6cgaa(GAT)5(GAA)5gag(GAA)4gatgaagaacaccacgtcaacggtgaagaagg(AGA)6	161	9	169
CRD_FB_c34288_g4_i1	2	p6	(TTGCTC)3	18	798	815
CRD_FB_c34311_g1_i1	1	c	(TTGG)3tttctttttac(GT)7	37	2029	2065
CRD_FB_c34329_g1_i2	1	p4	(ATTT)3	12	2	13
CRD_FB_c34344_g1_i2	1	p5	(CTCCG)3	15	124	138
CRD_FB_c34344_g1_i2	2	c	(CTGT)5ttgtct(TCA)4	38	295	332
CRD_FB_c34382_g1_i2	1	p2	(TC)10	20	1	20
CRD_FB_c34382_g1_i2	2	p5	(AAATC)3	15	132	146
CRD_FB_c34385_g1_i1	1	p2	(AG)10	20	31	50
CRD_FB_c34387_g1_i1	1	c	(TC)8tacgaagtcctcgagcga(CGG)6	52	1	52
CRD_FB_c34393_g1_i2	1	c	(CACTCG)4gttggattgccattgaaagcatcttcgaatctctagagagaaatttgtagagagagagtgtcttacattacatgggactcggaggca(TGTT)3	123	2269	2391
CRD_FB_c34407_g5_i2	1	p6	(AACCCT)3	18	66	83
CRD_FB_c34407_g5_i2	2	p6	(GGAGAA)3	18	1529	1546
CRD_FB_c34407_g5_i2	3	p6	(TTCTCC)3	18	3043	3060
CRD_FB_c34407_g5_i2	4	p6	(TAGGGT)3	18	4505	4522
CRD_FB_c34519_g1_i1	1	p2	(TC)8	16	34	49
CRD_FB_c34533_g1_i3	1	c	(AAG)4ac(GAT)4	26	65	90
CRD_FB_c34537_g1_i1	1	c	(CT)6g(TA)9	31	533	563
CRD_FB_c34571_g1_i1	1	p2	(TC)10	20	1	20
CRD_FB_c34596_g2_i1	1	p3	(TTG)6	18	616	633
CRD_FB_c34614_g1_i1	1	p2	(AG)10	20	775	794
CRD_FB_c34621_g2_i1	1	c	(AACAAG)3aacaacaaccgcctcagcccccgcaaaccctaactctgcgactcaatcgc(AAG)4	80	273	352
CRD_FB_c34621_g2_i1	2	p6	(ATCACG)4	24	501	524
CRD_FB_c34635_g1_i1	1	p3	(CAC)4	12	127	138
CRD_FB_c34678_g1_i1	1	p6	(AAACAC)3	18	716	733
CRD_FB_c34683_g1_i1	1	p3	(AAT)5	15	95	109
CRD_FB_c34683_g1_i1	2	p3	(CTC)5	15	274	288
CRD_FB_c34683_g1_i1	3	p3	(CAA)5	15	396	410
CRD_FB_c34683_g1_i1	4	p3	(AAT)5	15	2008	2022
CRD_FB_c34683_g1_i1	5	p3	(AAG)6	18	2295	2312
CRD_FB_c34757_g2_i2	1	p6	(TCTGTA)4	24	83	106
CRD_FB_c34757_g2_i2	2	p2	(CT)6	12	913	924
CRD_FB_c34799_g1_i1	1	p2	(AG)9	18	1	18
CRD_FB_c34803_g1_i1	1	c*	(AGATGA)3(GAT)4*gagttcgtgttgacattaatgaaatctgaatgtgaaattactctctg(TC)8	88	268	355
CRD_FB_c34865_g1_i2	1	p3	(ATG)4	12	65	76
CRD_FB_c34865_g1_i2	2	p3	(ATG)4	12	308	319
CRD_FB_c34883_g1_i2	1	c	(TGA)4ttctgctgaggcgattgaatcgaaatcggagcagagcgagcttggttttgattt(TGA)6	84	72	155
CRD_FB_c34926_g2_i1	1	p2	(TG)7	14	7	20
CRD_FB_c34939_g1_i2	1	p2	(GA)10	20	1	20
CRD_FB_c35039_g1_i1	1	p3	(GAA)4	12	1053	1064
CRD_FB_c35048_g1_i1	1	p3	(ACA)5	15	1161	1175
CRD_FB_c35059_g4_i1	1	p2	(CT)10	20	1	20
CRD_FB_c35059_g4_i1	2	c	(GGT)4gatgacctcttaattcctttcaat(TC)9	54	139	192
CRD_FB_c35070_g1_i1	1	p2	(AG)9	18	1	18
CRD_FB_c35087_g2_i1	1	c	(GTTT)3gttg(GTTT)4	32	1975	2006
CRD_FB_c35103_g1_i1	1	p3	(GAT)4	12	409	420
CRD_FB_c35110_g4_i1	1	p3	(CGC)5	15	194	208
CRD_FB_c35110_g4_i1	2	p4	(TCGA)4	16	423	438
CRD_FB_c35140_g4_i1	1	p2	(AT)6	12	928	939
CRD_FB_c35156_g1_i2	1	p5	(TCAGC)3	15	71	85
CRD_FB_c35177_g1_i1	1	c	(TC)10tgctaaaatcttgcaagcttagaatcaatggcgtcacaaaatcaccaagagcaagaccatcatgatcatgatcataaacacg(ATC)5	117	951	1067
CRD_FB_c35188_g1_i1	1	p2	(GA)9	18	1	18
CRD_FB_c35188_g1_i1	2	p3	(AGT)4	12	177	188
CRD_FB_c35188_g1_i1	3	p4	(TGGT)3	12	1330	1341
CRD_FB_c35190_g2_i2	1	p2	(TC)10	20	1	20
CRD_FB_c35199_g1_i1	1	p2	(AG)8	16	7	22
CRD_FB_c35224_g1_i1	1	p2	(TG)10	20	1474	1493
CRD_FB_c35258_g1_i1	1	p2	(AG)7	14	7	20
CRD_FB_c35263_g1_i3	1	p2	(GA)8	16	1	16
CRD_FB_c35334_g2_i1	1	p2	(GA)9	18	1	18
CRD_FB_c35334_g2_i1	2	p3	(TTC)4	12	1394	1405
CRD_FB_c35334_g2_i1	3	p3	(TTA)4	12	1633	1644
CRD_FB_c35337_g1_i2	1	c	(TCT)5gcgcttcccgaatttcaatcaccatctt(CATCTC)3	61	292	352
CRD_FB_c35449_g2_i1	1	p3	(ACC)4	12	407	418
CRD_FB_c35449_g2_i1	2	p3	(GGA)4	12	579	590
CRD_FB_c35449_g2_i1	3	p2	(GA)6	12	912	923
CRD_FB_c35463_g1_i1	1	p4	(GGCA)4	16	1923	1938
CRD_FB_c35521_g1_i1	1	c	(CT)7acaagtccttcgttttctctctctaaaagtaattagatcagctgcagagtggtagc(GGT)5	85	1	85
CRD_FB_c35542_g1_i1	1	p3	(GAA)4	12	129	140
CRD_FB_c35579_g2_i2	1	p4	(CAAA)3	12	23	34
CRD_FB_c35579_g2_i2	2	p3	(AAG)6	18	570	587
CRD_FB_c35599_g2_i1	1	c	(CT)8gtgcttttcgttctttgcgtttggtgctctttcttgtgatctcaaagcttatatcgatagttttctgcgat(TGAAG)4	107	1	107
CRD_FB_c35622_g1_i1	1	c	(CT)8(TCC)4	28	1	28
CRD_FB_c35622_g1_i1	2	p6	(TATATC)3	18	156	173
CRD_FB_c35622_g1_i1	3	p6	(ATATAA)3	18	991	1008
CRD_FB_c35629_g1_i2	1	p2	(CT)7	14	58	71
CRD_FB_c35650_g1_i2	1	c	(GAT)4attgagaagggtgatgattgggagcatgaagaaatcttcac(TGA)4	65	1024	1088
CRD_FB_c35650_g1_i2	2	p2	(TG)10	20	2147	2166
CRD_FB_c35665_g1_i1	1	p2	(AG)7	14	159	172
CRD_FB_c35665_g1_i1	2	p3	(GTT)4	12	1747	1758
CRD_FB_c35665_g2_i1	1	p2	(AG)7	14	159	172
CRD_FB_c35731_g2_i1	1	p2	(TC)9	18	49	66
CRD_FB_c35732_g3_i1	1	p3	(TCG)4	12	1229	1240
CRD_FB_c35755_g1_i1	1	p2	(TC)9	18	1	18
CRD_FB_c35785_g2_i3	1	p2	(TC)8	16	1	16
CRD_FB_c35785_g2_i3	2	c	(TCTTT)3gtttctttctatttttaggacaagcaatgacttc(ATTTT)3	64	1433	1496
CRD_FB_c35809_g1_i2	1	p4	(GACT)4	16	12	27
CRD_FB_c35809_g1_i2	2	p4	(TGAT)3	12	1769	1780
CRD_FB_c35809_g1_i2	3	p6	(GTTTTT)3	18	2086	2103
CRD_FB_c35828_g2_i1	1	p3	(CAC)5	15	353	367
CRD_FB_c35832_g1_i2	1	p2	(CT)9	18	94	111
CRD_FB_c35835_g1_i1	1	p6	(AAAGAA)3	18	9	26
CRD_FB_c35835_g1_i1	2	p3	(TGC)4	12	952	963
CRD_FB_c35863_g3_i1	1	p4	(TATT)3	12	418	429
CRD_FB_c35871_g3_i3	1	p4	(CAAA)6	24	140	163
CRD_FB_c35955_g2_i1	1	p2	(TG)8	16	27	42
CRD_FB_c35955_g2_i1	2	p4	(TTTG)3	12	699	710
CRD_FB_c36034_g1_i1	1	p2	(TC)6	12	195	206
CRD_FB_c36042_g1_i1	1	p2	(CT)9	18	3	20
CRD_FB_c36047_g1_i3	1	p4	(AAAT)3	12	1270	1281
CRD_FB_c36047_g1_i3	2	p4	(ATTT)3	12	1521	1532
CRD_FB_c36067_g1_i1	1	c	(ACC)5tccaagtccaaatccaagtcctccgccaaagacgactctt(CCG)5	70	189	258
CRD_FB_c36076_g2_i1	1	p6	(CCACCT)3	18	51	68
CRD_FB_c36076_g2_i1	2	p3	(CGG)5	15	187	201
CRD_FB_c36076_g2_i1	3	c	(TGA)5gaagaagaaacaccatcatggg(CAC)5	52	661	712
CRD_FB_c36078_g1_i1	1	p3	(TAT)5	15	869	883
CRD_FB_c36116_g2_i1	1	p3	(ACC)5	15	1	15
CRD_FB_c36123_g3_i1	1	p2	(CT)9	18	1	18
CRD_FB_c36123_g3_i1	2	p3	(TCC)5	15	219	233
CRD_FB_c36124_g2_i2	1	p3	(GTG)4	12	91	102
CRD_FB_c36165_g1_i1	1	p5	(AAAAG)3	15	2	16
CRD_FB_c36168_g1_i1	1	p5	(ATTCC)3	15	1496	1510
CRD_FB_c36190_g2_i3	1	p3	(GGT)6	18	6	23
CRD_FB_c36244_g1_i2	1	p3	(TTC)5	15	283	297
CRD_FB_c36296_g1_i2	1	p4	(TTGG)3	12	1479	1490
CRD_FB_c36330_g1_i1	1	p2	(CT)6	12	1018	1029
CRD_FB_c36340_g4_i1	1	p4	(ATGG)4	16	1744	1759
CRD_FB_c36352_g2_i3	1	c	(AT)6acaccaccaccatcacc(AAG)4	41	13	53
CRD_FB_c36352_g2_i3	2	c	(TGC)7tactaatgctaatgcctcctccatggtcagcatccaactattggtgatgattatggaagctgcctccaactatctcatgaacttgaag(AAC)5	124	445	568
CRD_FB_c36352_g2_i3	3	p5	(TTTTA)3	15	752	766
CRD_FB_c36390_g2_i1	1	c	(ACC)4actgttgctgctactgcta(CTG)4	43	289	331
CRD_FB_c36390_g2_i1	2	p4	(CCTC)4	16	836	851
CRD_FB_c36399_g3_i1	1	c	(CTGCTT)3ctgctctgcttcctcttcccccattgttagggactctgactgatgaataagactcactcagctctctctctcg(CT)6	103	98	200
CRD_FB_c36414_g1_i1	1	p2	(CT)8	16	1	16
CRD_FB_c36421_g1_i3	1	p2	(CA)6	12	1	12
CRD_FB_c36421_g1_i3	2	p3	(GAA)4	12	139	150
CRD_FB_c36429_g1_i1	1	p2	(TA)7	14	1321	1334
CRD_FB_c36432_g1_i1	1	c	(CGG)4tggcggttttggagttgc(AG)6	42	232	273
CRD_FB_c36432_g1_i1	2	p3	(TGG)4	12	912	923
CRD_FB_c36439_g1_i1	1	p3	(CAC)4	12	190	201
CRD_FB_c36480_g1_i1	1	p3	(TCT)4	12	141	152
CRD_FB_c36482_g2_i1	1	p2	(TG)6	12	1365	1376
CRD_FB_c36507_g1_i1	1	p6	(TTGGAT)3	18	151	168
CRD_FB_c36533_g3_i1	1	p3	(CCA)7	21	2	22
CRD_FB_c36576_g1_i1	1	c	(GA)8acaagagagagaatatagattattaaagaaagaggggggagggagagggg(GA)8	82	43	124
CRD_FB_c36625_g2_i1	1	p3	(TCT)4	12	512	523
CRD_FB_c36660_g1_i1	1	p2	(AC)9	18	1	18
CRD_FB_c36671_g3_i1	1	p3	(ACC)5	15	56	70
CRD_FB_c36671_g3_i1	2	p4	(ACTC)4	16	674	689
CRD_FB_c36677_g1_i1	1	p6	(TAAGCC)3	18	612	629
CRD_FB_c36706_g1_i1	1	p3	(AGA)4	12	220	231
CRD_FB_c36706_g1_i1	2	p3	(CCA)4	12	503	514
CRD_FB_c36733_g1_i1	1	c	(CT)7accgaaacagtcaaggtaacgaaaaacgcaccgcacagacaccccaaaatcaaacggttcgatcgatcccccc(CT)6	99	9	107
CRD_FB_c36749_g1_i1	1	p2	(CT)7	14	141	154
CRD_FB_c36836_g5_i1	1	p2	(CT)6	12	32	43
CRD_FB_c36836_g5_i1	2	p2	(AT)9	18	149	166
CRD_FB_c36844_g1_i1	1	p2	(AG)6	12	57	68
CRD_FB_c36869_g1_i2	1	p2	(CT)9	18	1	18
CRD_FB_c36881_g1_i1	1	p3	(CAT)5	15	172	186
CRD_FB_c36886_g2_i3	1	p2	(TC)6	12	74	85
CRD_FB_c36902_g4_i2	1	p5	(TTGAT)4	20	1	20
CRD_FB_c36902_g5_i3	1	c	(CT)10tcggtgtatctatc(TA)7	48	1	48
CRD_FB_c36902_g5_i3	2	c	(CTAGA)4caatcagtgaatctgagccc(TTTA)3taatgaacggttttgatttgtttgagagacggagagtatttattttggatgtgtgggagtattcgtttttggctgtgcaccgtactgtgtaagcttga(TTGAT)4	170	848	1017
CRD_FB_c36920_g1_i1	1	c*	(TCT)4(TCTTCA)3*	27	947	973
CRD_FB_c36946_g1_i1	1	p5	(TTCTT)3	15	1	15
CRD_FB_c36946_g1_i1	2	p3	(AGT)4	12	312	323
CRD_FB_c36946_g1_i1	3	c	(CT)9ccctgtcttttgaagacagcatgaaggcctctgttttcatctctctctgt(TTC)4	80	450	529
CRD_FB_c36973_g2_i2	1	p3	(TTC)7	21	316	336
CRD_FB_c36982_g3_i1	1	p2	(AG)8	16	1	16
CRD_FB_c36983_g2_i1	1	p2	(CT)9	18	1	18
CRD_FB_c36990_g2_i1	1	p4	(GCAA)3	12	1176	1187
CRD_FB_c36999_g1_i4	1	p2	(CT)6	12	42	53
CRD_FB_c37007_g1_i5	1	c	(TC)7actctctctgtctcgttcttctcccccttctactctgtgtg(TC)6accgtggccctcatctcgctctccctcaaatctcagtctcatctctctccctc(CCTCT)3ccctctccctccgtccgtgaagccctccgtccgtcaccgtcagatcttgaagcccgttagtcagatcgtgaaccctccgtctgaacacatct(GAA)4	239	1	239
CRD_FB_c37007_g1_i5	2	p2	(AT)6	12	943	954
CRD_FB_c37011_g1_i1	1	p2	(GA)8	16	51	66
CRD_FB_c37122_g1_i1	1	p4	(TTTA)4	16	1868	1883
CRD_FB_c37134_g2_i1	1	c	(AC)11caacgatccaatctagttgccaaccatactaaaaccttacacggtccctttgctacgtcccatttctccttcgaaa(CATAT)5	123	1	123
CRD_FB_c37134_g2_i1	2	p4	(CATC)3	12	233	244
CRD_FB_c37134_g2_i1	3	p3	(TGG)5	15	801	815
CRD_FB_c37153_g3_i3	1	p4	(AAAT)3	12	54	65
CRD_FB_c37177_g1_i3	1	p5	(AAAAT)3	15	1526	1540
CRD_FB_c37189_g2_i2	1	p4	(AATG)3	12	1195	1206
CRD_FB_c37194_g1_i1	1	p3	(CGT)4	12	272	283
CRD_FB_c37203_g1_i1	1	p2	(CT)8	16	1538	1553
CRD_FB_c37231_g2_i1	1	p2	(AG)7	14	1	14
CRD_FB_c37234_g1_i1	1	c	(CT)6atcgat(GATC)4	34	214	247
CRD_FB_c37243_g1_i1	1	p2	(TC)9	18	158	175
CRD_FB_c37243_g1_i1	2	p3	(CCT)4	12	370	381
CRD_FB_c37252_g3_i1	1	p2	(AG)6	12	261	272
CRD_FB_c37287_g2_i1	1	p2	(CT)9	18	23	40
CRD_FB_c37325_g1_i2	1	p2	(CT)6	12	4	15
CRD_FB_c37360_g5_i1	1	c	(CTCC)3cgaagttctatttaaaggccgcctagctacaatgctactactacacactgtacacacgcacacacactcaacaaac(TTAT)3	100	42	141
CRD_FB_c37384_g3_i1	1	p3	(CCA)4	12	1037	1048
CRD_FB_c37384_g3_i1	2	p3	(ATC)4	12	1472	1483
CRD_FB_c37393_g1_i1	1	p2	(CA)8	16	7	22
CRD_FB_c37394_g1_i3	1	p2	(GA)6	12	557	568
CRD_FB_c37405_g2_i2	1	p5	(AAAAG)3	15	819	833
CRD_FB_c37408_g2_i3	1	p2	(GA)9	18	1	18
CRD_FB_c37414_g3_i1	1	c	(GAT)4ttcaaagatgaaggtgatgatgaggatttcaaagatgagggcgatgatgaggatttcgaagatgagggtgttgatgatgag(GAT)4gaatttgcaccagatgaaattgatttatatgatgaagatgagctggcagtcgg(GAA)5	173	61	233
CRD_FB_c37416_g2_i2	1	p3	(GCG)4	12	444	455
CRD_FB_c37416_g2_i2	2	p3	(CCG)4	12	1921	1932
CRD_FB_c37423_g2_i4	1	p4	(AATC)5	20	94	113
CRD_FB_c37423_g2_i4	2	p3	(GAT)4	12	1173	1184
CRD_FB_c37423_g2_i4	3	p2	(GA)9	18	1688	1705
CRD_FB_c37433_g3_i1	1	p6	(GGATGA)3	18	311	328
CRD_FB_c37449_g5_i3	1	p2	(AG)6	12	148	159
CRD_FB_c37459_g1_i2	1	p3	(TGT)5	15	159	173
CRD_FB_c37476_g2_i1	1	c	(TTG)4ttttctcttgttctttgaaaccctcattacattctcgctctttcagccttctcttctcctcctctctccagatcatcggcaaatacaagaaccaccgaa(AAC)4	123	7	129
CRD_FB_c37477_g1_i1	1	c	(CTCTC)3tctctcc(CT)6	34	659	692
CRD_FB_c37477_g1_i1	2	c	(TAA)6(GAA)7	39	2109	2147
CRD_FB_c37477_g2_i1	1	p2	(GA)8	16	88	103
CRD_FB_c37495_g2_i1	1	p4	(TCCT)5	20	1	20
CRD_FB_c37495_g2_i1	2	p3	(AGC)4	12	213	224
CRD_FB_c37495_g2_i1	3	p3	(TAA)5	15	1989	2003
CRD_FB_c37503_g2_i3	1	p6	(ATCTCC)3	18	1	18
CRD_FB_c37503_g2_i3	2	p3	(AGG)4	12	165	176
CRD_FB_c37528_g3_i1	1	p3	(TCA)4	12	29	40
CRD_FB_c37528_g3_i1	2	p3	(TTA)4	12	1358	1369
CRD_FB_c37537_g1_i1	1	p2	(TC)7	14	139	152
CRD_FB_c37537_g1_i1	2	p2	(TC)9	18	292	309
CRD_FB_c37537_g1_i1	3	p3	(CAA)4	12	422	433
CRD_FB_c37551_g8_i2	1	p2	(AG)10	20	477	496
CRD_FB_c37581_g1_i1	1	p2	(CA)6	12	155	166
CRD_FB_c37588_g2_i1	1	p3	(GGC)4	12	191	202
CRD_FB_c37588_g2_i1	2	p3	(CCA)4	12	623	634
CRD_FB_c37588_g2_i1	3	c	(CAC)5cgc(CAA)5	33	795	827
CRD_FB_c37588_g2_i1	4	p3	(CAA)6	18	1307	1324
CRD_FB_c37612_g1_i1	1	p2	(TC)8	16	1	16
CRD_FB_c37612_g1_i1	2	p3	(GGC)4	12	182	193
CRD_FB_c37624_g4_i1	1	p4	(TTGG)3	12	1456	1467
CRD_FB_c37666_g1_i2	1	c	(TCC)6acctcctctcacgacgctcgccttctcgtccgcgagaccctccgaatcagcgccaacctcg(CCT)4	91	156	246
CRD_FB_c37666_g1_i2	2	p5	(GTTTT)3	15	2027	2041
CRD_FB_c37681_g2_i1	1	p2	(AG)7	14	72	85
CRD_FB_c37682_g3_i1	1	p2	(TC)7	14	1	14
CRD_FB_c37686_g1_i1	1	p5	(TTGCG)3	15	111	125
CRD_FB_c37688_g2_i1	1	p3	(TCT)4	12	36	47
CRD_FB_c37688_g2_i1	2	p3	(TCT)4	12	173	184
CRD_FB_c37699_g3_i1	1	p3	(CAG)4	12	1262	1273
CRD_FB_c37727_g1_i1	1	p2	(CT)8	16	152	167
CRD_FB_c37758_g1_i1	1	p2	(AG)7	14	1	14
CRD_FB_c37758_g1_i1	2	c	(AAAG)3agggggttggagagagatgggtttttgaagaagttag(GA)6	61	332	392
CRD_FB_c37758_g1_i1	3	p3	(ATA)4	12	1100	1111
CRD_FB_c37767_g4_i2	1	p6	(TAAAAA)4	24	1729	1752
CRD_FB_c37772_g1_i1	1	p2	(GA)6	12	127	138
CRD_FB_c37772_g1_i1	2	p5	(AAGAA)3	15	722	736
CRD_FB_c37782_g5_i1	1	p3	(GAT)4	12	628	639
CRD_FB_c37782_g5_i1	2	p6	(TTGTTT)3	18	1240	1257
CRD_FB_c37792_g6_i1	1	p2	(TC)8	16	45	60
CRD_FB_c37792_g6_i1	2	p3	(ACA)4	12	304	315
CRD_FB_c37809_g1_i1	1	p2	(AG)6	12	18	29
CRD_FB_c37809_g1_i1	2	c	(TC)7cccgtgccaaactctggttttgatcactgctaatcaaatacggacttgaacatgcaa(ATC)4	83	166	248
CRD_FB_c37809_g1_i1	3	p2	(AG)7	14	502	515
CRD_FB_c37809_g1_i1	4	p4	(AAGA)3	12	2380	2391
CRD_FB_c37809_g1_i1	5	p2	(TG)9	18	2897	2914
CRD_FB_c37812_g1_i1	1	p4	(TTCT)3	12	3292	3303
CRD_FB_c37823_g4_i2	1	p2	(GA)9	18	1	18
CRD_FB_c37851_g2_i1	1	p6	(CCATTA)4	24	910	933
CRD_FB_c37851_g2_i2	1	p4	(AATT)5	20	1133	1152
CRD_FB_c37859_g1_i2	1	p3	(AGA)5	15	677	691
CRD_FB_c37877_g2_i2	1	p2	(AG)8	16	7	22
CRD_FB_c37877_g3_i1	1	p2	(AG)7	14	10	23
CRD_FB_c37886_g6_i2	1	p2	(TC)11	22	1	22
CRD_FB_c37886_g6_i2	2	p6	(TTTTTA)3	18	1382	1399
CRD_FB_c37908_g4_i2	1	p6	(TGATTT)3	18	1	18
CRD_FB_c37908_g4_i2	2	p5	(ATTTT)3	15	1277	1291
CRD_FB_c37913_g1_i4	1	p2	(TC)8	16	1	16
CRD_FB_c37914_g7_i2	1	p6	(ATCTTC)3	18	1	18
CRD_FB_c37947_g2_i1	1	p4	(GTAT)3	12	1509	1520
CRD_FB_c37948_g1_i1	1	p2	(TC)6	12	143	154
CRD_FB_c37952_g2_i2	1	p2	(AG)9	18	1	18
CRD_FB_c37954_g2_i3	1	p3	(GAG)6	18	1	18
CRD_FB_c37964_g2_i1	1	p4	(TTTG)4	16	549	564
CRD_FB_c37964_g4_i1	1	p3	(GAA)6	18	1	18
CRD_FB_c37964_g5_i1	1	p6	(GACGAA)4	24	199	222
CRD_FB_c37978_g1_i1	1	p3	(CCG)4	12	265	276
CRD_FB_c37978_g1_i1	2	p3	(GAG)5	15	529	543
CRD_FB_c37990_g1_i1	1	p2	(TC)9	18	1	18
CRD_FB_c37995_g1_i7	1	p2	(TC)11	22	1	22
CRD_FB_c38000_g2_i2	1	p3	(TCT)4	12	189	200
CRD_FB_c38000_g2_i2	2	p3	(AGC)5	15	520	534
CRD_FB_c38000_g2_i2	3	p3	(GAT)5	15	684	698
CRD_FB_c38000_g2_i2	4	p3	(TAC)4	12	1034	1045
CRD_FB_c38011_g4_i1	1	p2	(TC)8	16	6	21
CRD_FB_c38015_g1_i1	1	c	(ACCA)3ccctcccgctactacattaccgcccgtgcctacgccagcgcccaaaacgcaccattcgacaa(CAC)4	86	895	980
CRD_FB_c38047_g8_i1	1	p2	(CT)10	20	1	20
CRD_FB_c38051_g2_i2	1	p2	(CT)6	12	179	190
CRD_FB_c38051_g2_i2	2	p2	(GA)6	12	1109	1120
CRD_FB_c38059_g10_i1	1	p5	(TTTCT)4	20	1	20
CRD_FB_c38059_g10_i1	2	p3	(GAT)6	18	234	251
CRD_FB_c38059_g4_i2	1	p2	(AG)6	12	246	257
CRD_FB_c38059_g4_i2	2	p3	(ACC)5	15	600	614
CRD_FB_c38059_g4_i2	3	p6	(CTAGTA)3	18	759	776
CRD_FB_c38059_g9_i1	1	p2	(GA)9	18	1	18
CRD_FB_c38059_g9_i1	2	p3	(TAA)4	12	1669	1680
CRD_FB_c38064_g5_i2	1	c	(AG)7aaagaggagaagaactcttggt(AG)6	48	1	48
CRD_FB_c38066_g1_i4	1	p2	(TC)7	14	1073	1086
CRD_FB_c38069_g5_i1	1	p3	(TTC)6	18	276	293
CRD_FB_c38072_g2_i1	1	c	(TATC)5tac(AT)6	35	2	36
CRD_FB_c38073_g1_i2	1	c	(CTC)4catattctctttctttctcacccctttaaaaacccatctaccaactcatattccaaacttgtaa(AG)8	92	51	142
CRD_FB_c38084_g1_i3	1	c	(CT)11ccgacctctctctctatacaggtctccaccttttcgac(CT)8	76	1	76
CRD_FB_c38124_g11_i1	1	p2	(AG)9	18	105	122
CRD_FB_c38147_g2_i3	1	p2	(TC)7	14	1	14
CRD_FB_c38148_g1_i3	1	p2	(CT)6	12	152	163
CRD_FB_c38161_g1_i1	1	p3	(GGA)4	12	9	20
CRD_FB_c38161_g1_i1	2	p2	(AG)9	18	123	140
CRD_FB_c38174_g4_i1	1	p4	(CAAG)3	12	2638	2649
CRD_FB_c38248_g1_i1	1	p2	(GA)6	12	76	87
CRD_FB_c38248_g1_i1	2	p3	(AGA)4	12	775	786
CRD_FB_c38249_g2_i1	1	p2	(CT)8	16	1	16
CRD_FB_c38249_g2_i1	2	p2	(GA)6	12	181	192
CRD_FB_c38249_g2_i1	3	c	(CAC)5catcc(TCT)5	35	394	428
CRD_FB_c38257_g1_i4	1	p2	(TC)8	16	67	82
CRD_FB_c38293_g2_i1	1	c	(CT)7ccgatcatcgaaaattaatagatttatacatctgtgctctcattgtcgaagaaaagttggatcgtcgacgcttgctcgagctgaatctaatcctttt(AG)6	123	70	192
CRD_FB_c38293_g2_i1	2	p2	(CT)9	18	1168	1185
CRD_FB_c38296_g2_i1	1	p2	(GA)11	22	1	22
CRD_FB_c38302_g1_i1	1	p2	(CT)11	22	1	22
CRD_FB_c38302_g1_i1	2	p5	(TTTGG)3	15	337	351
CRD_FB_c38307_g1_i2	1	p2	(CT)7	14	72	85
CRD_FB_c38307_g1_i2	2	p4	(TTGA)3	12	1547	1558
CRD_FB_c38326_g1_i3	1	p3	(ACA)6	18	212	229
CRD_FB_c38331_g11_i1	1	p2	(CT)7	14	92	105
CRD_FB_c38331_g11_i1	2	p2	(CT)6	12	268	279
CRD_FB_c38332_g3_i2	1	c	(GTG)4a(GAGTGG)3	31	1156	1186
CRD_FB_c38342_g1_i1	1	p3	(GAC)4	12	562	573
CRD_FB_c38352_g1_i1	1	p4	(CAAA)3	12	117	128
CRD_FB_c38352_g1_i1	2	p2	(CT)11	22	990	1011
CRD_FB_c38388_g3_i1	1	p4	(ATTA)3	12	1001	1012
CRD_FB_c38392_g2_i2	1	c	(GGT)4ggatacggtggtaattcacagagtcga(GGT)4	51	70	120
CRD_FB_c38397_g11_i2	1	p2	(CT)9	18	149	166
CRD_FB_c38397_g11_i2	2	p3	(TTA)4	12	1174	1185
CRD_FB_c38397_g4_i1	1	p2	(TA)10	20	23	42
CRD_FB_c38397_g6_i1	1	c	(CAA)4cc(TCA)6aagtcaaatccataacctagaagaagagaacaacacagaacaatcagagaaagaagctactcatgaa(CAC)5aaccaatatctacaacaattgcatcaaacaaacctacaacaacagctattgtttgagagattagata(CAC)4	193	114	306
CRD_FB_c38397_g6_i1	2	p3	(CAA)4	12	1083	1094
CRD_FB_c38397_g6_i1	3	p3	(TGG)5	15	1268	1282
CRD_FB_c38397_g6_i1	4	p3	(ACC)4	12	1429	1440
CRD_FB_c38397_g6_i1	5	p2	(AG)10	20	1776	1795
CRD_FB_c38417_g2_i2	1	c	(TC)9tatattttctctctctaaattcgttacaaccaacttgtaaaagcatacatatacaatcacatatc(TA)6	95	1	95
CRD_FB_c38420_g3_i2	1	p2	(TC)9	18	1	18
CRD_FB_c38423_g2_i1	1	p5	(TGGAA)3	15	1656	1670
CRD_FB_c38423_g2_i1	2	p3	(TTC)7	21	2222	2242
CRD_FB_c38439_g3_i1	1	p4	(AAAT)3	12	2117	2128
CRD_FB_c38443_g1_i5	1	p3	(CAC)5	15	152	166
CRD_FB_c38443_g1_i5	2	p2	(GA)9	18	2420	2437
CRD_FB_c38445_g3_i4	1	p2	(CT)6	12	63	74
CRD_FB_c38445_g3_i4	2	p2	(CT)7	14	194	207
CRD_FB_c38465_g6_i1	1	c	(CT)6atctctctctctacattttctctctctaaatcctca(CT)7	62	156	217
CRD_FB_c38465_g6_i1	2	c	(TCT)4tcc(TCG)4ttggtgaagatagtggatcgagttctgtttcctgatcatgttttgttgatggtgtcgaatact(ATG)4	102	597	698
CRD_FB_c38465_g6_i1	3	p3	(TCA)5	15	1677	1691
CRD_FB_c38477_g4_i1	1	p2	(TC)7	14	59	72
CRD_FB_c38477_g4_i1	2	p4	(TTAT)3	12	2569	2580
CRD_FB_c38479_g2_i1	1	p3	(GGA)4	12	147	158
CRD_FB_c38484_g2_i1	1	c	(GA)9atggggagctattcatcagaacccagatctatgaatgacattcttgaatttgcagagttaacaatggag(AAC)8gccgcagagcaaaattatcaagtctaccaa(CAC)4	153	1	153
CRD_FB_c38484_g3_i2	1	p2	(AC)6	12	32	43
CRD_FB_c38484_g3_i2	2	c	(CAT)4tgcttttgttctgaactcagtgagaactgaacatcaacgtcaacaccaacactactgttgttgcta(TTG)5	93	376	468
CRD_FB_c38484_g3_i2	3	p2	(TC)10	20	852	871
CRD_FB_c38484_g3_i2	4	p3	(CAA)8	24	2112	2135
CRD_FB_c38484_g3_i5	1	p2	(AC)6	12	32	43
CRD_FB_c38484_g3_i5	2	c	(CAT)4tgcttttgttctgaactcagtgagaactgaacatcaacgtcaacaccaacactactgttgttgcta(TTG)5	93	376	468
CRD_FB_c38484_g3_i5	3	p2	(TC)9	18	852	869
CRD_FB_c38503_g18_i1	1	c	(TA)6tggaaatctgagtatat(TAA)4	41	56	96
CRD_FB_c38503_g18_i1	2	c	(TGG)4ttgtt(GTG)4gttgttgct(GTG)6	56	230	285
CRD_FB_c38503_g18_i1	3	c	(TTTTGA)3gattttgatttgtttgagttaaatgtacac(AG)9	66	915	980
CRD_FB_c38503_g18_i1	4	p6	(TGATCG)3	18	2114	2131
CRD_FB_c38508_g9_i4	1	p3	(TGT)7	21	1144	1164
CRD_FB_c38508_g9_i4	2	p2	(CT)9	18	1287	1304
CRD_FB_c38514_g3_i1	1	c	(CT)6cgtgaggactctgcacattaaggtggttttg(AT)10	63	15	77
CRD_FB_c38552_g2_i1	1	p2	(GA)10	20	99	118
CRD_FB_c38560_g13_i1	1	p3	(ATT)4	12	1433	1444
CRD_FB_c38566_g2_i1	1	p2	(TC)10	20	711	730
CRD_FB_c38573_g2_i1	1	p2	(TC)9	18	1	18
CRD_FB_c38574_g19_i1	1	p4	(AGAA)3	12	1	12
CRD_FB_c38574_g19_i1	2	c	(AAG)4accatctctgaaaccctagaaatttcctaattgtttttgtaggagaagaagatgagcgaagaagaagggaaggttccttat(CATCAC)3cagcaag(AGC)4(AAC)4	142	168	309
CRD_FB_c38574_g19_i1	3	p3	(AGA)4	12	674	685
CRD_FB_c38585_g2_i4	1	p2	(TC)9	18	54	71
CRD_FB_c38598_g1_i2	1	p5	(AAAAG)4	20	1	20
CRD_FB_c38602_g4_i1	1	c	(TCC)4ct(CCG)4	26	343	368
CRD_FB_c38612_g9_i2	1	p2	(TC)9	18	1	18
CRD_FB_c38612_g9_i2	2	p5	(GTCAG)3	15	1805	1819
CRD_FB_c38618_g1_i3	1	p2	(TC)10	20	1	20
CRD_FB_c38618_g1_i3	2	p3	(CTT)4	12	1511	1522
CRD_FB_c38621_g1_i2	1	p3	(CAT)4	12	141	152
CRD_FB_c38621_g1_i2	2	p4	(AAAT)3	12	1579	1590
CRD_FB_c38655_g13_i2	1	p3	(TGT)7	21	212	232
CRD_FB_c38682_g9_i1	1	p3	(CCA)6	18	2478	2495
CRD_FB_c38706_g3_i1	1	p3	(TCT)6	18	137	154
CRD_FB_c38720_g4_i1	1	p3	(GGA)6	18	2	19
CRD_FB_c38730_g3_i4	1	c	(AAG)4aatttgggattttcttccctctccattccc(CTT)4	54	30	83
CRD_FB_c38733_g1_i1	1	p2	(TC)9	18	1	18
CRD_FB_c38744_g4_i1	1	p3	(CCA)4	12	74	85
CRD_FB_c38744_g4_i1	2	p4	(AAAC)3	12	287	298
CRD_FB_c38770_g1_i1	1	p3	(CTC)4	12	165	176
CRD_FB_c38789_g1_i2	1	p2	(CT)10	20	1	20
CRD_FB_c38797_g2_i1	1	c	(CTC)5cacacttccaactccataactttc(TCA)4	51	231	281
CRD_FB_c38797_g2_i1	2	p3	(ACA)5	15	427	441
CRD_FB_c38810_g9_i2	1	p2	(TA)6	12	4	15
CRD_FB_c38829_g4_i2	1	p2	(CT)8	16	189	204
CRD_FB_c38829_g4_i2	2	p3	(GCT)4	12	560	571
CRD_FB_c38830_g3_i3	1	p2	(AG)9	18	1337	1354
CRD_FB_c38830_g3_i3	2	c	(CAA)4ccc(ATG)5	30	1629	1658
CRD_FB_c38830_g3_i3	3	p4	(AAGA)3	12	3162	3173
CRD_FB_c38850_g5_i2	1	p2	(CT)9	18	2	19
CRD_FB_c38859_g5_i1	1	p5	(AAAAG)3	15	7	21
CRD_FB_c38864_g1_i1	1	p2	(GA)9	18	1	18
CRD_FB_c38878_g2_i3	1	c	(TTCA)3agctagaga(AG)6(AC)11	55	96	150
CRD_FB_c38878_g2_i3	2	p4	(TTTC)4	16	810	825
CRD_FB_c38884_g2_i1	1	p3	(ATC)4	12	342	353
CRD_FB_c38884_g2_i1	2	p6	(CCTCTT)3	18	1051	1068
CRD_FB_c38884_g2_i1	3	p2	(AG)6	12	1466	1477
CRD_FB_c38895_g3_i1	1	p3	(CAG)7	21	681	701
CRD_FB_c38895_g3_i1	2	p3	(AAT)6	18	924	941
CRD_FB_c38910_g7_i2	1	c	(CT)6gaatcttacaattacactctctctgtgtctccattgacaagggttttctatacatacaaacgcttagctatacatac(AT)7agatatatacaatggga(AG)6	132	75	206
CRD_FB_c38910_g9_i1	1	p3	(GAA)5	15	288	302
CRD_FB_c38914_g4_i1	1	c	(CT)9gtg(TA)6	33	280	312
CRD_FB_c38914_g4_i1	2	p5	(TTTTA)3	15	909	923
CRD_FB_c38917_g2_i2	1	p2	(CT)11	22	1	22
CRD_FB_c38917_g2_i2	2	p5	(ATATA)4	20	961	980
CRD_FB_c38924_g5_i3	1	p6	(CTCTCC)3	18	608	625
CRD_FB_c38924_g5_i3	2	p3	(TAA)4	12	1867	1878
CRD_FB_c38924_g5_i8	1	p6	(GAGGGA)3	18	373	390
CRD_FB_c38934_g2_i2	1	c	(GTG)8tttttgcagatcggtggtgcttttgtcaattgcaatagttttgaatatgagctcggac(AGCAGG)3	100	131	230
CRD_FB_c38935_g5_i1	1	p3	(CAG)5	15	428	442
CRD_FB_c38935_g5_i1	2	c*	(GTG)4(TGGCAC)3*	28	753	780
CRD_FB_c38936_g3_i1	1	p2	(CT)6	12	1	12
CRD_FB_c38941_g1_i2	1	c	(TA)6gagagat(AG)6	31	99	129
CRD_FB_c38946_g15_i1	1	p6	(AAGAAA)3	18	672	689
CRD_FB_c38946_g5_i1	1	p3	(CCA)4	12	1	12
CRD_FB_c38946_g5_i2	1	p3	(GAT)6	18	468	485
CRD_FB_c38946_g8_i1	1	c*	(CTC)4(CT)8*	25	48	72
CRD_FB_c38946_g8_i1	2	p3	(ATT)4	12	1087	1098
CRD_FB_c38946_g9_i2	1	c	(AG)11cattctagagagagaaacagagtttttgagagagagagggagtagt(AGA)4aa(AAG)5	97	1	97
CRD_FB_c38946_g9_i2	2	c	(AGACAG)4agcctcacaagaaccaaaattattaatttatttgatctcttcttcatgttcttcttagctctatttgtttgtgtattgtgtgtatgaa(ATG)4	124	946	1069
CRD_FB_c38954_g1_i1	1	p3	(CCA)4	12	342	353
CRD_FB_c38954_g1_i1	2	p3	(AAG)4	12	642	653
CRD_FB_c38963_g2_i1	1	p2	(TC)8	16	287	302
CRD_FB_c38973_g4_i1	1	p3	(TCT)4	12	134	145
CRD_FB_c38973_g4_i1	2	p3	(AGC)5	15	837	851
CRD_FB_c38981_g2_i1	1	p3	(GAA)4	12	143	154
CRD_FB_c38984_g2_i1	1	p2	(CT)9	18	1327	1344
CRD_FB_c38989_g8_i1	1	p3	(GAG)6	18	427	444
CRD_FB_c38989_g8_i1	2	p3	(GCA)5	15	2130	2144
CRD_FB_c38989_g8_i1	3	p5	(TTTTA)3	15	2679	2693
CRD_FB_c39001_g4_i1	1	p6	(AAATCA)4	24	1	24
CRD_FB_c39001_g4_i1	2	p6	(GATGAG)3	18	430	447
CRD_FB_c39005_g5_i4	1	p2	(CT)6	12	1	12
CRD_FB_c39005_g5_i4	2	p4	(ATTT)3	12	150	161
CRD_FB_c39005_g5_i4	3	p3	(AAT)4	12	2072	2083
CRD_FB_c39007_g1_i2	1	p2	(AT)11	22	169	190
CRD_FB_c39007_g3_i1	1	c	(CT)6cgctctctcataacgttgcgtatttctcacactctctcgctc(TCGAA)4tcggatcgaatcacaataatcgtctcctctatgttcctccagctttcactttaaatcaaatcaa(TC)6	150	46	195
CRD_FB_c39007_g3_i1	2	p2	(AT)11	22	2180	2201
CRD_FB_c39041_g4_i1	1	p3	(CAA)4	12	375	386
CRD_FB_c39050_g16_i1	1	p2	(AT)7	14	1403	1416
CRD_FB_c39101_g3_i3	1	p4	(TCCC)3	12	321	332
CRD_FB_c39110_g16_i2	1	p2	(AG)9	18	700	717
CRD_FB_c39129_g2_i1	1	p2	(CT)6	12	1577	1588
CRD_FB_c39129_g3_i1	1	p4	(TTAT)4	16	365	380
CRD_FB_c39132_g2_i1	1	c	(ACTCCA)4ctctgtcctcgtttctttcgtttttctctcaataggtatacaatccaaacgcagtgtaagttttatcgaattctctcgatcgcgaagatttgtagaatcc(CT)9	142	1	142
CRD_FB_c39137_g6_i1	1	p3	(CCA)10	30	233	262
CRD_FB_c39155_g1_i2	1	p6	(CCAAAT)4	24	690	713
CRD_FB_c39159_g1_i2	1	p2	(TA)8	16	68	83
CRD_FB_c39165_g1_i2	1	p2	(GA)8	16	1	16
CRD_FB_c39165_g1_i2	2	p3	(CAA)4	12	835	846
CRD_FB_c39192_g2_i1	1	p3	(TCC)4	12	1492	1503
CRD_FB_c39193_g4_i2	1	p2	(CT)9	18	5	22
CRD_FB_c39205_g10_i1	1	p2	(TC)9	18	1	18
CRD_FB_c39217_g1_i3	1	p2	(GA)7	14	66	79
CRD_FB_c39217_g1_i3	2	p6	(CGTCAT)3	18	415	432
CRD_FB_c39217_g1_i3	3	p4	(AATA)3	12	1556	1567
CRD_FB_c39221_g19_i1	1	p3	(GAG)7	21	69	89
CRD_FB_c39221_g19_i1	2	p3	(GAT)4	12	405	416
CRD_FB_c39221_g19_i1	3	p3	(CTT)5	15	658	672
CRD_FB_c39225_g1_i1	1	p3	(AGA)5	15	115	129
CRD_FB_c39225_g1_i1	2	p3	(TGG)4	12	1353	1364
CRD_FB_c39234_g9_i1	1	c	(CTC)4tc(TCTG)3(TC)8	42	501	542
CRD_FB_c39235_g4_i6	1	c*	(GA)7(AGAGA)3*	24	1	24
CRD_FB_c39240_g3_i1	1	p4	(CTCC)3	12	19	30
CRD_FB_c39240_g3_i1	2	p3	(CAA)4	12	909	920
CRD_FB_c39253_g3_i1	1	p2	(TC)10	20	784	803
CRD_FB_c39284_g7_i2	1	p5	(AAAAT)3	15	1813	1827
CRD_FB_c39284_g8_i1	1	p5	(TATTT)3	15	1248	1262
CRD_FB_c39288_g1_i1	1	p3	(GAG)5	15	50	64
CRD_FB_c39288_g1_i1	2	p2	(GA)8	16	1622	1637
CRD_FB_c39297_g2_i1	1	p2	(TC)9	18	1104	1121
CRD_FB_c39311_g5_i1	1	c	(GA)9aaaatctcgctcatcagactctgaatatttggtattgtgaagattaactgtttgtggaattgggtctgt(GAA)4	99	1	99
CRD_FB_c39313_g3_i6	1	p2	(CT)11	22	2	23
CRD_FB_c39320_g3_i1	1	p2	(CT)8	16	31	46
CRD_FB_c39324_g4_i1	1	p2	(AG)7	14	175	188
CRD_FB_c39324_g4_i1	2	p3	(TGA)7	21	2061	2081
CRD_FB_c39324_g5_i1	1	p2	(AG)7	14	185	198
CRD_FB_c39324_g5_i1	2	p5	(TGGGG)3	15	1003	1017
CRD_FB_c39325_g4_i1	1	p3	(CTT)4	12	7	18
CRD_FB_c39325_g4_i1	2	p3	(TCT)4	12	299	310
CRD_FB_c39326_g3_i1	1	p4	(CAAA)3	12	37	48
CRD_FB_c39326_g3_i1	2	p2	(AT)7	14	893	906
CRD_FB_c39326_g3_i2	1	p2	(AT)7	14	753	766
CRD_FB_c39328_g2_i1	1	p4	(ACAT)4	16	4	19
CRD_FB_c39333_g6_i3	1	p2	(CT)7	14	109	122
CRD_FB_c39333_g6_i3	2	c	(CA)6agacatcacacaacacacccacaccacccaacacaccatt(CA)6	64	301	364
CRD_FB_c39333_g6_i3	3	p2	(CT)6	12	2715	2726
CRD_FB_c39355_g1_i1	1	p2	(TA)8	16	1994	2009
CRD_FB_c39357_g2_i2	1	p2	(GA)9	18	1	18
CRD_FB_c39359_g1_i2	1	p2	(AG)8	16	1	16
CRD_FB_c39359_g1_i2	2	p4	(CCCT)6	24	1608	1631
CRD_FB_c39359_g1_i2	3	p3	(ATC)5	15	2122	2136
CRD_FB_c39359_g1_i2	4	p3	(ATG)5	15	2343	2357
CRD_FB_c39359_g1_i2	5	p4	(TTTA)3	12	2812	2823
CRD_FB_c39359_g5_i1	1	p3	(CCA)4	12	12	23
CRD_FB_c39359_g5_i1	2	c	(TC)10aatctattcgaatcaatgg(GGA)4	51	138	188
CRD_FB_c39364_g2_i1	1	c	(TAAAAA)3tttgggcccctctcacattttcaacaaagagaaaccttttcaaccatggaggttctccctcctgtcttctctccctctctctctatatagat(ATAG)3	122	1	122
CRD_FB_c39364_g2_i1	2	p3	(CAC)4	12	358	369
CRD_FB_c39372_g23_i1	1	p3	(CGG)5	15	447	461
CRD_FB_c39381_g2_i3	1	c*	(CA)8(CACACC)3*cacattgttctcatcga(CAC)7	68	168	235
CRD_FB_c39381_g2_i3	2	p2	(TA)8	16	1666	1681
CRD_FB_c39382_g11_i2	1	c*	(TTTTC)3(TTTC)4*	27	438	464
CRD_FB_c39393_g8_i11	1	p4	(GAAG)3	12	184	195
CRD_FB_c39393_g8_i5	1	p4	(GAAG)3	12	184	195
CRD_FB_c39398_g2_i1	1	p3	(CCA)4	12	90	101
CRD_FB_c39405_g6_i1	1	c	(CT)10aaaagccgagtgtgcagagagagaaccaacctccataaaaatgcgcttcatcctt(CTC)5	90	1	90
CRD_FB_c39405_g6_i1	2	p3	(ACA)4	12	497	508
CRD_FB_c39421_g4_i1	1	p2	(CT)7	14	1	14
CRD_FB_c39421_g4_i1	2	p2	(AG)6	12	136	147
CRD_FB_c39421_g4_i1	3	p3	(GGA)4	12	2019	2030
CRD_FB_c39424_g1_i1	1	p3	(CTC)4	12	1350	1361
CRD_FB_c39426_g4_i1	1	c	(TTCCC)3ttcctccggtcgtcaacacgcagagcagacccagcaac(AG)9atagggatagagat(AGAGAC)3	103	24	126
CRD_FB_c39426_g4_i1	2	p4	(TTTA)3	12	2001	2012
CRD_FB_c39439_g1_i2	1	p3	(CCA)4	12	1930	1941
CRD_FB_c39439_g1_i2	2	p3	(CAC)4	12	2264	2275
CRD_FB_c39439_g1_i4	1	p3	(CCA)4	12	377	388
CRD_FB_c39463_g1_i4	1	p3	(ATG)4	12	1651	1662
CRD_FB_c39466_g6_i1	1	p3	(CAC)4	12	205	216
CRD_FB_c39466_g6_i1	2	p2	(TC)7	14	330	343
CRD_FB_c39468_g1_i2	1	p2	(CT)9	18	1	18
CRD_FB_c39468_g1_i2	2	p4	(CATT)3	12	1453	1464
CRD_FB_c39487_g1_i1	1	p2	(AG)6	12	137	148
CRD_FB_c39487_g1_i1	2	p6	(TTTTTC)3	18	1701	1718
CRD_FB_c39493_g2_i1	1	p2	(TC)6	12	2	13
CRD_FB_c39494_g7_i4	1	p6	(GGCAAT)3	18	248	265
CRD_FB_c39507_g2_i7	1	p5	(AAAAG)3	15	39	53
CRD_FB_c39507_g2_i7	2	p3	(TGT)4	12	3330	3341
CRD_FB_c39507_g9_i1	1	p2	(CT)9	18	1	18
CRD_FB_c39508_g1_i3	1	p2	(CT)8	16	291	306
CRD_FB_c39508_g1_i3	2	p3	(GGC)5	15	476	490
CRD_FB_c39526_g4_i7	1	c	(CT)7cactctccctcttcccctaactcttcgtcttctgcttcaaacccc(CAA)7	80	1576	1655
CRD_FB_c39526_g4_i7	2	p6	(ATCGAG)3	18	1782	1799
CRD_FB_c39526_g4_i7	3	p2	(AT)10	20	4403	4422
CRD_FB_c39531_g3_i4	1	c	(AG)7ggaggcgaaaccctaaattagcgacgat(GAGATA)3	60	324	383
CRD_FB_c39531_g3_i4	2	c	(TTGT)3tggatgtttgattcttggttttattttagggtttctc(TCT)6	67	1483	1549
CRD_FB_c39532_g1_i2	1	c	(TTGTT)3ttttttttattttaaaaaacgatctgttttgatcaaaatcgaagcttgatcgagtagtttcagactttcatcatg(TTTTGA)3ttgaaatcctcaacgatctgtt(GTA)4	142	1	142
CRD_FB_c39532_g1_i2	2	p3	(TCT)4	12	5933	5944
CRD_FB_c39535_g5_i8	1	p3	(TCT)4	12	123	134
CRD_FB_c39535_g5_i8	2	p4	(TTAT)3	12	1754	1765
CRD_FB_c39550_g13_i6	1	c	(GA)9agccagtgaatcgcgatagatctgagattctagagagagaaagtaagagagagagtatgagtatcagaggcggaagcagcagcaatggt(GGC)5	122	92	213
CRD_FB_c39550_g13_i6	2	p5	(GCCCT)3	15	2918	2932
CRD_FB_c39553_g8_i1	1	p3	(CAA)8	24	478	501
CRD_FB_c39557_g2_i2	1	p4	(TTTG)3	12	239	250
CRD_FB_c39557_g2_i2	2	c	(GA)6ggaggagggttgatttgatggctgggattgcgtctgatggggaatcggaggggcagggtgctccggcggatt(ATG)4	96	374	469
CRD_FB_c39561_g1_i7	1	p2	(GA)9	18	1	18
CRD_FB_c39561_g1_i7	2	p5	(TTATT)3	15	4693	4707
CRD_FB_c39570_g4_i1	1	p2	(AG)6	12	54	65
CRD_FB_c39572_g1_i4	1	p4	(TTTG)4	16	152	167
CRD_FB_c39572_g1_i4	2	p3	(TGG)4	12	2916	2927
CRD_FB_c39578_g7_i1	1	c	(AG)10ctaaggctatggcgggagacagcagcactagtattgcgacaagggagcttactcagaccccgacatgggctgttgcgggtgtgtgtgctg(TCA)4	122	96	217
CRD_FB_c39579_g1_i1	1	p3	(AAG)8	24	1	24
CRD_FB_c39579_g1_i1	2	p5	(TTTTG)3	15	1504	1518
CRD_FB_c39582_g1_i11	1	p2	(CT)7	14	16	29
CRD_FB_c39582_g1_i2	1	c	(CA)8(CT)7	30	55	84
CRD_FB_c39582_g1_i2	2	p3	(TGA)4	12	1380	1391
CRD_FB_c39585_g4_i1	1	p2	(AG)8	16	1	16
CRD_FB_c39596_g8_i1	1	p2	(TC)10	20	1365	1384
CRD_FB_c39596_g8_i1	2	c	(AG)6atgtcgactctttcttcatccacgcattgtcgttcgtattgttct(TCA)4	69	1495	1563
CRD_FB_c39596_g8_i1	3	p4	(TATT)3	12	3719	3730
CRD_FB_c39606_g11_i1	1	c	(TC)7tgtctctctcctctacccatttcattccatgatatttcatacc(ATGAT)3	72	1344	1415
CRD_FB_c39609_g8_i7	1	p4	(TAAA)3	12	438	449
CRD_FB_c39609_g8_i7	2	p6	(AAAAAT)3	18	784	801
CRD_FB_c39609_g8_i7	3	c	(GA)7gtgcaccatctttgtcggcaagaagtgcaccgtctttgttggcaagaagaccacatagcagtacacagagtcgatgagatcatgacaac(GA)9	121	970	1090
CRD_FB_c39609_g8_i7	4	p5	(AAAGC)3	15	1255	1269
CRD_FB_c39616_g15_i2	1	p6	(CCAAAT)3	18	86	103
CRD_FB_c39616_g15_i2	2	p3	(CAG)4	12	638	649
CRD_FB_c39616_g15_i2	3	c	(GCCACC)3gccccagcct(CAGCCC)4	52	1036	1087
CRD_FB_c39621_g9_i1	1	c	(CAC)4t(TTC)4	25	112	136
CRD_FB_c39628_g2_i4	1	c	(AG)8aaagt(GCAA)3	33	1785	1817
CRD_FB_c39628_g2_i4	2	p3	(GGT)4	12	2096	2107
CRD_FB_c39628_g2_i4	3	p6	(GCACCC)3	18	2482	2499
CRD_FB_c39629_g1_i2	1	p4	(TGGT)3	12	1827	1838
CRD_FB_c39632_g2_i1	1	c	(CT)8ccccttttatagtgttgataattcaagattcgagagatcagatccaaggtggttaatctgtccatcaaaacccacaaagtccatcgttcagtcaatcgt(TCAA)4atcaaagagaatcaacaattcacaaaggaatcatcaaaaagtagaacaaaagaaaaaagatgtcctcctcatcatctactttttcaccgg(ACC)5	236	1	236
CRD_FB_c39632_g2_i1	2	p4	(TCTT)6	24	909	932
CRD_FB_c39638_g1_i3	1	c	(GA)9gcgctttgaagatgaaactcaagcagcaactgc(AGG)4	63	1	63
CRD_FB_c39638_g1_i3	2	p4	(GTCT)3	12	1279	1290
CRD_FB_c39641_g3_i2	1	p4	(TGCT)3	12	2604	2615
CRD_FB_c39649_g5_i2	1	p4	(TGTC)5	20	4763	4782
CRD_FB_c39652_g2_i1	1	c	(CCA)7atcaacgacaccaaagacgaaaacccaccagtgttgttgcctataaaatacccgttctctcctacattctctctcgtcctcctccagaag(CAC)5cgcgggagagctacccacacacaac(AAG)4acccaacatttgaagcagaggggtggtgctggagagacaaagaaagggtccattgttgatc(TCT)7	245	1	245
CRD_FB_c39652_g2_i1	2	p3	(ACC)4	12	405	416
CRD_FB_c39652_g9_i1	1	p2	(AG)6	12	13	24
CRD_FB_c39658_g7_i8	1	p4	(AATG)3	12	733	744
CRD_FB_c39674_g8_i5	1	p3	(GAG)4	12	1107	1118
CRD_FB_c39675_g3_i2	1	p6	(ACTCCA)4	24	1	24
CRD_FB_c39675_g3_i2	2	p5	(TTTTA)4	20	1872	1891
CRD_FB_c39694_g4_i1	1	p3	(TCC)4	12	102	113
CRD_FB_c39694_g4_i1	2	p2	(CT)6	12	491	502
CRD_FB_c39694_g4_i1	3	p5	(GTTTG)4	20	2693	2712
CRD_FB_c39700_g1_i5	1	p3	(AAG)4	12	188	199
CRD_FB_c39700_g1_i5	2	p6	(TGGATC)3	18	366	383
CRD_FB_c39704_g3_i1	1	p4	(TGAA)3	12	33	44
CRD_FB_c39726_g3_i3	1	p4	(ATTA)3	12	100	111
CRD_FB_c39726_g3_i3	2	p3	(AAC)4	12	789	800
CRD_FB_c39728_g14_i1	1	p3	(TGG)7	21	707	727
CRD_FB_c39728_g14_i1	2	c	(GGT)4ggaggtgatggtgattgtggtggcaagtaatgaat(TGG)7	68	915	982
CRD_FB_c39731_g6_i2	1	p2	(GA)7	14	1507	1520
CRD_FB_c39750_g3_i1	1	p2	(CT)9	18	1	18
CRD_FB_c39757_g2_i1	1	c	(AAC)4(AGC)4	24	1	24
CRD_FB_c39775_g12_i1	1	p2	(TC)11	22	1	22
CRD_FB_c39775_g12_i1	2	p3	(CAA)6	18	228	245
CRD_FB_c39782_g1_i3	1	p2	(CT)9	18	1	18
CRD_FB_c39782_g1_i3	2	p3	(ATG)4	12	927	938
CRD_FB_c39782_g1_i3	3	p3	(TCG)4	12	2997	3008
CRD_FB_c39797_g8_i3	1	p4	(TCTT)3	12	144	155
CRD_FB_c39797_g8_i3	2	p3	(TGC)4	12	549	560
CRD_FB_c39800_g13_i3	1	p4	(ATTT)4	16	334	349
CRD_FB_c39807_g5_i1	1	p2	(GA)8	16	8	23
CRD_FB_c39807_g5_i1	2	p3	(GAG)4	12	318	329
CRD_FB_c39822_g5_i1	1	p5	(AGGAG)3	15	2322	2336
CRD_FB_c39828_g1_i2	1	p3	(CTC)4	12	231	242
CRD_FB_c39835_g1_i2	1	p3	(TTA)5	15	99	113
CRD_FB_c39840_g2_i3	1	p2	(AG)9	18	690	707
CRD_FB_c39841_g4_i2	1	p3	(CGC)4	12	245	256
CRD_FB_c39841_g4_i2	2	p3	(GAA)5	15	902	916
CRD_FB_c39848_g3_i1	1	p2	(TC)6	12	7	18
CRD_FB_c39848_g5_i1	1	p3	(GAA)4	12	452	463
CRD_FB_c39848_g5_i1	2	p3	(GAA)4	12	651	662
CRD_FB_c39861_g1_i2	1	p3	(TCT)4	12	1352	1363
CRD_FB_c39867_g2_i8	1	p4	(CTGG)3	12	95	106
CRD_FB_c39880_g1_i1	1	p2	(AG)7	14	148	161
CRD_FB_c39885_g8_i3	1	p3	(TGC)4	12	12	23
CRD_FB_c39886_g5_i3	1	p2	(TC)9	18	1343	1360
CRD_FB_c39899_g5_i3	1	c	(CT)6(AT)11	34	191	224
CRD_FB_c39899_g5_i3	2	p2	(TC)9	18	473	490
CRD_FB_c39902_g9_i2	1	p4	(AAAC)5	20	1627	1646
CRD_FB_c39918_g9_i2	1	p2	(CT)7	14	53	66
CRD_FB_c39919_g2_i1	1	p2	(AG)6	12	323	334
CRD_FB_c39923_g12_i5	1	p3	(CAA)4	12	431	442
CRD_FB_c39938_g2_i5	1	p4	(TTTA)3	12	1671	1682
CRD_FB_c39944_g1_i2	1	p4	(AAAT)4	16	55	70
CRD_FB_c39951_g1_i1	1	p3	(GCT)4	12	221	232
CRD_FB_c39960_g3_i1	1	p6	(CAGCCA)3	18	700	717
CRD_FB_c39960_g5_i1	1	c	(TCCCAA)3gtcacgtcagatatatatt(TC)7	51	29	79
CRD_FB_c39976_g8_i4	1	p6	(GGATGA)3	18	664	681
CRD_FB_c39977_g6_i1	1	p2	(TA)6	12	1103	1114
CRD_FB_c39977_g6_i1	2	p2	(AG)7	14	1257	1270
CRD_FB_c39978_g1_i2	1	p2	(AG)8	16	165	180
CRD_FB_c39983_g2_i2	1	p4	(GAAG)3	12	18	29
CRD_FB_c39985_g1_i1	1	p4	(ATTT)3	12	1892	1903
CRD_FB_c39989_g1_i1	1	p2	(AC)7	14	11	24
CRD_FB_c39991_g1_i1	1	p2	(AC)6	12	534	545
CRD_FB_c39993_g14_i1	1	p6	(CTTCAT)3	18	68	85
CRD_FB_c40015_g6_i4	1	p2	(AT)9	18	1224	1241
CRD_FB_c40023_g2_i1	1	p5	(AAAAG)3	15	1120	1134
CRD_FB_c40030_g5_i1	1	p3	(CAT)5	15	383	397
CRD_FB_c40030_g5_i1	2	p6	(ATGAAC)3	18	1523	1540
CRD_FB_c40043_g1_i6	1	p2	(AG)9	18	1360	1377
CRD_FB_c40047_g2_i2	1	p2	(CT)6	12	523	534
CRD_FB_c40047_g2_i2	2	p5	(AAATC)4	20	739	758
CRD_FB_c40047_g2_i2	3	p2	(CT)8	16	2146	2161
CRD_FB_c40074_g1_i1	1	p2	(TC)6	12	925	936
CRD_FB_c40074_g1_i1	2	p2	(TC)8	16	1517	1532
CRD_FB_c40079_g5_i3	1	p2	(TC)6	12	818	829
CRD_FB_c40083_g8_i1	1	p4	(TAAA)3	12	490	501
CRD_FB_c40088_g4_i3	1	c	(AG)8cctttgcatttcaaaatcaaatcctatatcaaaat(AC)7	65	138	202
CRD_FB_c40088_g5_i3	1	c	(GT)7attttgatataggatttgattttgaaatgcaaagg(CT)9tcttctc(CT)6	86	158	243
CRD_FB_c40088_g5_i3	2	c	(CCA)5cccatcatcact(ACC)5	42	376	417
CRD_FB_c40091_g6_i3	1	p3	(TGT)4	12	603	614
CRD_FB_c40099_g3_i3	1	p2	(TC)9	18	1	18
CRD_FB_c40107_g4_i1	1	c	(TA)6tctagttattatcatcgtctactcagcatatcccaaaaggttcgtgtcgagtcctcgaaatgcgtaat(TCA)4	92	3	94
CRD_FB_c40118_g4_i1	1	p3	(AAG)4	12	1469	1480
CRD_FB_c40118_g4_i1	2	p2	(AT)9	18	2071	2088
CRD_FB_c40120_g3_i1	1	p2	(AC)6	12	47	58
CRD_FB_c40120_g3_i1	2	p3	(TGA)6	18	220	237
CRD_FB_c40120_g3_i1	3	p3	(AAT)4	12	2767	2778
CRD_FB_c40131_g1_i2	1	p2	(TC)10	20	1	20
CRD_FB_c40131_g1_i2	2	p6	(GAATTT)3	18	272	289
CRD_FB_c40131_g1_i2	3	p3	(TGT)4	12	455	466
CRD_FB_c40139_g1_i4	1	p5	(GGCAG)3	15	835	849
CRD_FB_c40147_g5_i1	1	c	(AGA)4acaacaacaaaatgcacacacgccttc(TCT)5	54	54	107
CRD_FB_c40148_g4_i4	1	p6	(GTTCAC)6	36	1	36
CRD_FB_c40148_g4_i4	2	p3	(TGG)4	12	194	205
CRD_FB_c40162_g10_i5	1	p3	(GAG)6	18	57	74
CRD_FB_c40188_g8_i1	1	p5	(GAGAA)3	15	410	424
CRD_FB_c40291_g1_i1	1	p2	(AG)9	18	1	18
CRD_FB_c40310_g1_i1	1	p2	(AG)10	20	1	20
CRD_FB_c40310_g1_i1	2	p3	(GAG)4	12	774	785
CRD_FB_c40459_g1_i1	1	p2	(TA)7	14	691	704
CRD_FB_c41045_g1_i1	1	p2	(TA)6	12	1179	1190
CRD_FB_c41283_g1_i1	1	p3	(CTC)4	12	190	201
CRD_FB_c41293_g1_i1	1	c	(TC)6accgaatcagaagaaccctagctctcgctc(TG)7	56	91	146
CRD_FB_c42398_g1_i1	1	p4	(TTTA)3	12	649	660
CRD_FB_c4298_g1_i1	1	p2	(TC)8	16	88	103
CRD_FB_c4342_g1_i1	1	p3	(CCA)4	12	131	142
CRD_FB_c4351_g1_i1	1	p2	(TC)6	12	52	63
CRD_FB_c43712_g1_i1	1	p4	(TTTG)3	12	1279	1290
CRD_FB_c43731_g1_i1	1	p6	(GTGGAA)3	18	589	606
CRD_FB_c43998_g1_i1	1	p6	(CATCAG)3	18	466	483
CRD_FB_c44582_g1_i1	1	p4	(TACA)3	12	307	318
CRD_FB_c44667_g1_i1	1	p3	(CTC)4	12	295	306
CRD_FB_c44667_g1_i1	2	p4	(CTTT)3	12	1841	1852
CRD_FB_c44694_g1_i1	1	p2	(TC)7	14	1	14
CRD_FB_c44709_g1_i1	1	p2	(CT)6	12	390	401
CRD_FB_c51_g1_i2	1	p2	(TC)7	14	1	14
CRD_FB_c5826_g1_i1	1	p2	(CA)9	18	38	55
CRD_FB_c6009_g1_i1	1	p3	(GCA)6	18	63	80
CRD_FB_c6009_g1_i1	2	p2	(AG)9	18	526	543
CRD_FB_c6108_g1_i1	1	p3	(TCC)4	12	182	193
CRD_FB_c6108_g1_i1	2	p3	(CCA)5	15	345	359
CRD_FB_c6108_g1_i1	3	p3	(TGG)4	12	987	998
CRD_FB_c6198_g1_i1	1	p4	(GGGT)3	12	13	24
CRD_FB_c6415_g1_i1	1	p3	(GGT)4	12	485	496
CRD_FB_c6415_g1_i1	2	p4	(TCAG)5	20	1020	1039
CRD_FB_c644_g1_i1	1	p2	(CT)10	20	1	20
CRD_FB_c6644_g1_i1	1	p6	(TGAATC)3	18	292	309
CRD_FB_c6676_g1_i1	1	p2	(CT)6	12	682	693
CRD_FB_c6942_g1_i1	1	c	(GA)9gggtgagttgggggggttgggaactgaattgaaagggaagga(AGG)4	72	1	72
CRD_FB_c6942_g1_i1	2	p2	(AT)8	16	1386	1401
CRD_FB_c6952_g1_i1	1	p5	(AAAAT)3	15	61	75
CRD_FB_c7047_g1_i1	1	p2	(CT)8	16	1	16
CRD_FB_c7110_g1_i1	1	c	(CCAATT)3ctaattccaattcctt(CAC)5aaccaaccaccactc(CCG)5	79	102	180
CRD_FB_c7110_g1_i1	2	p4	(TGTT)3	12	537	548
CRD_FB_c7230_g2_i1	1	c	(TC)9tacatcccctcgcttcctcctctttgcctctcgaatagcatttatattcaactccatttaaagacttgaaagccccaaagcatttgtatcgaaaa(AAAG)3	125	1	125
CRD_FB_c7230_g2_i1	2	p3	(AGA)4	12	885	896
CRD_FB_c7944_g1_i1	1	p3	(CAC)5	15	146	160
CRD_FB_c8321_g1_i1	1	p3	(TGA)4	12	656	667
CRD_FB_c8437_g1_i1	1	p2	(GA)9	18	1	18
CRD_FB_c8633_g1_i1	1	p5	(AAAAG)3	15	914	928
CRD_FB_c8822_g2_i1	1	p3	(CCA)5	15	165	179
CRD_FB_c8973_g1_i1	1	c	(AGA)5agttgttgaagttatggaagcagccaatctcatcatc(TCA)4tccccaattaatgcaaaaccagttatggagatgactc(AAG)4	113	31	143
CRD_FB_c8973_g1_i1	2	p3	(TCA)4	12	1127	1138
CRD_FL_c1084_g1_i1	1	p2	(CT)8	16	1	16
CRD_FL_c11686_g1_i2	1	p2	(AG)7	14	206	219
CRD_FL_c11686_g1_i2	2	p2	(CT)9	18	1241	1258
CRD_FL_c12091_g1_i1	1	p4	(ATTG)5	20	244	263
CRD_FL_c12091_g1_i1	2	p3	(TGT)6	18	1648	1665
CRD_FL_c12363_g1_i1	1	p3	(CAA)5	15	378	392
CRD_FL_c14594_g1_i1	1	p3	(AAG)4	12	1336	1347
CRD_FL_c14594_g1_i1	2	p3	(CAA)4	12	1564	1575
CRD_FL_c14777_g1_i1	1	p2	(CT)9	18	1	18
CRD_FL_c14957_g1_i1	1	p2	(GA)8	16	7	22
CRD_FL_c1553_g1_i1	1	c	(CT)9gtgcgatgaggttacagaagaaggtg(GAA)5	59	1	59
CRD_FL_c1565_g1_i1	1	p4	(TTTA)3	12	42	53
CRD_FL_c16206_g1_i1	1	p6	(TTTGTT)3	18	1	18
CRD_FL_c16277_g1_i1	1	p3	(TCT)5	15	133	147
CRD_FL_c16277_g1_i1	2	p3	(CAA)4	12	364	375
CRD_FL_c16288_g1_i1	1	p3	(TCC)6	18	164	181
CRD_FL_c16288_g1_i1	2	c	(CAA)5taataaaaccc(TAGATT)3	44	320	363
CRD_FL_c16644_g1_i2	1	p2	(TC)10	20	1	20
CRD_FL_c17331_g1_i1	1	p2	(CT)6	12	51	62
CRD_FL_c18376_g2_i1	1	p2	(CT)6	12	29	40
CRD_FL_c19465_g1_i1	1	c	(GAA)5agaca(ATG)4	32	166	197
CRD_FL_c19698_g1_i1	1	p2	(GA)8	16	1	16
CRD_FL_c19698_g1_i1	2	p3	(CCA)4	12	121	132
CRD_FL_c24253_g1_i1	1	p3	(GGT)4	12	277	288
CRD_FL_c24463_g1_i1	1	p3	(GAA)5	15	284	298
CRD_FL_c24463_g1_i1	2	p3	(GAA)5	15	610	624
CRD_FL_c24513_g1_i1	1	p2	(CT)9	18	1	18
CRD_FL_c25717_g1_i1	1	p4	(AATC)3	12	83	94
CRD_FL_c25717_g1_i1	2	p3	(TTG)4	12	857	868
CRD_FL_c25754_g1_i1	1	c	(CT)7ccaattatggcagcagaatactcaggcaatagaaatcccaacacgcagctcttgcaagaactcgaagcactcagccaatccctctaccaaaccca(CAC)4	121	195	315
CRD_FL_c25754_g1_i1	2	p3	(TTC)4	12	553	564
CRD_FL_c25754_g1_i1	3	p3	(GCA)4	12	2681	2692
CRD_FL_c25754_g1_i1	4	p2	(AT)6	12	2875	2886
CRD_FL_c25897_g1_i1	1	p3	(TTA)4	12	1622	1633
CRD_FL_c26438_g1_i1	1	p2	(CT)7	14	154	167
CRD_FL_c26438_g1_i1	2	p2	(TC)7	14	280	293
CRD_FL_c26438_g1_i1	3	p3	(TCT)5	15	2427	2441
CRD_FL_c27046_g1_i1	1	p3	(TCT)6	18	1	18
CRD_FL_c27432_g1_i2	1	p2	(TC)10	20	1	20
CRD_FL_c27810_g1_i1	1	p2	(CT)7	14	1	14
CRD_FL_c27858_g1_i1	1	p3	(TCA)4	12	305	316
CRD_FL_c28173_g1_i1	1	p2	(CT)9	18	59	76
CRD_FL_c28173_g1_i1	2	p3	(ATG)4	12	1706	1717
CRD_FL_c28253_g1_i1	1	p2	(GA)8	16	1	16
CRD_FL_c28253_g1_i1	2	c	(ACC)4acagaaaaccaccaccatac(CCA)4ccccccctaccctcaccacctcttcaaccaccacgctcacaacttccatcactat(CAC)6taccactgtacaattacaacccaatcataacaggccttcatgatcaacctaatctcatg(AAC)7	197	389	585
CRD_FL_c28488_g1_i2	1	p2	(TG)6	12	149	160
CRD_FL_c29091_g2_i1	1	p3	(TTC)7	21	1	21
CRD_FL_c29091_g2_i1	2	p2	(AT)7	14	176	189
CRD_FL_c30289_g2_i1	1	c	(TC)9tggtcttctt(CTA)4	40	1	40
CRD_FL_c30487_g1_i1	1	p5	(TTCTA)3	15	18	32
CRD_FL_c31104_g1_i1	1	p6	(AAAAAG)3	18	137	154
CRD_FL_c31589_g2_i1	1	p2	(AG)10	20	1	20
CRD_FL_c31683_g1_i2	1	p3	(GAA)4	12	348	359
CRD_FL_c31683_g1_i2	2	p5	(AGAAA)3	15	701	715
CRD_FL_c31720_g1_i2	1	p2	(CT)7	14	7	20
CRD_FL_c32132_g1_i2	1	p2	(CT)6	12	91	102
CRD_FL_c32284_g1_i1	1	p3	(ATC)8	24	1	24
CRD_FL_c32416_g1_i1	1	c	(AG)7acagaga(GAG)4	33	1	33
CRD_FL_c32789_g1_i1	1	p3	(TCC)5	15	179	193
CRD_FL_c33281_g1_i1	1	p4	(ATAA)3	12	1222	1233
CRD_FL_c33366_g1_i1	1	p2	(CT)9	18	3	20
CRD_FL_c33402_g1_i1	1	p3	(TTC)8	24	1	24
CRD_FL_c33669_g1_i2	1	c	(ATAC)5(CT)9	38	35	72
CRD_FL_c33669_g1_i2	2	p3	(AGT)4	12	384	395
CRD_FL_c33705_g1_i1	1	p3	(AAC)5	15	939	953
CRD_FL_c33705_g1_i1	2	p3	(CAA)4	12	1304	1315
CRD_FL_c33981_g1_i1	1	c	(AG)11tcca(CGAT)3	38	1	38
CRD_FL_c33994_g1_i1	1	c	(TGA)10tgg(TGA)4	45	533	577
CRD_FL_c34597_g1_i1	1	c	(AG)7atggaagtggagaagatgagtattaacatgaattgcgctagtaagc(ATG)7	81	1	81
CRD_FL_c3511_g1_i1	1	c	(ACT)7atcactacaaacactatttaccaaaacatggacttcacaaccatgttcatgttctgtttatttctttct(TTTC)3	102	31	132
CRD_FL_c3511_g1_i1	2	p4	(TTGT)3	12	1823	1834
CRD_FL_c35286_g1_i1	1	p2	(GA)6	12	130	141
CRD_FL_c35636_g4_i1	1	p3	(GAA)4	12	373	384
CRD_FL_c36648_g1_i1	1	p3	(CTC)4	12	128	139
CRD_FL_c37062_g1_i1	1	p3	(GGT)5	15	11	25
CRD_FL_c37126_g1_i1	1	p3	(AAC)4	12	1213	1224
CRD_FL_c37126_g1_i1	2	p4	(CCAC)3	12	2229	2240
CRD_FL_c37126_g1_i1	3	p3	(TGA)7	21	2821	2841
CRD_FL_c37549_g1_i1	1	p2	(TC)8	16	136	151
CRD_FL_c37549_g1_i1	2	p6	(TGGGTT)3	18	380	397
CRD_FL_c37549_g1_i1	3	p3	(GGT)4	12	844	855
CRD_FL_c37549_g1_i1	4	p5	(CTTTT)4	20	1762	1781
CRD_FL_c37908_g1_i1	1	p2	(TC)8	16	1049	1064
CRD_FL_c38059_g1_i1	1	p3	(CAC)6	18	124	141
CRD_FL_c38165_g1_i2	1	p2	(CT)9	18	1	18
CRD_FL_c38165_g1_i2	2	p6	(TCGAAT)4	24	629	652
CRD_FL_c38405_g1_i2	1	p2	(CT)6	12	97	108
CRD_FL_c38813_g1_i1	1	c	(ACA)4accattagttcatcatctcctccacactctctctcaccttcatcatcatctt(CTC)4	76	19	94
CRD_FL_c38813_g1_i1	2	p3	(CAA)5	15	505	519
CRD_FL_c38877_g2_i1	1	p4	(TCTT)3	12	639	650
CRD_FL_c38981_g1_i2	1	p2	(GA)9	18	1	18
CRD_FL_c38981_g1_i2	2	p3	(GAT)5	15	270	284
CRD_FL_c39143_g2_i2	1	c	(TGA)7gaatgttgtgaaggttaatagccggaagacgacgtcgtttgaaggtgaagaagaagcagcagctagggttttgggggttgggg(AGA)4	116	1	116
CRD_FL_c39179_g2_i1	1	p2	(CT)10	20	1	20
CRD_FL_c39179_g2_i1	2	p3	(CCT)5	15	650	664
CRD_FL_c3951_g1_i1	1	p2	(TC)9	18	1	18
CRD_FL_c3951_g1_i1	2	p3	(ATG)4	12	1535	1546
CRD_FL_c39656_g2_i1	1	p3	(TTC)4	12	431	442
CRD_FL_c40030_g1_i1	1	p2	(TC)7	14	1	14
CRD_FL_c40030_g1_i1	2	p3	(TTC)4	12	438	449
CRD_FL_c40030_g1_i1	3	p3	(AGA)4	12	972	983
CRD_FL_c40047_g1_i1	1	p2	(CT)9	18	1	18
CRD_FL_c40083_g1_i1	1	p4	(AAAT)3	12	634	645
CRD_FL_c40084_g1_i1	1	p3	(CCG)4	12	456	467
CRD_FL_c40084_g1_i1	2	c	(TTC)6cagtggtttcttgcctttttgagaagaacgaaaggaaacatgatttcttacactcagacagagagaggga(AGAT)3	100	727	826
CRD_FL_c40117_g1_i3	1	p3	(ACC)4	12	177	188
CRD_FL_c40127_g1_i1	1	c	(TAGA)3gccgatgatggaggaggagagagagaa(GGT)5	54	105	158
CRD_FL_c40672_g1_i1	1	p2	(GA)9	18	1	18
CRD_FL_c40672_g1_i1	2	p3	(TCT)4	12	215	226
CRD_FL_c40672_g1_i1	3	p5	(TTTGA)3	15	1015	1029
CRD_FL_c40673_g1_i1	1	p2	(AG)10	20	1	20
CRD_FL_c40677_g1_i2	1	p3	(GAA)4	12	207	218
CRD_FL_c40727_g1_i1	1	p3	(TCT)5	15	149	163
CRD_FL_c40994_g1_i1	1	p4	(AATC)3	12	279	290
CRD_FL_c41144_g2_i1	1	p3	(TGG)5	15	506	520
CRD_FL_c41154_g1_i1	1	p3	(CCT)5	15	350	364
CRD_FL_c41332_g1_i1	1	p3	(TTC)4	12	210	221
CRD_FL_c41354_g1_i2	1	p6	(CACCGC)3	18	101	118
CRD_FL_c41664_g1_i1	1	p2	(TC)9	18	1	18
CRD_FL_c41749_g3_i2	1	p3	(GAG)7	21	11	31
CRD_FL_c41943_g3_i1	1	p2	(AG)7	14	97	110
CRD_FL_c42411_g1_i2	1	p2	(CT)9	18	1	18
CRD_FL_c42411_g1_i2	2	c	(ACC)5ccaacaacataagtatgagctccggccaagtggtt(CCA)5	65	596	660
CRD_FL_c42411_g1_i2	3	c	(AAAT)3taggtagatactagtaaattattaaaatcatgaaatacaaatagaatttgtgaacaaggacaggtttaattgtggattattaccttaatttg(TATTT)3	119	1012	1130
CRD_FL_c42437_g1_i1	1	p5	(TTCTT)3	15	1579	1593
CRD_FL_c42492_g1_i1	1	p4	(TTTC)3	12	389	400
CRD_FL_c42878_g1_i1	1	p2	(AG)10	20	1	20
CRD_FL_c42878_g1_i1	2	p3	(GAG)4	12	774	785
CRD_FL_c42878_g1_i1	3	p3	(GAG)4	12	1029	1040
CRD_FL_c42933_g1_i2	1	p2	(TC)8	16	1	16
CRD_FL_c43111_g1_i3	1	p3	(CTC)4	12	323	334
CRD_FL_c43111_g1_i3	2	p6	(CCATCG)4	24	442	465
CRD_FL_c43111_g1_i3	3	p3	(CTC)4	12	599	610
CRD_FL_c43180_g2_i1	1	p6	(CACGGT)6	36	313	348
CRD_FL_c43193_g2_i1	1	p3	(CAA)4	12	1112	1123
CRD_FL_c43195_g1_i1	1	p2	(TC)9	18	1	18
CRD_FL_c43195_g1_i1	2	p2	(CT)6	12	1443	1454
CRD_FL_c43254_g2_i1	1	p2	(TC)9	18	1	18
CRD_FL_c43288_g1_i1	1	p2	(CT)10	20	1	20
CRD_FL_c43288_g1_i1	2	p3	(CCA)4	12	146	157
CRD_FL_c43349_g1_i3	1	p5	(TTTGG)3	15	392	406
CRD_FL_c43349_g1_i3	2	p3	(AAT)4	12	1910	1921
CRD_FL_c43352_g2_i1	1	p4	(TAAA)3	12	1	12
CRD_FL_c43352_g2_i1	2	p2	(GA)7	14	153	166
CRD_FL_c43352_g2_i1	3	c	(CCG)4cacccactctctttcttca(TCT)6	49	342	390
CRD_FL_c43399_g1_i1	1	p3	(TGA)4	12	2024	2035
CRD_FL_c43400_g1_i1	1	p2	(AG)10	20	1	20
CRD_FL_c43408_g1_i3	1	p2	(AT)8	16	2325	2340
CRD_FL_c43527_g1_i1	1	p6	(CACCTT)3	18	264	281
CRD_FL_c43527_g1_i1	2	p3	(GAC)4	12	1529	1540
CRD_FL_c43637_g1_i1	1	p3	(GAT)5	15	2226	2240
CRD_FL_c43637_g1_i1	2	c	(AAAAG)4ctagcattgggccgataagtga(TCTT)3tttgtgggaaatcaacttagataaagctttccgtgtgtttgtggtgaag(TA)6	115	2583	2697
CRD_FL_c43661_g1_i1	1	p5	(ATTTG)3	15	190	204
CRD_FL_c43688_g2_i2	1	p2	(TA)6	12	11	22
CRD_FL_c43698_g1_i1	1	p2	(TC)9	18	1	18
CRD_FL_c43698_g1_i1	2	p3	(GAG)6	18	505	522
CRD_FL_c43707_g1_i1	1	p2	(TC)6	12	41	52
CRD_FL_c43708_g2_i2	1	c	(ACC)5gccgtcatatctttct(CGC)5	46	182	227
CRD_FL_c43708_g2_i2	2	p3	(CCG)5	15	344	358
CRD_FL_c43715_g1_i1	1	p6	(TAGGGG)4	24	2004	2027
CRD_FL_c43833_g1_i1	1	p3	(CAA)4	12	684	695
CRD_FL_c43835_g2_i1	1	p4	(ATCA)3	12	8	19
CRD_FL_c43835_g2_i1	2	p3	(AGC)4	12	674	685
CRD_FL_c43837_g1_i2	1	p3	(CCG)4	12	18	29
CRD_FL_c43837_g1_i2	2	p3	(ATG)6	18	299	316
CRD_FL_c43872_g2_i1	1	p2	(GA)9	18	1	18
CRD_FL_c43948_g1_i1	1	p5	(TTTTA)3	15	1468	1482
CRD_FL_c43969_g2_i1	1	p3	(TTG)4	12	499	510
CRD_FL_c43975_g1_i1	1	c	(TTC)4ttattcgtcttcttcattttttt(TC)9	53	1156	1208
CRD_FL_c43982_g1_i2	1	p6	(ACAAAC)3	18	1	18
CRD_FL_c43983_g2_i1	1	p3	(GAC)4	12	816	827
CRD_FL_c43983_g4_i1	1	p4	(ATAC)3	12	74	85
CRD_FL_c43983_g4_i1	2	p3	(CGG)5	15	353	367
CRD_FL_c43983_g4_i1	3	p3	(GAC)4	12	610	621
CRD_FL_c43997_g1_i1	1	p2	(GA)9	18	1	18
CRD_FL_c43997_g1_i1	2	c	(TAC)6tagcccccactacactacccaggta(CT)7	57	205	261
CRD_FL_c43997_g1_i1	3	p3	(CCG)4	12	707	718
CRD_FL_c44030_g1_i1	1	p6	(ATGAGA)3	18	2550	2567
CRD_FL_c44092_g2_i1	1	p4	(ATAC)4	16	2227	2242
CRD_FL_c44123_g1_i1	1	p2	(CT)6	12	1	12
CRD_FL_c44166_g1_i1	1	p3	(ATG)5	15	781	795
CRD_FL_c44173_g1_i1	1	p6	(CCAAAC)3	18	1	18
CRD_FL_c44173_g1_i1	2	p6	(AAAAAT)3	18	2285	2302
CRD_FL_c44239_g1_i1	1	p3	(GAA)4	12	33	44
CRD_FL_c44489_g2_i1	1	p3	(GGT)4	12	34	45
CRD_FL_c44504_g1_i1	1	p6	(GAGAGC)3	18	92	109
CRD_FL_c44560_g2_i1	1	p6	(CAACTT)3	18	7	24
CRD_FL_c44560_g2_i1	2	p3	(GTG)4	12	224	235
CRD_FL_c44576_g1_i1	1	p2	(CT)6	12	141	152
CRD_FL_c44601_g2_i1	1	p6	(GTCTGA)3	18	1089	1106
CRD_FL_c44615_g1_i1	1	p3	(GAG)6	18	156	173
CRD_FL_c44615_g1_i1	2	p4	(CTAC)3	12	516	527
CRD_FL_c44649_g1_i1	1	p3	(TCT)5	15	172	186
CRD_FL_c44688_g1_i2	1	p3	(GTT)4	12	258	269
CRD_FL_c44698_g2_i1	1	p2	(TA)6	12	3212	3223
CRD_FL_c44741_g1_i1	1	p2	(TC)9	18	5	22
CRD_FL_c44780_g1_i3	1	p2	(AG)10	20	1	20
CRD_FL_c44780_g1_i3	2	p3	(CTG)4	12	1068	1079
CRD_FL_c44835_g2_i1	1	p3	(CGG)4	12	162	173
CRD_FL_c44851_g1_i1	1	p2	(CT)7	14	1436	1449
CRD_FL_c44896_g1_i1	1	p2	(CT)8	16	122	137
CRD_FL_c45014_g1_i1	1	p2	(CT)8	16	1	16
CRD_FL_c45031_g1_i1	1	p2	(GA)7	14	97	110
CRD_FL_c45110_g1_i1	1	p3	(AGA)6	18	969	986
CRD_FL_c45199_g1_i1	1	c	(TC)6gatctgta(TATC)3	32	139	170
CRD_FL_c45199_g1_i1	2	p3	(GGT)5	15	329	343
CRD_FL_c45205_g2_i3	1	p2	(CT)10	20	3	22
CRD_FL_c45265_g1_i3	1	p2	(GA)9	18	1	18
CRD_FL_c45288_g1_i1	1	p6	(AAAAAC)3	18	1	18
CRD_FL_c45288_g1_i1	2	p4	(ATTT)3	12	1142	1153
CRD_FL_c45300_g1_i1	1	p2	(AG)7	14	234	247
CRD_FL_c45300_g1_i1	2	p6	(CAGCAA)3	18	2212	2229
CRD_FL_c45332_g2_i1	1	p6	(CATCCT)3	18	663	680
CRD_FL_c45421_g1_i2	1	p2	(AG)7	14	1	14
CRD_FL_c45421_g1_i2	2	p6	(TCTTCA)3	18	216	233
CRD_FL_c45432_g1_i2	1	p3	(CAC)6	18	255	272
CRD_FL_c45472_g1_i1	1	c	(GTT)5gctattccaattttgggttggattgatttcaatggcagcgatgggcggtggtggttcagcaggaggaggcgagaagaagac(GGT)4	108	82	189
CRD_FL_c45472_g1_i2	1	c	(GTT)5gctattccaattttgggttggattgatttcaatggcagcgatgggcggtggtggttcagcaggaggaggcgagaagaagac(GGT)4	108	82	189
CRD_FL_c45492_g4_i1	1	p2	(TC)6	12	28	39
CRD_FL_c45499_g2_i2	1	p3	(ATC)4	12	83	94
CRD_FL_c45515_g1_i1	1	p2	(CT)8	16	46	61
CRD_FL_c45520_g1_i1	1	p4	(ACAT)3	12	881	892
CRD_FL_c45593_g1_i1	1	p2	(CT)6	12	93	104
CRD_FL_c45672_g1_i1	1	p2	(GA)10	20	1521	1540
CRD_FL_c45680_g2_i4	1	p2	(CT)6	12	1	12
CRD_FL_c45680_g2_i4	2	p4	(CTCC)3	12	1865	1876
CRD_FL_c45688_g1_i2	1	p3	(AGT)4	12	1	12
CRD_FL_c45690_g2_i1	1	p2	(GA)7	14	1	14
CRD_FL_c45712_g1_i1	1	p4	(CAAG)3	12	1030	1041
CRD_FL_c45720_g1_i5	1	p3	(AAG)4	12	287	298
CRD_FL_c45749_g1_i1	1	p3	(TCG)4	12	29	40
CRD_FL_c45775_g1_i1	1	p4	(TGTT)3	12	2277	2288
CRD_FL_c45776_g1_i1	1	c	(CTCA)3tatccatacccataacacacaaacacatagatccccactggagctaactcactgc(CT)6cgctctctctcttcaagatctctctcaatcaattaatccacaaaactccatttctaaatccactaccac(CAT)5	163	70	232
CRD_FL_c45792_g2_i1	1	p3	(AGG)5	15	158	172
CRD_FL_c45876_g2_i1	1	p2	(GA)6	12	40	51
CRD_FL_c45916_g1_i4	1	p2	(AG)7	14	151	164
CRD_FL_c45919_g4_i1	1	p4	(CTTT)3	12	308	319
CRD_FL_c45930_g2_i2	1	p3	(GTG)4	12	2036	2047
CRD_FL_c46029_g1_i2	1	p4	(GTTT)3	12	2751	2762
CRD_FL_c46053_g2_i1	1	p2	(CT)7	14	2	15
CRD_FL_c46053_g2_i1	2	p2	(TC)6	12	133	144
CRD_FL_c46053_g2_i1	3	p3	(CGA)4	12	495	506
CRD_FL_c46093_g2_i1	1	p4	(AAAT)3	12	70	81
CRD_FL_c46093_g2_i1	2	p6	(ATGAGC)4	24	270	293
CRD_FL_c46103_g1_i1	1	p2	(TA)6	12	260	271
CRD_FL_c46107_g1_i1	1	p3	(GGT)6	18	195	212
CRD_FL_c46182_g1_i1	1	c	(AG)9atggctcgacaagccacgaaactcatcgccaacctatcttcaaagctttgccctaaggcagactctattttgcccc(CTT)5	109	1	109
CRD_FL_c46218_g2_i1	1	p3	(GAA)4	12	216	227
CRD_FL_c46256_g1_i2	1	c	(AAAC)3cataat(CAC)5	33	21	53
CRD_FL_c46279_g1_i2	1	p4	(GTTT)3	12	1098	1109
CRD_FL_c46284_g1_i2	1	c	(AAG)4aatagaggattattggatatggaatcagataagattaggaaccgaaaagtgagcgtt(AAG)4	81	29	109
CRD_FL_c46284_g1_i2	2	p5	(TTTAT)3	15	1273	1287
CRD_FL_c46285_g1_i2	1	p6	(CAGCAC)3	18	796	813
CRD_FL_c46286_g1_i4	1	p2	(AG)6	12	163	174
CRD_FL_c46287_g2_i1	1	p3	(ATC)7	21	1	21
CRD_FL_c46294_g2_i4	1	p4	(GAAG)3	12	255	266
CRD_FL_c46365_g1_i2	1	p3	(AGA)6	18	1	18
CRD_FL_c46391_g1_i1	1	p2	(AC)6	12	261	272
CRD_FL_c46401_g1_i1	1	p2	(TC)8	16	8	23
CRD_FL_c46414_g1_i1	1	p2	(GA)8	16	1414	1429
CRD_FL_c46437_g2_i1	1	p2	(TC)10	20	1	20
CRD_FL_c46437_g2_i1	2	p3	(ACC)5	15	136	150
CRD_FL_c46437_g2_i1	3	p3	(CAC)5	15	260	274
CRD_FL_c46437_g2_i1	4	p3	(CAA)4	12	657	668
CRD_FL_c46437_g2_i1	5	c	(GGC)4ttcgaaagagttgtgtgatgatcagggaagagaggagagtccagataatggatcgagccaaggatggtgtggg(GGT)4	97	878	974
CRD_FL_c46437_g2_i1	6	p3	(ACC)4	12	1779	1790
CRD_FL_c46458_g1_i1	1	p6	(TCTTTG)3	18	276	293
CRD_FL_c46481_g1_i1	1	p3	(AAT)4	12	148	159
CRD_FL_c46481_g1_i1	2	p5	(TTTTG)3	15	1470	1484
CRD_FL_c46501_g1_i2	1	c	(CT)7acatatat(TA)6	34	81	114
CRD_FL_c46518_g4_i2	1	p6	(AACCCA)3	18	125	142
CRD_FL_c46518_g4_i2	2	p3	(TTA)7	21	1980	2000
CRD_FL_c46518_g4_i2	3	p3	(GAG)5	15	2415	2429
CRD_FL_c46518_g4_i2	4	p6	(GGAGGT)3	18	2682	2699
CRD_FL_c46538_g1_i2	1	c	(AG)8atggggctggagtggaaagtgccatcgggttcgggcgatgccgggagcaatactagcagcgaagaggttggtcc(CAG)4	102	50	151
CRD_FL_c46538_g1_i2	2	p3	(TAT)5	15	1527	1541
CRD_FL_c46639_g1_i2	1	p2	(GA)7	14	58	71
CRD_FL_c46812_g1_i2	1	p2	(TC)7	14	202	215
CRD_FL_c46812_g1_i2	2	p3	(CAC)4	12	732	743
CRD_FL_c46821_g1_i2	1	p2	(GA)7	14	1246	1259
CRD_FL_c46829_g1_i2	1	p4	(CTTT)3	12	2445	2456
CRD_FL_c46829_g1_i2	2	p3	(TCT)4	12	2584	2595
CRD_FL_c46883_g2_i1	1	p2	(CT)9	18	1	18
CRD_FL_c46883_g2_i1	2	p2	(TG)6	12	1955	1966
CRD_FL_c46894_g3_i1	1	p2	(AG)7	14	109	122
CRD_FL_c46921_g1_i2	1	c	(CTT)7atctctctcctgactctctggaatttcaccatcattacctctttgaatccattg(AT)8	91	3	93
CRD_FL_c46942_g2_i1	1	p3	(ATC)6	18	193	210
CRD_FL_c47028_g1_i1	1	c	(CT)7acattaactctcc(CT)8	43	1	43
CRD_FL_c47031_g2_i1	1	c	(AAAC)3atctgttcca(AGAC)3ctttcaaaaaccatcctcacaaaaacaactcttttccccagccaacctctgctctgctctctg(CT)7	111	98	208
CRD_FL_c47040_g1_i1	1	c	(CAC)5tgccttactctttaaagggacgtcattgcgaagatctcaaggtttcaatcttatctt(CAA)7	93	127	219
CRD_FL_c47147_g1_i1	1	p4	(GAAG)3	12	2068	2079
CRD_FL_c47248_g1_i1	1	p4	(TTCC)3	12	108	119
CRD_FL_c47266_g2_i1	1	p6	(TTTTTA)3	18	1781	1798
CRD_FL_c47279_g1_i1	1	c	(ATCTCA)3a(TC)8	35	1	35
CRD_FL_c47315_g1_i1	1	p3	(TCT)5	15	165	179
CRD_FL_c47315_g1_i1	2	p3	(TTG)6	18	2120	2137
CRD_FL_c47324_g1_i3	1	c	(AG)8tctctctcg(AT)7	39	105	143
CRD_FL_c47408_g1_i1	1	p6	(CTGCCT)4	24	149	172
CRD_FL_c47408_g1_i1	2	p3	(CCG)4	12	608	619
CRD_FL_c47408_g1_i1	3	p3	(GGA)4	12	930	941
CRD_FL_c47440_g3_i1	1	c	(GTG)4tttgttgcgtttggtgaggtggaaagggaaggcagggctgttactacagctgaactcgtagtcggcggaggcgaggtggtggcgc(GTG)4(GAG)4	121	1344	1464
CRD_FL_c47471_g2_i2	1	p3	(CCA)5	15	97	111
CRD_FL_c47478_g1_i2	1	p2	(AG)6	12	60	71
CRD_FL_c47486_g1_i1	1	p6	(GGGCCA)4	24	578	601
CRD_FL_c47507_g1_i1	1	c	(AGG)5agagaggcggcggag(GGT)4	42	46	87
CRD_FL_c47507_g1_i1	2	p5	(GAAAA)3	15	945	959
CRD_FL_c47507_g1_i1	3	p5	(TTTTA)3	15	1147	1161
CRD_FL_c47597_g5_i6	1	p2	(AT)8	16	113	128
CRD_FL_c47614_g1_i2	1	p5	(TCCCT)3	15	567	581
CRD_FL_c47686_g1_i1	1	p3	(TCC)4	12	82	93
CRD_FL_c47691_g3_i3	1	c*	(TTTG)5(TTG)4*	29	2019	2047
CRD_FL_c47725_g1_i2	1	p2	(AG)10	20	1	20
CRD_FL_c47744_g1_i1	1	c	(TC)6taccataccacctacctgcaattcattcaaaattgtccaactgaaaatccagactttctcaacaatcatattcttccacaattc(TG)6taatataggaggattagatc(AGATT)3	143	2	144
CRD_FL_c47744_g1_i1	2	c	(CAC)6aaccgccgtcgccggcagcagccccaatttttaccagaaacgacgtcgtcggacggccagcgacaactctttctcttttctctccggtaa(CGG)4	120	338	457
CRD_FL_c47783_g2_i4	1	p3	(CGC)4	12	228	239
CRD_FL_c47843_g5_i2	1	c	(TC)9accgaatcagaagaaccctagctctcgctc(TG)7	62	1	62
CRD_FL_c47876_g1_i1	1	p3	(GCA)4	12	411	422
CRD_FL_c47880_g1_i1	1	p2	(GA)10	20	1	20
CRD_FL_c47880_g1_i1	2	p4	(TTAT)4	16	1937	1952
CRD_FL_c47951_g1_i2	1	p2	(GA)8	16	128	143
CRD_FL_c47951_g1_i2	2	p3	(GGT)5	15	630	644
CRD_FL_c47959_g1_i2	1	p2	(GA)6	12	943	954
CRD_FL_c47965_g1_i3	1	p2	(CT)7	14	11	24
CRD_FL_c48000_g1_i1	1	p4	(ATAC)3	12	195	206
CRD_FL_c48004_g1_i2	1	p3	(TGA)4	12	1769	1780
CRD_FL_c48007_g1_i2	1	p2	(GA)9	18	1	18
CRD_FL_c48019_g6_i2	1	p2	(CT)9	18	1	18
CRD_FL_c48019_g6_i2	2	p4	(TTTA)3	12	818	829
CRD_FL_c48025_g1_i2	1	p6	(TATGTA)3	18	1905	1922
CRD_FL_c48038_g1_i2	1	p2	(CT)7	14	283	296
CRD_FL_c48038_g1_i2	2	p2	(TC)8	16	811	826
CRD_FL_c48045_g1_i6	1	p5	(AGAGA)3	15	18	32
CRD_FL_c48045_g1_i6	2	c	(GAA)4gaggtattattcagacccatgggggtcaaaaattgtacccctttgaataacct(TTC)5	80	349	428
CRD_FL_c48058_g1_i2	1	p3	(GAT)4	12	3815	3826
CRD_FL_c48058_g1_i2	2	p5	(TGAGT)4	20	3954	3973
CRD_FL_c48070_g2_i1	1	p2	(CT)7	14	1	14
CRD_FL_c48093_g2_i1	1	p3	(GAT)4	12	1542	1553
CRD_FL_c48100_g1_i2	1	c	(AT)6gaatatttgtatataaa(TATG)3	41	33	73
CRD_FL_c48102_g1_i3	1	p3	(CCA)4	12	265	276
CRD_FL_c48104_g2_i7	1	c*	(AG)10(AGA)4*	30	1	30
CRD_FL_c48147_g1_i3	1	p2	(TC)8	16	1	16
CRD_FL_c48162_g6_i1	1	p3	(CTT)7	21	1	21
CRD_FL_c48162_g6_i1	2	c	(GAT)4tgtggccccgccgcca(CCG)4	40	215	254
CRD_FL_c48168_g1_i1	1	p3	(TGG)4	12	4098	4109
CRD_FL_c48187_g2_i2	1	p2	(TC)7	14	83	96
CRD_FL_c48193_g7_i1	1	c	(TAC)4tggtggtggtgacac(GAT)4	39	116	154
CRD_FL_c48197_g1_i1	1	c	(CCA)4ccgcggccgccgccaccgccacacactcatgatcgcgtcttcccctgctccgtcacccaccttcctcctcccacagtcgt(CGC)4caacggctgattcaaattccaaactccccattgatttcagccctcccttgatagccata(ATC)4gccaccgccttcgttatcgtcacctactctcgccacatctcccgttacctcattaacctccgccgccgctgg(CGT)5	262	201	462
CRD_FL_c48197_g1_i1	2	p6	(GGAGGT)3	18	1399	1416
CRD_FL_c48213_g1_i1	1	c	(CT)7ccatgttattgtctcgatatctctgagactctcctctcaaaccctagctcccaccaccacctctctcatggcctc(CGA)4ccaccgccaccaccacaacaaccaccgcccccacttcgacctcaacgaaaacggcga(CAC)4	170	83	252
CRD_FL_c48213_g1_i1	2	p4	(AATA)4	16	1963	1978
CRD_FL_c48219_g2_i1	1	p3	(CAT)7	21	91	111
CRD_FL_c48227_g1_i1	1	c	(AGATGA)3agagaaagaggatgatgggttcgagtctgatgcaacaacggacggtgag(GAT)4	79	1	79
CRD_FL_c48227_g1_i1	2	p2	(AT)8	16	1121	1136
CRD_FL_c48228_g3_i1	1	p2	(AG)10	20	1	20
CRD_FL_c48228_g4_i1	1	p5	(ATCAT)3	15	278	292
CRD_FL_c48271_g1_i3	1	p2	(TC)6	12	100	111
CRD_FL_c482_g1_i1	1	p5	(TTGGC)3	15	1031	1045
CRD_FL_c48336_g5_i2	1	p2	(TC)9	18	1	18
CRD_FL_c48336_g5_i2	2	p3	(CAT)7	21	698	718
CRD_FL_c48351_g1_i1	1	c*	(GA)9aacacag(AC)7(CAATT)3*c(GA)7atggcttggttcagaaagctcatccaactctcctccacagccagaca(ATC)4	127	65	191
CRD_FL_c48400_g1_i1	1	p2	(GA)9	18	1	18
CRD_FL_c48440_g1_i1	1	p3	(AGT)6	18	449	466
CRD_FL_c48441_g1_i1	1	p2	(CT)6	12	2	13
CRD_FL_c48441_g1_i1	2	p4	(AATC)3	12	454	465
CRD_FL_c48445_g1_i1	1	p6	(CCCAGC)3	18	1145	1162
CRD_FL_c48456_g1_i1	1	p2	(TC)6	12	46	57
CRD_FL_c48470_g2_i1	1	p2	(CT)6	12	133	144
CRD_FL_c48470_g2_i1	2	p2	(AT)6	12	313	324
CRD_FL_c48470_g2_i1	3	p3	(CGG)4	12	645	656
CRD_FL_c48470_g2_i1	4	p3	(TCT)4	12	4159	4170
CRD_FL_c48470_g2_i1	5	p2	(TC)7	14	8749	8762
CRD_FL_c48470_g2_i1	6	p2	(AT)7	14	8881	8894
CRD_FL_c48489_g2_i1	1	p3	(CCA)7	21	1	21
CRD_FL_c48489_g4_i1	1	p3	(CAC)4	12	169	180
CRD_FL_c48513_g1_i1	1	p2	(TC)10	20	1	20
CRD_FL_c48569_g3_i1	1	p3	(TCT)5	15	92	106
CRD_FL_c48569_g3_i1	2	p4	(ATTT)3	12	1190	1201
CRD_FL_c48575_g1_i2	1	p2	(TC)7	14	1	14
CRD_FL_c48584_g1_i1	1	p5	(CATCA)3	15	2	16
CRD_FL_c48589_g6_i2	1	p3	(GAA)5	15	136	150
CRD_FL_c48599_g1_i1	1	p6	(CCAGAA)3	18	214	231
CRD_FL_c48599_g1_i1	2	p2	(TC)7	14	1055	1068
CRD_FL_c48610_g1_i1	1	p2	(TC)9	18	6	23
CRD_FL_c48637_g7_i1	1	p2	(AG)8	16	149	164
CRD_FL_c48640_g1_i1	1	p2	(TC)8	16	4	19
CRD_FL_c48640_g1_i1	2	p2	(AG)8	16	542	557
CRD_FL_c48668_g1_i1	1	p3	(AAG)6	18	1	18
CRD_FL_c48702_g1_i1	1	p4	(GATA)3	12	42	53
CRD_FL_c48702_g1_i1	2	p3	(GAG)4	12	638	649
CRD_FL_c48711_g1_i1	1	p3	(AGA)4	12	243	254
CRD_FL_c48711_g1_i1	2	p6	(ATCTGG)3	18	661	678
CRD_FL_c48711_g1_i1	3	c	(GTACG)3(ATACG)3	30	841	870
CRD_FL_c48732_g5_i2	1	p4	(CTCC)3	12	23	34
CRD_FL_c48732_g5_i2	2	p3	(CTG)4	12	930	941
CRD_FL_c48735_g1_i2	1	p3	(AAG)4	12	375	386
CRD_FL_c48735_g1_i2	2	p6	(TGGAAG)5	30	600	629
CRD_FL_c48736_g2_i2	1	p4	(GAAA)3	12	1763	1774
CRD_FL_c48744_g1_i5	1	p2	(GA)10	20	1	20
CRD_FL_c48762_g1_i3	1	c	(TA)12cttgagtgagagagggaattggatcgatagtttcggataaatcgcatatatatctataaataattaatt(ATC)4	105	21	125
CRD_FL_c48774_g1_i1	1	p2	(TC)10	20	1	20
CRD_FL_c48774_g1_i1	2	p4	(GAGC)3	12	503	514
CRD_FL_c48779_g1_i1	1	p4	(CAAA)3	12	165	176
CRD_FL_c48779_g1_i1	2	p3	(ATC)6	18	281	298
CRD_FL_c48789_g1_i4	1	p3	(TAT)4	12	910	921
CRD_FL_c48805_g1_i1	1	p3	(CAA)4	12	242	253
CRD_FL_c48806_g1_i1	1	p2	(TC)6	12	44	55
CRD_FL_c48806_g1_i1	2	p2	(GT)8	16	1920	1935
CRD_FL_c48815_g1_i3	1	p3	(AGA)6	18	346	363
CRD_FL_c48815_g1_i3	2	p3	(GCA)4	12	2335	2346
CRD_FL_c48815_g1_i3	3	p4	(TTTA)3	12	2688	2699
CRD_FL_c48848_g2_i1	1	p3	(CTC)8	24	2435	2458
CRD_FL_c48867_g1_i1	1	c*	(CGCCAC)3caccaacacctccccagccccagccgtgttcattgctcaaccact(ACC)4(ACCACA)3*	90	268	357
CRD_FL_c48908_g10_i1	1	c	(CAA)4ccacag(CAA)6	36	886	921
CRD_FL_c48921_g1_i2	1	p3	(AAG)5	15	1222	1236
CRD_FL_c48940_g1_i2	1	p2	(GA)8	16	1	16
CRD_FL_c48940_g1_i2	2	c	(ATC)4aacatcatcaccaacattatcttta(TCT)6tgaagtag(CAT)7	84	2249	2332
CRD_FL_c48957_g3_i1	1	p3	(GTG)6	18	1	18
CRD_FL_c48957_g3_i1	2	p5	(TTTAT)3	15	1136	1150
CRD_FL_c48969_g1_i1	1	p2	(TC)10	20	1	20
CRD_FL_c49016_g1_i1	1	p4	(TTCC)3	12	94	105
CRD_FL_c49016_g1_i1	2	p3	(TCC)4	12	2385	2396
CRD_FL_c49036_g1_i1	1	p2	(TC)10	20	25	44
CRD_FL_c49067_g4_i1	1	p3	(GGT)4	12	444	455
CRD_FL_c49090_g2_i1	1	p2	(CT)9	18	35	52
CRD_FL_c49099_g1_i2	1	p2	(CT)7	14	1	14
CRD_FL_c49099_g1_i2	2	c	(GTG)4gcatgcatgctaaccctaactttcaacctaggaactttcagcaacagtatgtgcaaaggagtccaatgcagaaccatttacagtaccagaaccaacaa(CAT)4	122	363	484
CRD_FL_c49099_g1_i2	3	p2	(CT)6	12	2656	2667
CRD_FL_c49150_g6_i1	1	p2	(AG)6	12	158	169
CRD_FL_c49150_g6_i1	2	p3	(ATT)4	12	3112	3123
CRD_FL_c49150_g8_i3	1	p3	(GAA)5	15	214	228
CRD_FL_c49150_g8_i3	2	p4	(GTTT)4	16	1278	1293
CRD_FL_c49150_g8_i4	1	p2	(TC)10	20	1	20
CRD_FL_c49150_g8_i4	2	p4	(GTTT)4	16	2409	2424
CRD_FL_c49151_g2_i6	1	p2	(AG)8	16	52	67
CRD_FL_c49179_g1_i1	1	p3	(ACC)7	21	1	21
CRD_FL_c49192_g1_i1	1	p3	(AGA)5	15	216	230
CRD_FL_c49192_g1_i1	2	c	(ACA)8(CCA)5gccgccaccgggaaacttcgttttcctcaactcca(CCG)4	86	501	586
CRD_FL_c49194_g3_i1	1	p2	(CT)10	20	1	20
CRD_FL_c49194_g3_i2	1	c	(TC)6tgtc(TCAA)3aagtctatgaagacttagaccatcaccaccactgcgctgcacc(GTTT)3	83	18	100
CRD_FL_c49213_g1_i4	1	p5	(ACCAA)3	15	3	17
CRD_FL_c49244_g1_i1	1	p4	(AAAT)3	12	12	23
CRD_FL_c49244_g1_i1	2	p4	(ATGT)3	12	164	175
CRD_FL_c49244_g1_i1	3	p2	(TC)7	14	454	467
CRD_FL_c49244_g1_i1	4	p2	(AT)8	16	2937	2952
CRD_FL_c49251_g1_i1	1	p3	(TGA)4	12	346	357
CRD_FL_c49267_g1_i3	1	p2	(GA)10	20	1	20
CRD_FL_c49267_g1_i3	2	c	(AG)8aagcaacaatggcggtctctctgagaaatttcgctgcttgctcgttgctggttctaacgctct(TCG)5	94	161	254
CRD_FL_c49267_g1_i3	3	p6	(GTGTTT)3	18	2067	2084
CRD_FL_c49275_g2_i1	1	c	(ATTG)3tgtataggcttcaattcgtct(AG)6acccagaatccaaaattcttgaatcg(TC)6	83	5	87
CRD_FL_c49275_g2_i1	2	p3	(GAA)4	12	317	328
CRD_FL_c49275_g3_i1	1	p2	(TA)8	16	231	246
CRD_FL_c49295_g2_i1	1	p3	(AAG)4	12	704	715
CRD_FL_c49299_g1_i2	1	c	(CT)6gtatcttttagttttgttttcttgaatcaccctgttacagtcctagagtccacaaaatctccttcacaagatgcttcagtttctctcttcctaa(CT)6	118	100	217
CRD_FL_c49300_g5_i1	1	p4	(ATTT)3	12	1987	1998
CRD_FL_c49309_g6_i4	1	p3	(TCA)4	12	23	34
CRD_FL_c49314_g1_i1	1	p2	(AG)10	20	1	20
CRD_FL_c49314_g1_i1	2	p3	(ACT)4	12	1693	1704
CRD_FL_c49315_g1_i1	1	p2	(AG)6	12	109	120
CRD_FL_c49343_g1_i1	1	p2	(GA)10	20	1	20
CRD_FL_c49351_g1_i1	1	p2	(CT)8	16	1	16
CRD_FL_c49352_g1_i1	1	p2	(CT)7	14	89	102
CRD_FL_c49352_g1_i1	2	p3	(TTG)4	12	978	989
CRD_FL_c49363_g2_i3	1	c	(CT)6actttctgatcactctctc(TCT)4	43	119	161
CRD_FL_c49387_g1_i1	1	c	(CCA)4cccccattgttttcaattgtatgacttctctcttct(CTC)4	60	173	232
CRD_FL_c49387_g1_i1	2	p4	(TGTA)3	12	1588	1599
CRD_FL_c49432_g1_i1	1	p2	(AG)8	16	99	114
CRD_FL_c49458_g1_i3	1	p3	(TTG)5	15	256	270
CRD_FL_c49492_g1_i2	1	p4	(ATTC)3	12	592	603
CRD_FL_c49497_g5_i4	1	p3	(CTT)4	12	320	331
CRD_FL_c49497_g5_i4	2	p3	(ATA)4	12	2279	2290
CRD_FL_c49517_g2_i1	1	p3	(CAC)4	12	197	208
CRD_FL_c49520_g2_i1	1	p3	(CAT)6	18	386	403
CRD_FL_c49547_g2_i6	1	p2	(TG)6	12	604	615
CRD_FL_c49597_g3_i2	1	c	(GA)10ggccttgtgaattcacggatttattaataaatgtggcggtggagcacttggagttggaattaagaggtgctggagatagacatcgattatcataaaa(ATC)5	132	1	132
CRD_FL_c49601_g1_i4	1	p3	(TTC)6	18	244	261
CRD_FL_c49614_g1_i1	1	p2	(AG)10	20	1	20
CRD_FL_c49618_g1_i1	1	p4	(TTTC)3	12	1901	1912
CRD_FL_c49643_g1_i5	1	p3	(CAC)4	12	489	500
CRD_FL_c49643_g1_i5	2	p3	(CCT)4	12	606	617
CRD_FL_c49643_g1_i5	3	p3	(TTC)4	12	892	903
CRD_FL_c49643_g1_i5	4	p4	(ATTG)3	12	2171	2182
CRD_FL_c49674_g6_i2	1	p4	(CTTC)3	12	82	93
CRD_FL_c49674_g6_i2	2	p2	(TA)6	12	980	991
CRD_FL_c49685_g2_i2	1	p2	(CT)8	16	36	51
CRD_FL_c49715_g6_i1	1	p4	(TTTG)3	12	157	168
CRD_FL_c49715_g6_i1	2	p3	(GAA)4	12	525	536
CRD_FL_c49716_g2_i1	1	p2	(AG)9	18	1	18
CRD_FL_c49716_g2_i1	2	p3	(ATT)7	21	1068	1088
CRD_FL_c49716_g2_i1	3	c	(GGAGAT)3ggtggtactgaacttgggggtggggggcacgtggtgtacggtgcagcagagta(GGCGGT)3	89	1201	1289
CRD_FL_c49720_g1_i1	1	p3	(GTG)5	15	252	266
CRD_FL_c49720_g1_i1	2	p3	(CAC)4	12	843	854
CRD_FL_c49730_g3_i2	1	p3	(TTA)4	12	2653	2664
CRD_FL_c49748_g2_i8	1	p6	(CAGCAA)3	18	3	20
CRD_FL_c49748_g2_i8	2	p4	(TTGA)3	12	154	165
CRD_FL_c49776_g2_i1	1	c	(TC)8taaatctacacagatat(ATAC)3	45	1	45
CRD_FL_c49796_g2_i4	1	p3	(GAT)5	15	3	17
CRD_FL_c49796_g2_i4	2	p3	(ACC)6	18	1567	1584
CRD_FL_c49852_g1_i1	1	p2	(GA)9	18	192	209
CRD_FL_c49852_g1_i1	2	p6	(CCCTAA)3	18	424	441
CRD_FL_c49852_g1_i1	3	p3	(GAT)4	12	1183	1194
CRD_FL_c49868_g1_i1	1	p2	(AG)6	12	11	22
CRD_FL_c49868_g1_i1	2	p3	(TTC)4	12	159	170
CRD_FL_c49880_g1_i1	1	c	(TC)7ccctatatgtatgtactcaaaaacccatagtattgacacacacacaaaaaaaacaatggcagacctcaaaggttacaaca(ACT)4	106	1	106
CRD_FL_c49919_g6_i1	1	p3	(TCT)5	15	64	78
CRD_FL_c49919_g7_i2	1	p3	(TCT)4	12	9	20
CRD_FL_c49945_g1_i1	1	c	(AGA)4gctgcgatgaaa(CAC)7tgttctgtgattctcatatcac(TTG)6	85	160	244
CRD_FL_c49945_g1_i1	2	p4	(TTGA)3	12	793	804
CRD_FL_c49946_g1_i5	1	c*	(CCTC)3(CCT)4*	20	244	263
CRD_FL_c49949_g6_i3	1	p4	(TGCA)3	12	246	257
CRD_FL_c49960_g1_i1	1	p3	(CCT)4	12	25	36
CRD_FL_c49972_g1_i5	1	p3	(CCA)4	12	45	56
CRD_FL_c49976_g4_i3	1	c	(TCT)6cagtctttctctgatcatatccctaattaccccaatcaacaaaccccaaacact(TCA)5acaacagggttt(GAA)4	111	204	314
CRD_FL_c49976_g4_i3	2	p2	(CT)7	14	2984	2997
CRD_FL_c49985_g2_i2	1	p2	(TC)6	12	188	199
CRD_FL_c49985_g2_i2	2	p3	(AGA)6	18	340	357
CRD_FL_c49985_g2_i2	3	p3	(ATG)6	18	1147	1164
CRD_FL_c49985_g2_i2	4	p3	(AAT)4	12	1695	1706
CRD_FL_c49988_g2_i1	1	p3	(CAC)6	18	243	260
CRD_FL_c49996_g1_i1	1	p2	(TC)9	18	38	55
CRD_FL_c50004_g3_i1	1	p3	(AAG)8	24	514	537
CRD_FL_c50021_g1_i1	1	p2	(AC)9	18	1	18
CRD_FL_c50021_g1_i1	2	p3	(CGT)4	12	365	376
CRD_FL_c50024_g2_i2	1	p2	(GA)6	12	1439	1450
CRD_FL_c50067_g11_i2	1	p5	(CTCCG)3	15	91	105
CRD_FL_c50067_g11_i2	2	c	(CTGT)6ttgtct(TCA)4	42	262	303
CRD_FL_c50067_g14_i4	1	p3	(TGC)6	18	653	670
CRD_FL_c50067_g14_i4	2	p6	(ATTGAT)4	24	1383	1406
CRD_FL_c50084_g1_i2	1	c	(CT)9tcaattagcaagttttttctctctttgtttactttcccgagaaacaaacagaaaatattggtaattgggtatactgaattggtga(TGG)4	115	1	115
CRD_FL_c50084_g1_i2	2	p3	(GAC)5	15	872	886
CRD_FL_c50085_g2_i1	1	p3	(GAT)7	21	1	21
CRD_FL_c50095_g1_i3	1	p5	(ATATG)3	15	23	37
CRD_FL_c50096_g4_i3	1	p5	(CTCCT)3	15	22	36
CRD_FL_c50096_g4_i3	2	p5	(TTCTT)4	20	1646	1665
CRD_FL_c50107_g1_i1	1	p2	(CT)6	12	54	65
CRD_FL_c50107_g1_i1	2	p3	(TCT)6	18	209	226
CRD_FL_c50131_g4_i9	1	p4	(AATA)3	12	132	143
CRD_FL_c50131_g4_i9	2	p5	(TTTTA)3	15	1798	1812
CRD_FL_c50140_g1_i1	1	p2	(TA)7	14	11	24
CRD_FL_c50158_g9_i3	1	p2	(TC)11	22	248	269
CRD_FL_c50191_g13_i3	1	p3	(AGA)6	18	5	22
CRD_FL_c50192_g4_i1	1	p5	(GGATT)3	15	761	775
CRD_FL_c50195_g3_i1	1	c	(TCTCGA)4tctctcacacatccgtagtggctccaacgatgtcgacggcgagaccatctcgttctccgaccgacg(ACA)5	105	863	967
CRD_FL_c50195_g3_i1	2	p3	(GTG)4	12	1225	1236
CRD_FL_c50195_g3_i1	3	p2	(TC)10	20	2277	2296
CRD_FL_c50196_g5_i1	1	p2	(CT)9	18	2	19
CRD_FL_c50196_g5_i1	2	p3	(GAG)4	12	746	757
CRD_FL_c50198_g2_i1	1	p6	(GTGGAA)4	24	720	743
CRD_FL_c50220_g3_i1	1	p2	(TC)8	16	1	16
CRD_FL_c50220_g3_i1	2	p2	(AG)8	16	3131	3146
CRD_FL_c50229_g1_i2	1	p3	(TCA)6	18	4	21
CRD_FL_c50233_g2_i3	1	c	(CT)10acccccaatggaaccctggtcgttcgat(CCACCG)3	66	3	68
CRD_FL_c50233_g2_i3	2	c	(CCT)4(ACT)5	27	387	413
CRD_FL_c50237_g1_i3	1	p5	(AATTT)4	20	1840	1859
CRD_FL_c50237_g1_i3	2	p5	(TTTGA)3	15	2067	2081
CRD_FL_c50251_g5_i2	1	p3	(GGA)4	12	1070	1081
CRD_FL_c50251_g5_i3	1	p3	(GGA)4	12	2564	2575
CRD_FL_c50257_g4_i1	1	p3	(TGG)4	12	1299	1310
CRD_FL_c50284_g13_i2	1	p2	(TC)8	16	4	19
CRD_FL_c50284_g13_i2	2	p3	(GGT)6	18	1486	1503
CRD_FL_c50297_g1_i1	1	p4	(ATAC)3	12	1856	1867
CRD_FL_c50336_g1_i1	1	p2	(CT)10	20	1	20
CRD_FL_c50336_g1_i1	2	p2	(CT)7	14	2307	2320
CRD_FL_c50337_g1_i2	1	p3	(ATA)4	12	1569	1580
CRD_FL_c50345_g2_i3	1	p6	(CCACCG)3	18	1	18
CRD_FL_c50345_g2_i3	2	p4	(ATTT)3	12	1982	1993
CRD_FL_c50373_g7_i1	1	p3	(TGT)4	12	222	233
CRD_FL_c50399_g2_i2	1	p3	(CGA)4	12	162	173
CRD_FL_c50399_g2_i2	2	p2	(GA)9	18	1680	1697
CRD_FL_c50408_g1_i2	1	p2	(CT)6	12	1	12
CRD_FL_c50410_g2_i4	1	p4	(GAGG)5	20	4	23
CRD_FL_c50457_g2_i1	1	p3	(AGA)4	12	841	852
CRD_FL_c50462_g1_i2	1	c	(TC)7tagtggtcagtctcaatgtatcattttctcttatttccaagtgatggaagttaatgtgattccaaacagactagctaacaacaactagc(TG)6	115	5	119
CRD_FL_c50462_g1_i2	2	p4	(TTTA)3	12	1168	1179
CRD_FL_c50471_g3_i3	1	p4	(GTAT)3	12	31	42
CRD_FL_c50481_g3_i3	1	p3	(ACC)4	12	576	587
CRD_FL_c50481_g3_i3	2	p4	(ATTC)3	12	821	832
CRD_FL_c50481_g3_i3	3	p3	(TTC)4	12	1462	1473
CRD_FL_c50487_g4_i1	1	p2	(TC)11	22	1	22
CRD_FL_c50487_g4_i1	2	p3	(ATC)5	15	231	245
CRD_FL_c50488_g1_i6	1	p3	(GAA)4	12	56	67
CRD_FL_c50488_g1_i6	2	p3	(AGA)4	12	1095	1106
CRD_FL_c50488_g1_i6	3	p4	(AGCT)3	12	1276	1287
CRD_FL_c50492_g5_i1	1	p2	(CT)9	18	126	143
CRD_FL_c50493_g1_i1	1	p2	(CT)7	14	52	65
CRD_FL_c50493_g1_i1	2	p2	(CT)7	14	229	242
CRD_FL_c50493_g1_i1	3	p3	(ACC)4	12	944	955
CRD_FL_c50493_g1_i1	4	p3	(AAC)5	15	1061	1075
CRD_FL_c50500_g5_i1	1	p2	(TC)7	14	196	209
CRD_FL_c50500_g5_i1	2	p3	(TTG)4	12	1127	1138
CRD_FL_c50500_g5_i1	3	p3	(TCA)4	12	2960	2971
CRD_FL_c50517_g1_i1	1	p3	(TTC)4	12	313	324
CRD_FL_c50517_g1_i1	2	c	(TC)8tttctctt(TC)10	44	860	903
CRD_FL_c50517_g1_i1	3	p4	(AACA)3	12	1366	1377
CRD_FL_c50518_g8_i2	1	p4	(CATA)3	12	10	21
CRD_FL_c50545_g9_i3	1	p2	(CT)6	12	1	12
CRD_FL_c50545_g9_i3	2	p2	(CT)10	20	1458	1477
CRD_FL_c50549_g1_i2	1	p2	(TC)8	16	1	16
CRD_FL_c50550_g12_i1	1	c	(TC)6cctttcgaaccagacctgtatcaaatctcaaattgatacaggtcga(TC)8	74	77	150
CRD_FL_c50550_g14_i1	1	c	(GA)8ggggat(GGAGG)3	37	1	37
CRD_FL_c50550_g14_i1	2	p3	(CCT)7	21	250	270
CRD_FL_c50558_g1_i1	1	p2	(TC)9	18	15	32
CRD_FL_c50558_g1_i1	2	p2	(CT)9	18	151	168
CRD_FL_c50566_g5_i1	1	p2	(AG)10	20	1	20
CRD_FL_c50582_g1_i3	1	p4	(GTTG)3	12	368	379
CRD_FL_c50594_g2_i1	1	c	(TC)7tgtctctctcctctacccatttcattccatgatatttcatacc(ATGAT)3	72	1328	1399
CRD_FL_c50596_g3_i1	1	p2	(CT)6	12	61	72
CRD_FL_c50602_g2_i1	1	c	(CT)7atctctctctattctctatctc(ATAA)3	48	194	241
CRD_FL_c50604_g1_i1	1	p3	(CGG)4	12	229	240
CRD_FL_c50604_g1_i1	2	c	(AG)6gaaggagtttgaggagcatgagagggtgtttcttgaggccttggctgc(GAA)4	72	413	484
CRD_FL_c50609_g4_i1	1	c	(AG)7atac(AT)8	34	242	275
CRD_FL_c50615_g1_i2	1	c	(CT)6actgtt(TC)7	32	62	93
CRD_FL_c50617_g1_i1	1	p2	(AC)6	12	122	133
CRD_FL_c50631_g5_i2	1	p4	(TGTT)4	16	1853	1868
CRD_FL_c50654_g9_i1	1	p3	(TGA)4	12	3610	3621
CRD_FL_c50656_g1_i1	1	p3	(TTC)5	15	396	410
CRD_FL_c50656_g1_i1	2	p2	(CT)10	20	913	932
CRD_FL_c50662_g1_i2	1	p2	(CT)7	14	165	178
CRD_FL_c50665_g1_i1	1	p2	(CT)9	18	3	20
CRD_FL_c50671_g2_i1	1	p2	(TC)7	14	87	100
CRD_FL_c50671_g2_i1	2	p5	(TTCTT)3	15	1475	1489
CRD_FL_c50691_g1_i3	1	p5	(TTTGT)3	15	181	195
CRD_FL_c50703_g1_i2	1	p4	(GGTT)3	12	2418	2429
CRD_FL_c50707_g3_i1	1	p2	(AG)10	20	373	392
CRD_FL_c50736_g6_i1	1	p2	(CT)10	20	1	20
CRD_FL_c50738_g10_i2	1	c	(CT)6tccctctcctcccccaatgaattccgccgcagtacccctacccaaccacctcatcgccgccgcagccgccgtcaatccccattccactcgatgt(CCG)4	118	58	175
CRD_FL_c50743_g1_i1	1	p2	(TA)8	16	1439	1454
CRD_FL_c50744_g2_i1	1	p2	(CT)9	18	1	18
CRD_FL_c50745_g2_i1	1	p3	(CCA)4	12	79	90
CRD_FL_c50745_g2_i1	2	p3	(CGG)5	15	241	255
CRD_FL_c50745_g2_i1	3	p3	(CGC)4	12	478	489
CRD_FL_c50746_g5_i1	1	p6	(AGAGAC)3	18	552	569
CRD_FL_c50746_g5_i1	2	p3	(ATG)4	12	1290	1301
CRD_FL_c50746_g5_i1	3	p5	(ATTTT)3	15	2055	2069
CRD_FL_c50747_g2_i1	1	c	(TC)9gcccggcagtctctgcaatctctctcttacaactcgagttta(CT)6	72	31	102
CRD_FL_c50747_g2_i1	2	p3	(GAA)5	15	2564	2578
CRD_FL_c50749_g1_i1	1	p3	(CTC)4	12	1455	1466
CRD_FL_c50769_g2_i3	1	p6	(TTTTTG)3	18	725	742
CRD_FL_c50793_g2_i2	1	p2	(AG)9	18	1	18
CRD_FL_c50793_g2_i2	2	p5	(TTTTG)3	15	1604	1618
CRD_FL_c50799_g1_i3	1	p2	(AG)7	14	41	54
CRD_FL_c50807_g4_i2	1	p2	(TC)11	22	1	22
CRD_FL_c50811_g2_i2	1	p2	(CT)7	14	74	87
CRD_FL_c50822_g2_i1	1	p6	(TTCTGA)3	18	1	18
CRD_FL_c50824_g2_i1	1	p3	(AGG)4	12	339	350
CRD_FL_c50826_g2_i2	1	p3	(TAA)4	12	2299	2310
CRD_FL_c50832_g1_i2	1	p6	(GAATTG)3	18	24	41
CRD_FL_c50832_g1_i2	2	p4	(CTTC)3	12	171	182
CRD_FL_c50832_g1_i4	1	p6	(GAATTG)3	18	24	41
CRD_FL_c50832_g1_i4	2	p4	(CTTC)3	12	171	182
CRD_FL_c50833_g5_i4	1	c	(GAT)6gctcaggaaattcattctggttccgattac(GAT)4	60	162	221
CRD_FL_c50833_g5_i7	1	p5	(CTCAT)3	15	51	65
CRD_FL_c50833_g5_i7	2	c	(TC)6ggtgag(CT)6tctctctctcggtgacactatttttgttcctttgttcccagatcatcatctcagatcagatcggtagctatagctgttg(TC)6	121	170	290
CRD_FL_c50833_g5_i7	3	p2	(GA)8	16	468	483
CRD_FL_c50841_g1_i1	1	p2	(AG)6	12	179	190
CRD_FL_c50842_g1_i2	1	p3	(TTC)4	12	23	34
CRD_FL_c50842_g1_i2	2	p2	(GA)10	20	148	167
CRD_FL_c50842_g2_i1	1	p3	(TTC)4	12	23	34
CRD_FL_c50842_g2_i1	2	p2	(GA)10	20	148	167
CRD_FL_c50842_g2_i1	3	p3	(CAA)4	12	830	841
CRD_FL_c50848_g2_i1	1	p2	(CT)6	12	93	104
CRD_FL_c50853_g1_i1	1	p2	(CT)6	12	84	95
CRD_FL_c50870_g1_i2	1	p3	(TGG)4	12	1058	1069
CRD_FL_c50870_g1_i2	2	c	(AG)7taggtgaatgattgacatagttgggagaatatagaaag(AGAT)3	64	3649	3712
CRD_FL_c50873_g1_i1	1	p3	(ACC)5	15	229	243
CRD_FL_c50873_g1_i1	2	c	(AAC)4aatagtactactactat(CAA)4tggcgaaacaaag(GAAAGA)4	78	515	592
CRD_FL_c50880_g10_i2	1	p2	(CT)9	18	1	18
CRD_FL_c50894_g6_i3	1	p2	(TC)7	14	9	22
CRD_FL_c50894_g6_i3	2	p2	(AT)6	12	1718	1729
CRD_FL_c50896_g2_i2	1	c	(TTTCT)3tgatctggacttgtctcattctacgcatttttaatttgagaaacaggaattcttaaaagagcgagagac(AG)7	98	77	174
CRD_FL_c50901_g1_i3	1	c	(CT)6ggaaaggctatgagaaacaagctttgatgtctgattggg(GATCT)3	66	2096	2161
CRD_FL_c50902_g8_i2	1	p2	(TC)9	18	1	18
CRD_FL_c50924_g7_i1	1	p2	(CT)10	20	1	20
CRD_FL_c50935_g6_i3	1	p2	(TC)9	18	1	18
CRD_FL_c50935_g6_i3	2	p4	(TCAT)3	12	2342	2353
CRD_FL_c50963_g3_i7	1	c	(TC)8tgtctctctgttcgatcggaacccaaacagagaaccttccctcacacccacctcctcatctttcccacacccgtaa(TC)9tgtgaactctgattca(TC)6	138	1	138
CRD_FL_c50963_g4_i6	1	p5	(AAAAT)3	15	1619	1633
CRD_FL_c50963_g4_i6	2	p3	(CTA)4	12	1760	1771
CRD_FL_c5096_g1_i1	1	p2	(GA)7	14	1	14
CRD_FL_c5096_g1_i1	2	p3	(AAG)6	18	296	313
CRD_FL_c50978_g1_i1	1	p2	(TC)7	14	1	14
CRD_FL_c50982_g1_i2	1	p2	(TC)7	14	7	20
CRD_FL_c50982_g1_i2	2	p3	(TCT)6	18	193	210
CRD_FL_c50982_g1_i2	3	p3	(AAT)7	21	823	843
CRD_FL_c50982_g1_i2	4	p4	(TTAT)3	12	1411	1422
CRD_FL_c50995_g2_i2	1	p4	(GAAA)3	12	132	143
CRD_FL_c50995_g2_i2	2	p3	(GAA)4	12	406	417
CRD_FL_c50996_g1_i5	1	p2	(AG)11	22	1	22
CRD_FL_c50996_g1_i5	2	p5	(TTGAA)3	15	299	313
CRD_FL_c50996_g1_i5	3	c	(TTTG)3c(TTGTTT)3	31	1499	1529
CRD_FL_c51007_g1_i1	1	p2	(TC)7	14	1	14
CRD_FL_c51020_g7_i1	1	p3	(TGA)5	15	1374	1388
CRD_FL_c51041_g5_i1	1	p6	(AAGGAA)4	24	1591	1614
CRD_FL_c51042_g1_i2	1	p2	(TC)7	14	60	73
CRD_FL_c51042_g1_i2	2	p4	(ATTC)3	12	1050	1061
CRD_FL_c51056_g1_i1	1	p2	(GA)10	20	1	20
CRD_FL_c51056_g1_i1	2	p3	(CCG)4	12	354	365
CRD_FL_c51056_g1_i1	3	p3	(TTG)6	18	2066	2083
CRD_FL_c51056_g1_i1	4	p6	(AGAAGG)3	18	2205	2222
CRD_FL_c51058_g2_i3	1	p2	(CT)8	16	5	20
CRD_FL_c51098_g3_i2	1	p6	(CCAACA)3	18	332	349
CRD_FL_c51105_g2_i1	1	p2	(GA)9	18	129	146
CRD_FL_c51112_g8_i1	1	p4	(AAGA)4	16	9	24
CRD_FL_c51112_g8_i1	2	p2	(CT)7	14	136	149
CRD_FL_c51114_g22_i2	1	p6	(TTAGGG)3	18	303	320
CRD_FL_c51114_g22_i2	2	p3	(TAG)4	12	873	884
CRD_FL_c51123_g2_i2	1	p3	(TTC)4	12	159	170
CRD_FL_c51147_g4_i2	1	p2	(GA)10	20	1	20
CRD_FL_c51148_g6_i2	1	p2	(GA)9	18	9	26
CRD_FL_c51152_g1_i8	1	c	(GA)6cgtgtgctcgagggagttctgtggc(TTGCT)4	57	43	99
CRD_FL_c51185_g12_i1	1	p2	(CT)9	18	1228	1245
CRD_FL_c51194_g3_i9	1	p2	(AT)6	12	458	469
CRD_FL_c51211_g3_i10	1	p4	(TCTA)5	20	1	20
CRD_FL_c51221_g1_i2	1	p6	(TTCAGC)3	18	1154	1171
CRD_FL_c51229_g3_i4	1	p5	(AAAAG)3	15	2764	2778
CRD_FL_c51235_g2_i1	1	p3	(GTT)6	18	1	18
CRD_FL_c51248_g5_i4	1	p3	(TCT)5	15	132	146
CRD_FL_c51248_g5_i4	2	p6	(TTTTTC)3	18	1673	1690
CRD_FL_c51249_g9_i4	1	c	(TGCCAG)6(TGCAAG)3	54	1023	1076
CRD_FL_c51254_g2_i3	1	p2	(CT)9	18	1	18
CRD_FL_c51254_g2_i3	2	p3	(AAC)6	18	191	208
CRD_FL_c51254_g2_i3	3	p3	(TGC)4	12	1869	1880
CRD_FL_c51254_g4_i4	1	p3	(AGA)5	15	112	126
CRD_FL_c51256_g1_i2	1	p3	(GAT)4	12	110	121
CRD_FL_c51259_g13_i1	1	c	(TCT)4tcaactccatcctcatcaccaccatcaca(ATC)4(ACC)4aacagccaccaccacccctcccccggtatcttctccttcc(CCA)4acaacaccggcatcatcatcagccaaatccccacccccaaagtcatctccat(CAC)5	184	162	345
CRD_FL_c51259_g6_i2	1	p5	(GATTT)3	15	1759	1773
CRD_FL_c51263_g1_i1	1	c	(CAGA)3gtctgcgcctatc(CT)7tgcctgtggttgctttcgtctggattgtggatttccc(CT)7	90	194	283
CRD_FL_c51279_g1_i1	1	p3	(CTT)4	12	1	12
CRD_FL_c51279_g1_i1	2	p3	(CGC)5	15	730	744
CRD_FL_c51284_g6_i5	1	p2	(GA)10	20	1	20
CRD_FL_c51291_g2_i1	1	p2	(TA)6	12	219	230
CRD_FL_c51292_g3_i2	1	p2	(AG)8	16	216	231
CRD_FL_c51296_g9_i2	1	p6	(ATTCCG)6	36	78	113
CRD_FL_c51314_g5_i1	1	p2	(TC)6	12	6	17
CRD_FL_c51314_g5_i1	2	p3	(AAG)4	12	269	280
CRD_FL_c51314_g5_i1	3	p3	(GCT)5	15	1897	1911
CRD_FL_c51314_g5_i1	4	p3	(TTG)5	15	2844	2858
CRD_FL_c51327_g1_i1	1	p4	(GAAG)3	12	134	145
CRD_FL_c51337_g3_i1	1	p6	(CTCCAT)3	18	1	18
CRD_FL_c51337_g3_i1	2	p3	(ACC)6	18	220	237
CRD_FL_c51337_g3_i1	3	p3	(CCA)4	12	498	509
CRD_FL_c51337_g3_i1	4	p4	(CTTT)3	12	1350	1361
CRD_FL_c51343_g13_i1	1	p2	(AG)6	12	2165	2176
CRD_FL_c51363_g2_i1	1	p6	(TAATAC)4	24	2463	2486
CRD_FL_c51382_g1_i3	1	p3	(GGT)4	12	74	85
CRD_FL_c51396_g9_i1	1	p5	(TTTAT)3	15	416	430
CRD_FL_c51400_g1_i1	1	p3	(CCT)4	12	148	159
CRD_FL_c51400_g1_i1	2	p3	(TTG)4	12	1032	1043
CRD_FL_c51402_g1_i2	1	p3	(TGA)4	12	244	255
CRD_FL_c51419_g3_i3	1	p2	(TC)9	18	1963	1980
CRD_FL_c51422_g1_i1	1	p3	(AAG)4	12	2167	2178
CRD_FL_c51422_g1_i1	2	p3	(GAG)4	12	6769	6780
CRD_FL_c51436_g3_i2	1	p5	(CTCTC)3	15	93	107
CRD_FL_c51436_g3_i2	2	p2	(TG)6	12	2501	2512
CRD_FL_c51436_g3_i3	1	p5	(CTCTC)3	15	93	107
CRD_FL_c51436_g3_i3	2	p3	(CAG)5	15	2245	2259
CRD_FL_c51436_g8_i1	1	p3	(AAC)5	15	311	325
CRD_FL_c51436_g8_i1	2	p2	(AG)10	20	958	977
CRD_FL_c51451_g1_i2	1	p4	(TACA)3	12	1836	1847
CRD_FL_c51451_g1_i2	2	p3	(TCT)4	12	1967	1978
CRD_FL_c51452_g1_i2	1	p2	(TC)6	12	90	101
CRD_FL_c51452_g1_i2	2	p4	(ATTT)3	12	2503	2514
CRD_FL_c51462_g1_i4	1	c	(TCC)7t(TC)7tatttcgtataatttgccctagggttcgaagaatagtaatagggctagggtttgcggtgatggaatgcagg(GGT)6	125	1	125
CRD_FL_c51462_g1_i4	2	p3	(CTG)4	12	2958	2969
CRD_FL_c51462_g3_i3	1	p6	(GGTTAG)3	18	109	126
CRD_FL_c51462_g4_i2	1	p2	(TC)6	12	198	209
CRD_FL_c51462_g4_i2	2	p6	(GGTTAG)3	18	353	370
CRD_FL_c51473_g1_i1	1	p2	(AT)9	18	27	44
CRD_FL_c51473_g1_i1	2	p3	(CTG)4	12	193	204
CRD_FL_c51477_g11_i1	1	c	(GA)9gctgaaaactgtggagtttggaga(AG)6	54	963	1016
CRD_FL_c51477_g11_i1	2	c	(ACC)4atcaccactttcacctccaccacatctcttatatctccaat(CAC)4	65	1242	1306
CRD_FL_c51477_g11_i1	3	c	(TGA)4(GGA)5	27	1992	2018
CRD_FL_c51477_g4_i1	1	p4	(TTTA)4	16	1622	1637
CRD_FL_c51477_g6_i4	1	p4	(AAAG)3	12	25	36
CRD_FL_c51477_g6_i4	2	p3	(CGA)5	15	202	216
CRD_FL_c51477_g6_i4	3	c	(ACA)5acgatgatgata(ATG)4(AGG)4	51	405	455
CRD_FL_c51483_g1_i6	1	p5	(GTTTT)4	20	179	198
CRD_FL_c51483_g1_i6	2	p3	(GCA)4	12	728	739
CRD_FL_c51485_g8_i1	1	c	(TTTCA)4gcggccagtttacatcgatagatcaaatcgccatcagaggctct(GA)6	76	164	239
CRD_FL_c51485_g8_i1	2	p5	(TGAAC)3	15	810	824
CRD_FL_c51488_g17_i2	1	p3	(AGG)8	24	1	24
CRD_FL_c51488_g17_i2	2	p5	(TTTAT)3	15	2337	2351
CRD_FL_c51490_g3_i1	1	p2	(TC)6	12	52	63
CRD_FL_c51502_g1_i1	1	p3	(TTC)4	12	93	104
CRD_FL_c51506_g10_i2	1	c	(AT)6ac(GT)6tttttgaatattttgatcgcatataccctcaacatcctctacagttttgatccatctttcttgggtgatttttttgtgta(ATC)4agta(GTTGG)5gttgtgtccgtcaaagaaagctctactccaatgaattcaaatgctccgtcttcaagctccggaggaggc(GCT)5	231	91	321
CRD_FL_c51506_g10_i2	2	c	(GCTTT)3ggctttgcttggtacactcatcattagtggatgatgttttatgtgacaatgtgaaaatgagaccgtgaagtggtgatattac(TA)6	109	1363	1471
CRD_FL_c51506_g11_i1	1	p2	(CT)10	20	1	20
CRD_FL_c51506_g11_i1	2	p2	(CT)11	22	155	176
CRD_FL_c51506_g8_i1	1	p2	(TC)9	18	1	18
CRD_FL_c51506_g8_i1	2	p2	(CT)10	20	2494	2513
CRD_FL_c51507_g2_i1	1	p3	(TTG)4	12	1387	1398
CRD_FL_c51513_g15_i1	1	p2	(TC)6	12	168	179
CRD_FL_c51513_g7_i1	1	c	(AAT)7agtagtt(GTA)5	43	1634	1676
CRD_FL_c51529_g3_i1	1	p2	(TC)8	16	3	18
CRD_FL_c51529_g3_i1	2	p4	(TTCT)4	16	1247	1262
CRD_FL_c51545_g1_i7	1	p2	(TC)9	18	108	125
CRD_FL_c51545_g1_i7	2	c	(CT)7atacatataccaaatctctaattca(TC)6	51	714	764
CRD_FL_c51545_g1_i7	3	c	(GAA)4aaggaaaaacgt(GAA)4	36	2632	2667
CRD_FL_c51579_g5_i1	1	c	(AG)7cgagagagagagctgagtgagtcttattcagtcagagtccctaacaatgggggaagaggaagcag(AGCAGA)3	97	182	278
CRD_FL_c51594_g2_i2	1	c	(CAATTT)3tatgcctccggtagcctcggcggccagggtggttgcaaaggcgccgcgcaaatcaatttttgccgctgcgtccgttaacggcac(TGGCAA)3ttcaataaatggcaatggaagaagaaggatatt(AAC)4	165	271	435
CRD_FL_c51599_g1_i1	1	p3	(CAG)5	15	10	24
CRD_FL_c51600_g1_i6	1	p2	(GA)8	16	1	16
CRD_FL_c51613_g1_i1	1	p3	(CGC)4	12	354	365
CRD_FL_c51613_g1_i1	2	p3	(ATT)4	12	1726	1737
CRD_FL_c51623_g3_i3	1	p2	(TC)8	16	90	105
CRD_FL_c51623_g3_i3	2	c	(CAA)7cgccgcagagcaaaattatcaagtctaccaa(CAC)4	64	1346	1409
CRD_FL_c51624_g5_i1	1	p2	(TC)8	16	126	141
CRD_FL_c51654_g6_i6	1	p2	(GA)9	18	1	18
CRD_FL_c51664_g3_i3	1	p2	(TC)8	16	1	16
CRD_FL_c51664_g3_i3	2	p3	(CAC)6	18	152	169
CRD_FL_c51668_g2_i1	1	p6	(CAAGAA)4	24	1	24
CRD_FL_c51668_g3_i3	1	p3	(GGT)4	12	168	179
CRD_FL_c51668_g3_i3	2	p6	(ACAAGA)4	24	608	631
CRD_FL_c51668_g3_i3	3	p3	(GCA)5	15	1529	1543
CRD_FL_c51671_g6_i5	1	p5	(CTTTT)3	15	1625	1639
CRD_FL_c51674_g2_i1	1	p5	(GTTGG)3	15	200	214
CRD_FL_c51698_g3_i1	1	p3	(AGG)5	15	1714	1728
CRD_FL_c51699_g1_i1	1	p5	(AAATA)3	15	974	988
CRD_FL_c51707_g7_i1	1	p2	(CT)9	18	1	18
CRD_FL_c51707_g7_i1	2	p3	(CAG)4	12	2969	2980
CRD_FL_c51711_g1_i2	1	p2	(CT)8	16	1	16
CRD_FL_c51721_g2_i2	1	p2	(TC)10	20	1	20
CRD_FL_c51721_g2_i2	2	p3	(GAA)6	18	403	420
CRD_FL_c51721_g2_i2	3	p3	(TGC)4	12	1201	1212
CRD_FL_c51721_g2_i2	4	p3	(CAA)4	12	1994	2005
CRD_FL_c51721_g2_i2	5	p3	(GCA)6	18	2440	2457
CRD_FL_c51723_g5_i2	1	c	(AG)9ctagtaattacaag(TATTTC)3	50	1	50
CRD_FL_c51723_g5_i2	2	p4	(GCAA)3	12	1286	1297
CRD_FL_c51726_g4_i1	1	c	(CT)7caacgtttgacaacatttgagaaac(ATTAG)3	54	36	89
CRD_FL_c51726_g6_i2	1	p6	(CACCCT)3	18	2	19
CRD_FL_c51731_g2_i2	1	p5	(AAAAC)3	15	2	16
CRD_FL_c51731_g2_i2	2	p4	(ATTA)3	12	1617	1628
CRD_FL_c51750_g1_i1	1	c	(CT)10atatctagattcgatgagatgggcaaggcctctgtaatcatctacatcgcagtggctgtgctt(CTC)4gtctcccattctcccaagaaaccctcccaccaacgctaccgccgcctcaagctccgttccaacttctcccccgacaagcactccagt(CAC)4	194	1	194
CRD_FL_c51766_g5_i11	1	p3	(TGC)4	12	1993	2004
CRD_FL_c51766_g5_i11	2	p2	(CT)10	20	2364	2383
CRD_FL_c51766_g5_i14	1	p3	(TGC)4	12	611	622
CRD_FL_c51766_g5_i14	2	p2	(CT)10	20	895	914
CRD_FL_c51776_g6_i2	1	p6	(ATATGC)3	18	117	134
CRD_FL_c51776_g6_i2	2	p3	(CCG)4	12	470	481
CRD_FL_c51781_g1_i2	1	p6	(GTCAAT)4	24	1065	1088
CRD_FL_c51781_g1_i2	2	p5	(TTCTT)3	15	2860	2874
CRD_FL_c51786_g1_i4	1	p3	(TAT)4	12	3130	3141
CRD_FL_c51801_g4_i2	1	p3	(GTG)4	12	1529	1540
CRD_FL_c51803_g5_i11	1	p2	(CT)8	16	44	59
CRD_FL_c51803_g5_i11	2	c	(TC)9tttccagacacatcacacacatgatat(AC)6cattgacaagggaggggctggatcttcacacataacccatgcagaggcaccctcggcgaacccacacagatccacacat(AC)8	152	510	661
CRD_FL_c51803_g5_i11	3	p2	(TC)6	12	792	803
CRD_FL_c51803_g5_i11	4	p2	(TA)6	12	1867	1878
CRD_FL_c51807_g13_i1	1	p3	(CAG)5	15	110	124
CRD_FL_c51812_g2_i3	1	p2	(TC)7	14	109	122
CRD_FL_c51813_g1_i1	1	p4	(TAGC)5	20	1	20
CRD_FL_c51825_g5_i2	1	p3	(TCA)4	12	884	895
CRD_FL_c51828_g8_i2	1	p3	(CCA)4	12	265	276
CRD_FL_c51828_g8_i2	2	p3	(ATT)6	18	1692	1709
CRD_FL_c51832_g3_i1	1	c*	(CCT)4tccccaaaaccccccactccttttttgctcgccctccgggcccacccccatcccata(TTC)5(CTCC)3*	95	11	105
CRD_FL_c51837_g1_i4	1	p5	(CCATC)4	20	98	117
CRD_FL_c51852_g2_i2	1	p2	(CT)9	18	1	18
CRD_FL_c51854_g2_i3	1	p3	(GAA)4	12	672	683
CRD_FL_c51857_g2_i1	1	c	(TGAT)3gaagaacaagaagaacgacctcaaaccctagaaagaactttctagaagttacgtttctgcaaactgaatcaaccattttcag(CAT)4	106	147	252
CRD_FL_c51860_g3_i5	1	p4	(CAAA)3	12	1863	1874
CRD_FL_c51866_g7_i1	1	c	(TC)6tgcccaaaccctaaccctagtctgcgtatccctcgatcggccggcactgtctccatccttcgaccggcggcgagcgacga(GCG)5	107	83	189
CRD_FL_c51866_g8_i1	1	p4	(CCCT)3	12	182	193
CRD_FL_c51866_g8_i1	2	p3	(TGA)4	12	1979	1990
CRD_FL_c51866_g8_i1	3	p2	(TC)7	14	3005	3018
CRD_FL_c51871_g19_i1	1	p4	(TGAT)3	12	1664	1675
CRD_FL_c51885_g1_i1	1	c	(AAC)4aagaagaag(AAC)5	36	780	815
CRD_FL_c51894_g3_i2	1	p2	(AT)8	16	1604	1619
CRD_FL_c51895_g2_i1	1	p3	(CTA)4	12	152	163
CRD_FL_c51898_g1_i2	1	p2	(CT)7	14	49	62
CRD_FL_c51898_g1_i2	2	p4	(TTGC)4	16	222	237
CRD_FL_c51903_g2_i9	1	p3	(CAT)4	12	244	255
CRD_FL_c51903_g2_i9	2	p6	(GAATTG)3	18	435	452
CRD_FL_c51906_g13_i1	1	c	(CA)9(CT)6	30	80	109
CRD_FL_c51927_g8_i2	1	p6	(GAAAAC)3	18	92	109
CRD_FL_c51930_g12_i2	1	c	(CCT)7agatatctcctcctccgaatctcccattttctgatttcttatctctatatttatacgcaaatctctc(TA)7	102	17	118
CRD_FL_c51930_g12_i2	2	p3	(GAT)5	15	998	1012
CRD_FL_c51951_g10_i1	1	p6	(CCTTTC)3	18	1139	1156
CRD_FL_c51955_g1_i2	1	c	(TC)8cctccttcagtggttctcaataatctctcttgaaaaagtctttaaagtatggccaccgaagatggtggt(GGA)5	100	66	165
CRD_FL_c51955_g4_i1	1	p2	(TC)8	16	67	82
CRD_FL_c51955_g4_i1	2	p3	(TGG)6	18	1382	1399
CRD_FL_c51955_g4_i1	3	p4	(TTTC)5	20	1632	1651
CRD_FL_c51959_g1_i1	1	p6	(GAAGAT)3	18	987	1004
CRD_FL_c51962_g1_i2	1	p6	(ATTTTT)3	18	2267	2284
CRD_FL_c51972_g2_i1	1	p4	(TTGT)3	12	423	434
CRD_FL_c51981_g2_i10	1	p3	(TCG)4	12	100	111
CRD_FL_c51981_g2_i10	2	p3	(TGA)4	12	2475	2486
CRD_FL_c51981_g2_i8	1	p4	(TATG)3	12	1081	1092
CRD_FL_c51981_g2_i8	2	p3	(TGA)4	12	2256	2267
CRD_FL_c51997_g1_i10	1	p4	(TTCT)5	20	1	20
CRD_FL_c51997_g1_i10	2	p3	(ATT)6	18	1672	1689
CRD_FL_c52018_g3_i1	1	p2	(CT)7	14	2011	2024
CRD_FL_c52018_g3_i2	1	p2	(CT)7	14	2011	2024
CRD_FL_c52019_g1_i5	1	p4	(TAAA)3	12	345	356
CRD_FL_c52025_g1_i1	1	c	(GGA)5gc(AGG)5	32	82	113
CRD_FL_c52029_g1_i3	1	p6	(AACCCT)3	18	3	20
CRD_FL_c52029_g1_i3	2	p3	(TCT)4	12	132	143
CRD_FL_c52029_g1_i3	3	c	(AT)6agttttgtgttgta(CT)8	42	2262	2303
CRD_FL_c52030_g4_i6	1	p2	(CT)6	12	90	101
CRD_FL_c52033_g5_i1	1	p2	(TC)9	18	1	18
CRD_FL_c52042_g3_i2	1	p3	(AAG)6	18	1	18
CRD_FL_c52061_g1_i1	1	p3	(CTT)4	12	196	207
CRD_FL_c52063_g2_i6	1	p2	(CT)8	16	68	83
CRD_FL_c52067_g2_i3	1	c	(AG)8aagggggcagaagaggactggagaagcacatagatgaggt(AG)7	70	72	141
CRD_FL_c52067_g2_i3	2	p6	(GGGACC)3	18	463	480
CRD_FL_c52067_g2_i3	3	p3	(CAG)7	21	3090	3110
CRD_FL_c52069_g2_i1	1	p2	(CT)6	12	1	12
CRD_FL_c52069_g2_i1	2	p2	(CT)6	12	131	142
CRD_FL_c52069_g2_i1	3	p3	(AAG)6	18	1995	2012
CRD_FL_c52074_g3_i1	1	p2	(CT)10	20	1	20
CRD_FL_c52079_g1_i1	1	p2	(TC)8	16	2	17
CRD_FL_c52099_g2_i9	1	p6	(GGATAG)4	24	330	353
CRD_FL_c52099_g2_i9	2	p3	(GAT)4	12	496	507
CRD_FL_c52099_g2_i9	3	p3	(GCT)4	12	718	729
CRD_FL_c52099_g2_i9	4	p6	(ATTTTT)3	18	2229	2246
CRD_FL_c52118_g16_i5	1	p2	(TC)9	18	107	124
CRD_FL_c52118_g16_i5	2	c	(GTTG)3taaaatgatgaatgaagtagagcatgagttttgatgatgg(GTT)6	70	301	370
CRD_FL_c52123_g2_i1	1	p3	(GGC)4	12	693	704
CRD_FL_c52131_g3_i3	1	p3	(GTG)4	12	2094	2105
CRD_FL_c52155_g9_i1	1	p3	(CAC)5	15	4291	4305
CRD_FL_c52163_g5_i1	1	c	(TA)6tgtatatgcatatctctctatctc(TATG)3tgtccatccagaagct(TC)7	78	113	190
CRD_FL_c52163_g5_i1	2	p3	(GGA)4	12	437	448
CRD_FL_c52169_g1_i3	1	p3	(ATG)4	12	1874	1885
CRD_FL_c52169_g1_i3	2	p2	(CT)6	12	4324	4335
CRD_FL_c52170_g2_i1	1	p3	(CAT)4	12	3012	3023
CRD_FL_c52186_g8_i1	1	p3	(GGA)5	15	68	82
CRD_FL_c52200_g2_i4	1	p5	(TTTTA)3	15	2231	2245
CRD_FL_c52202_g7_i2	1	p2	(CT)6	12	285	296
CRD_FL_c52202_g7_i2	2	p6	(GAGGAC)9	54	400	453
CRD_FL_c52202_g7_i2	3	p6	(ATCTCA)4	24	579	602
CRD_FL_c52229_g1_i5	1	p2	(CT)7	14	5473	5486
CRD_FL_c52236_g8_i6	1	p2	(CT)10	20	723	742
CRD_FL_c52236_g8_i6	2	c	(TCT)5tgatctttgatgatggagaaacaagtaggaatt(AG)6	60	1764	1823
CRD_FL_c52241_g1_i1	1	p2	(CT)7	14	35	48
CRD_FL_c52241_g2_i2	1	p3	(TGA)4	12	1238	1249
CRD_FL_c52241_g2_i2	2	p4	(CCAT)3	12	3036	3047
CRD_FL_c52261_g6_i4	1	p3	(AGG)5	15	1180	1194
CRD_FL_c52261_g6_i4	2	p3	(TGA)4	12	1437	1448
CRD_FL_c52261_g6_i4	3	p4	(TTTG)3	12	1720	1731
CRD_FL_c52261_g6_i4	4	p4	(AATA)4	16	1846	1861
CRD_FL_c52261_g6_i4	5	c*	(TG)7(GTGAGA)3*gagagaccgagaggaggagaggagatgcagtttctgatgagtga(GAGT)3	85	2133	2217
CRD_FL_c52263_g2_i2	1	c	(CATTGC)3cattttcatattcatcgttgattctctctgttattccttagtcgatcaag(GA)6	80	66	145
CRD_FL_c52270_g11_i1	1	p2	(CT)8	16	129	144
CRD_FL_c52272_g4_i2	1	p2	(AG)7	14	743	756
CRD_FL_c52276_g2_i2	1	c	(GA)8tcagtctttcgttatctctttcaattcaaaacaaacaccaaaccctagaaattagcttcacctcacatcaaaaccccctaattcccaggcacggagat(AG)7	128	8	135
CRD_FL_c52282_g9_i6	1	p2	(TC)6	12	523	534
CRD_FL_c52299_g6_i3	1	p3	(GTC)4	12	132	143
CRD_FL_c52302_g5_i1	1	c	(GTCT)3ctctgtctctctctctgtaacatatat(ATATAC)3	57	56	112
CRD_FL_c52315_g1_i2	1	p3	(AGA)6	18	111	128
CRD_FL_c52317_g3_i1	1	c	(CT)8gtctgtgtctctcagttttcgcaaacatattctcttacaatgtcagcattgtagcagcaatcctttcccacttctattcaaggcatttcactttcttctc(CT)8	132	1	132
CRD_FL_c52329_g7_i2	1	p5	(TCTCT)4	20	623	642
CRD_FL_c52329_g7_i2	2	c	(CT)9gcaacacccaacagatcttcaaa(TC)7	55	772	826
CRD_FL_c52333_g8_i1	1	p3	(GGT)4	12	819	830
CRD_FL_c52335_g4_i4	1	p2	(TC)7	14	1	14
CRD_FL_c52335_g4_i4	2	p2	(TC)8	16	230	245
CRD_FL_c52335_g4_i4	3	p4	(AAAC)3	12	1842	1853
CRD_FL_c52345_g13_i1	1	p2	(CT)9	18	1	18
CRD_FL_c52360_g2_i2	1	p2	(GA)9	18	1	18
CRD_FL_c52360_g2_i2	2	p2	(GA)10	20	2183	2202
CRD_FL_c52384_g1_i4	1	c	(TC)10taatatcatgatctaactcatcggacttctcgtgtttgtaggagcg(GGTCT)3ggtccggtcctctacaccccgcgctctatattctctcttttttctcattttgtatattccgaaaaccagggcga(TC)8taaagaagcgagac(AG)6	197	1	197
CRD_FL_c52384_g1_i4	2	p4	(TTTA)3	12	4000	4011
CRD_FL_c52388_g4_i1	1	p3	(CAT)6	18	34	51
CRD_FL_c52388_g4_i1	2	p3	(TAT)5	15	3454	3468
CRD_FL_c52388_g7_i1	1	c	(AAT)6(CAT)4	30	725	754
CRD_FL_c52395_g5_i4	1	p2	(AG)8	16	7	22
CRD_FL_c52416_g5_i2	1	p2	(CT)9	18	1	18
CRD_FL_c52416_g5_i2	2	p4	(AGCA)3	12	702	713
CRD_FL_c52417_g2_i1	1	p2	(TC)6	12	21	32
CRD_FL_c52419_g1_i4	1	p6	(TTTTTG)3	18	1269	1286
CRD_FL_c52429_g3_i1	1	p3	(ACC)5	15	5	19
CRD_FL_c52429_g3_i1	2	p3	(TAC)4	12	337	348
CRD_FL_c52429_g3_i1	3	p3	(CAT)4	12	1069	1080
CRD_FL_c52432_g13_i1	1	p3	(TGA)4	12	257	268
CRD_FL_c52432_g3_i2	1	p6	(TGGGTT)3	18	1	18
CRD_FL_c52446_g1_i1	1	p2	(TC)9	18	1	18
CRD_FL_c52446_g2_i1	1	p3	(AGA)6	18	370	387
CRD_FL_c52446_g5_i1	1	c	(TATT)3(ATA)4	24	8	31
CRD_FL_c52450_g15_i2	1	p2	(CT)8	16	1	16
CRD_FL_c52453_g2_i4	1	p2	(AC)6	12	1191	1202
CRD_FL_c52457_g4_i6	1	p2	(TC)6	12	39	50
CRD_FL_c52457_g4_i6	2	p2	(TC)8	16	259	274
CRD_FL_c52457_g4_i6	3	p3	(CTG)8	24	3539	3562
CRD_FL_c52457_g4_i6	4	p3	(CTT)4	12	4291	4302
CRD_FL_c52457_g4_i6	5	p3	(AAG)6	18	4577	4594
CRD_FL_c52460_g1_i1	1	c*	(TTTA)3(TTA)4*	21	1497	1517
CRD_FL_c52465_g4_i1	1	p3	(AGA)4	12	184	195
CRD_FL_c52466_g1_i2	1	p6	(CATCTT)3	18	1	18
CRD_FL_c52466_g1_i2	2	p3	(CCA)4	12	641	652
CRD_FL_c52466_g1_i2	3	p6	(GTTTGG)3	18	1708	1725
CRD_FL_c52470_g2_i3	1	p4	(TTTG)3	12	1090	1101
CRD_FL_c52470_g2_i3	2	p4	(CAAT)4	16	4849	4864
CRD_FL_c52474_g3_i1	1	p2	(CT)8	16	1	16
CRD_FL_c52474_g3_i1	2	p6	(TCGGAA)3	18	325	342
CRD_FL_c52477_g2_i2	1	p6	(ACTGCA)3	18	1071	1088
CRD_FL_c52477_g2_i2	2	p4	(AAAG)3	12	2002	2013
CRD_FL_c52502_g6_i4	1	p3	(CGA)4	12	220	231
CRD_FL_c52509_g9_i2	1	c	(GAT)4ttagtatagaggatggttgagtttggcaatggcgatgaggagattcgggttagggtttgtgagagaactcgcgccattagatagcaaaatctct(AG)8	122	541	662
CRD_FL_c52509_g9_i2	2	p2	(TC)9	18	2335	2352
CRD_FL_c52518_g8_i1	1	p3	(TTC)5	15	219	233
CRD_FL_c52518_g8_i1	2	p2	(TA)8	16	1546	1561
CRD_FL_c52522_g8_i1	1	p4	(GCTT)3	12	9	20
CRD_FL_c52522_g8_i1	2	p3	(GAT)4	12	5156	5167
CRD_FL_c52522_g9_i5	1	p3	(GAT)4	12	43	54
CRD_FL_c52523_g1_i7	1	p2	(TC)9	18	1	18
CRD_FL_c52528_g14_i4	1	p2	(AG)6	12	394	405
CRD_FL_c52528_g14_i4	2	p3	(CCA)7	21	627	647
CRD_FL_c52542_g8_i2	1	p5	(TTTCT)4	20	1181	1200
CRD_FL_c52542_g8_i2	2	p6	(TGGCAT)4	24	3389	3412
CRD_FL_c52542_g8_i2	3	p3	(CAC)4	12	3813	3824
CRD_FL_c52550_g1_i3	1	p3	(GAA)4	12	1139	1150
CRD_FL_c52550_g1_i3	2	p4	(AAGG)3	12	1471	1482
CRD_FL_c52550_g1_i3	3	p3	(ATT)5	15	2209	2223
CRD_FL_c52560_g9_i1	1	p2	(AG)8	16	251	266
CRD_FL_c52560_g9_i1	2	p3	(GAA)4	12	1726	1737
CRD_FL_c52563_g2_i5	1	c	(CT)7aaaatggctccgaaaaaga(AGC)4agaagcaaaagtcatcttcgtcatcgtccaaagccaaatctcaa(TCT)4	101	10	110
CRD_FL_c52563_g2_i5	2	p2	(AG)9	18	4662	4679
CRD_FL_c52571_g4_i2	1	p2	(AG)10	20	1	20
CRD_FL_c52571_g4_i2	2	p2	(TC)6	12	243	254
CRD_FL_c52576_g5_i1	1	p2	(AG)10	20	1	20
CRD_FL_c52576_g5_i2	1	p2	(AG)10	20	1	20
CRD_FL_c52578_g1_i3	1	p2	(TG)10	20	1	20
CRD_FL_c52578_g1_i3	2	p6	(TCTATA)3	18	148	165
CRD_FL_c52580_g1_i6	1	p2	(CT)8	16	50	65
CRD_FL_c52585_g1_i6	1	p2	(TC)8	16	45	60
CRD_FL_c52585_g1_i6	2	p3	(TGA)5	15	526	540
CRD_FL_c52591_g4_i5	1	p2	(CT)8	16	1	16
CRD_FL_c52595_g2_i4	1	p3	(GAT)4	12	50	61
CRD_FL_c52596_g5_i1	1	c	(AC)7ctgattgaagaactcaacacccacctagggtttctgtgatttctctctttcgatagatt(TA)6	85	10	94
CRD_FL_c52597_g6_i1	1	c	(CT)8aaaaacacatat(ATTG)3	40	1	40
CRD_FL_c52597_g6_i1	2	p3	(TAC)5	15	3840	3854
CRD_FL_c52604_g11_i1	1	p2	(GA)10	20	1	20
CRD_FL_c52604_g11_i1	2	p5	(GAAAA)3	15	4043	4057
CRD_FL_c52606_g2_i2	1	p6	(TCACGT)3	18	67	84
CRD_FL_c52606_g2_i2	2	p3	(TGG)4	12	246	257
CRD_FL_c52606_g2_i2	3	c	(TTTGGG)3(TTTTGG)3	36	3912	3947
CRD_FL_c52611_g2_i1	1	p6	(GTTTTT)3	18	1741	1758
CRD_FL_c52618_g2_i2	1	c	(TC)6tgtctatctttctcta(CT)6	40	2	41
CRD_FL_c52618_g2_i2	2	p3	(GAT)4	12	921	932
CRD_FL_c52622_g4_i1	1	p5	(AGAGG)4	20	1	20
CRD_FL_c52622_g4_i1	2	c	(GCT)5gcggcggttagccacgaccccgtccacgtcatggaggtcggcagcgtcgaggggtgggcacggcccgaa(GAG)5	99	168	266
CRD_FL_c52638_g2_i4	1	p3	(AAG)4	12	127	138
CRD_FL_c52638_g2_i6	1	p3	(AAG)4	12	127	138
CRD_FL_c52639_g1_i3	1	p5	(TCCAA)3	15	107	121
CRD_FL_c52639_g1_i3	2	p3	(TGA)4	12	1920	1931
CRD_FL_c52653_g3_i3	1	p2	(AG)8	16	132	147
CRD_FL_c52657_g3_i2	1	p2	(TC)10	20	1	20
CRD_FL_c52665_g3_i2	1	p4	(ATGG)4	16	5215	5230
CRD_FL_c52673_g2_i3	1	p2	(CT)7	14	129	142
CRD_FL_c52682_g3_i1	1	c	(TCCACC)3tccacagcttc(CT)6cctctagacaaaaaaaatgaactggaacccttcttgaattcagtattactcaaattaccagctgtctgtttatgtttccacagtttggaagcagacag(GA)6g(GA)8	168	1	168
CRD_FL_c52682_g3_i1	2	p2	(GT)10	20	1968	1987
CRD_FL_c52682_g8_i1	1	c	(GAA)6gataaccgagacatgatgatcgaggtagcctccaatggcgaactcccacctcaccaccaccatcagacggcggtgctcggcggcgacaacaat(AAC)4	123	5	127
CRD_FL_c52682_g8_i1	2	c	(GAG)4ggagtggtgggggtggtttggttaagatgtcgtattacaaggagattgaagagattcttagagagagaagtaggaattcggtggagtataagagcc(CTA)7	129	393	521
CRD_FL_c52696_g4_i1	1	p5	(AATAA)3	15	258	272
CRD_FL_c52696_g4_i1	2	c	(ACC)4acttctaaacgtcaaaagttgattgacaac(CAAGAG)3	60	405	464
CRD_FL_c52698_g6_i5	1	c	(CAT)4caaaacaacattaggattattcttttttcttcgtcttcaacatcaaaacaaatctccacagtccctgaaatttgcaa(ATC)4	101	220	320
CRD_FL_c52698_g6_i5	2	c	(CAT)4cccgatttggcaaatcgctacacataaccgtaggatcgtttgaggattttgcgaatccattttgatcgatttcgtttcg(TA)8	107	528	634
CRD_FL_c52698_g6_i5	3	p3	(AAG)6	18	3828	3845
CRD_FL_c52705_g1_i1	1	p2	(CT)8	16	143	158
CRD_FL_c52723_g4_i2	1	c	(CAAA)4aacccagattcctctgta(CAT)4	46	60	105
CRD_FL_c52730_g3_i2	1	p2	(TC)9	18	5	22
CRD_FL_c52744_g4_i3	1	p3	(TGA)4	12	2353	2364
CRD_FL_c52747_g1_i3	1	p3	(CAA)4	12	250	261
CRD_FL_c52750_g4_i3	1	p4	(ATTT)4	16	1	16
CRD_FL_c52750_g4_i3	2	p3	(CCA)6	18	749	766
CRD_FL_c52750_g5_i1	1	p2	(TC)8	16	409	424
CRD_FL_c52750_g5_i1	2	c	(CCA)6(TCA)4	30	1072	1101
CRD_FL_c52750_g8_i2	1	p3	(AAT)4	12	1901	1912
CRD_FL_c52773_g1_i5	1	p2	(TC)9	18	1	18
[truncated: 32,835 more rows]

## Sheet: SSR_statistic
Repeats	3	4	5	6	7	8	9	10	11	12	13	14	15	16	17	18	19	20	Total
AC/GT	-	-	-	403	212	150	125	103	70	1									1064
AG/CT	-	-	-	2682	2187	2421	2488	1327	250	10					1			1	11367
AT/AT	-	-	-	554	319	232	166	81	33	2									1387
CG/CG	-	-	-	11	5	4	1												21
AAC/GTT	-	770	312	148	104	18													1352
AAG/CTT	-	1961	743	448	201	15											1		3369
AAT/ATT	-	523	194	82	42	3	2												846
ACC/GGT	-	1605	607	322	160	13		2			1	1							2711
ACG/CGT	-	221	65	31	13	2	1												333
ACT/AGT	-	210	77	41	21	4		2											355
AGC/CTG	-	687	260	85	54	2													1088
AGG/CCT	-	1004	366	158	104	14													1646
ATC/ATG	-	1368	434	224	140	8		1			1								2176
CCG/CGG	-	542	188	57	23	4													814
AAAC/GTTT	511	105	29	3															648
AAAG/CTTT	672	106	48	10			2												838
AAAT/ATTT	1044	286	79	4															1413
AACC/GGTT	143	12	18																173
AACG/CGTT	16	1		1															18
AACT/AGTT	23	4	2	1															30
AAGC/CTTG	123	7	1																131
AAGG/CCTT	171	19	8	2															200
AAGT/ACTT	21																		21
AATC/ATTG	242	29	14	3															288
AATG/ATTC	186	37	9		1														233
AATT/AATT	107	13	2																122
ACAG/CTGT	77	17	8	1															103
ACAT/ATGT	263	41	14		1			1											320
ACCC/GGGT	70	1																	71
ACCG/CGGT	7																		7
ACCT/AGGT	33	4		1															38
ACGC/CGTG	12	1																	13
ACGG/CCGT	4																		4
ACGT/ACGT	3	1																	4
ACTC/AGTG	149	41	9	1			1		1										202
ACTG/AGTC	23	4	5	2															34
AGAT/ATCT	139	30	17	6															192
AGCC/CTGG	24	4	3																31
AGCG/CGCT	38	5	3																46
AGCT/AGCT	31	3	1																35
AGGC/CCTG	17	7	1																25
AGGG/CCCT	185	30	26	10															251
ATCC/ATGG	96	9	3		2														110
ATCG/ATCG	55	14	2																71
ATGC/ATGC	53	10	1																64
CCCG/CGGG	7																		7
CCGG/CCGG	15	1																	16
AAAAC/GTTTT	166	63	2																231
AAAAG/CTTTT	411	135	2																548
AAAAT/ATTTT	454	72		1															527
AAACC/GGTTT	82	40	1	1															124
AAACG/CGTTT	4																		4
AAACT/AGTTT	6	1																	7
AAAGC/CTTTG	27	14	2																43
AAAGG/CCTTT	22	7	2																31
AAAGT/ACTTT	4																		4
AAATC/ATTTG	55	9	1																65
AAATG/ATTTC	24	7																	31
AAATT/AATTT	30	8																	38
AACAC/GTGTT	53	16																	69
AACAG/CTGTT	20	3																	23
AACAT/ATGTT	4	6																	10
AACCC/GGGTT	26	10	5																41
AACCG/CGGTT	9	1																	10
AACCT/AGGTT	6																		6
AACGC/CGTTG	6	1	1																8
AACGG/CCGTT	2																		2
AACTC/AGTTG	32	4																	36
AACTG/AGTTC	12		3																15
AACTT/AAGTT	1																		1
AAGAC/CTTGT	5																		5
AAGAG/CTCTT	93	28	2																123
AAGAT/ATCTT	6																		6
AAGCC/CTTGG	16																		16
AAGCG/CGCTT	3																		3
AAGCT/AGCTT	11	1																	12
AAGGC/CCTTG	4	2																	6
AAGGG/CCCTT	15	6	1																22
AAGGT/ACCTT		1																	1
AAGTC/ACTTG	4		1																5
AAGTG/ACTTC	6	2	2																10
AATAC/ATTGT	15	3																	18
AATAG/ATTCT	14	2	1																17
AATAT/ATATT	32	2																	34
AATCC/ATTGG	41	7																	48
AATCG/ATTCG	14	7	2																23
AATCT/AGATT	8		1																9
AATGC/ATTGC	9	2	1																12
AATGG/ATTCC	19	5																	24
AATGT/ACATT	5	1																	6
AATTC/AATTG	31	2	1																34
ACACC/GGTGT	14	11																	25
ACACG/CGTGT	13	5																	18
ACACT/AGTGT	4	2	2																8
ACAGC/CTGTG	4	6																	10
ACATC/ATGTG	13		1																14
ACATG/ATGTC	1	2																	3
ACCAG/CTGGT	10	3	1																14
ACCAT/ATGGT	7	1																	8
ACCCC/GGGGT	5	1																	6
ACCCG/CGGGT	13																		13
ACCCT/AGGGT	1	2																	3
ACCGC/CGGTG	2																		2
ACCGG/CCGGT	3																		3
ACCGT/ACGGT	2																		2
ACCTC/AGGTG	5	5	1																11
ACCTG/AGGTC	2			2															4
ACGAG/CGTCT		1	1																2
ACGAT/ATCGT	3	1																	4
ACGCC/CGTGG	3	1																	4
ACGGC/CCGTG			1																1
ACGGG/CCCGT		1																	1
ACGTC/ACGTG	1																		1
ACTAG/AGTCT	1	3																	4
ACTAT/AGTAT	12																		12
ACTCC/AGTGG	7	2		1															10
ACTCG/AGTCG	3	2																	5
ACTCT/AGAGT	3	1	1																5
ACTGC/AGTGC	4	2																	6
ACTGG/AGTCC	1																		1
AGAGC/CTCTG	16	4																	20
AGAGG/CCTCT	53	20	3																76
AGATC/ATCTG	25	8	2																35
AGATG/ATCTC	28	9	6																43
AGCAT/ATGCT	6	2																	8
AGCCG/CGGCT	7	1	1																9
AGCCT/AGGCT	1																		1
AGCGG/CCGCT	3																		3
AGCTC/AGCTG	9																		9
AGGAT/ATCCT	3																		3
AGGCC/CCTGG			1																1
AGGCG/CCTCG	29	9																	38
AGGGC/CCCTG	11	1																	12
AGGGG/CCCCT	10	2																	12
ATATC/ATATG	26	4	2																32
ATCCC/ATGGG	13	8	2																23
ATCCG/ATCGG	6																		6
ATCGC/ATGCG	5																		5
ATGCC/ATGGC	7	2	1																10
CCCCG/CGGGG	10	4																	14
CCCGG/CCGGG	3																		3
AAAAAC/GTTTTT	173	15																	188
AAAAAG/CTTTTT	195	18																	213
AAAAAT/ATTTTT	210	23																	233
AAAACC/GGTTTT	25	4	1																30
AAAACG/CGTTTT	7	1																	8
AAAACT/AGTTTT	1																		1
AAAAGC/CTTTTG	15	2	1																18
AAAAGG/CCTTTT	10	5																	15
AAAATC/ATTTTG	32	9	1																42
AAAATG/ATTTTC	17																		17
AAAATT/AATTTT	20	1		1															22
AAACAC/GTGTTT	29	4																	33
AAACAG/CTGTTT	2	3																	5
AAACAT/ATGTTT	7																		7
AAACCC/GGGTTT	33	5			1														39
AAACCT/AGGTTT	2	4																	6
AAACGG/CCGTTT	1																		1
AAACTC/AGTTTG	6	3		1															10
AAACTG/AGTTTC	3																		3
AAAGAC/CTTTGT	4				1														5
AAAGAG/CTCTTT	46	13	2		1														62
AAAGAT/ATCTTT	3																		3
AAAGCC/CTTTGG	7	1		1															9
AAAGGC/CCTTTG	7	2	1																10
AAAGGG/CCCTTT	10	1																	11
AAAGTG/ACTTTC	3	3																	6
AAATAC/ATTTGT	3	5																	8
AAATAG/ATTTCT	5	2																	7
AAATAT/ATATTT	4																		4
AAATCC/ATTTGG	30	7	1																38
AAATCG/ATTTCG	3	4																	7
AAATCT/AGATTT	3	2																	5
AAATGC/ATTTGC	4	1																	5
AAATGG/ATTTCC	8	2																	10
AAATGT/ACATTT		2																	2
AAATTC/AATTTG	14	5																	19
AAATTG/AATTTC	11	4																	15
AACAAG/CTTGTT	31	11			1														43
AACAAT/ATTGTT	11	1																	12
AACACC/GGTGTT	56	10	2					1											69
AACACG/CGTGTT	1																		1
AACACT/AGTGTT	1																		1
AACAGC/CTGTTG	38	6					2												46
AACAGG/CCTGTT		1																	1
AACAGT/ACTGTT	2																		2
AACATC/ATGTTG	11	3																	14
AACATG/ATGTTC	11	4																	15
AACCAC/GGTTGT	30	1		1															32
AACCAG/CTGGTT	12	8																	20
AACCAT/ATGGTT	4																		4
AACCCC/GGGGTT	17	7																	24
AACCCG/CGGGTT	4																		4
AACCCT/AGGGTT	97	9																	106
AACCGC/CGGTTG	4																		4
AACCGT/ACGGTT	1																		1
AACCTC/AGGTTG	10	2																	12
AACCTG/AGGTTC					3														3
AACGAC/CGTTGT	3	1																	4
AACGAG/CGTTCT	2	2																	4
AACGCC/CGTTGG	1	1																	2
AACGCG/CGCGTT		1																	1
AACGCT/AGCGTT	1																		1
AACGGC/CCGTTG	1	1																	2
AACGGG/CCCGTT	1																		1
AACGTG/ACGTTC	3			1															4
AACTAC/AGTTGT	9																		9
AACTAG/AGTTCT	1	1																	2
AACTAT/AGTTAT	1																		1
AACTCC/AGTTGG	12	5	2																19
AACTCG/AGTTCG	9	2																	11
AACTGC/AGTTGC	9	2																	11
AACTGG/AGTTCC	2	3																	5
AACTGT/ACAGTT	1			1															2
AACTTC/AAGTTG	8			1															9
AACTTG/AAGTTC	2	1																	3
AAGAAT/ATTCTT	2																		2
AAGACC/CTTGGT	4																		4
AAGACG/CGTCTT	27	11																	38
AAGACT/AGTCTT	1																		1
AAGAGC/CTCTTG	11	2	1																14
AAGAGG/CCTCTT	46	14																	60
AAGATC/ATCTTG	4	3																	7
AAGATG/ATCTTC	76	5																	81
AAGATT/AATCTT	1	1																	2
AAGCAC/CTTGTG	3	2																	5
AAGCAG/CTGCTT	21	8	1			1													31
AAGCAT/ATGCTT	3																		3
AAGCCC/CTTGGG	5		1																6
AAGCCG/CGGCTT	2	1	1																4
AAGCCT/AGGCTT	2	1																	3
AAGCGC/CGCTTG	1																		1
AAGCGG/CCGCTT	1	1																	2
AAGCTC/AGCTTG	7	1																	8
AAGCTG/AGCTTC	5	1																	6
AAGGAC/CCTTGT	3		1																4
AAGGAG/CCTTCT	44	1	2	1															48
AAGGCC/CCTTGG	3	2																	5
AAGGCG/CCTTCG	4	1																	5
AAGGGC/CCCTTG	5	1																	6
AAGGGG/CCCCTT	10	1																	11
AAGGTC/ACCTTG		1																	1
AAGGTG/ACCTTC	13	2	1	1															17
AAGTAG/ACTTCT	2	2																	4
AAGTCC/ACTTGG	3	2																	5
AAGTCG/ACTTCG	6	4		1															11
AAGTGC/ACTTGC	3																		3
AAGTGG/ACTTCC	8	2	2																12
AATACC/ATTGGT	7																		7
AATACG/ATTCGT		1																	1
AATACT/AGTATT	2	3																	5
AATAGC/ATTGCT	1	1																	2
AATAGG/ATTCCT	1																		1
AATAGT/ACTATT	1	2																	3
AATATC/ATATTG	3	3																	6
AATATG/ATATTC	9	1																	10
AATATT/AATATT	4																		4
AATCAC/ATTGTG	7	2																	9
AATCAG/ATTCTG	10	7																	17
AATCAT/ATGATT	7	1																	8
AATCCC/ATTGGG	14	3		1				1											19
AATCCG/ATTCGG	5	1	1																7
AATCCT/AGGATT	5	3																	8
AATCGG/ATTCCG	5	6		1															12
AATCGT/ACGATT	2																		2
AATCTC/AGATTG	6	15																	21
AATCTG/AGATTC	12	2																	14
AATGAC/ATTGTC	6																		6
AATGAG/ATTCTC	9	6																	15
AATGAT/ATCATT	2																		2
AATGCC/ATTGGC	3	3																	6
AATGCG/ATTCGC	3																		3
AATGCT/AGCATT	5																		5
AATGGC/ATTGCC	11	4																	15
AATGGG/ATTCCC	10	4																	14
AATGGT/ACCATT	3	3																	6
AATGTC/ACATTG	4	3																	7
AATGTG/ACATTC	6		1																7
AATTAC/AATTGT	3	1																	4
AATTAG/AATTCT	2																		2
AATTCC/AATTGG	28	9		1															38
AATTCG/AATTCG	3	2																	5
AATTGC/AATTGC	2																		2
ACACAG/CTGTGT	9	3																	12
ACACAT/ATGTGT	7	3																	10
ACACCC/GGGTGT	7	2	3																12
ACACCG/CGGTGT	1																		1
ACACGC/CGTGTG	2																		2
ACACGG/CCGTGT	11	2																	13
ACACTC/AGTGTG	2	1		1															4
ACAGAG/CTCTGT	33	4																	37
ACAGAT/ATCTGT	4	1																	5
ACAGCC/CTGTGG	14	4																	18
ACAGCT/AGCTGT	3	2																	5
ACAGGC/CCTGTG	2																		2
ACAGGG/CCCTGT	11	1																	12
ACAGGT/ACCTGT	5																		5
ACAGTG/ACTGTC	1	1																	2
ACATAG/ATGTCT		1																	1
ACATAT/ATATGT	17	3																	20
ACATCC/ATGTGG	5	3																	8
ACATCG/ATGTCG	4																		4
ACATCT/AGATGT		1																	1
ACATGC/ATGTGC	1																		1
ACATGG/ATGTCC	5	2																	7
ACCACG/CGTGGT	5	2	1																8
ACCACT/AGTGGT	9	5	1																15
ACCAGC/CTGGTG	19	5																	24
ACCAGG/CCTGGT	4																		4
ACCATC/ATGGTG	41	3																	44
ACCATG/ATGGTC		2																	2
ACCCAG/CTGGGT	3																		3
ACCCAT/ATGGGT	8	3		2															13
ACCCCC/GGGGGT	3																		3
ACCCCG/CGGGGT	4																		4
ACCCCT/AGGGGT		1																	1
ACCCGC/CGGGTG	6																		6
ACCCGG/CCGGGT	1																		1
ACCCGT/ACGGGT	2	2																	4
ACCCTC/AGGGTG	3		1																4
ACCGAG/CGGTCT	1																		1
ACCGCC/CGGTGG	83	16																	99
ACCGGC/CCGGTG	4																		4
ACCGGG/CCCGGT	4																		4
ACCGTC/ACGGTG	13	1																	14
ACCGTG/ACGGTC	3			2															5
ACCTAG/AGGTCT	2																		2
ACCTCC/AGGTGG	50	7		1															58
ACCTCG/AGGTCG	4																		4
ACCTCT/AGAGGT	3	1	2																6
ACCTGC/AGGTGC	10	3	1																14
ACCTGG/AGGTCC			2																2
ACGACT/AGTCGT	2																		2
ACGAGC/CGTGCT	2	1																	3
ACGAGG/CCTCGT	9		2				1												12
ACGAGT/ACTCGT	2																		2
ACGATC/ATCGTG	8	2																	10
ACGATG/ATCGTC	25	5																	30
ACGCAG/CGTCTG	1	2																	3
ACGCCC/CGTGGG	2																		2
ACGCCG/CGGCGT	6																		6
ACGCCT/AGGCGT	2																		2
ACGCTC/AGCGTG		2																	2
ACGGAG/CCGTCT	6																		6
ACGGAT/ATCCGT	8	2																	10
ACGGCC/CCGTGG	6																		6
ACGGCG/CCGTCG	11	2																	13
ACGGCT/AGCCGT	5	2																	7
ACGGGC/CCCGTG	2																		2
ACGGGG/CCCCGT	2	2																	4
ACGTCC/ACGTGG	7	1																	8
ACGTCG/ACGTCG	1																		1
ACTAGC/AGTGCT	3	1																	4
ACTAGT/ACTAGT	2	2																	4
ACTATC/AGTGAT	4																		4
ACTCAG/AGTCTG	12	4		1															17
ACTCAT/AGTATG			1																1
ACTCCC/AGTGGG	5	4	2	1															12
ACTCCG/AGTCGG	11	2																	13
ACTCCT/AGGAGT		3																	3
ACTCGC/AGTGCG	3	1																	4
ACTCTC/AGAGTG	26	4																	30
ACTCTG/AGAGTC	1																		1
ACTGAG/AGTCTC	4	2	1																7
ACTGCC/AGTGGC	10	2																	12
ACTGCG/AGTCGC	4																		4
ACTGCT/AGCAGT	7																		7
ACTGGC/AGTGCC	4			3															7
ACTGGG/AGTCCC	3	1																	4
AGAGAT/ATCTCT	14	3																	17
AGAGCC/CTCTGG	4	2																	6
AGAGCG/CGCTCT	14	5																	19
AGAGCT/AGCTCT	3																		3
AGAGGC/CCTCTG	8	5																	13
AGAGGG/CCCTCT	52	8	1	1															62
AGATAT/ATATCT	23	5																	28
AGATCC/ATCTGG	6																		6
AGATCG/ATCTCG	10	3																	13
AGATCT/AGATCT	1	1																	2
AGATGC/ATCTGC	8	5	1																14
AGATGG/ATCTCC	35	6																	41
AGCAGG/CCTGCT	18	6		2															26
AGCATC/ATGCTG	17	5																	22
AGCATG/ATGCTC	1	1																	2
AGCCAT/ATGGCT	4	1	1																6
AGCCCC/CTGGGG	1	2																	3
AGCCCG/CGGGCT	1																		1
AGCCCT/AGGGCT	2	2	1																5
AGCCGC/CGGCTG	9	1																	10
AGCCGG/CCGGCT	4	4																	8
AGCCTC/AGGCTG	11	8																	19
AGCCTG/AGGCTC	6	6																	12
AGCGGC/CCGCTG	5																		5
AGCGGG/CCCGCT	6	2																	8
AGCTCC/AGCTGG	5	1																	6
AGCTCG/AGCTCG	3																		3
AGCTGC/AGCTGC	2																		2
AGGATC/ATCCTG	4	1																	5
AGGATG/ATCCTC	32	5																	37
AGGCAT/ATGCCT	1																		1
AGGCCC/CCTGGG		2																	2
AGGCCG/CCTCGG	1																		1
AGGCGG/CCGCCT	27	9	1																37
AGGGAT/ATCCCT	8	2																	10
AGGGCC/CCCTGG	1	1																	2
AGGGCG/CCCTCG		1	1																2
AGGGGC/CCCCTG	9																		9
AGGGGG/CCCCCT	7																		7
ATATCC/ATATGG	2			1															3
ATATGC/ATATGC	2																		2
ATCATG/ATCATG	5																		5
ATCCCC/ATGGGG	8																		8
ATCCCG/ATCGGG	1																		1
ATCCGG/ATCCGG	1																		1
ATCGCC/ATGGCG	14	5	1	1	1														22
ATCGCG/ATCGCG	3																		3
ATCGGC/ATGCCG	7	3																	10
ATGCCC/ATGGGC	4	1																	5
ATGGCC/ATGGCC	2																		2
CCCCGG/CCGGGG	1		1																2
CCGGCG/CCGGCG	4																		4
