# Supplementary material for: Transcriptome Analysis Identifies Candidate Genes Related to Triacylglycerol and Pigment Biosynthesis and Photoperiodic Flowering in the Ornamental and Oil-Producing Plant, Camellia reticulata (Theaceae)
Source: Front Plant Sci. 2016 Feb 23;7:163. doi: 10.3389/fpls.2016.00163 (PMC4763035; doi:10.3389/fpls.2016.00163)
Supplement: Supplementary Table 9 — List of DE unigenes and their expression values. DE unigenes were assigned to 5 groups (DELB, DEML, DEFB, DEFL, and DEFR) based on their tissues where their highest expression occurred. [file Table9.XLS]

## Sheet: DELB
	FPKM
Unigene ID	LB	ML	FB	FL	FR
CRD_FR_c31022_g1_i1	54.936	3.916	4.538	0.13	22.794
CRD_FR_c42760_g1_i1	7.388	0.523	0.083	0	6.559
CRD_LB_c49145_g3_i2	10.374	0.073	3.145	0	0.039
CRD_LB_c47960_g3_i2	7.763	0.211	0	0	0.576
CRD_LB_c46029_g2_i1	3.471	0	0.607	0.331	0.078
CRD_ML_c89603_g2_i1	4.22	3.21	0.028	0.191	1.636
CRD_LB_c46158_g2_i1	3.34	1.064	1.021	0.471	0.171
CRD_FR_c33118_g1_i5	2.925	0.119	0.372	0.411	1.761
CRD_ML_c722_g1_i1	15.232	11.107	2.648	0.16	1.854
CRD_LB_c48558_g23_i1	201.336	9.144	43.709	0	106.701
CRD_LB_c17348_g1_i1	60.483	3.127	4.524	4.903	5.173
CRD_LB_c49658_g6_i1	2.318	0.183	1.338	0.341	0.109
CRD_LB_c47134_g1_i1	9.17	0	0	0	0
CRD_FR_c34536_g1_i5	8.41	3.962	0.166	1.133	5.071
CRD_LB_c48909_g12_i6	45.251	11.217	0	3.569	9.629
CRD_LB_c47304_g3_i1	9.028	0	5.448	0	0.148
CRD_FR_c41317_g1_i1	3.502	0.119	0.441	0.261	2.688
CRD_FL_c43121_g1_i1	59.44	4.384	20.647	8.392	6.014
CRD_LB_c48965_g5_i1	30.201	2.054	2.496	0	14.427
CRD_LB_c49125_g1_i4	4.453	0.11	0.083	0.12	3.474
CRD_LB_c41312_g1_i1	3.31	0	0	0	0
CRD_LB_c47623_g7_i1	17.944	0.257	0	0	14.7
CRD_LB_c49998_g6_i1	10.03	0	0	0	0
CRD_LB_c47582_g2_i4	4.271	0.477	0.331	0.07	0.203
CRD_LB_c49263_g7_i1	172.572	3.522	41.447	5.174	4.144
CRD_FB_c28626_g1_i1	50.271	8.227	8.386	0	7.767
CRD_FR_c26057_g1_i1	47.882	0.624	0.538	0.15	3.615
CRD_LB_c46401_g1_i3	2.459	0.991	1.572	0	1.285
CRD_LB_c41305_g1_i1	10.728	1	1.393	0.14	7.86
CRD_FR_c34054_g1_i4	582.53	3.999	309.56	18.95	49.709
CRD_LB_c49797_g1_i5	151.237	0	0.428	0	0
CRD_LB_c7438_g1_i1	17.863	6.255	0.91	1.003	11.506
CRD_LB_c31705_g1_i1	5.212	0	4.469	0	0
CRD_FR_c31865_g1_i1	2.763	0.055	0	0	0.023
CRD_LB_c42993_g2_i2	1.579	1.339	0.786	0.852	0.795
CRD_FR_c8215_g2_i1	4.575	0.257	0.552	0.12	3.685
CRD_FL_c51690_g8_i7	6.548	0	0	2.045	0.132
CRD_FL_c49083_g3_i2	4.959	0.917	2.069	1.434	0.249
CRD_ML_c87350_g2_i2	2.884	1.211	0.828	0	0.405
CRD_LB_c50082_g3_i1	11.791	0	0	0	0
CRD_FR_c26925_g2_i1	11.497	0	0.855	0	8.779
CRD_LB_c10975_g1_i1	14.25	0	1.2	0.481	0.576
CRD_FR_c31558_g2_i2	64.683	15.94	26.978	0.672	46.842
CRD_LB_c47296_g2_i2	9.159	2.265	0.455	0	0.545
CRD_LB_c49764_g3_i1	7.945	0	0	0	0
CRD_FL_c45333_g5_i2	65.32	14.922	14.855	5.615	10.345
CRD_LB_c49869_g3_i1	2.783	0.44	0	0.441	0.631
CRD_FB_c39710_g7_i4	3.522	0.816	2.565	2.146	0.491
CRD_LB_c46343_g1_i2	27.822	8.575	2.138	0	18.237
CRD_LB_c38917_g2_i1	5.334	0.11	0	0	2.064
CRD_LB_c40552_g1_i1	28.035	0.037	8.386	0.05	0.039
CRD_FR_c18167_g1_i1	64.399	0	23.075	4.372	42.588
CRD_LB_c50198_g4_i1	15.333	0.211	0	0	2.033
CRD_LB_c49625_g6_i3	2.996	0	0.745	0	0.943
CRD_FR_c5064_g1_i1	34.796	1.678	11.834	0.311	4.791
CRD_FL_c43707_g1_i1	16.639	1.009	11.986	4.853	1.62
CRD_ML_c87121_g2_i4	61.292	16.417	9.834	4.331	52.046
CRD_FR_c31895_g1_i1	36.243	2.862	3.683	1.825	9.558
CRD_LB_c28393_g1_i1	24.756	18.031	9.365	2.848	13.773
CRD_LB_c30977_g1_i1	37.538	11.125	22.096	26.831	14.123
CRD_FR_c21847_g2_i2	4.575	2.559	1.641	0.09	2.477
CRD_LB_c46424_g5_i1	3.461	0.624	0.993	0.06	2.407
CRD_LB_c31823_g2_i1	4.878	0	0.303	0	4.799
CRD_LB_c49732_g1_i1	5.334	0.33	0	0.892	0
CRD_FR_c33633_g8_i1	19.483	16.105	1.034	9.866	19.156
CRD_LB_c47350_g1_i4	3.512	0.44	0.786	0	0.506
CRD_LB_c44575_g1_i1	773.228	31.22	27.778	0.06	434.804
CRD_FR_c29301_g2_i1	132.776	9.786	4.027	1.474	61.292
CRD_FR_c27260_g3_i7	79.834	15.876	55.805	10.217	55.193
CRD_LB_c25765_g1_i1	3.512	1.357	0.124	0.09	0.14
CRD_ML_c88987_g3_i1	16.78	16.399	2.138	0.07	0.717
CRD_LB_c44516_g1_i1	59.278	24.323	4.676	1.334	0.203
CRD_FR_c2191_g1_i1	13.471	1.321	0.91	10.317	11.093
CRD_LB_c55458_g1_i1	78.103	0	12.413	0	3.342
CRD_LB_c49341_g9_i1	3.907	0.743	0.731	0.08	0.499
CRD_FR_c34331_g4_i3	7.135	1.697	0.166	3.239	1.644
CRD_FB_c23827_g2_i1	2.166	0	1.752	0	1.854
CRD_LB_c41091_g2_i3	1.66	0.064	0.51	0	0
CRD_FB_c37841_g1_i3	1.528	0	1.283	0	0.039
CRD_LB_c42499_g2_i1	2.945	0	0.069	0	0
CRD_FR_c29632_g1_i1	26.132	1.559	7.145	1.785	16.312
CRD_ML_c85851_g2_i1	3.988	0.514	1.269	0	0
CRD_LB_c48983_g7_i1	6.862	0.183	2.538	6.477	0.257
CRD_FR_c27877_g1_i3	3.148	2.577	1.559	0	2.921
CRD_FR_c32248_g1_i1	22.752	4.155	6.896	0.13	11.397
CRD_FR_c32318_g7_i3	3.421	3.228	0.648	0.18	2.29
CRD_ML_c80056_g1_i1	2.004	1.266	0.097	1.203	0
CRD_FR_c32678_g3_i1	18.319	5.044	5.434	0	15.791
CRD_FR_c34215_g3_i2	31.405	4.852	2.427	0	17.38
CRD_FR_c33876_g1_i1	47.437	5.365	3.641	0.04	30.895
CRD_LB_c48631_g1_i3	10.667	4.356	1.241	0.792	2.656
CRD_FR_c32549_g2_i1	11.548	0.981	0.055	1.905	8.491
CRD_FR_c30061_g1_i2	8.846	0.183	3.09	5.304	3.685
CRD_LB_c38813_g2_i1	6.154	0	0	0	0
CRD_FR_c33618_g1_i1	15.121	0.404	0.552	1.855	7.782
CRD_LB_c49122_g6_i1	23.116	0.835	0.8	0.02	21.765
CRD_FR_c23221_g1_i2	11.346	0.156	0	0	3.046
CRD_LB_c49203_g5_i5	47.315	8.236	0.634	2.306	8.639
CRD_LB_c38298_g1_i1	3.724	0.275	0	0	0.584
CRD_FR_c33228_g2_i1	179.069	7.246	9.42	1.183	168.359
CRD_LB_c46163_g4_i1	100.946	25.579	18.33	10.167	51.259
CRD_FB_c39973_g8_i2	9.423	4.366	4.689	0.832	0.132
CRD_LB_c48371_g6_i1	12.095	0.229	0	0.251	2.594
CRD_LB_c43525_g1_i1	25.849	2.091	2.331	2.868	7.058
CRD_ML_c87224_g4_i1	7.155	4.054	0.29	0.03	0
CRD_LB_c1459_g1_i1	206.082	39.768	11.02	0	7.494
CRD_LB_c49171_g5_i1	6.579	0	0	0	1.387
CRD_FR_c33598_g1_i1	21.254	4.173	1.076	0.13	12.137
CRD_LB_c34107_g1_i1	1330.07	37.09	40.867	1.344	188.333
CRD_LB_c40505_g2_i1	5.506	4.256	2.648	0.381	0.132
CRD_LB_c45239_g4_i1	3.158	0.486	1.117	1.173	0
CRD_FL_c52680_g3_i3	9.665	2.247	0.11	5.956	7.72
CRD_LB_c48732_g6_i1	18.876	3.448	3.834	1.544	1.239
CRD_ML_c81501_g1_i3	4.139	1.568	1.296	0.461	0.195
CRD_FR_c6622_g1_i1	14.24	0.202	0.634	0	14.069
CRD_LB_c31373_g1_i1	3.654	0.238	1.448	0.13	0
CRD_LB_c49437_g3_i4	7.166	1.532	0.745	0.451	1.083
CRD_LB_c40714_g1_i2	6.477	0.532	0.069	0	3.42
CRD_FR_c33277_g5_i1	44.34	0.275	1.655	2.086	5.819
CRD_FR_c26213_g1_i1	22.914	1.293	6.262	5.454	2.438
CRD_FR_c31308_g1_i2	22.165	21.214	7.393	2.557	20.948
CRD_LB_c49400_g4_i1	6.012	0.303	0.938	0.11	1.005
CRD_LB_c49877_g4_i3	171.479	79.38	15.034	6.748	166.365
CRD_FL_c40458_g1_i1	24.634	2.733	0.262	3.158	4.378
CRD_LB_c49965_g1_i1	7.368	0	0	0	0
CRD_FR_c24914_g2_i1	45.979	5.622	6.662	2.697	43.578
CRD_LB_c25166_g1_i1	14.473	0.477	0.248	0	4.238
CRD_LB_c43941_g3_i2	4.109	0	0	0	0
CRD_LB_c49891_g10_i3	29.988	23.497	0.51	3.65	1.379
CRD_FR_c32787_g2_i1	204.858	14.344	152.766	26.881	56.517
CRD_LB_c48578_g10_i6	11.163	0	5.131	0	0
CRD_LB_c37381_g1_i1	84.064	7.851	13.999	0.692	1.021
CRD_FR_c5707_g2_i1	5.465	0.376	0.869	0	1.916
CRD_FR_c34803_g4_i1	25.849	1.798	1.669	0.361	10.789
CRD_ML_c88209_g1_i1	630.473	26.12	21.282	7.38	43.134
CRD_FR_c33611_g1_i1	57.841	7.346	7.655	1.414	18.486
CRD_LB_c38134_g2_i1	4.139	0.257	1.352	0.06	1.55
CRD_LB_c49204_g5_i7	8.623	0.156	3.669	0	0
CRD_LB_c40864_g2_i3	25.545	3.329	1.572	0.191	11.872
CRD_FR_c33102_g2_i2	8.896	2.687	0	6.878	4.978
CRD_LB_c44922_g2_i2	8.593	0.174	1.2	1.173	0.475
CRD_LB_c36062_g1_i1	87.273	20.581	15.199	11.751	8.538
CRD_LB_c48855_g11_i1	3.299	2.651	0	0.08	1.091
CRD_FR_c15846_g1_i1	14.453	12.996	4.427	1.935	7.533
CRD_LB_c49925_g3_i1	1.832	0	0	0	0
CRD_LB_c44946_g1_i2	51.02	17.206	11.862	0.983	39.784
CRD_FR_c34649_g1_i3	30.778	5.751	3.655	2.296	11.529
CRD_LB_c46669_g1_i1	25.201	16.133	9.931	2.878	19.187
CRD_ML_c84255_g3_i2	9.342	2.77	0.276	0	3.241
CRD_LB_c11029_g1_i1	72.709	0.514	0.593	0	27.226
CRD_FR_c32098_g4_i3	24.331	1.935	9.048	0.551	12.815
CRD_LB_c50051_g8_i1	3.208	0	0.262	0	0
CRD_LB_c55252_g1_i1	352.805	25.579	31.364	9.766	217.32
CRD_FR_c34587_g1_i4	12.327	3.769	0.676	0.802	7.354
CRD_FB_c35781_g2_i1	100.45	1.238	3.462	0.351	64.759
CRD_FR_c20772_g1_i1	3.451	0.935	0.621	0	1.052
CRD_LB_c49169_g18_i1	77.577	14.583	8.648	17.426	40.267
CRD_LB_c42042_g2_i1	1.427	0.128	0	0	0
CRD_LB_c46212_g2_i1	5.607	2.485	0	0	0.156
CRD_FR_c31706_g1_i1	14.847	0.055	2.69	0.12	7.268
CRD_LB_c31939_g2_i1	15.222	0.303	0.331	0	0.366
CRD_FR_c25479_g1_i1	17.58	0.33	1.283	0.682	13.422
CRD_LB_c37581_g1_i1	2.884	0	0	0	0
CRD_LB_c49268_g1_i4	8.34	1.522	0.262	0.361	0.81
CRD_LB_c46974_g1_i1	23.298	2.155	3.572	0	17.045
CRD_FR_c34203_g4_i1	5.425	0.174	0	0.291	1.387
CRD_LB_c48933_g5_i2	343.919	31.633	47.832	25.357	56.486
CRD_FR_c28223_g1_i1	29.715	2.192	2.345	0.411	10.992
CRD_LB_c48477_g8_i5	15.455	0	14.496	1.263	2.812
CRD_LB_c22004_g1_i2	41.931	6.888	13.406	0	11.451
CRD_FR_c33270_g1_i2	16.517	7.511	4.303	2.436	7.751
CRD_FL_c52792_g8_i4	3.886	3.733	0.469	3.75	0.249
CRD_FR_c19340_g1_i1	1861.53	292.636	340.896	170.061	490.152
CRD_LB_c55555_g1_i1	163.018	20.058	10.979	0.451	80.448
CRD_FB_c32706_g1_i1	190.273	79.068	39.281	22.229	74.286
CRD_LB_c49282_g9_i1	3.947	0	0	0	0
CRD_LB_c45809_g1_i3	6.224	1.972	0.483	0.1	2.625
CRD_FL_c50685_g5_i2	9.311	4.191	0	4.011	1.893
CRD_ML_c89584_g2_i6	5.182	4.815	1.393	0.391	0
CRD_ML_c90418_g1_i1	17.519	1.541	2.124	2.086	3.155
CRD_LB_c46979_g4_i1	2.47	2.036	0.786	0.12	0.639
CRD_LB_c50276_g4_i4	6.356	0	3.117	0.06	0
CRD_FB_c39977_g6_i4	10.991	2.825	3.738	7.159	7.712
CRD_LB_c46522_g1_i2	3.077	0.183	0.91	0.842	0.078
CRD_LB_c45561_g4_i1	2.52	0	0	0	0.444
CRD_LB_c49200_g3_i4	1.387	0	0.014	0	0
CRD_FR_c33087_g1_i1	47.933	2.357	15.379	8.212	18.852
CRD_LB_c49304_g14_i3	4.716	0.385	0.993	0.13	0.444
CRD_FL_c53789_g1_i1	25.677	13.115	0.524	7.56	2.244
CRD_ML_c71124_g1_i1	30.464	11.85	0	16.514	0
CRD_LB_c12062_g1_i1	124.852	10.905	90.3	23.232	86.758
CRD_LB_c45934_g3_i1	34.097	1.486	0.772	0.18	1.472
CRD_LB_c27976_g1_i1	112.757	0.605	2.496	0	3.163
CRD_FB_c38561_g1_i1	5.587	2.421	4.124	0.722	0.164
CRD_LB_c48996_g1_i3	23.976	0.028	0	0	0.023
CRD_LB_c48702_g2_i3	89.56	30.862	9.765	0.08	78.493
CRD_ML_c89745_g6_i4	7.024	1.633	0.979	0.16	0.982
CRD_FR_c31711_g1_i3	4.139	2.164	0.207	1.303	1.106
CRD_ML_c89305_g2_i1	9.331	4.696	0	3.67	0.561
CRD_LB_c49841_g1_i8	14.321	6.108	2.165	0.772	2.251
CRD_LB_c41427_g1_i3	5.921	0.193	2.883	0.953	3.108
CRD_FR_c25078_g1_i1	37.356	1.009	2.648	0.592	18.72
CRD_LB_c38640_g1_i2	16.75	0	0	0	0
CRD_FR_c22951_g1_i1	4.382	0.22	0.083	0	1.893
CRD_LB_c49818_g3_i1	11.254	10.034	1.283	0.802	0.522
CRD_FR_c32617_g1_i1	70.786	9.832	0.221	0.05	10.041
CRD_FR_c42788_g1_i1	695.753	248.594	68.163	19.883	549.201
CRD_FR_c34851_g6_i1	6.326	5.659	0.152	0	2.61
CRD_FR_c28160_g3_i1	12.813	0.614	1.448	0	1.137
CRD_LB_c49347_g2_i3	16.163	0	0.359	0	0.093
CRD_FL_c51872_g4_i3	39.866	13.959	22.137	33.118	5.554
CRD_ML_c89369_g10_i2	12.914	4.43	0.441	1.895	2.485
CRD_ML_c89826_g2_i4	1.518	1.137	0.69	1.133	0.132
CRD_LB_c50040_g3_i1	75.492	0.908	31.819	1.494	5.5
CRD_LB_c21977_g1_i1	3.927	0.725	0.441	0.16	1.145
CRD_LB_c49644_g12_i2	33.743	0.459	1.641	1.374	2.431
CRD_ML_c84488_g4_i2	193.856	122.898	51.074	11.15	21.158
CRD_LB_c42203_g1_i2	9.352	0.101	0	0	0
CRD_LB_c29462_g1_i1	31.678	11.749	10.537	0.973	23.97
CRD_LB_c46797_g1_i4	15.576	2.302	1.379	1.113	3.023
CRD_LB_c37353_g1_i1	206.568	11.116	4.096	0	28.2
CRD_LB_c47841_g3_i1	3.37	0.101	0.069	0	0
CRD_LB_c45134_g1_i2	22.995	1.862	4.289	0.06	18.081
CRD_LB_c48733_g7_i2	16.882	1.229	9.393	12.894	14.053
CRD_ML_c88389_g7_i1	14.594	6.558	0.924	0.18	5.118
CRD_LB_c43057_g2_i2	9.058	1.293	0	0	0.576
CRD_LB_c50171_g4_i1	14.159	7.108	8.372	5.394	0.849
CRD_LB_c35472_g1_i1	2.783	0.202	0.097	0	0.382
CRD_FR_c28020_g1_i1	45.787	9.878	2.676	0.902	13.913
CRD_FR_c4219_g1_i1	5.759	0.743	0	1.173	4.246
CRD_LB_c28157_g1_i1	64.46	16.94	11.296	0.792	20.87
CRD_FR_c24454_g2_i1	11.973	0.734	4.083	0.551	3.147
CRD_LB_c3893_g1_i1	18.693	0	0	0	0
CRD_LB_c43363_g2_i1	4.777	0	1.917	1.664	0.927
CRD_LB_c48160_g10_i2	5.192	0.073	0.11	0	0
CRD_LB_c49044_g5_i8	1.872	0.018	0.717	0	0
CRD_FL_c50024_g2_i2	17.084	8.924	1.296	13.596	0.74
CRD_LB_c22941_g1_i1	4.777	0.147	0	0	0.117
CRD_LB_c42626_g3_i3	5.86	0.688	0.372	0	0.413
CRD_FR_c29947_g1_i1	28.865	24.185	1.214	1.715	16.305
CRD_ML_c84135_g1_i2	29.189	3.008	7.655	16.043	13.189
CRD_FB_c39572_g5_i1	20.778	0.88	14.896	5.204	0.444
CRD_LB_c11135_g1_i1	7.166	0.147	0	0	0
CRD_LB_c49377_g16_i4	7.135	3.201	1.159	0.582	1.893
CRD_LB_c49347_g2_i4	4.726	0	1.31	0	1.363
CRD_LB_c45901_g3_i1	20.232	1.724	17.503	6.818	6.466
CRD_FR_c12380_g1_i1	85.957	20.847	15.875	9.295	62.422
CRD_FL_c51116_g1_i1	133.384	2.073	36.978	0	23.386
CRD_LB_c46561_g1_i2	37.498	0.284	0.51	1.243	11.132
CRD_ML_c78604_g1_i1	119.548	4.045	101.265	26.901	112.816
CRD_FR_c31642_g1_i1	7.439	0.11	0.303	0	5.188
CRD_LB_c49641_g10_i1	32.468	1.889	6.234	0.13	2.765
CRD_LB_c44423_g1_i1	6.174	0.385	0.29	0.07	3.879
CRD_FR_c12289_g1_i1	1.751	0	0.055	0.08	1.581
CRD_LB_c47841_g2_i2	1.771	0	0	0	0.07
CRD_LB_c47397_g2_i3	4.888	0.211	0	0.12	2.711
CRD_LB_c41490_g1_i1	16.619	7.411	0	0	0
CRD_LB_c49208_g8_i1	10.678	0.862	1.476	0	9.005
CRD_LB_c49386_g2_i1	126.37	8.695	16.179	0.06	105.914
CRD_LB_c48297_g3_i3	6.67	0	0.731	0	0
CRD_LB_c44862_g2_i1	5.84	0	0	0.09	0
CRD_LB_c32123_g1_i1	25.019	24.983	4.703	0.622	11.179
CRD_FL_c49698_g1_i4	8.825	0.532	0	2.948	1.986
CRD_LB_c39596_g1_i1	4.291	2.33	0.372	0	0.218
CRD_LB_c46396_g2_i3	81.605	0.459	1.476	0	0
CRD_LB_c42692_g1_i3	420.686	86.102	77.473	61.282	208.79
CRD_LB_c45395_g1_i1	15.819	0.202	0.317	0	0
CRD_LB_c38120_g3_i1	20.687	1.046	0.786	0	8.686
CRD_ML_c87942_g3_i4	3.735	3.155	0.166	0	0.576
CRD_LB_c14659_g1_i1	2.378	0.394	0.524	0.752	0
CRD_LB_c49505_g5_i2	38.217	1.559	11.144	8.472	0
CRD_FR_c1075_g1_i1	4.058	1.458	1.062	0.231	2.532
CRD_LB_c46470_g4_i1	2.419	0.248	0	0	0
CRD_FR_c32012_g2_i1	17.074	2.137	1.531	0.18	7.494
CRD_FL_c44883_g1_i1	10.172	1.22	3.158	1.995	2.057
CRD_LB_c47394_g6_i1	46.01	11.281	5.972	14.819	1.706
CRD_LB_c55353_g1_i1	339.284	83.965	48.839	41.881	120.739
CRD_FR_c26677_g1_i1	14.736	4.412	3.752	1.083	6.326
CRD_LB_c43206_g1_i2	69.885	3.614	8.979	0.16	4.534
CRD_FR_c33327_g3_i1	40.767	13.097	3.103	0.521	11.732
CRD_FL_c52970_g1_i2	21.831	1.532	0.234	6.457	1.114
CRD_LB_c42187_g1_i1	3.198	0	0.552	0.1	0.74
CRD_LB_c44900_g1_i2	8.532	0	0	0	0
CRD_LB_c49944_g7_i6	16.214	0.33	0.11	0.08	0.53
CRD_LB_c34054_g1_i1	21.679	3.696	3.848	1.003	3.833
CRD_ML_c85623_g2_i2	37.569	16.252	0	7.851	22.591
CRD_LB_c38440_g1_i1	2.146	0	0.124	0	1.776
CRD_LB_c48795_g4_i2	2.955	0	0	0	0
CRD_LB_c45101_g2_i1	12.762	1.385	1.724	0	0.436
CRD_LB_c44959_g3_i2	46.111	2.091	5.71	0	27.351
CRD_LB_c25761_g1_i1	14.999	0	0	0	0
CRD_LB_c54199_g1_i1	14.372	0	0	0	0
CRD_LB_c49499_g1_i1	9.19	2.843	0.207	0	0.039
CRD_ML_c87209_g8_i1	78.741	5.017	3.876	0.371	0.896
CRD_LB_c45410_g2_i1	3.178	0.835	0	0.09	0.296
CRD_FR_c26056_g1_i1	43.479	0.706	0.814	0	9.995
CRD_FB_c38648_g5_i1	22.053	2.522	13.048	0.291	1.511
CRD_LB_c49951_g1_i1	4.828	0	0	0.13	0.093
CRD_FR_c34490_g4_i2	4.322	0.083	0.124	0	1.971
CRD_FR_c32323_g2_i2	4.504	2.797	0	0.662	1.963
CRD_FB_c39164_g8_i1	9.898	3.999	4.552	0.561	2.134
CRD_LB_c40531_g1_i1	74.338	11.51	5.779	7.069	24.523
CRD_FR_c34644_g6_i1	20.596	0.981	2.4	0.271	18.221
CRD_LB_c43063_g1_i3	3.289	0	0	0	0
CRD_LB_c47397_g2_i2	4.069	0.284	0.414	0	1.067
CRD_FR_c28934_g1_i1	16.376	3.201	1.793	0	10.704
CRD_LB_c38300_g2_i1	5.334	0	0	0	1.005
CRD_FR_c30136_g1_i1	20.566	4.237	3.986	2.166	14.793
CRD_FB_c32655_g1_i1	40.251	1.908	15.144	0	1.55
CRD_FR_c33042_g3_i1	56.404	18.04	45.86	8.222	31.565
CRD_LB_c29615_g1_i1	4.777	0.477	0.869	0.251	2.103
CRD_LB_c48849_g1_i1	3.967	0.092	0.138	0.191	0.795
CRD_LB_c48475_g2_i1	31.668	1.504	4.248	0.18	2.096
CRD_FR_c33177_g3_i1	7.803	0.569	0.386	0.14	6.964
CRD_FR_c16652_g2_i1	2.672	0.844	0.634	0	1.729
CRD_FR_c34513_g4_i3	14.858	4.806	2.855	0.612	7.985
CRD_FB_c35340_g1_i2	4.767	0	4.124	0	0
CRD_LB_c32051_g1_i1	3.067	0.504	0	0.712	0.724
CRD_LB_c49771_g4_i2	6.963	4.32	0.565	1.093	6.707
CRD_LB_c50028_g6_i1	3.057	0	0.993	0	0
CRD_LB_c26045_g3_i1	3.168	0	0	0	0
CRD_FR_c30771_g1_i1	15.596	9.071	5.42	1.664	11.272
CRD_FR_c33108_g6_i2	32.326	3.714	4.689	0.602	19.522
CRD_LB_c49294_g4_i1	11.325	0.064	0.524	0	0
CRD_LB_c38606_g1_i1	208.208	35.145	22.923	6.277	174.872
CRD_LB_c47782_g4_i1	31.972	1.843	5.669	2.376	3.724
CRD_ML_c86685_g7_i1	8.4	6.952	1.296	0	1.472
CRD_LB_c34277_g1_i2	10.789	0	0.386	0	0
CRD_LB_c41848_g1_i2	1.488	0.303	0.069	0	0.382
CRD_LB_c43051_g5_i1	7.813	3.054	0	0.461	2.415
CRD_FR_c28690_g2_i1	12.398	0.963	0.772	0.251	10.509
CRD_FR_c27441_g1_i2	6.579	1.192	0.883	0	2.166
CRD_ML_c82644_g1_i1	93.791	50.829	91.651	14.669	8.764
CRD_ML_c84757_g1_i2	19.645	12.042	2.359	2.076	0.522
CRD_FB_c40083_g7_i3	5.941	0	0	0	0.039
CRD_LB_c42965_g1_i1	7.176	0.807	0.221	0	1.27
CRD_LB_c42705_g2_i1	11.194	0.183	0	0	0.436
CRD_FB_c35044_g2_i1	139.669	11.088	3.876	0.241	10.54
CRD_LB_c46566_g3_i2	3.016	0	0	0	0
CRD_FR_c20843_g1_i1	21.547	6.53	0.248	0	13.96
CRD_FB_c35631_g1_i1	32.043	6.649	6.869	0.842	31.877
CRD_FB_c44693_g1_i1	4.241	0.624	2.359	0	0.093
CRD_FR_c27197_g1_i1	232.953	11.914	6.289	0.14	37.299
CRD_LB_c49240_g3_i1	5.981	1.706	1.172	1.494	1.651
CRD_LB_c47388_g1_i1	11.862	9.474	6.579	2.446	7.541
CRD_LB_c42705_g3_i2	7.166	4.531	0	0.662	0
CRD_LB_c48384_g5_i2	11.578	0.101	0	0	2.501
CRD_FR_c33176_g3_i6	16.993	0.138	0.607	0.04	7.868
CRD_FR_c33977_g5_i1	41.212	6.053	25.061	11.871	26.642
CRD_FR_c32969_g1_i1	131.198	14.408	0.262	7.991	37.315
CRD_LB_c49951_g12_i2	75.472	4.494	33.24	0.18	15.004
CRD_FR_c13707_g1_i1	62.598	11.134	18.441	2.908	16.141
CRD_LB_c46500_g2_i1	9.21	1.22	0	0.241	2.641
CRD_LB_c35439_g1_i1	7.267	0	0	0	0
CRD_FR_c32653_g2_i1	41.536	3.559	4.193	0.461	31.051
CRD_LB_c33910_g1_i2	9.271	1.954	0.579	0.391	4.137
CRD_FR_c33422_g4_i2	74.561	3.036	2.662	0.261	20.605
CRD_LB_c40804_g1_i1	48.591	0.165	21.061	0	0
CRD_LB_c48825_g13_i2	19.726	10.85	7.586	5.615	6.458
CRD_FR_c41340_g1_i1	16.254	1.843	1.765	0.09	9.605
CRD_LB_c43902_g3_i1	4.038	0	0.11	0.381	0.28
CRD_FR_c33511_g4_i1	4.625	2.706	1.503	0	4.199
CRD_LB_c39045_g1_i1	71.322	2.449	2.317	0	5.578
CRD_FB_c29840_g1_i1	5.546	0.559	4.593	0.271	2.727
CRD_LB_c5216_g1_i1	22.499	2.862	2.414	0.341	1.511
CRD_FR_c28808_g1_i3	23.389	3.614	0.138	1.253	3.272
CRD_LB_c54152_g1_i1	22.63	0	0.8	0	0.055
CRD_ML_c88153_g8_i3	33.612	6.622	0	4.963	10.267
CRD_ML_c85537_g2_i1	6.902	2.641	0	0.16	5.913
CRD_LB_c50059_g5_i2	1.306	0.66	0	0.592	1.114
CRD_LB_c24260_g1_i2	8.016	0.605	0	0.291	0.086
CRD_ML_c80562_g1_i1	432.214	123.1	46.039	11.892	195.71
CRD_FR_c28061_g1_i3	7.115	1.027	0.221	0	0.561
CRD_FR_c31662_g2_i1	24.553	4.283	3.696	0.411	15.845
CRD_LB_c48402_g18_i2	10.718	0	0	0	0
CRD_FR_c17150_g1_i1	11.265	0	0.428	1.003	7.681
CRD_LB_c27748_g1_i1	9.939	4.641	2.634	0.311	3.825
CRD_LB_c45706_g2_i2	20.434	1.605	3.641	1.404	5.001
CRD_FR_c33597_g6_i1	5.809	2.284	0.262	4.261	3.669
CRD_FL_c51998_g7_i2	2108.88	707.647	431.417	248.599	708.929
CRD_LB_c40468_g1_i1	16.598	0	0	0	0
CRD_LB_c48951_g8_i1	80.795	20.214	29.295	7.39	4.23
CRD_LB_c47665_g2_i1	3.704	0.413	0	0.201	0.95
CRD_LB_c48646_g2_i12	12.175	0.284	0.938	0.18	0.086
CRD_LB_c48134_g3_i4	3.391	0.11	0	0	0.218
CRD_FR_c24164_g2_i1	3.208	1.999	0.041	0	2.516
CRD_FR_c1097_g1_i1	22.307	18.288	2.662	17.907	9.161
CRD_LB_c46804_g4_i3	1.882	0	0.083	0	0
CRD_FB_c36837_g3_i2	9.939	0.009	3.655	0	0
CRD_LB_c49819_g8_i2	9.301	0.083	0.234	0.852	0.545
CRD_LB_c47067_g1_i1	10.151	3.027	2.952	0.401	1.542
CRD_LB_c30095_g1_i1	54.157	2.843	5.462	0.211	0.452
CRD_LB_c47565_g4_i1	4.109	0.119	0.11	0.221	2.952
CRD_LB_c48606_g3_i1	7.904	0.945	1.765	0.622	2.602
CRD_LB_c49669_g1_i1	78.65	2.137	6.8	0.18	1.441
CRD_FR_c26316_g2_i1	25.748	0.422	2.648	0.261	2.282
CRD_LB_c49171_g1_i2	18.268	0	4.014	0	0
CRD_LB_c38098_g1_i1	16.457	0	0	0	0
CRD_FR_c34724_g1_i1	4.949	0.945	0.414	0	1.472
CRD_LB_c49708_g5_i1	48.277	8.667	10.8	3.559	8.663
CRD_LB_c41771_g3_i1	138.252	0	14.055	0.251	42.433
CRD_FB_c39229_g1_i3	441.303	54.589	131.553	0.521	126.488
CRD_FR_c30508_g5_i1	56.232	5.301	3.683	1.755	50.044
CRD_LB_c29016_g2_i1	7.813	0	0	0	0
CRD_LB_c21661_g1_i1	98.335	17.233	11.875	0.511	35.975
CRD_FR_c30113_g2_i1	694.083	22.131	13.641	0.421	217.265
CRD_ML_c89103_g6_i2	11.285	1.027	6.248	2.567	4.892
CRD_LB_c50094_g1_i2	2.318	0.119	0.372	0.201	0
CRD_FL_c52566_g9_i1	4.281	0.404	1.972	3.449	0.849
CRD_LB_c8576_g1_i1	36.091	0.981	3.738	0	0
CRD_FR_c34569_g1_i2	5.263	0.083	0.179	0.1	4.581
CRD_LB_c20482_g1_i1	14.26	2.788	0.607	0.311	1.823
CRD_LB_c49418_g9_i1	2.247	0.064	0.593	0.14	0.055
CRD_LB_c44065_g1_i1	85.38	3.889	5.669	0.561	84.67
CRD_LB_c39716_g1_i2	6.315	0.037	2.469	0.12	1.792
CRD_LB_c49033_g9_i3	7.166	2.119	1.379	0.16	5.328
CRD_LB_c48737_g15_i1	102.464	1.477	3.614	0.241	6.949
CRD_FL_c39179_g1_i1	19.756	2.064	8.469	5.725	0.319
CRD_LB_c46566_g3_i1	4.433	0	0	0	0
CRD_LB_c49263_g7_i2	17.57	0	1.296	0	0.81
CRD_FR_c23967_g1_i1	6.842	0.193	0.428	0.531	3.03
CRD_LB_c48775_g3_i2	5.06	3.421	0	1.374	2.142
CRD_LB_c45239_g3_i1	31.081	0.293	3.269	0	0.234
CRD_LB_c48646_g2_i9	10.364	0	0	0	0
CRD_ML_c84165_g7_i1	18.349	0.312	2.827	0.391	0.016
CRD_LB_c47121_g3_i1	212.286	43.4	12.275	16.724	63.497
CRD_LB_c40984_g2_i1	3.492	0	0	0.09	0
CRD_LB_c49829_g1_i3	23.511	2.394	0.69	0.01	4.043
CRD_FR_c28584_g1_i1	47.467	6.493	2.193	2.787	11.934
CRD_FR_c32958_g4_i1	8.238	0.358	1.241	0.04	6.131
CRD_LB_c40160_g1_i1	6.224	0.128	0.193	0.15	0.81
CRD_LB_c50358_g1_i1	3.704	0.486	0.124	0	1.535
CRD_LB_c48230_g5_i2	4.109	1.073	1.296	2.687	0.241
CRD_FR_c33002_g1_i2	114.053	5.751	10.482	1.715	44.653
CRD_LB_c48665_g1_i2	4.19	1.724	1.531	0.17	1.449
CRD_LB_c48934_g11_i8	27.144	0.697	0	0	3.599
CRD_LB_c24380_g1_i1	5.273	0	0	0	0
CRD_ML_c86541_g1_i3	2.702	1.697	0.497	0.612	0
CRD_LB_c48999_g7_i2	122.24	2.394	21.075	2.557	4.456
CRD_LB_c49924_g3_i2	10.08	0.349	0.662	0.261	0.101
CRD_LB_c46615_g1_i1	6.093	0	0	0	0
CRD_FR_c24368_g1_i1	543.888	52.232	57.267	19.963	157.757
CRD_ML_c87925_g9_i1	193.431	7.603	0.29	3.018	0.008
CRD_LB_c45079_g1_i1	437.973	4.76	7.738	0.231	47.161
CRD_FR_c33488_g3_i1	61.424	2.568	0.869	0	22.225
CRD_FR_c26602_g1_i2	84.429	17.16	4.979	14.017	26.019
CRD_FR_c22795_g2_i1	26.517	6.365	7.586	2.266	17.722
CRD_LB_c46895_g1_i1	17.712	11.364	4.538	3.59	11.872
CRD_FB_c36527_g1_i1	14.19	8.227	7.448	4.662	5.718
CRD_LB_c14309_g2_i1	5.141	0	0.979	0	0
CRD_LB_c48125_g2_i1	15.779	0.211	3.917	0	0
CRD_FB_c31547_g2_i1	5.01	0.147	2.193	1.524	0.483
CRD_ML_c73845_g1_i1	8.441	1.715	0	0	0.522
CRD_ML_c95685_g1_i1	53.185	47.701	1.131	0.211	16.951
CRD_FR_c33672_g4_i1	2.439	0.413	1.048	0	0.335
CRD_LB_c36399_g1_i2	5.263	1.532	1.034	0	1.317
CRD_LB_c50031_g1_i6	7.732	2.128	2.827	0.09	3.389
CRD_FR_c12434_g1_i1	2.51	1.99	0	0.211	1.628
CRD_LB_c42911_g1_i1	72.921	11.263	6.289	8.613	7.533
CRD_LB_c48803_g2_i6	5	1.596	0.759	0.521	0.421
CRD_LB_c49858_g4_i1	7.489	0.156	2.883	0	0.125
CRD_LB_c49366_g4_i2	57.79	0	0.276	0	0.444
CRD_FR_c25772_g2_i1	9.21	0.128	0.124	0.662	2.929
CRD_ML_c89050_g6_i4	17.307	6.227	0.138	1.755	0.966
CRD_LB_c47860_g1_i1	3.684	0	0	0	0
CRD_ML_c89979_g8_i1	20.596	14.922	5.917	2.296	10.088
CRD_FR_c26055_g1_i1	58.641	38.209	0.897	1.805	38.382
CRD_FL_c51135_g10_i3	9.797	0	2.814	5.424	1.387
CRD_FL_c52560_g2_i1	5.496	1	0.097	4.051	0.109
CRD_LB_c49706_g5_i2	12.479	0.991	3.986	0.18	0.514
CRD_LB_c50273_g1_i3	2.925	0.321	0	0.09	0
CRD_FB_c37330_g6_i1	38.449	2.843	2.745	0	0.125
CRD_LB_c48105_g6_i7	6.417	0.037	0	0.06	0.062
CRD_LB_c6289_g1_i1	7.439	0.174	0	0	1.363
CRD_FR_c9016_g1_i1	113.415	5.998	3.158	0.922	63.793
CRD_FR_c32890_g1_i1	28.764	5.356	5.31	3.409	3.708
CRD_FR_c34841_g4_i1	5.718	4.622	0.069	0.201	4.503
CRD_LB_c24431_g2_i1	5.425	2.926	0.428	1.133	0.826
CRD_LB_c50202_g2_i2	2.247	0.44	0.124	0	0
CRD_FR_c27490_g1_i3	2.864	0.293	0	0.311	0.857
CRD_ML_c88514_g6_i4	14.453	1.899	0.234	0	0.499
CRD_FR_c33517_g10_i1	76.13	26.386	11.751	1.694	36.832
CRD_LB_c48110_g1_i1	3.229	1.174	1.462	0.281	0.288
CRD_LB_c13081_g1_i1	6.326	0.358	1.407	0.592	0
CRD_ML_c88812_g3_i7	137.968	42.547	16.786	17.516	19.397
CRD_LB_c19683_g2_i1	23.157	1.385	2.745	0	0.538
CRD_LB_c48951_g14_i1	67.78	5.558	55.501	5.795	9.777
CRD_LB_c47444_g2_i1	2.308	0	0	0	0
CRD_FR_c29885_g1_i1	30.98	5.109	3.627	0.331	15.822
CRD_LB_c48724_g1_i17	93.821	8.273	0.841	16.624	13.383
CRD_LB_c47243_g12_i1	9.534	0	4.234	0	0
CRD_ML_c87816_g4_i6	11.315	7.631	3.034	0.983	7.042
CRD_FR_c24068_g1_i1	43.935	2.412	1.917	0	5.601
CRD_LB_c46305_g1_i4	5.516	1.339	0.786	0.291	1.503
CRD_LB_c3000_g1_i1	74.014	2.412	0.952	0.321	0.943
CRD_LB_c48296_g2_i2	38.652	22.103	2.469	3.479	18.922
CRD_FR_c30338_g2_i1	20.363	0.688	1.407	1.133	15.845
CRD_FR_c25313_g1_i1	29.786	2.22	0.538	0	20.971
CRD_LB_c37576_g1_i2	87.07	7.365	12.579	15.682	28.06
CRD_LB_c40120_g1_i2	440.807	26.065	161.193	14.087	52.723
CRD_LB_c49408_g1_i2	5.86	0	0	0	0
CRD_ML_c81674_g3_i1	3.714	3.54	0.29	0.371	0.07
CRD_FR_c33071_g4_i1	6.093	3.76	1.821	0.02	6.045
CRD_ML_c83667_g3_i1	1.822	0.743	0.179	0	0.203
CRD_FR_c11223_g2_i1	9.24	2.394	4.869	0	7.494
CRD_LB_c48807_g8_i1	14.017	0.688	1.255	0.03	11.35
CRD_FL_c51567_g3_i6	72.861	29.725	25.778	3.71	0.132
CRD_LB_c48158_g4_i9	26.426	0.284	0.552	0	2.867
CRD_LB_c47894_g3_i2	16.113	1.449	0.676	0.311	7.066
CRD_LB_c42708_g1_i1	96.918	6.778	53.474	13.736	19.475
CRD_LB_c32878_g1_i1	85.886	24.112	27.971	49.1	0
CRD_LB_c46385_g4_i1	60.199	0	0	0	0
CRD_FL_c52997_g4_i1	76.281	50.737	12.662	8.904	6.364
CRD_FR_c3625_g2_i1	14.858	0.367	12.786	0.431	12.339
CRD_ML_c89314_g7_i5	2.49	1.174	0.441	0.953	0
CRD_FB_c36660_g1_i1	63.995	0	12.965	0	0
CRD_LB_c37878_g1_i1	11.315	0.761	3.738	4.061	9.699
CRD_LB_c49334_g9_i4	4.565	0	0.414	0.08	0
CRD_LB_c48440_g5_i1	45.311	1.926	7.255	1.404	1.106
CRD_FR_c36607_g1_i1	109.488	2.55	75.073	94.5	48.01
CRD_LB_c48125_g14_i1	12.054	0.11	5.517	0.251	2.898
CRD_ML_c89826_g4_i1	21.871	2.073	0	0.281	2.563
CRD_LB_c43670_g2_i1	10.556	0	0.91	0	0
CRD_LB_c52966_g1_i1	6.204	0	0	0	0
CRD_FR_c41678_g1_i1	336.723	86.854	30.909	53.672	155.545
CRD_FB_c35277_g2_i1	2.803	1.339	1.931	0.07	0.156
CRD_FR_c33406_g1_i2	8.127	0.229	0.193	0.04	2.407
CRD_FR_c32397_g1_i1	20.505	7.42	7.324	3.449	19.6
CRD_FL_c57839_g1_i1	21.062	0.413	3.572	9.656	0.327
CRD_FR_c34242_g14_i4	23.42	1.449	0.855	0	1.005
CRD_LB_c32666_g1_i1	2.48	0	0	0	0.623
CRD_LB_c48010_g1_i2	12.317	0.147	6.22	0	0
CRD_ML_c91976_g1_i1	277.161	1.807	13.434	0	0
CRD_FR_c28396_g2_i1	17.701	1.146	0.538	1.203	2.649
CRD_ML_c95704_g1_i1	128.111	112.956	3.945	4.973	47.434
CRD_LB_c47590_g2_i2	8.259	1.146	2.841	1.113	5.126
CRD_LB_c45368_g1_i2	5.88	0	0	0	0
CRD_LB_c45297_g6_i1	25.606	4.329	5.379	4.953	6.536
CRD_LB_c50047_g15_i4	6.356	0.624	0	2.918	1.877
CRD_LB_c40850_g1_i1	29.32	20.902	4.358	7.319	24.515
CRD_LB_c47765_g6_i1	11.103	7.328	1.448	0.732	2.804
CRD_LB_c50206_g1_i2	3.593	0	0	0	0.132
CRD_FR_c30521_g1_i1	43.247	20.59	11.296	6.798	34.9
CRD_LB_c50200_g8_i1	7.54	0	0	0.14	0
CRD_LB_c48632_g8_i2	6.892	0.532	0	0.291	3.794
CRD_LB_c48221_g9_i1	4.878	0	0.441	0	0
CRD_LB_c37670_g1_i1	3.532	0.816	0.193	0	0.888
CRD_FR_c33926_g2_i1	18.663	14.748	2.152	1.073	9.2
CRD_LB_c49727_g7_i1	2.793	0.477	0.731	0.632	0.078
CRD_LB_c41747_g1_i1	30.09	1.312	10.855	0.07	0.125
CRD_FR_c29976_g1_i5	17.084	4.301	2.524	0	4.822
CRD_LB_c49689_g14_i2	92.92	4.1	8.938	0	34.736
CRD_LB_c41319_g1_i1	7.722	0	0	0	0
CRD_LB_c48910_g6_i2	16.71	0.431	0.331	0	6.84
CRD_LB_c48646_g2_i11	99.904	0	0	0	0.982
CRD_LB_c32508_g1_i1	6.032	0.174	0.069	1.233	0.218
CRD_FR_c17660_g1_i2	1983.28	16.756	146.463	0.441	126.799
CRD_LB_c47746_g15_i1	72.78	26.992	5.324	0.612	5.017
CRD_FR_c34842_g7_i2	4.342	0.349	0.91	0.201	1.207
CRD_LB_c35767_g1_i1	3.573	0.138	0.414	0	0
CRD_FL_c52590_g8_i1	48.773	3.485	12.524	7.48	2.469
CRD_FR_c33585_g2_i4	68.468	42.703	7.793	6.096	35.842
CRD_LB_c35675_g1_i1	11.882	1.422	0.276	0.391	0
CRD_LB_c29753_g2_i1	3.249	0	1.062	0	0.125
CRD_ML_c90053_g1_i1	13.016	0.321	0.91	0.471	1.387
CRD_FR_c23947_g1_i1	48.024	4.512	3.007	4.612	21.695
CRD_ML_c79256_g1_i1	29.361	13.858	2.607	1.504	0.234
CRD_LB_c35697_g1_i1	14.534	0	0	0	0
CRD_FR_c28851_g2_i1	965.647	260.196	96.961	106.232	467.678
CRD_LB_c48536_g2_i1	9.392	0	0	0	5.991
CRD_FR_c33338_g1_i7	17.165	0.697	6.91	3.369	11.155
CRD_FB_c40039_g4_i3	2492.86	137.023	1021.05	123.938	242.396
CRD_FR_c16665_g1_i1	94.357	1.266	1.628	0.06	86.369
CRD_FR_c33087_g3_i1	22.479	3.302	0.703	7.099	17.972
CRD_ML_c86518_g4_i1	6.599	2.311	0	1.574	0
CRD_LB_c30367_g1_i1	3.785	0	0	0	0
CRD_LB_c5217_g1_i1	3.34	2.724	0	1.103	0.374
CRD_LB_c29580_g1_i1	6.842	0.88	1.021	0.08	0.187
CRD_LB_c49246_g3_i1	2.409	0.165	0.634	0	0.405
CRD_FB_c23330_g1_i1	13.805	0.128	6.014	0.431	6.676
CRD_ML_c89046_g8_i1	7.479	6.869	4.538	1.183	0
CRD_LB_c45096_g3_i2	15.171	1.999	1.324	0	1.846
CRD_LB_c47426_g1_i3	1.144	0.532	0	0	0
CRD_LB_c49359_g2_i4	2.328	0.092	0.772	0.541	0.444
CRD_LB_c47667_g2_i5	5.83	1.733	0.483	2.487	0.74
CRD_ML_c90071_g1_i2	45.251	17.499	18.537	0.973	8.242
CRD_FB_c39497_g4_i1	177.531	11.978	139.249	76.132	43.032
CRD_LB_c30155_g2_i1	5.283	0	0	0	0.117
CRD_LB_c49455_g4_i1	7.672	2.412	0	0	0.421
CRD_LB_c47646_g2_i1	74.753	1.431	1.448	0	14.357
CRD_LB_c49138_g1_i2	14.534	0.523	3.048	0.471	13.563
CRD_LB_c152_g1_i1	5.89	0.715	0.772	0.08	0.592
CRD_LB_c50009_g8_i1	3.836	0	0.455	0.18	0.28
CRD_LB_c48346_g2_i2	24.563	0	0	0	0.312
CRD_LB_c48269_g3_i1	2.034	0.211	0.152	0.08	0.171
CRD_LB_c25227_g1_i1	7.601	0	0	0.211	0
CRD_LB_c46582_g1_i2	6.376	0.303	0.51	0.12	1.823
CRD_LB_c45033_g1_i3	2.429	0.101	0	0	0.475
CRD_LB_c51544_g1_i1	67.517	36.567	1.793	28.014	5.882
CRD_LB_c50529_g1_i1	2.935	0.293	0.455	0	0.569
CRD_LB_c48296_g2_i1	10.759	1.22	2.331	0.08	9.73
CRD_LB_c50058_g2_i3	3.583	0.229	0.579	0	1.091
CRD_FB_c39708_g2_i2	6.649	0.046	4.207	0.05	0
CRD_FR_c31919_g2_i2	61.323	15.289	0	9.475	21.991
CRD_FL_c51906_g13_i1	1135.91	135.583	838.834	558.119	885.561
CRD_FR_c24872_g1_i1	9.716	3.32	0.441	0.381	6.824
CRD_FR_c5802_g1_i1	63.742	4.531	11.379	0.692	14.871
CRD_LB_c48633_g6_i2	20.404	1.458	0.331	1.354	7.845
CRD_LB_c45864_g2_i1	26.031	3.448	4.096	4.201	0
CRD_LB_c48902_g4_i4	10.01	2.669	0	0	2.898
CRD_LB_c50631_g1_i1	9.311	0	0	0	0
CRD_ML_c89944_g9_i7	3.37	2.907	0	0.211	0.654
CRD_LB_c48902_g6_i1	97.667	3.604	8.441	0.231	4.401
CRD_LB_c37529_g1_i2	1.356	0	0	0	0
CRD_LB_c10633_g1_i1	36.537	18.426	4.083	21.226	32.898
CRD_FR_c33069_g1_i2	11.335	1.917	0.469	2.737	6.692
CRD_ML_c87823_g1_i2	64.025	16.334	5.627	0.07	17.138
CRD_LB_c48890_g1_i2	27.357	7.172	7.82	0.602	20.675
CRD_FB_c36694_g1_i2	4.959	1.018	1.531	0.772	0.382
CRD_ML_c83461_g1_i4	11.062	4.21	1.131	0.04	5.274
CRD_FR_c12031_g1_i1	86.311	7.328	15.199	16.995	57.28
CRD_LB_c49897_g13_i2	14.726	0	2.717	0.953	0
CRD_LB_c48490_g15_i1	10.556	1.843	0.538	0	2.501
CRD_LB_c49549_g2_i3	3.178	0.183	0.317	0	0.304
CRD_LB_c49909_g5_i1	13.157	3.568	4.221	12.894	12.059
CRD_ML_c73914_g3_i1	74.682	10.969	15.503	4.662	38.031
CRD_LB_c47184_g4_i2	10.394	0	0	0	0
CRD_FR_c23171_g1_i1	6.71	2.953	0.4	0.361	6.302
CRD_FR_c32557_g2_i2	53.732	2.476	7.145	0.16	46.974
CRD_LB_c45480_g1_i1	44.421	0.871	2.096	0	3.241
CRD_LB_c53176_g1_i1	6.852	2.137	0.869	0.251	0.187
CRD_LB_c42002_g1_i1	5.111	0	0.083	0	0.047
CRD_LB_c34184_g1_i1	374.494	16.316	96.424	17.396	8.966
CRD_LB_c50597_g1_i1	5.445	0	1.793	0	0.296
CRD_FB_c40044_g5_i4	59.511	3.861	7.572	2.477	34.44
CRD_LB_c48403_g5_i1	7.338	0	0	0	0.156
CRD_FR_c26125_g1_i2	1.629	0.514	0.317	0.04	0.958
CRD_LB_c49975_g14_i1	4.433	0.44	0.4	0.191	0.506
CRD_LB_c48769_g1_i3	2.034	0.092	0	0	0.07
CRD_FR_c33073_g2_i1	4.909	0.119	0.179	0	3.396
CRD_LB_c45027_g2_i1	4.16	0	0	0	0
CRD_LB_c49591_g4_i1	4.413	0.385	0.952	1.283	0.234
CRD_FL_c34386_g1_i1	277.242	37.943	52.991	27.593	82.941
CRD_FL_c52405_g10_i1	11.588	0.468	4.924	9.475	4.175
CRD_FR_c16867_g1_i1	39.3	13.638	1.945	5.565	9.784
CRD_LB_c50138_g1_i1	24.938	0	0	0	0
CRD_FR_c21144_g1_i1	159.243	31.146	17.448	11.46	120.411
CRD_LB_c42966_g1_i1	2.368	0	0	0	0
CRD_FB_c39106_g1_i1	47.204	6.805	37.764	3.249	23.861
CRD_FR_c29501_g1_i1	31.628	6.007	2.152	2.737	21.477
CRD_LB_c49096_g4_i1	1.984	0.229	0	0.04	1.27
CRD_LB_c46825_g6_i1	4.403	0.275	3.324	1.785	1.628
CRD_LB_c41363_g2_i1	141.359	42.73	28.385	10.678	80.643
CRD_LB_c47910_g1_i1	160.518	18.086	19.213	6.397	99.557
CRD_FR_c33411_g9_i3	16.032	3.036	0.883	3.289	4.752
CRD_FR_c2066_g1_i1	125.914	6.09	5.738	6.457	26.704
CRD_FR_c33925_g3_i1	11.194	2.1	0.469	7.52	4.9
CRD_FL_c44859_g1_i3	4.635	1.11	4.331	1.915	0
CRD_FR_c27677_g2_i1	18.106	0.303	0	0	3.085
CRD_FR_c8988_g1_i1	41.87	0	10.069	15.882	1.34
CRD_LB_c48738_g12_i4	2.328	1.146	0.262	0.301	0.109
CRD_LB_c44400_g1_i1	25.657	0.587	1.296	0.14	1.348
CRD_FL_c48719_g2_i3	12.074	3.421	0.676	3.509	7.097
CRD_LB_c49303_g2_i2	1.781	0	0.524	0.551	0.452
CRD_LB_c41957_g3_i1	6.548	0	0.221	0	0
CRD_LB_c10022_g1_i1	53.985	0	0	0	0
CRD_FR_c33667_g3_i1	4.484	0.128	0.8	0	1.426
CRD_FL_c51763_g5_i2	12.55	4.907	7.269	7.73	0
CRD_LB_c25688_g2_i1	3.836	0.798	0.634	0	0.164
CRD_ML_c89417_g2_i1	1052.7	231.416	103.554	80.985	289.542
CRD_LB_c46080_g2_i4	1.336	0.174	0	0	0.382
CRD_LB_c49866_g10_i1	16.558	2.495	0	0.812	1.2
CRD_ML_c77798_g1_i1	15.05	3.586	2.041	0	0.584
CRD_LB_c37258_g1_i2	178.655	0.11	64.48	0	0
CRD_FB_c38514_g6_i1	9.665	0.449	3.476	0.953	0.88
CRD_FL_c38397_g1_i1	15.546	7.878	1.476	2.416	0.078
CRD_FL_c52705_g2_i7	11.224	6.475	0	5.505	7.72
CRD_LB_c50095_g2_i1	8.917	0.248	3.158	1.935	1.231
CRD_FR_c34567_g1_i4	3.33	0.587	0	0.14	0.888
CRD_FB_c35297_g1_i1	20.92	1.954	8.744	1.865	9.06
CRD_FR_c31480_g1_i1	41.536	0.862	5.269	0	24.687
CRD_FL_c51571_g6_i10	5.415	2.596	0	2.106	0.467
CRD_LB_c49797_g1_i1	62.922	6.787	3.889	0.792	9.223
CRD_FR_c29210_g2_i1	177.086	0.725	3.062	0.15	7.572
CRD_LB_c42089_g1_i1	13.441	0.183	3.655	0	0
CRD_LB_c40193_g1_i2	1515.69	980.61	1040.54	1113.43	46.141
CRD_FR_c39885_g1_i1	94.398	14.574	8.593	3.068	27.585
CRD_LB_c49481_g1_i2	3.876	0	2.565	1.013	1.371
CRD_FR_c27674_g7_i1	7.601	0.257	0.4	0	5.695
CRD_FB_c41313_g1_i1	63.6	7.622	42.178	2.757	26.907
CRD_LB_c20855_g1_i1	25.454	1.348	1.503	0	13.929
CRD_LB_c49254_g5_i3	45.797	7.319	1.172	0.752	14.435
CRD_LB_c46577_g1_i1	11.143	0.229	0.097	0	0.132
CRD_LB_c49817_g3_i1	22.701	0.028	19.434	0.03	0
CRD_LB_c49776_g2_i3	14.594	7.741	7.972	1.674	7.385
CRD_LB_c37981_g1_i1	1.903	0.715	0	0	0.187
CRD_LB_c48968_g6_i1	8.593	0.358	1.379	2.055	1.628
CRD_LB_c49686_g2_i3	82.364	10.694	2.041	0	10.641
CRD_LB_c11655_g1_i1	7.216	0.211	0.331	0	1.355
CRD_LB_c49342_g5_i1	3.036	0.257	0.676	0.862	2.158
CRD_LB_c40409_g2_i1	2.561	0	0.841	0.351	0.343
CRD_LB_c49147_g1_i1	20.454	3.714	0	1.073	6.045
CRD_FR_c34873_g10_i4	18.491	1.798	17.061	10.057	17.473
CRD_FR_c27537_g1_i1	10.384	1.367	0.703	0.632	10.291
CRD_ML_c87630_g2_i3	12.439	2.201	4.565	5.354	3.615
CRD_FR_c18500_g1_i1	7.196	0.147	0.097	0.221	2.984
CRD_FL_c40095_g1_i1	23.562	0.275	1.793	12.182	0.055
CRD_LB_c46859_g2_i2	1265.7	641.135	131.139	24.866	6.193
CRD_LB_c33190_g4_i1	7.682	0.67	0.703	0	0.538
CRD_LB_c37778_g2_i1	3.421	1.568	0.607	0	1.052
CRD_FR_c24641_g1_i1	15.738	2.742	0	0.983	15.565
CRD_LB_c49956_g4_i1	2.905	0	0.331	0.07	1.441
CRD_LB_c37322_g2_i1	27.357	0	0	0	0
CRD_LB_c48522_g2_i5	104.326	8.227	44.964	11.801	74.014
CRD_LB_c874_g2_i1	19.25	0.477	0	0	0.125
CRD_FL_c50550_g1_i1	39.067	1.009	24.854	17.236	0.701
CRD_LB_c48472_g5_i2	10.759	0	2.014	0	4.16
CRD_LB_c55280_g1_i1	13.916	6.787	0.717	0.301	8.974
CRD_LB_c38337_g1_i1	28.895	4.622	11.627	3.6	25.746
CRD_LB_c46052_g2_i1	6.396	0	0	0	0
CRD_LB_c23951_g1_i1	2.196	0.046	0.745	0.551	0.615
CRD_LB_c53232_g1_i1	5.324	0.238	0	0.13	0.584
CRD_LB_c46891_g1_i7	4.453	0	0	0	0
CRD_FR_c28396_g1_i2	6.265	0.477	0.359	0.13	3.607
CRD_FR_c25856_g1_i1	99.873	4.265	23.696	12.303	48.252
CRD_FL_c40107_g2_i1	12.52	0.183	6.731	3.62	1.636
CRD_LB_c49754_g18_i1	24.715	0.899	1.807	0.973	5.562
CRD_LB_c43016_g3_i1	1.71	0	0.083	0	0.911
CRD_LB_c55241_g1_i1	4588.26	94.769	121.25	19.983	651.017
CRD_FR_c23578_g2_i2	15.971	14.097	2.69	1.223	11.187
CRD_LB_c50065_g4_i7	12.904	0.972	0.207	0	0.39
CRD_FR_c28739_g4_i2	136.44	34.136	0	4.552	15.611
CRD_ML_c88598_g1_i1	5.708	4.412	1.186	0.351	4.713
CRD_FR_c17065_g1_i1	4.473	0	1.421	0.381	3.872
CRD_FR_c20143_g1_i1	598.683	11.18	12.758	0	111.398
CRD_LB_c48625_g24_i1	3.502	1.256	1.048	0	0.717
CRD_LB_c49809_g6_i4	46.506	0	0	0	8.85
CRD_LB_c43626_g1_i1	6.366	0.22	0.041	0.11	0.312
CRD_LB_c40907_g5_i1	3.988	0	2.041	0	0
CRD_LB_c42389_g1_i1	86.777	24.103	10.4	4.161	45.408
CRD_FR_c33171_g2_i1	205.465	10.694	54.577	1.484	32.157
CRD_FR_c30388_g2_i1	5.283	1.091	1.076	0.592	3.326
CRD_LB_c49733_g8_i1	10.941	0.193	3.338	0.632	0
CRD_LB_c45219_g5_i1	68.458	1.935	1.434	0	1.028
CRD_LB_c49152_g1_i4	26.426	1.834	0.69	0.12	6.279
CRD_LB_c47818_g9_i1	6.498	0	0.276	0	0
CRD_LB_c50197_g2_i1	23.035	1.541	1.903	0.782	0.117
CRD_LB_c36253_g1_i2	27.337	0	9.338	0	0
CRD_FR_c8717_g1_i1	11.882	0.349	5.296	0.341	2.719
CRD_FB_c38224_g1_i1	6.69	1.256	1.421	0.311	1.036
CRD_LB_c48317_g8_i1	6.73	0	0	0	0
CRD_FR_c23622_g1_i1	4.231	0.101	3.145	0.411	3.996
CRD_ML_c78348_g2_i3	36.658	13.968	1.931	0	26.697
CRD_LB_c49387_g5_i2	5.152	2.825	0	0.15	0.413
CRD_LB_c41986_g1_i1	892.311	84.415	120.905	41.48	118.884
CRD_LB_c49265_g2_i1	45.109	0	15.089	0	0.358
CRD_FR_c30139_g1_i2	20.353	2.962	2.965	2.236	7.027
CRD_LB_c27101_g1_i1	2.065	0.514	0.869	0	0
CRD_LB_c54609_g1_i1	3.805	0	0	0	0
CRD_LB_c49191_g5_i9	4.787	0	0	0.291	0
CRD_LB_c47160_g5_i1	2.125	0	0.276	0	0.132
CRD_FR_c23234_g1_i1	3.694	0.293	0	0.04	2.321
CRD_LB_c49193_g5_i1	14.746	0.284	0.221	0.07	7.003
CRD_LB_c43076_g1_i1	8.218	3.164	0	0.983	0.53
CRD_LB_c45280_g1_i1	57.871	5.081	1.434	0	1.519
CRD_FR_c27060_g2_i1	8.653	0.89	0.386	0	0.857
CRD_LB_c25596_g1_i1	12.145	0	0.717	0	0
CRD_LB_c48479_g3_i5	6.69	0.238	0	0	0.031
CRD_LB_c50119_g2_i2	5.394	0.358	0	0.08	1.636
CRD_FR_c34644_g2_i1	14.999	2.981	3.462	1.374	3.747
CRD_LB_c45319_g3_i3	8.481	0	0	0.341	0.218
CRD_ML_c87532_g1_i2	12.115	1.853	7.034	3.058	0.834
CRD_LB_c47907_g2_i2	2.712	0.083	0.138	0	0
CRD_ML_c82373_g1_i2	11.467	7.594	0.676	0.481	0.483
CRD_FR_c41047_g1_i1	42.68	6.622	6.303	12.283	6.123
CRD_LB_c47299_g1_i1	4.099	0	0.207	0	0.319
CRD_LB_c50049_g4_i1	12.074	1.036	0	0.281	0
CRD_LB_c48237_g5_i1	8.815	0	0	0	0
CRD_LB_c50094_g3_i3	2.834	0	0	0	0
CRD_FR_c34285_g3_i1	10.232	0.587	0	0	1.27
CRD_LB_c40702_g1_i1	20.839	1.165	0.359	0.261	2.952
CRD_FB_c39372_g14_i3	128.748	0	30.316	0	0
CRD_FB_c22476_g2_i2	6.791	2.394	6.62	0.682	2.423
CRD_LB_c49479_g16_i1	3.836	1.651	0	0.08	0
CRD_FR_c32736_g15_i1	19.584	1.046	2.345	1.624	6.115
CRD_LB_c10596_g1_i1	2.085	0	0	0	0
CRD_LB_c47304_g3_i2	3.229	0.128	0.869	0.07	0
CRD_LB_c47766_g2_i6	2.055	0.101	0	0.09	0
CRD_FR_c34569_g3_i1	9.615	2.375	0.965	0.351	8.647
CRD_FB_c32587_g1_i1	39.107	1.073	4.717	2.015	3.615
CRD_LB_c35154_g1_i1	16.619	1.44	6.331	0.371	1.2
CRD_LB_c28767_g1_i1	9.585	0	0	0	0
CRD_LB_c44811_g1_i1	175.132	12.904	19.834	20.083	36.504
CRD_LB_c48869_g4_i1	1.336	0	0	0	0
CRD_FR_c28703_g1_i1	8.836	0.321	0.552	0.13	5.804
CRD_FB_c31552_g2_i1	5.192	2.458	2.069	0.451	0
CRD_LB_c40953_g3_i1	15.111	1.357	1.214	0	6.863
CRD_LB_c46786_g1_i6	1.295	0	0.924	1.203	0.203
CRD_LB_c46603_g12_i3	22.499	0	1.945	0	0
CRD_LB_c11538_g1_i1	799.745	22.755	343.462	30.04	292.689
CRD_FL_c52986_g2_i3	29.452	8.823	9.448	5.876	2.337
CRD_FR_c26779_g1_i1	23.035	5.319	5.476	0.592	6.863
CRD_FL_c49015_g3_i1	12.995	4.898	0	3.569	4.098
CRD_LB_c50147_g4_i3	4.615	0.22	0.69	0.361	0.023
CRD_FR_c33982_g1_i1	45.635	2.495	3.352	1.664	31.168
CRD_LB_c49080_g3_i3	8.866	3.595	1.531	0.471	0.21
CRD_LB_c48184_g5_i1	180.881	0.614	6	3.73	0.327
CRD_LB_c49612_g3_i4	2.308	0	1.296	0.05	0
CRD_LB_c49125_g2_i5	28.531	0	0	0	0
CRD_FR_c32192_g2_i1	10.88	2.77	2.676	0.341	1.877
CRD_FR_c27033_g2_i1	9.028	3.311	0.11	7.791	4.051
CRD_LB_c47072_g3_i2	1.407	0	0	0	0
CRD_LB_c28227_g1_i2	5.313	0.138	0	0	0
CRD_ML_c89524_g4_i3	2.591	2.302	0	1.163	0.927
CRD_LB_c48035_g9_i1	37.508	1.211	0.083	0.441	2.096
CRD_LB_c49958_g5_i2	16.538	1.22	1.752	1.584	5.827
CRD_ML_c81805_g1_i2	9.574	2.834	1.021	0.301	0.974
CRD_LB_c37448_g1_i2	5.951	5.375	1.531	2.246	0.561
CRD_LB_c49903_g5_i1	4.443	0.174	0.317	0	0.374
CRD_LB_c36671_g1_i1	8.613	6.182	0.29	0	0.343
CRD_ML_c85805_g1_i5	14.756	5.365	3.669	0	4.129
CRD_LB_c50935_g1_i1	156.024	4.256	0.607	0.551	13.267
CRD_FB_c33192_g1_i1	8.218	5.723	3.641	0.191	1.846
CRD_FL_c51506_g5_i2	10.941	0	0	0	0
CRD_ML_c86830_g7_i3	8.805	1.999	4.689	0.371	2.197
CRD_LB_c39223_g1_i1	3.401	0.064	0	0	0
CRD_LB_c48520_g3_i1	31.527	1.752	3.931	1.344	1.784
CRD_LB_c48251_g9_i5	6.062	0.679	0.91	0.261	0.452
CRD_FL_c48493_g2_i1	3.623	0	3.186	0	0.288
CRD_FR_c32990_g9_i1	16.517	2.541	0.828	4.813	11.124
CRD_FB_c40006_g3_i1	103.79	27.918	76.852	1.344	0
CRD_LB_c47589_g4_i1	5.202	0	1.214	0	0
CRD_FB_c38186_g1_i1	6.427	5.778	4.565	0.531	5.188
CRD_LB_c49843_g1_i1	9.726	0	0	0	0
CRD_LB_c49880_g1_i4	18.309	2.706	5.779	0	1.207
CRD_LB_c50138_g5_i1	8.643	0	0	0	0
CRD_LB_c49665_g2_i2	44.654	4.402	3.241	0.612	21.758
CRD_FR_c33049_g4_i1	30.191	2.036	5.103	1.985	11.163
CRD_LB_c50063_g3_i5	41.526	10.685	2.538	0.201	13.718
CRD_LB_c27201_g1_i1	471.898	0.725	0	0	0
CRD_FR_c34888_g7_i2	6.508	1.055	0	1.003	3.272
CRD_LB_c44087_g1_i2	26.264	9.052	8.51	1.173	6.863
CRD_FR_c30005_g4_i1	33.045	4.237	2.648	0.05	7.44
CRD_LB_c46759_g7_i1	6.518	0.376	0.193	0.281	0.615
CRD_FL_c49240_g1_i6	2236.93	316.023	311.559	200.521	452.69
CRD_LB_c46505_g2_i1	17.934	0.844	0.924	0	6.474
CRD_FR_c32353_g1_i3	2.146	0.853	0.855	0	0.561
CRD_LB_c40783_g1_i1	285.41	13.372	6.041	4.773	27.024
CRD_ML_c69390_g1_i2	9.311	3.192	2.51	0	1.675
CRD_FR_c39741_g1_i1	51.789	6.704	0.4	0	24.017
CRD_FR_c26695_g2_i1	180.122	14.84	30.275	0.792	54.25
CRD_LB_c24450_g1_i1	17.489	0.11	0.345	0.12	6.24
CRD_LB_c35497_g2_i1	5.951	0.587	0.745	0	0.46
CRD_FR_c34183_g1_i8	19.199	1.495	2.028	0.602	11.724
CRD_ML_c9491_g1_i1	53.955	2.265	4.331	0.18	0
CRD_LB_c48924_g17_i2	2.561	0.266	0.552	0	0.234
CRD_LB_c45343_g2_i3	36.658	1.091	0.676	0	1.488
CRD_FR_c29474_g1_i1	8.228	0.495	0	0.511	3.474
CRD_LB_c48749_g6_i1	2.935	0.459	0.565	0.812	0
CRD_LB_c48597_g3_i6	9.149	3.008	0.924	1.504	0.273
CRD_ML_c70882_g1_i1	15.849	15.096	11.751	1.394	2.353
CRD_FR_c8852_g1_i1	4.079	0.33	0.097	0	1.441
CRD_LB_c37132_g2_i1	6.437	0	0	0	0
CRD_LB_c27152_g1_i1	7.095	0	0	0	0
CRD_LB_c49709_g8_i1	19.311	1.339	6.965	1.153	6.185
CRD_FR_c34290_g4_i5	120.884	12.024	11.034	3.82	22.615
CRD_LB_c42110_g1_i1	6.356	2.174	0	0	1.192
CRD_FR_c31875_g3_i1	9.412	5.787	1.917	1.043	2.882
CRD_FR_c33042_g2_i1	277.495	5.219	8.413	2.416	65.974
CRD_FR_c34659_g2_i1	112.059	3.88	21.503	0.14	50.48
CRD_FR_c25613_g1_i1	46.89	3.962	2.441	2.005	36.676
CRD_FR_c24942_g1_i2	9.676	2.421	1.641	0	5.671
CRD_LB_c50432_g1_i1	6.315	0.055	0.083	0.251	5.227
CRD_LB_c48435_g3_i1	100.197	9.969	2.8	4.402	66.107
CRD_LB_c38483_g1_i1	8.947	0.183	0.579	0.1	0
CRD_LB_c49151_g11_i1	18.886	0.238	2.538	0	0
CRD_LB_c49954_g6_i5	10.829	0	0	0	0
CRD_LB_c45568_g2_i1	17.266	0	0	0	0
CRD_LB_c46545_g15_i1	7.692	0.77	0.193	0	0
CRD_LB_c50030_g5_i1	71.525	7.172	6.551	0.04	13.843
CRD_LB_c39097_g1_i2	10.091	0.789	0.221	0.15	4.931
CRD_LB_c49821_g4_i5	3.795	0	1.931	0	0.662
CRD_LB_c48280_g14_i7	38.47	0	6.124	0	0
CRD_LB_c48962_g2_i4	4.686	0	0	0	0.273
CRD_FR_c33647_g1_i1	18.147	17.307	0.883	0.13	4.705
CRD_LB_c48774_g5_i3	4.281	0.119	0.662	0.1	0
CRD_LB_c49441_g4_i8	10.141	1.201	0	0.862	1.34
CRD_FR_c16377_g1_i2	45.494	16.536	21.723	12.664	6.17
CRD_LB_c49628_g1_i1	29.675	3.1	1.641	2.296	1.41
CRD_FR_c32865_g1_i1	1.984	0.862	1.352	0	1.535
CRD_FL_c52861_g6_i4	12.428	5.301	1.034	2.457	5.734
CRD_FR_c8706_g1_i1	114.275	1.605	5.489	1.404	21.602
CRD_LB_c31062_g1_i2	2.52	0	0	0	0.062
CRD_ML_c87870_g5_i1	4.301	0.991	0.4	2.146	0
CRD_LB_c39921_g1_i1	17.975	0.138	0	0	0
CRD_LB_c45353_g1_i1	2.874	1.036	0.497	0	0.428
CRD_FR_c32171_g1_i1	18.309	0.183	0.634	0	9.886
CRD_LB_c49852_g5_i6	11.022	0.963	3.752	1.324	1.496
CRD_LB_c48123_g1_i4	6.295	0.211	0	0	0.483
CRD_LB_c14396_g1_i1	3.755	0.477	0.372	0.401	0.101
CRD_LB_c54203_g1_i1	1.741	0.303	0.234	0.11	0.039
CRD_LB_c48748_g7_i1	33.996	4.613	1.324	2.647	12.347
CRD_LB_c46650_g2_i2	6.579	0.293	1.172	0.07	1.527
CRD_FR_c26992_g1_i1	7.368	0.128	2.745	0.371	1.714
CRD_ML_c84519_g1_i2	1619.32	341.254	156.214	112.538	306.75
CRD_LB_c41670_g1_i1	4.332	0	0	0	0
CRD_LB_c41963_g1_i1	5.152	0	0	0	0
CRD_LB_c37279_g2_i1	6.771	0.257	2.565	0.692	0.319
CRD_FR_c32079_g1_i3	4.362	1.697	0.91	0	0.553
CRD_LB_c46140_g2_i1	12546	106.94	499.786	71.149	474.72
CRD_FR_c34801_g1_i4	1.113	0.541	0	0.281	0.421
CRD_LB_c37603_g1_i1	5.222	0.422	0	0	0.125
CRD_LB_c49256_g2_i1	10.333	1.458	0.979	0	0.132
CRD_FL_c51951_g4_i1	154.536	10.841	32.881	31.634	77.208
CRD_FR_c28585_g2_i1	24.513	2.366	9.42	0.832	17.629
CRD_LB_c29634_g1_i1	40.463	4.998	24.785	9.736	18.12
CRD_LB_c50253_g3_i1	29.28	4.412	2.621	2.406	1.254
CRD_FB_c39675_g3_i2	49.805	10.584	10.634	3.569	31.153
CRD_FR_c16403_g1_i1	17.044	0.165	0.414	0.18	5.835
CRD_FB_c38761_g4_i6	9.777	5.173	5.779	3.991	0
CRD_FR_c21069_g1_i1	23.389	4.457	1.572	2.928	10.493
CRD_FR_c32867_g1_i5	7.823	1.183	0.317	0.221	3.957
CRD_LB_c50045_g15_i2	39.998	0.046	0	0	0.171
CRD_FR_c27938_g1_i1	16.932	8.172	1.917	1.053	13.648
CRD_LB_c48184_g9_i1	493.516	17.114	104.934	70.366	429.117
CRD_LB_c34081_g1_i1	8.522	0.147	1.338	0	0.234
CRD_FR_c29132_g2_i2	31.972	0	0	0.09	14.614
CRD_FR_c4670_g1_i2	7.216	0.504	3.048	0.712	3.49
CRD_LB_c49202_g7_i2	7.621	1.596	0.386	2.356	0.234
CRD_FR_c33633_g15_i2	18.228	0.945	0.703	0	6.84
CRD_FB_c34656_g1_i1	12.034	0.413	7.738	8.583	4.744
CRD_FL_c50152_g6_i1	10.728	3.393	0.897	3.098	0.748
CRD_FR_c16425_g1_i1	6.315	2.706	3.724	0.592	2.002
CRD_FR_c17368_g3_i1	13.39	1.394	0.621	0	4.947
CRD_FR_c16303_g1_i1	350.235	39.694	284.292	11.39	251.892
CRD_LB_c46928_g3_i1	5.769	1.211	1.655	0	1.355
CRD_FR_c34449_g3_i2	4.423	1.156	0	0	1.597
CRD_FR_c26084_g1_i1	18.471	5.659	0.579	3.67	11.311
CRD_FL_c44682_g1_i2	1.498	0.128	0.455	0.271	0
CRD_FR_c32663_g1_i3	1.832	0.248	0	0.531	0.6
CRD_LB_c49178_g3_i2	5.283	1.825	1.862	0.05	0.218
CRD_LB_c46220_g2_i1	123.253	19.6	27.337	11.19	40.563
CRD_LB_c49882_g7_i2	83.346	15.28	57.722	5.856	34.385
CRD_FR_c33877_g2_i5	29.756	1.165	0.993	2.487	9.816
CRD_FR_c32510_g2_i1	286.291	21.516	45.474	9.435	75.486
CRD_LB_c49380_g14_i3	12.55	0.147	4.648	0	0
CRD_LB_c49654_g11_i2	24.341	1.871	3.269	0.07	4.027
CRD_LB_c20122_g1_i1	3.542	0.77	0	0.281	0.569
CRD_FB_c35294_g1_i1	7.692	0	5.751	0	0
CRD_LB_c41999_g1_i2	2054.81	667.338	509.606	316.399	195.601
CRD_ML_c86239_g1_i1	6.295	3.311	2.248	0.652	0.662
CRD_ML_c88631_g5_i5	5.486	4.861	0.745	0	4.23
CRD_FR_c24641_g2_i1	2.48	0.248	0.248	0	2.438
CRD_LB_c42225_g1_i1	8.876	1.669	0.138	0	1.792
CRD_FB_c40039_g4_i1	50.109	3.375	28.288	6.277	1.067
CRD_LB_c49287_g17_i1	12.034	2.55	1.752	0	1.363
CRD_FR_c29474_g1_i2	55.564	2.027	0	2.527	10.493
CRD_FB_c27454_g4_i1	7.216	4.191	1.021	0	0.374
CRD_LB_c48983_g6_i1	12.307	0.422	2.938	0.762	0.88
CRD_LB_c41504_g1_i2	12.894	0	0	0	0
CRD_LB_c50391_g1_i1	3.846	0.321	0.745	0	0.6
CRD_FR_c3632_g1_i1	52.851	3.127	3.131	0.351	32.609
CRD_FL_c45930_g2_i2	23.774	8.401	9.586	22.379	0.421
CRD_LB_c1333_g1_i1	60.331	0	31.943	0	0
CRD_FR_c31979_g1_i1	115.034	4.256	9.655	2.126	92.429
CRD_FR_c32190_g1_i1	229.897	18.967	0	0.16	34.144
CRD_LB_c28148_g1_i1	4.858	0	0	0	0
CRD_ML_c87959_g2_i1	297.96	156.989	59.653	35.965	261.801
CRD_LB_c36871_g1_i1	19.726	0	6.51	0.06	0
CRD_LB_c47808_g1_i1	30.15	1.981	1.545	0	7.089
CRD_FR_c33483_g1_i1	10.495	10.235	0.91	1.554	6.014
CRD_LB_c45088_g1_i1	4.696	0	0.055	0	0
CRD_LB_c44535_g3_i1	41.455	40.602	2.565	1.063	27.935
CRD_LB_c44000_g3_i1	19.24	0.871	0	0	0.452
CRD_FR_c42705_g1_i1	60.503	2.192	26.468	3.239	47.917
CRD_FR_c7276_g1_i1	21.588	9.006	11.931	1.684	20.246
CRD_FB_c4696_g1_i1	57.548	5.402	54.687	4.211	7.144
CRD_FL_c52894_g3_i2	46.303	3.623	1.269	4.392	0.561
CRD_FL_c45912_g1_i3	42.558	2.981	0.648	8.202	0.974
CRD_LB_c47669_g2_i1	4.301	0.165	0.455	0.05	0.086
CRD_FR_c4866_g1_i1	17.195	1.165	1.255	0	3.42
CRD_LB_c44317_g1_i1	797.002	297.753	47.281	95.453	184.929
CRD_FB_c38623_g3_i1	9.585	0	1.765	0.13	0
CRD_LB_c47582_g3_i1	6.761	0	0	0	0.234
CRD_FR_c33538_g4_i1	1.589	0.156	0.869	0	0.904
CRD_FB_c38265_g1_i3	778.603	209.936	164.366	90.43	514.107
CRD_FR_c33346_g2_i2	5.05	0.092	1.71	1.283	2.134
CRD_LB_c44758_g5_i1	27.094	4.146	9.751	6.878	22.132
CRD_LB_c24979_g1_i1	6.032	2.586	3.103	0.471	2.594
CRD_FR_c33684_g6_i4	10.647	0.413	1.021	2.226	9.262
CRD_LB_c43399_g1_i2	37.771	14.436	5.765	1.043	5.811
CRD_LB_c42187_g2_i1	8.765	0.174	0.621	0	4.292
CRD_FR_c31139_g1_i1	31.658	12.464	0.331	1.003	4.464
CRD_LB_c47183_g1_i3	42.478	2.238	5.489	3.439	13.796
CRD_LB_c46112_g1_i2	22.61	4.907	0	0.16	5.025
CRD_LB_c49992_g7_i9	3.087	0.119	0.4	0	0
CRD_FR_c34141_g2_i8	72.334	37.704	20.165	10.899	71.178
CRD_FR_c34997_g1_i1	56.92	14.408	20.454	5.515	36.426
CRD_LB_c2047_g1_i1	11.548	0	0	0	0
CRD_FR_c28340_g2_i1	13053.9	1120.85	2382.22	519.767	1380.97
CRD_ML_c86720_g2_i1	110.207	7.035	92.7	11.581	68.522
CRD_FR_c12697_g1_i1	13.198	0.293	0	0.321	1.792
CRD_LB_c46242_g4_i2	1.407	0.055	0	0	0.07
CRD_LB_c48790_g13_i2	2.075	1.495	0.552	0.08	0.592
CRD_LB_c40795_g1_i2	11.032	3.971	2.91	4.592	2.415
CRD_LB_c37830_g2_i1	3.967	0	0	0	0
CRD_LB_c50105_g10_i2	6.245	0	0	0	0
CRD_LB_c55765_g1_i1	15.525	0.468	4.786	1.945	1.613
CRD_LB_c48215_g1_i1	2.52	0	0.359	0	0
CRD_LB_c44075_g1_i1	6.174	1.064	1.269	0.391	1.098
CRD_LB_c41038_g2_i1	5.83	1.357	0.676	0	4.9
CRD_LB_c49483_g6_i1	21.902	2.953	6.51	3.63	10.961
CRD_ML_c90218_g2_i1	706.693	30.083	199.895	19.251	366.71
CRD_LB_c6852_g1_i1	50.767	0	0	0	0
CRD_FB_c38410_g6_i2	9.048	0.991	2.221	0.993	2.189
CRD_LB_c56619_g1_i1	5.779	5.09	0.965	0	4.861
CRD_FR_c34059_g2_i1	5.233	1.504	0.234	0.11	2.415
CRD_ML_c88548_g2_i4	17.135	1.302	0	11.019	0
CRD_ML_c84172_g2_i4	5.091	1.119	0	0	0.522
CRD_FL_c54499_g1_i1	23.865	0.752	8.4	1.444	14.77
CRD_FR_c29563_g1_i2	15.637	4.017	5.531	3.63	8.655
CRD_FB_c37879_g2_i1	16.133	0.174	5.338	9.074	10.633
CRD_LB_c41718_g1_i1	3.583	0	0	0	0
CRD_FR_c33242_g1_i4	17.519	2.302	5.503	1.033	7.097
CRD_FR_c29213_g1_i2	5.597	0.33	0	0.361	1.527
CRD_LB_c36961_g1_i1	178.138	0	0	0	0
CRD_ML_c75550_g1_i2	20.971	1.688	0.648	0.341	8.39
CRD_ML_c83648_g2_i1	43.955	8.988	14.786	1.614	6.622
CRD_ML_c83554_g2_i3	115.804	10.254	4.579	9.004	1.854
CRD_ML_c89417_g9_i2	2687.2	273.632	242.224	132.942	1081.86
CRD_LB_c42794_g2_i2	6.103	3.219	0.634	0.391	3.646
CRD_LB_c48463_g7_i1	7.904	0.193	2.51	0.321	1.052
CRD_LB_c49594_g4_i2	12.317	0.358	0.4	0	0.257
CRD_ML_c85320_g4_i1	10.667	1.587	0.51	0	0.452
CRD_FR_c33226_g2_i1	45.585	3.027	3.752	1.514	10.898
CRD_LB_c35808_g1_i1	3.745	1.458	0.055	0.07	0.241
CRD_LB_c42282_g3_i2	3.269	0.202	1.09	0	0.226
CRD_LB_c49263_g5_i2	5.263	0	0	0	0
CRD_LB_c24472_g1_i1	5.637	2.733	0.221	0.201	1.021
CRD_FL_c35636_g4_i1	3.684	0	0.028	0.812	0
CRD_FR_c33660_g2_i3	5.243	1.275	1.186	0.15	4.323
CRD_FR_c32348_g2_i1	13.238	0.78	0.731	7.971	5.889
CRD_FR_c22821_g2_i1	12.884	0.339	2.11	1.674	9.613
CRD_LB_c50679_g1_i1	70.219	1.614	0.993	0	0
CRD_LB_c1306_g1_i1	78.184	0.44	1.862	0	69.628
CRD_ML_c86482_g1_i1	9.655	3.852	5.751	2.838	0.171
CRD_FB_c37866_g1_i1	77.84	61.238	11.765	0.732	3.552
CRD_LB_c45458_g1_i1	87.131	15.555	0	22.259	17.278
CRD_ML_c80991_g1_i2	1.893	1.22	0.124	0	0
CRD_FR_c30200_g1_i1	3.735	0	0.814	1.063	0.545
CRD_LB_c29434_g1_i1	56.981	8.199	23.875	0.572	0.561
CRD_LB_c49608_g3_i1	15.04	0	6.124	0	0
CRD_LB_c51696_g1_i1	10.941	0	0	0	0.156
CRD_LB_c48419_g1_i1	11.103	0.165	0	5.655	7.346
CRD_FR_c33960_g1_i1	142.189	18.389	10.965	8.843	56.237
CRD_FB_c13125_g1_i1	11.346	0.569	4.965	0	0.132
CRD_FB_c37624_g1_i1	1.619	0	1.462	0	0
CRD_LB_c47845_g9_i8	1.407	0.101	0.055	0	0.21
CRD_LB_c50049_g10_i1	23.217	3.302	0	0.431	0.943
CRD_LB_c44590_g2_i2	33.288	0	0	0.251	0
CRD_ML_c88192_g4_i5	16.345	6.062	2.91	4.723	2.002
CRD_ML_c97349_g1_i1	5.526	3.063	0.648	0	0.265
CRD_LB_c50099_g3_i1	3.967	0.229	2.372	0.381	0
CRD_LB_c46140_g2_i2	747.299	42.813	57.653	17.105	99.518
CRD_LB_c47679_g4_i4	3.765	0	0	0	0
CRD_FR_c33656_g1_i8	42.336	13.932	3.476	4.422	11.109
CRD_LB_c12351_g1_i1	93.71	29.248	13.613	6.036	51.827
CRD_LB_c48437_g1_i2	47.993	18.215	4.372	0.652	7.424
CRD_LB_c21855_g1_i1	3.967	1.064	0.097	0	3.685
CRD_FR_c16533_g1_i1	90.42	9.373	8.772	1.614	25.154
CRD_FL_c48867_g2_i1	635.564	50.443	479.235	160.616	199.675
CRD_LB_c34049_g2_i1	12.155	0	0	0	0
CRD_FR_c25501_g1_i1	16.71	0.77	0.497	0.04	11.755
CRD_LB_c41790_g1_i2	2.783	2.238	0	0	0.273
CRD_LB_c48448_g1_i2	15.617	6.292	0	0.17	2.672
CRD_LB_c49558_g4_i3	11.062	0.88	2.786	0	0
CRD_LB_c49960_g7_i1	4.747	0.614	0.565	0.07	1.098
CRD_LB_c49072_g10_i3	7.945	0	3.31	0	0.117
CRD_FL_c55856_g1_i1	14.645	0.431	5.876	12.343	7.782
CRD_LB_c50209_g1_i2	6.66	0.119	0	0	0.093
CRD_FR_c21601_g2_i1	6.518	0.752	1.917	0.551	2.61
CRD_ML_c89828_g2_i3	6.346	3.219	0.51	0.692	3.622
CRD_LB_c43834_g1_i1	44.684	0	0	0	0.257
CRD_FR_c26830_g2_i2	4.433	1.256	1.228	0.191	3.583
CRD_ML_c83548_g1_i1	6.326	0.605	0.579	0.11	0.187
CRD_ML_c86311_g7_i1	7.348	2.375	0	0.762	0.888
CRD_LB_c50147_g4_i25	2.723	0.339	1.283	0	1.379
CRD_LB_c47845_g4_i1	5.759	0.11	0.662	0	0.787
CRD_LB_c53202_g1_i1	35.929	0.862	0.91	0.612	3.155
CRD_LB_c42042_g1_i1	1.802	0.193	0	0	0.039
CRD_FR_c31111_g3_i2	65.675	29.817	11.475	1.283	48.976
CRD_FR_c29746_g1_i1	26.537	7.713	2.469	1.324	20.542
CRD_LB_c48926_g7_i1	13.744	0	2.207	0	0
CRD_LB_c34067_g1_i1	17.104	0.945	1.559	0.582	3.879
CRD_ML_c78603_g2_i1	13.016	12.29	1.048	0.551	6.037
CRD_FR_c32986_g9_i1	21.912	0.66	0	0	12.846
CRD_LB_c14727_g2_i1	4.524	0.413	0.428	0	0.67
CRD_FR_c29148_g1_i2	7.641	1.293	0.138	0	3.023
CRD_FB_c31453_g1_i1	60.047	4.632	37.405	4.111	21.142
CRD_LB_c42112_g1_i1	7.388	0	0	0	0
CRD_LB_c48238_g22_i1	16.295	0	0.372	0	0
CRD_ML_c80221_g2_i1	5.708	1.733	1.228	0.271	1.675
CRD_LB_c48578_g4_i1	31.557	0.119	0	0	0
CRD_LB_c48737_g16_i3	322.068	15.674	9.351	0.682	37.969
CRD_ML_c79057_g1_i2	950.142	276.613	214.736	116.088	152.592
CRD_FR_c25546_g1_i1	13.451	6.796	11.227	3.81	11.015
CRD_LB_c42588_g2_i1	6.234	2.797	1.31	0	1.963
CRD_LB_c48605_g1_i2	3.967	1.541	0	0	0
CRD_FR_c33687_g1_i3	4.099	0.174	0.317	0	2.282
CRD_LB_c41083_g1_i1	2.166	0.229	0.524	0.17	0
CRD_ML_c88627_g4_i6	21.031	18.04	0	12.222	19.047
CRD_LB_c31773_g1_i1	6.093	0	0.193	0	0
CRD_LB_c16100_g1_i1	3.563	0.128	0.138	0	0.257
CRD_LB_c48092_g5_i3	2.561	0.633	0.166	0	0.187
CRD_LB_c48122_g4_i1	3.856	0.128	0	0	0.732
CRD_FR_c28953_g1_i1	9.817	0.339	0.331	0	7.323
CRD_ML_c87925_g8_i2	96.209	7.429	0.221	15.23	0.171
CRD_FB_c38806_g1_i3	11.507	0	6.041	0	0
CRD_FR_c26938_g1_i1	3.38	0.422	0.786	0.12	3.093
CRD_LB_c50143_g15_i4	4.706	0.183	2.386	0.311	2.018
CRD_FR_c33690_g2_i1	54.349	29.129	10.786	8.974	25.754
CRD_LB_c50289_g7_i4	118.627	3.366	2.083	0	1.184
CRD_LB_c42950_g3_i1	3.077	1.128	1.172	0.08	0.055
CRD_LB_c40222_g1_i1	7.166	0.514	0.386	0	5.04
CRD_LB_c47870_g2_i2	73.306	9.364	12.993	8.202	32.89
CRD_FR_c8733_g1_i1	26.173	0.119	1.324	0.12	13.609
CRD_LB_c42062_g1_i1	2.459	0.211	0	0	0.164
CRD_LB_c46414_g2_i3	4.362	0.028	0.8	0.531	2.072
CRD_LB_c48097_g7_i2	1.832	0.495	0.055	0.05	0.662
CRD_LB_c37241_g1_i1	12.125	0.844	0.993	0	0
CRD_FR_c34635_g18_i1	120.267	37.236	48.963	43.164	110.627
CRD_LB_c50255_g3_i4	25.687	11.024	16.468	5.144	0.132
CRD_FR_c33705_g1_i1	142.907	41.611	42.881	17.446	88.051
CRD_LB_c49958_g5_i6	2.561	0	2.262	0.07	0
CRD_FB_c29911_g1_i2	6.417	0.404	1.641	0	0
CRD_LB_c17001_g1_i1	78.002	4.375	0	0	7.65
CRD_LB_c48985_g2_i1	26.314	4.778	3.2	0.953	8.125
CRD_FR_c33551_g18_i1	65.857	6.383	2.345	0	51.36
CRD_LB_c49947_g2_i8	6.852	0.376	0.552	0.18	1.348
CRD_FR_c35464_g1_i1	22.681	0	0	0	14.583
CRD_LB_c46305_g1_i3	9.807	5.732	0.745	0	4.729
CRD_LB_c48931_g6_i1	2.591	0	0	0	0
CRD_FR_c22690_g4_i1	34.148	16.784	8.703	1.644	15.308
CRD_FR_c27224_g1_i2	37.205	31.064	5.972	5.033	28.987
CRD_LB_c26392_g1_i2	24.442	1.954	0.524	1.474	1.137
CRD_ML_c89564_g7_i2	7.398	3.357	3.821	0.13	0.724
CRD_FL_c52791_g9_i1	11.973	5.806	3.614	6.517	0.623
CRD_FR_c29915_g4_i1	5.303	3.467	0.634	0	4.035
CRD_LB_c46806_g1_i1	39.188	0	0	0	0
CRD_LB_c38786_g1_i1	37.731	2.889	2.648	0.431	3.77
CRD_FL_c52073_g4_i1	6.862	1.944	4.689	2.767	0.569
CRD_LB_c33537_g1_i1	6.66	2.128	2.593	0.321	2.033
CRD_FR_c29315_g1_i1	3.897	0.22	0.469	0.04	2.633
CRD_LB_c11307_g1_i1	21.618	0.844	0.579	0	14.147
CRD_FB_c21394_g1_i1	12.378	0	3.158	6.758	0
CRD_LB_c43259_g1_i2	9.817	0.816	0	0	1.34
CRD_FB_c29889_g1_i1	33.561	2.99	3.903	0.251	1.753
CRD_FR_c22670_g1_i1	26.284	1.917	0.372	5.254	8.74
CRD_LB_c50161_g3_i1	15.738	1.715	2.883	2.346	2.61
CRD_FR_c13204_g1_i1	182.096	15.913	23.282	3.439	30.818
CRD_LB_c46050_g1_i1	13.42	0.055	0.152	0	0.28
CRD_FR_c25583_g1_i1	5.941	0.559	0.538	0.361	5.165
CRD_LB_c37108_g2_i1	3.229	0	2.883	0.341	0.6
CRD_FB_c31797_g1_i1	1261.56	73.473	210.846	27.423	230.096
CRD_FR_c31549_g3_i1	10.688	2.706	0.248	0.18	8.148
CRD_FL_c51113_g1_i6	22.094	8.465	5.227	1.895	1.184
CRD_ML_c88611_g13_i1	141.946	25.946	14.565	10.849	22.615
CRD_FR_c34216_g4_i3	24.027	0.385	0	0	9.629
CRD_LB_c47192_g1_i5	1.275	0	0.124	0	0
CRD_LB_c42429_g1_i3	1.275	0.183	0.152	1.043	0
CRD_LB_c47165_g1_i1	3.431	0	0	0	0
CRD_FL_c50370_g2_i1	28.116	2.128	2.552	5.695	2.01
CRD_LB_c48722_g1_i3	2.237	0.064	0.786	0.09	0.031
CRD_LB_c25760_g1_i1	23.44	3.586	1.545	1.384	7.338
CRD_LB_c44906_g3_i1	63.691	11.263	4.345	0.221	14.638
CRD_LB_c48217_g3_i2	1.781	0.138	0.414	0.05	0.39
CRD_LB_c45678_g3_i1	32.923	3.659	6.096	3.008	15.222
CRD_LB_c49225_g6_i1	40.889	2.843	0.317	0.03	1.924
CRD_LB_c47178_g7_i1	47.194	5.494	6.234	0.832	5.134
CRD_LB_c39479_g1_i1	3.775	0	0	0	0
CRD_ML_c87107_g6_i1	38.328	16.545	0.166	0	5.936
CRD_LB_c50065_g4_i3	2.945	0.211	0.372	0	0.203
CRD_LB_c42438_g7_i1	23.329	6.796	6.386	1.985	8.46
CRD_LB_c48658_g2_i2	58.033	3.586	50.467	11.21	47.566
CRD_FR_c27602_g1_i1	5.597	1.082	1.007	0.18	4.152
CRD_FB_c38893_g2_i1	21.041	0.972	1.903	1.524	0
CRD_FR_c33307_g1_i1	20.515	0.404	0.579	0.12	19.935
CRD_FR_c32110_g1_i3	7.753	1.587	0.538	0.983	5.336
CRD_LB_c45413_g2_i4	2.601	0.22	0.041	0.471	0.608
CRD_FB_c38989_g7_i2	6.396	2.073	1.186	0.622	1.301
CRD_LB_c49986_g1_i5	1.963	0.083	0.607	0.11	0.078
CRD_LB_c44204_g2_i2	29.664	6.585	8.496	2.326	2.282
CRD_FR_c30497_g1_i1	263.063	89.404	63.018	39.254	232.106
CRD_LB_c50183_g4_i6	3.613	1.504	1.117	0.702	0.351
CRD_FR_c25476_g1_i1	34.067	17.866	1.007	2.116	5.585
CRD_LB_c50158_g5_i1	23.784	0.284	0.29	0	1.363
CRD_LB_c14104_g1_i1	39.897	0	0	0	0
CRD_FB_c29112_g1_i1	133.92	0.761	82.397	0.221	0.335
CRD_ML_c81610_g1_i1	26.274	13.51	0.938	2.687	6.949
CRD_FR_c22500_g2_i1	10.182	1.587	0.648	0.341	6.279
CRD_LB_c49907_g3_i6	4.048	0	0	0	0.164
CRD_LB_c45547_g3_i1	7.247	0.128	0	0.15	0
CRD_LB_c41837_g1_i1	831.839	19.48	587.176	7.69	67.93
CRD_LB_c43670_g1_i1	9.038	0	0.248	0.18	0
CRD_LB_c37180_g1_i1	3.755	0.064	1.421	0.963	0.974
CRD_LB_c52247_g1_i1	24.948	0.825	2.593	0	0.428
CRD_ML_c90096_g3_i1	10.08	8.924	0	2.116	3.49
CRD_LB_c47858_g4_i2	3.239	0.193	2.869	1.324	1.511
CRD_LB_c52193_g1_i1	2.824	0.44	0	0	2.462
CRD_FR_c22905_g1_i2	1.842	0	0	0.301	1.169
CRD_LB_c51596_g1_i1	13.603	0	0	0	8.717
CRD_LB_c434_g1_i1	28.055	3.155	1.862	0	9.029
CRD_FR_c27643_g1_i1	16.446	1.963	1.49	0.191	10.579
CRD_LB_c48396_g1_i2	23.298	21.039	0	5.525	7.214
CRD_LB_c49637_g5_i1	12.601	0.459	0	0	0
CRD_LB_c45768_g2_i1	3.816	0	0	0	0
CRD_LB_c49665_g11_i1	132.351	10.685	19.034	0.541	18.12
CRD_LB_c24323_g1_i3	10.576	0	2.234	0	0
CRD_LB_c49591_g4_i2	34.603	7.539	5.572	4.151	7.346
CRD_LB_c47359_g1_i2	102.444	39.117	37.433	34.882	6.629
CRD_LB_c37548_g1_i2	6.548	0.33	0.565	0.772	0.086
CRD_FR_c32817_g1_i1	4.129	2.229	4.027	0.03	3.833
CRD_LB_c46993_g3_i2	23.41	0.44	21.13	0	7.603
CRD_LB_c46303_g1_i2	97.798	68.52	10.303	2.126	0.576
CRD_LB_c50083_g4_i1	4.261	0.211	0	0	0.078
CRD_FR_c33419_g1_i1	29.533	1.972	2.565	0.902	25.022
CRD_ML_c88142_g2_i1	1.417	0.541	0	0	0.756
CRD_ML_c86507_g3_i2	60.574	37.603	13.199	5.304	11.054
CRD_LB_c45455_g1_i2	9.605	0	0	0	0
CRD_LB_c45952_g3_i1	36.992	0.651	0	0	0
CRD_LB_c50149_g10_i1	7.834	0.174	1.793	0	1.675
CRD_LB_c42746_g1_i2	3.623	0.211	0.428	0.391	0.055
CRD_LB_c41997_g2_i1	13.117	0	5.255	0.973	0.896
CRD_LB_c49991_g2_i3	6.963	1.247	1.021	0.12	0.179
CRD_LB_c50220_g9_i2	4.554	0	1.159	0	0
CRD_LB_c49164_g4_i5	76.342	7.594	1.765	1.975	12.433
CRD_FR_c1493_g1_i1	10.161	0.349	2.441	0.251	9.426
CRD_LB_c33715_g3_i1	139.578	36.686	21.075	6.216	41.412
CRD_LB_c37217_g1_i1	105.136	23.699	58.591	12.563	98.786
CRD_FR_c27654_g1_i2	12.965	0.734	2.028	2.045	1.418
CRD_ML_c84656_g1_i1	35.19	18.453	6.372	1.103	25.24
CRD_LB_c48547_g1_i1	6.224	0.275	0	1.514	0.6
CRD_LB_c48625_g2_i6	1.812	0.128	0.455	0	0.039
CRD_FR_c28127_g2_i2	3.148	0.238	0.124	0	0.553
CRD_LB_c46660_g1_i4	4.848	0	0	0	0.21
CRD_LB_c40957_g1_i1	196.214	0.514	1.048	0.331	1.675
CRD_LB_c45800_g2_i4	7.095	3.201	0.166	0.231	0.28
CRD_LB_c34230_g1_i1	5.617	0.248	0.772	0	0.366
CRD_LB_c49554_g2_i2	42.69	0.376	3.021	0.832	0
CRD_LB_c40146_g1_i1	9.24	0.376	0	0.341	0.522
CRD_LB_c36374_g1_i1	16.467	3.109	1.393	0.321	1.153
CRD_LB_c48573_g4_i1	4.312	0.706	0.593	0	0.374
CRD_LB_c44824_g4_i1	2.5	0	0	0	0
CRD_LB_c48828_g12_i1	7.317	0.238	2.179	0.261	0.179
CRD_LB_c45006_g1_i1	12.388	0.321	2.993	0	2.672
CRD_LB_c43008_g1_i2	13.39	0	1.779	0	0.491
CRD_LB_c26698_g1_i1	19.624	6.301	0	4.482	8.086
CRD_LB_c45156_g2_i5	14.007	0.587	0	0	4.884
CRD_LB_c48756_g2_i2	2.257	0.312	0	0	0.062
CRD_LB_c50213_g3_i5	11.194	4.173	0	0.471	5.585
CRD_FR_c30042_g1_i1	35.14	13.932	19.654	2.807	18.431
CRD_LB_c45062_g1_i2	6.983	0	1.696	0	0
CRD_LB_c44002_g5_i1	10.829	2.504	0.786	0.291	2.688
CRD_LB_c49708_g8_i1	48.449	4.283	5.269	0.13	20.62
CRD_FR_c30059_g1_i2	792.033	7.19	13.365	8.533	242.77
CRD_ML_c86583_g2_i1	155.467	22.305	17.13	14.047	38.647
CRD_LB_c48344_g2_i3	10.435	0.88	2.483	1.253	0.319
CRD_FR_c39910_g1_i1	10.05	0.991	2.359	0.18	6.255
CRD_LB_c43934_g1_i1	8.168	2.082	0	0	0
CRD_LB_c45472_g2_i1	6.103	2.706	0.262	0.963	0.335
CRD_ML_c83697_g1_i1	37.387	24.561	9.931	0.912	18.782
CRD_FL_c52563_g13_i1	8.198	3.1	0	3.95	1.34
CRD_ML_c87656_g6_i3	29.462	28.945	7.489	4.452	7.775
CRD_LB_c43652_g1_i1	329.638	31.706	65.597	28.084	253.201
CRD_ML_c89974_g12_i2	5.627	2.137	1.172	0.622	0.241
CRD_FR_c26168_g1_i1	3.522	0	0.428	0	0.382
CRD_LB_c43946_g3_i1	6.295	0.193	0.234	0.251	1.091
CRD_FR_c31738_g2_i1	3.35	0.128	0.248	0.06	2.15
CRD_LB_c14519_g1_i1	88.68	7.246	8.4	0.13	10.088
CRD_LB_c2116_g1_i1	2.267	0.523	0.51	0	0.421
CRD_FR_c34869_g2_i5	16.942	14.133	0.952	0.772	4.697
CRD_LB_c45678_g2_i1	205.799	54.837	27.516	34	24.492
CRD_LB_c47282_g2_i2	2.621	0	0.662	0	0
CRD_LB_c48367_g5_i5	3.998	1.046	1.007	0	1.948
CRD_LB_c34904_g1_i1	6.234	0.11	0	0.501	4.939
CRD_LB_c49203_g4_i1	3.37	1.917	0	0	1.075
CRD_LB_c49289_g1_i2	5.658	0	1.986	0	0
CRD_LB_c38413_g1_i1	10.07	0.468	0.179	0	1.566
CRD_LB_c43814_g1_i1	20.222	19.104	0.69	0	0
CRD_LB_c32828_g1_i1	11.74	0	2.855	0	0
CRD_LB_c49179_g2_i1	6.892	0	0	0	0
CRD_LB_c45888_g1_i2	2.065	0.486	0.4	0.07	0.787
CRD_LB_c47301_g8_i1	4.231	0.394	0.731	0	0.46
CRD_ML_c88780_g2_i1	6.386	4.907	1.752	1.103	0.592
CRD_LB_c48819_g1_i5	9.271	4.109	5.517	0.321	1.161
CRD_LB_c26904_g1_i1	3.805	0.284	0.11	0	0.654
CRD_FR_c33204_g12_i2	152.016	5.246	0.786	0	54.266
CRD_LB_c48454_g1_i1	71.504	5.411	3.241	0.11	37.26
CRD_FR_c34697_g1_i2	21.375	16.876	0.759	2.968	11.397
CRD_FR_c28729_g2_i1	5.577	0.78	3.448	0.291	2.516
CRD_LB_c44162_g1_i1	4.686	0	0.317	0	0
CRD_LB_c48871_g10_i1	350.963	34.256	44.177	54.575	56.79
CRD_LB_c48371_g3_i3	3.057	0.963	0.772	0.17	0
CRD_LB_c44750_g2_i2	42.478	11.409	21.24	0.561	6.536
CRD_LB_c50299_g1_i1	795.94	123.705	187.22	64.26	274.11
CRD_LB_c49391_g1_i1	2.146	0	0	0	0
CRD_ML_c89520_g1_i2	96.108	31.009	27.461	11.691	25.855
CRD_FL_c40084_g1_i1	41.526	5.127	36.895	29.278	4.394
CRD_LB_c44225_g2_i2	2.702	0	0.345	0.08	0.062
CRD_FL_c54843_g1_i1	20.788	0	5.048	3.249	0.678
CRD_LB_c49282_g5_i1	7.155	0	0	0	0.288
CRD_LB_c16698_g1_i1	14.524	0.046	0	0	0
CRD_LB_c49684_g3_i2	4.342	0	0	0	0.997
CRD_ML_c87705_g1_i9	9.574	8.951	0.565	5.364	3.513
CRD_LB_c44797_g5_i1	2.662	0	1.6	0	0
CRD_LB_c49505_g6_i2	92.485	4.384	49.308	26.651	3.459
CRD_FR_c28953_g2_i1	28.035	2.256	0.483	0.04	7.229
CRD_FR_c34723_g1_i11	3.775	0.743	1.779	0.11	0.561
CRD_LB_c28041_g2_i1	3.654	0	0.497	0.241	0
CRD_FR_c32278_g1_i2	1552.61	385.314	70.011	235.905	325.906
CRD_LB_c49921_g3_i1	17.57	1.715	2.993	0.712	8.842
CRD_LB_c28208_g1_i1	5.88	0.679	1.655	0	0.647
CRD_FR_c31116_g1_i1	36.8	19.48	6.027	3.088	18.307
CRD_LB_c2876_g1_i1	23.41	0.183	5.917	0.531	0.693
CRD_LB_c44203_g1_i1	10.374	1.532	1.49	0.08	6.053
CRD_FR_c31111_g3_i3	63.883	7.603	19.599	4.592	12.059
CRD_LB_c46346_g1_i1	3.613	0	0	0	0
CRD_FR_c17366_g1_i1	14.989	1.376	4.041	0.672	1.613
CRD_LB_c49203_g6_i2	9.999	0.147	1.103	0	0.234
CRD_LB_c48584_g13_i1	5.101	1.156	1.283	0.391	1.27
CRD_LB_c49576_g2_i1	3.067	0	0.386	0	0
CRD_LB_c31310_g1_i1	2.287	0	0	0	0
CRD_LB_c47195_g2_i1	8.512	0.697	0.276	0	0
CRD_FB_c37242_g2_i1	5.162	0	3.669	0.862	0.763
CRD_FR_c29231_g1_i1	10.364	6.053	1.255	0.481	9.044
CRD_LB_c49842_g7_i4	7.277	0.596	4.427	0	0
CRD_FR_c12342_g1_i2	14.2	7.768	6.634	0.401	6.972
CRD_FR_c32960_g1_i5	16.042	0.275	2.786	0	0.351
CRD_LB_c33795_g3_i1	18.056	1.082	0.234	0	0
CRD_LB_c48983_g10_i3	22.671	2.201	12.703	7.911	21.843
CRD_LB_c50049_g6_i4	6.72	2.192	0	0	0
CRD_FR_c32476_g6_i1	5.506	0.211	0.248	0	4.168
CRD_LB_c47931_g6_i1	4.352	0	1.007	0	0
CRD_FR_c30612_g1_i1	10.354	1.348	8.689	0.652	5.593
CRD_LB_c48175_g2_i3	143.464	67.236	62.742	20.956	11.95
CRD_LB_c49798_g2_i4	3.805	0.899	0.248	0	0
CRD_LB_c16318_g1_i1	15.758	0	0.979	0	0
CRD_LB_c28192_g1_i1	43.277	0.119	32.343	1.283	3.552
CRD_LB_c49282_g2_i3	3.249	0.679	0	1.213	0.179
CRD_LB_c48577_g5_i1	4.028	0	3.531	0	0
CRD_LB_c49123_g1_i2	1.893	0	0	0.14	0
CRD_LB_c48825_g9_i1	4.615	0.541	1.586	0.15	0.14
CRD_LB_c46905_g3_i1	22.367	3.192	3.945	1.243	6.629
CRD_FR_c32691_g1_i1	96.918	36.163	28.578	8.362	73.749
CRD_LB_c41133_g2_i1	24.351	0	0	0	0
CRD_LB_c49686_g9_i1	16.042	1.293	0.248	0	5.772
CRD_ML_c87435_g3_i1	36.385	30.385	1.476	10.388	1.69
CRD_FR_c34183_g4_i1	66.94	26.515	13.848	11.119	60.513
CRD_LB_c48216_g4_i7	12.236	0.688	3.076	2.216	6.801
CRD_LB_c49630_g4_i5	2.662	0.339	0.386	0	0.421
CRD_FR_c39472_g1_i1	16.042	9.098	0.731	0	3.591
CRD_FB_c39121_g2_i4	4.22	0	2.193	0.211	0
CRD_FR_c30400_g1_i1	14.999	2.21	0	2.366	4.705
CRD_LB_c6231_g1_i1	74.257	1.935	9.958	0.14	16.819
CRD_LB_c43930_g1_i3	3.198	0.431	0	0	0.701
CRD_LB_c50217_g5_i2	4.514	0	1.062	0	0
CRD_ML_c85918_g1_i3	5.263	3.595	3.103	3.94	0
CRD_ML_c90039_g5_i3	31.557	8.355	8.579	1.805	3.7
CRD_LB_c48828_g14_i1	8.006	0.404	1.793	0.06	0.039
CRD_LB_c49407_g4_i7	15.202	0.541	4.496	1.424	0.428
CRD_LB_c44601_g1_i2	36.597	7.411	0.676	0.792	18.486
CRD_LB_c49898_g2_i9	6.558	3.155	0	4.692	0.724
CRD_FR_c24791_g1_i1	8.319	1.559	1.448	0.221	6.146
CRD_FR_c30164_g1_i1	9.746	0.862	4.303	0.732	9.73
CRD_LB_c49437_g3_i1	2.308	0	0	0	0
CRD_LB_c49353_g3_i4	11.7	0	0.29	0	0.117
CRD_LB_c49203_g6_i3	8.775	0.339	0	0	1.215
CRD_ML_c80665_g2_i1	2546.18	306.971	236.638	117.882	684.484
CRD_LB_c49907_g3_i5	28.379	9.401	0.593	3.188	15.814
CRD_LB_c43144_g1_i2	2.196	0.073	0	0	0
CRD_LB_c47072_g2_i1	19.169	0.816	7.489	0	1.971
CRD_ML_c85389_g2_i3	3.957	3.155	0	0.14	0.709
CRD_LB_c38254_g1_i2	5.445	1.532	1.062	1.043	0
CRD_LB_c48619_g1_i2	5.02	0.569	0	0	2.01
CRD_LB_c28841_g1_i1	27.65	3.54	2.524	1.654	0.304
CRD_LB_c44602_g2_i1	15.353	2.036	2.703	0.211	5.772
CRD_LB_c48095_g5_i1	19.078	3.063	6.441	1.895	11.903
CRD_LB_c37630_g2_i1	2.014	0.073	0.593	0.13	0.07
CRD_LB_c45255_g2_i1	1358.41	29.844	17.448	0	256.473
CRD_LB_c37304_g2_i1	3.795	0.376	0.221	0	0.156
CRD_FR_c32746_g5_i1	4.605	0.761	0.152	0.501	3.989
CRD_ML_c53750_g1_i1	17.54	16.408	2.883	1.113	8.787
CRD_FR_c31821_g1_i1	35.838	14.665	1.986	4.712	17.201
CRD_LB_c48934_g11_i7	22.904	0	0	0	0
CRD_FR_c17179_g1_i1	11.032	1.825	0.152	0.06	5.453
CRD_LB_c38928_g1_i3	2.287	0	0	0	0
CRD_ML_c89319_g5_i4	19.685	12.097	9.338	0.301	0
CRD_LB_c48923_g3_i3	2.004	0.156	0	0	0
CRD_FB_c39578_g2_i1	63.276	4.925	49.736	7.259	8.359
CRD_FR_c42642_g1_i1	11.973	0.238	0.786	0.261	7.338
CRD_LB_c32546_g1_i1	23.835	6.292	0.841	0	0.436
CRD_LB_c40866_g2_i1	7.085	1.128	0.69	0.221	0.382
CRD_LB_c16433_g2_i1	114.073	5.65	3.021	0.772	3.848
CRD_LB_c47623_g8_i1	18.491	2.999	5.876	4.462	1.387
CRD_LB_c42616_g1_i1	8.38	5.365	2.524	0.401	2.189
CRD_LB_c40834_g4_i1	2.621	0.174	0.138	0	0.288
CRD_LB_c44201_g2_i1	8.967	0	0	0	0
CRD_FR_c28186_g1_i1	6.093	0.147	0.455	0	3.607
CRD_LB_c24944_g1_i2	23.055	0	0	0	0
CRD_FR_c34531_g2_i2	15.151	0.807	0.166	0.12	3.989
CRD_FL_c51511_g1_i1	25.221	4.136	2.814	7.249	18.034
CRD_LB_c50208_g3_i1	13.441	1.788	2.579	2.697	5.492
CRD_LB_c47803_g8_i2	46.89	31.669	4.993	5.695	15.276
CRD_FR_c31408_g2_i1	45.362	11.281	3.09	1.614	33.965
CRD_LB_c48332_g7_i1	14.817	0	2.262	0	0
CRD_LB_c41756_g2_i1	6.457	0	0	0	0
CRD_LB_c48174_g1_i1	1.225	0.028	0.234	0.03	0.312
CRD_FL_c1823_g1_i1	595.394	186.237	99.61	92.776	374.641
CRD_LB_c46524_g2_i1	7.034	1.11	0	0.17	0.569
CRD_LB_c49654_g6_i2	15.829	0	2.648	0	0
CRD_LB_c49505_g5_i1	15.748	0	3.779	2.637	0
CRD_LB_c36835_g1_i1	5.506	0.092	0.138	0	0.693
CRD_LB_c49648_g3_i1	28.278	1.009	1.2	0	0.802
CRD_ML_c65484_g1_i1	28.531	1.587	2.124	0.491	0.538
CRD_FR_c34887_g1_i1	110.298	6.594	4.027	0	46.11
CRD_LB_c43895_g1_i1	4.585	0	0	0	0
CRD_FR_c33545_g2_i1	16.517	6.833	2.152	0.612	7.665
CRD_FR_c29943_g2_i1	30.859	6.833	0	3.539	11.311
CRD_LB_c47791_g9_i2	64.329	3.494	0.552	0	17.613
CRD_LB_c39944_g3_i1	8.218	0	0.317	0.221	0
CRD_FR_c33674_g2_i1	7.864	2.036	0.662	0	3.809
CRD_FR_c33628_g11_i1	43.469	2.761	3.283	0.461	35.102
CRD_LB_c55527_g1_i1	13.248	0	0	0	0
CRD_LB_c49835_g6_i7	5.293	0.174	0.841	0.772	0.078
CRD_FR_c28558_g3_i1	4.352	3.219	1.021	0	3.981
CRD_LB_c49375_g16_i1	5.486	0.174	1.048	0.09	0.421
CRD_FR_c33699_g5_i1	149.425	7.255	8.648	3.249	83.564
CRD_ML_c85439_g5_i1	245.129	48.013	46.964	13.787	127.352
CRD_LB_c49511_g1_i8	9.21	0.569	2.91	2.156	7.517
CRD_FR_c34147_g1_i2	32.235	5.099	11.186	2.457	31.394
CRD_LB_c48721_g1_i1	6.781	0.67	0.262	0.712	0
CRD_LB_c27256_g1_i1	9.24	0	0	0	0
CRD_LB_c43372_g1_i2	24.26	11.134	2.772	2.467	20.504
CRD_LB_c33680_g1_i2	2.378	0	0	0	0
CRD_LB_c48241_g9_i1	13.329	0	0	0	0.249
CRD_FR_c34058_g1_i4	10.435	5.017	0.634	0.772	3.654
CRD_LB_c54478_g1_i1	7.064	0.11	2.91	2.817	0.818
CRD_FR_c30929_g1_i1	15.981	1.477	0	0	6.684
CRD_LB_c44585_g2_i1	37.508	0	0	0	0.39
CRD_FL_c45288_g1_i1	30.241	0.89	7.696	26.29	1.48
CRD_FB_c30947_g1_i3	4.504	0	0.69	0	0
CRD_FR_c32415_g1_i1	12.348	0.138	0.166	0	3.03
CRD_ML_c88463_g3_i2	16.983	0.835	1.862	0.712	6.84
CRD_FB_c35014_g2_i3	115.5	64.577	36.578	14.338	38.358
CRD_LB_c49012_g11_i1	1.306	0.66	0	0.431	0.304
CRD_LB_c48666_g5_i2	8.866	0.862	0.331	0.231	0.857
CRD_FR_c27735_g1_i1	27.539	6.741	12.468	8.583	4.954
CRD_FR_c31344_g1_i1	32.964	3.357	1.034	0.16	14.902
CRD_LB_c46593_g5_i3	7.662	3.082	3.117	1.684	0.662
CRD_LB_c46705_g5_i3	4.726	0	0.262	0	0
CRD_LB_c31674_g1_i1	3.937	0	0.152	0	0
CRD_LB_c50330_g1_i1	537.441	150.385	76.769	64.691	207.185
CRD_FR_c28825_g1_i2	61.808	4.118	8.344	0.742	8.211
CRD_FR_c24410_g2_i1	23.035	2.449	2.993	6.597	6.123
CRD_FR_c31435_g1_i2	398.754	68.676	37.502	20.484	148.822
CRD_LB_c49380_g3_i2	87.657	29.413	15.31	10.738	36.894
CRD_LB_c48995_g6_i2	8.694	0	0	0.16	0
CRD_FR_c33710_g7_i1	2.399	0.321	0.745	0.13	1.986
CRD_ML_c86365_g1_i2	63.691	19.434	10.303	3.63	48.626
CRD_FR_c34090_g1_i1	14.463	1.357	0	0	1.838
CRD_LB_c48763_g2_i1	4.251	0	0	0.1	0
CRD_FR_c29714_g2_i1	52.609	7.933	4.124	2.196	12.371
CRD_FR_c21523_g2_i1	3.563	0.706	0	0	2.906
CRD_FL_c48901_g2_i3	97.05	3.32	39.598	12.613	9.153
CRD_LB_c50028_g4_i4	4.382	0.211	1.2	0.05	0.07
CRD_ML_c88572_g2_i3	26.213	19.471	2.427	18.87	25.419
CRD_LB_c33943_g1_i1	52.912	3.907	2.276	0	48.509
CRD_ML_c81941_g2_i1	16.77	11.721	6.772	8.342	5.508
CRD_LB_c48472_g17_i1	24.938	0.688	0	0	10.563
CRD_LB_c50082_g13_i1	33.207	0	9.724	0.832	9.005
CRD_LB_c46385_g5_i2	213.319	0	0	0	0
CRD_FR_c26761_g1_i1	9.898	2.66	0.441	1.735	8.226
CRD_FR_c28344_g1_i1	30.494	0.376	0.841	0.531	1.137
CRD_LB_c48724_g1_i8	18.299	0	16.22	0	1.511
CRD_LB_c48189_g2_i1	14.119	0	0	0	0
CRD_LB_c46603_g12_i4	8.987	0	3.407	0	0
CRD_LB_c46804_g4_i2	2.874	0	0.772	0	0
CRD_LB_c50151_g10_i1	58.58	13.913	5.834	4.191	22.015
CRD_LB_c50293_g1_i2	14.675	4.852	3.103	2.216	1.091
CRD_LB_c49652_g2_i2	2.571	0	0.359	0	0
CRD_LB_c46657_g1_i3	48.499	0.22	0.372	0	7.175
CRD_LB_c36699_g1_i1	2.925	0.321	0.083	0	0.896
CRD_LB_c51923_g1_i1	5.496	0.963	1.076	0.08	0.062
CRD_FR_c33662_g2_i5	6.619	5.925	0.938	4.372	3.95
CRD_FR_c34672_g8_i4	18.946	4.191	1.89	13.777	18.166
CRD_FB_c44061_g1_i1	6.113	0.789	4.303	1.073	0
CRD_LB_c41850_g1_i1	27.246	2.972	0.869	0.15	0.982
CRD_LB_c50044_g1_i1	14.392	0	0	0.341	0.171
CRD_LB_c28794_g1_i1	8.39	0.229	1.076	0.251	7.471
CRD_LB_c26506_g2_i1	7.773	0.275	5.02	1.504	1.122
CRD_FR_c21113_g1_i1	29.867	13.308	20.013	0.612	9.917
CRD_ML_c88878_g6_i3	2.105	1.889	0	0	0.351
CRD_LB_c49545_g14_i1	15.455	0.11	0	0	0
CRD_LB_c44187_g2_i1	73.923	4.164	15.655	8.352	9.239
CRD_FR_c29383_g1_i1	90.066	4.402	46.715	29.919	39.558
CRD_FR_c4056_g1_i1	41.729	18.224	16.799	4.422	13.827
CRD_FR_c24950_g2_i1	28.45	2.229	3.958	0.18	3.615
CRD_LB_c48902_g7_i1	245.513	13.565	20.716	2.446	203.142
CRD_LB_c44287_g2_i3	2.54	0.385	0	0	1.091
CRD_ML_c89076_g3_i2	7.834	3.797	0	0.12	1.854
CRD_FB_c38479_g2_i1	17.185	0	10.013	0.642	0.288
CRD_ML_c87889_g3_i2	45.352	4.522	1.172	0	0.647
CRD_LB_c41337_g1_i3	13.967	0	9.613	0	0
CRD_ML_c93060_g1_i1	42.71	28.221	8.22	5.645	28.808
CRD_LB_c46363_g5_i2	3.724	0	0.497	0	0.132
CRD_FL_c51396_g9_i4	4.099	2.256	0	0	3.132
CRD_FB_c38752_g1_i1	6521.71	1023.44	321.628	72.272	4801.34
CRD_LB_c49122_g2_i3	3.492	0.431	1.228	0.421	0.086
CRD_LB_c46154_g3_i6	2.814	0.183	0.276	0	0.74
CRD_LB_c49378_g1_i3	1.872	0	0	0	0
CRD_ML_c89836_g5_i1	23.734	8.851	2.345	2.286	2.368
CRD_LB_c46928_g4_i1	9.483	2.761	1.186	0.321	3.981
CRD_FL_c45053_g1_i1	10.759	3.669	0	4.211	1.901
CRD_ML_c88928_g4_i3	62.993	8.227	22.371	3.008	11.296
CRD_FB_c36662_g2_i1	11.173	3.843	6.11	2.076	0
CRD_FR_c21648_g1_i1	42.599	20.508	8.248	1.143	4.44
CRD_ML_c74666_g1_i1	64.318	54.286	9.972	0.04	19.873
CRD_LB_c47623_g3_i1	44.228	0	0	0	0.101
CRD_LB_c49760_g12_i1	40.302	33.082	0.883	1.785	22.046
CRD_LB_c43816_g1_i1	18.349	2.201	1.379	0	5.297
CRD_LB_c46244_g2_i1	15.252	0.899	0	0	0
CRD_LB_c40075_g2_i1	108.79	0.431	1.683	0	2.579
CRD_LB_c43536_g1_i1	102.768	6.475	3.945	0	1.644
CRD_LB_c49822_g1_i2	3.674	0.202	0	0	0.078
CRD_FR_c31146_g1_i5	19.574	1.568	1.655	0.792	11.576
CRD_LB_c45342_g1_i1	14.129	0.422	0.428	0.15	2.851
CRD_FR_c33511_g4_i2	28.227	1.55	1.972	0.531	3.108
CRD_LB_c47960_g2_i3	6.862	0	5.738	0	0.093
CRD_LB_c20952_g1_i1	15.252	2.109	12.151	6.237	0.662
CRD_LB_c44118_g1_i3	22.772	0	0.138	0	10.057
CRD_LB_c46959_g1_i3	10.121	1.788	2.552	0.832	0.834
CRD_LB_c48773_g6_i2	3.158	0	0	0	0
CRD_LB_c46580_g1_i1	2.723	0	0.069	0	0.701
CRD_FL_c48672_g1_i1	20.222	6.072	17.199	2.617	16.39
CRD_FR_c34064_g7_i1	6.164	2.357	0	0.662	1.496
CRD_LB_c55382_g1_i1	15.384	0	6.951	0	0
CRD_FR_c27346_g2_i1	7.024	0.229	1.407	1.514	5.772
CRD_LB_c36239_g1_i1	5.749	0	0	0	0
CRD_FB_c36177_g1_i1	4.595	0	1.365	0	1.239
CRD_FL_c48921_g1_i2	20.444	9.199	0.828	14.649	8.585
CRD_FR_c30349_g3_i1	69.136	1.247	0.276	0	21.431
CRD_FR_c27136_g1_i1	34.512	0.651	0.069	0.15	6.738
CRD_LB_c40374_g1_i1	14.23	0.642	0.124	0	0.397
CRD_LB_c42407_g1_i1	8.866	3.256	0.634	0.06	5.001
CRD_LB_c46319_g1_i1	5.951	0.651	0.579	0.391	0.296
CRD_LB_c42665_g1_i1	86.443	11.492	3.655	2.376	40.298
CRD_LB_c46664_g1_i1	2642.62	762.759	416.203	355.332	624.703
CRD_ML_c24514_g1_i1	13.896	7.906	3.531	0	4.121
CRD_LB_c49546_g4_i1	4.079	0.22	1.959	0.371	1.106
CRD_FR_c34189_g1_i2	8.937	0.55	0.786	0	4.059
CRD_FB_c13136_g1_i1	14.675	0	5.352	0	0.156
CRD_FB_c42884_g1_i1	13.086	0	4.262	0	0
CRD_LB_c43590_g1_i2	6.801	0	0	0	0
CRD_LB_c45387_g2_i1	16.264	5.595	3.269	0.983	8.351
CRD_FR_c32879_g3_i1	34.391	2.33	3.917	0	10.127
CRD_ML_c68495_g1_i1	70.776	30.238	14.579	9.325	69.612
CRD_LB_c49125_g2_i1	10.576	0.083	0	0	0
CRD_LB_c2933_g1_i1	5.647	0	0	0	0.132
CRD_LB_c49448_g7_i1	1.974	0.119	0.69	0	0.093
CRD_LB_c44887_g1_i1	39.583	16.124	13.365	3.439	28.395
CRD_LB_c45800_g2_i1	2.257	0.394	0.372	0.411	0
CRD_LB_c6297_g1_i1	770.82	148.193	220.005	91.603	516.786
CRD_FR_c32968_g1_i3	19.169	0.715	16.096	0.04	8.85
CRD_LB_c37251_g2_i1	4.899	0	0	0	0
CRD_FR_c33124_g3_i1	91.938	12.427	2.924	8.172	36.084
CRD_ML_c90140_g1_i3	11.103	6.227	1.448	8.132	2.072
CRD_LB_c21911_g1_i1	6.396	0.138	0.621	0	0.218
CRD_LB_c46681_g2_i1	63.306	8.63	7.02	1.905	37.408
CRD_FR_c34604_g5_i3	26.881	12.693	5.214	2.527	22.038
CRD_LB_c42647_g1_i2	18.805	0.248	14.261	0.822	0.615
CRD_FR_c32919_g1_i6	4.281	0.303	0	0	4.277
CRD_LB_c50226_g14_i1	7.753	0.22	0	0.451	0.171
CRD_LB_c48396_g1_i1	1.275	0.156	0.069	0	0.187
CRD_LB_c48432_g12_i1	22.813	0.064	0	1.604	0.623
CRD_LB_c42882_g1_i2	21.396	3.614	0.51	0.03	0
CRD_LB_c47898_g1_i1	7.864	0	0	0	0
CRD_FR_c32212_g1_i1	7.075	2.751	0.166	0.231	2.781
CRD_FL_c52560_g5_i2	4.099	2.761	0	1.735	0.062
CRD_LB_c49068_g2_i1	23.855	3.311	5.931	1.594	8.6
CRD_LB_c49230_g2_i1	13.258	0.743	0.29	0.1	3.467
CRD_LB_c43772_g5_i2	2.449	0.165	0.179	0.13	0
CRD_LB_c47667_g1_i2	5.121	0	0	0	0
CRD_LB_c48366_g2_i3	6.123	0.816	0.524	0.11	1.106
CRD_FR_c33003_g3_i3	6.032	2.541	2.552	0.381	5.375
CRD_FR_c32450_g1_i1	20.839	1.376	7.862	12.844	15.393
CRD_FR_c25059_g1_i1	13.633	0	1.89	0	3.654
CRD_FR_c8843_g1_i1	169.333	7.576	20.62	4.712	57.086
CRD_FR_c34417_g1_i1	1.468	0	0.124	0.201	0.74
CRD_LB_c48702_g2_i2	29.705	20.003	9.255	4.963	10.844
CRD_LB_c50112_g1_i1	4.939	3.788	0.717	0.451	1.784
CRD_LB_c50051_g4_i3	4.494	0.679	0.262	0.321	0.374
CRD_FR_c39831_g1_i1	94.114	24.35	8.607	5.675	42.098
CRD_FB_c25336_g1_i1	49.643	7.365	41.088	22.59	49.226
CRD_LB_c46225_g1_i1	102.474	2.944	80.824	86.9	5.134
CRD_FR_c19833_g1_i2	45.413	25.589	5.779	2.116	23.137
CRD_LB_c49829_g1_i4	5.263	1.779	0.759	0.321	0.53
CRD_LB_c49329_g5_i3	24.614	9.309	3.393	0.772	5.157
CRD_ML_c88342_g8_i4	62.436	18.802	3.145	9.846	27.437
CRD_LB_c49287_g7_i1	22.286	2.109	0.317	0	4.674
CRD_LB_c48933_g5_i3	20.738	5.274	4.014	1.735	7.603
CRD_LB_c49731_g1_i1	4.251	0	1.103	0	0.678
CRD_LB_c49812_g1_i9	1.943	0.376	0.207	0	0.195
CRD_FR_c35398_g1_i1	36.142	3.283	2.29	0.14	7.938
CRD_LB_c50107_g2_i6	2.014	0.156	0.069	0.14	1.192
CRD_FR_c12895_g1_i1	57.952	14.005	5.227	5.725	8.156
CRD_ML_c80826_g2_i1	28.237	21.645	10.358	0.441	3.926
CRD_ML_c88830_g15_i3	32.863	23.085	3.669	14.759	18.688
CRD_LB_c50028_g4_i1	3.046	0	0.621	0	0.023
CRD_FR_c31024_g3_i1	17.701	9.162	4.055	10.889	16.414
CRD_FR_c25029_g2_i1	6.224	0.33	0.345	0	3.599
CRD_FB_c38816_g1_i3	3.886	0.559	0.91	0	0.335
CRD_FB_c39167_g8_i1	13.552	1.614	8.579	0.361	0.53
CRD_FR_c20815_g1_i1	208.086	16.114	6.91	2.446	65.289
CRD_FR_c33223_g1_i4	9.544	4.338	0.924	1.584	9.247
CRD_LB_c49223_g2_i1	10.718	0.101	0.883	0.341	0.686
CRD_LB_c45688_g4_i2	3.36	0.266	0.676	0.12	0.086
CRD_LB_c42268_g1_i1	6.346	0.183	0.29	0.912	0
CRD_LB_c48814_g3_i1	95.248	2.825	3.365	1.063	23.526
CRD_FB_c33183_g3_i2	7.004	0	1.655	0	0.101
CRD_FR_c28980_g1_i2	6046.55	3486.73	362.275	47.666	1517.84
CRD_LB_c49301_g13_i1	91.098	2.137	1.09	0.08	0
CRD_LB_c47531_g13_i4	20.849	0.66	1.352	0.1	8.678
CRD_LB_c46504_g1_i4	442.983	115.222	38.55	20.384	157.266
CRD_FL_c50550_g12_i2	7.034	0.385	2.234	2.898	0.288
CRD_FR_c24386_g1_i1	14.979	0.697	10.648	3.95	10.345
CRD_LB_c45930_g1_i1	13.086	2.641	0.841	1.604	8.289
CRD_LB_c51991_g1_i1	40.302	8.328	10.869	3.008	25.723
CRD_LB_c49646_g5_i4	3.765	0.605	0.11	0.361	0.46
CRD_LB_c46994_g4_i1	3.34	0	0.248	0	2.29
CRD_LB_c49932_g9_i1	2.763	0.541	2.221	1.243	0
CRD_LB_c49219_g3_i1	2.611	0	0	0	0
CRD_LB_c44955_g1_i1	90.441	5.888	5.158	10.137	14.973
CRD_LB_c46309_g1_i1	20.89	0	0	0	0
CRD_FR_c34210_g1_i1	24.533	4.146	5.862	0.872	7.471
CRD_LB_c29897_g1_i1	128.708	0.679	0.8	0.351	0.218
CRD_LB_c44256_g2_i1	24.604	7.851	5.862	3.459	18.198
CRD_LB_c45239_g1_i1	2.996	0.44	0.524	0	0
CRD_LB_c19808_g1_i1	22.023	11.73	2.441	0.14	6.357
CRD_LB_c47076_g1_i1	3.542	2.651	0	0.802	1.831
CRD_FR_c33041_g5_i8	53.236	9.63	4.289	7.239	4.207
CRD_FR_c25023_g1_i1	34.937	2.898	2.359	0.371	12.706
CRD_LB_c26585_g1_i1	31.274	8.08	12.344	0.291	10.937
CRD_ML_c89464_g4_i1	16.689	5.466	1.186	5.996	2.384
CRD_LB_c49048_g8_i1	1.599	0	0.124	0.04	0.483
CRD_LB_c46607_g4_i1	7.176	0	0.166	0.241	0
CRD_FR_c12357_g2_i1	48.591	24.314	28.095	1.654	8.281
CRD_ML_c87210_g2_i3	1.457	0.495	0	0.221	0
CRD_LB_c49900_g8_i1	4.494	0.128	1.641	0.281	0
CRD_ML_c89912_g8_i1	40.555	4.347	6.055	1.303	18.081
CRD_LB_c39708_g1_i1	3.087	0	0	0	0
CRD_LB_c49443_g3_i1	30.778	23.296	2.648	0.391	6.988
CRD_FR_c32998_g1_i2	16.214	2.449	4.041	1.303	13.609
CRD_LB_c49336_g1_i1	4.848	0	0.138	0.07	0
CRD_LB_c50186_g6_i2	35.109	0	0	0	0
CRD_LB_c48787_g9_i2	11.518	0	0	0.291	0.21
CRD_LB_c47157_g1_i3	8.127	0.073	0.11	0	0
CRD_LB_c46049_g5_i1	27.6	0.495	0.772	0	12.573
CRD_LB_c46988_g1_i2	10.202	0.358	1.572	0.09	9.13
CRD_LB_c48477_g7_i1	17.479	7.814	7.282	1.414	16.351
CRD_LB_c48647_g1_i1	5.506	0.055	0.11	0	0.101
CRD_LB_c27014_g1_i2	4.726	0.321	0	0.12	0
CRD_LB_c49479_g14_i3	4.261	0	0	0.481	0
CRD_LB_c49893_g1_i5	6.305	0	0	0	0
CRD_LB_c49271_g4_i1	37.528	19.389	13.42	4.823	14.131
CRD_ML_c14203_g1_i1	227.751	121.523	0	52.329	99.807
CRD_FR_c34810_g1_i4	37.255	11.721	0.317	0.02	26.868
CRD_LB_c49721_g4_i8	15.232	1.33	0.262	0	0.896
CRD_FR_c34623_g3_i1	14.463	4.283	6.703	1.514	12.347
CRD_LB_c49193_g16_i1	1.468	0	0.124	0.511	0.257
CRD_LB_c51113_g1_i1	4.686	0	0	0	0
CRD_FR_c23133_g1_i2	53.115	1.954	24.054	0	41.661
CRD_FR_c28609_g1_i2	5.567	0.211	0.772	0.03	4.503
CRD_LB_c45525_g2_i2	4.15	0.055	0.207	0.822	0.086
CRD_LB_c39072_g2_i1	25.242	0	0	0	0.382
CRD_LB_c49853_g1_i5	6.184	0.147	0.138	0.16	0
CRD_FB_c37677_g9_i1	109.255	2.238	2.386	0	20.753
CRD_LB_c49808_g6_i2	21.709	0.908	0.193	0	0
CRD_FR_c32290_g1_i1	32.549	1.064	0.455	0	27.998
CRD_FR_c17978_g1_i1	80.552	31.752	20.882	3.489	32.29
CRD_LB_c40777_g3_i1	21.163	0	0	0	0.343
CRD_FR_c16576_g1_i1	44.704	13.28	0	6.387	9.613
CRD_LB_c45682_g1_i1	97.495	2.687	37.571	3.96	4.962
CRD_LB_c56478_g1_i1	9.696	0.11	3.269	0	3.724
CRD_FR_c34893_g11_i1	61.474	2.843	3.131	0.712	41.622
CRD_LB_c46538_g3_i1	16.446	0	0	0	0
CRD_ML_c87656_g6_i2	31.972	13.987	1.862	1.705	4.394
CRD_LB_c46522_g1_i3	26.557	8.465	5.172	6.557	2.368
CRD_FR_c31880_g3_i1	10.607	0.147	0.166	0.17	7.494
CRD_LB_c49654_g4_i6	20.363	0.202	0.359	0.1	0.397
CRD_FR_c29098_g1_i1	14.19	6.897	3.158	0.612	12.425
CRD_FR_c31738_g1_i3	93.558	0.349	1.076	0.351	3.116
CRD_FR_c20410_g2_i1	4.19	0.037	0.386	0	2.672
CRD_LB_c42106_g3_i2	10.364	4.723	0	3.389	2.89
CRD_LB_c46281_g2_i1	10.556	0	5.986	0	2.228
CRD_ML_c83396_g1_i4	2.186	0.339	0	0	0
CRD_FR_c32944_g8_i3	12.297	9.951	1.89	0	2.96
CRD_FB_c38421_g2_i2	16.659	3.632	4.372	1.975	7.626
CRD_FR_c23980_g1_i2	11.366	0.752	1.007	0	7.954
CRD_LB_c46146_g1_i7	17.185	0.046	0.634	0.311	0.382
CRD_FR_c33496_g2_i1	79.014	3.595	5.338	0	26.221
CRD_LB_c1680_g1_i1	763.532	247.704	201.578	104.738	182.677
CRD_FR_c30566_g1_i2	1427.15	427.365	298.015	190.866	625.31
CRD_LB_c27047_g1_i2	3.482	0.119	0	1.233	0
CRD_LB_c48418_g5_i3	2.287	0	0	0	0
CRD_FR_c38073_g1_i1	10.738	8.942	1.531	0.772	10.182
CRD_ML_c88786_g5_i5	18.592	12.675	0.703	1.835	4.861
CRD_LB_c47206_g1_i1	7.014	0.165	0.041	0	0.257
CRD_FR_c19450_g1_i1	151.733	4.43	5.145	0.16	31.09
CRD_LB_c28554_g1_i1	82.425	17.453	12.055	3.981	1.87
CRD_LB_c43627_g1_i1	12.145	5.173	1.434	0.371	1.114
CRD_LB_c47562_g15_i2	5.091	1.44	1.269	0.993	0
CRD_ML_c81918_g1_i2	7.56	4.751	2.165	0.191	0.421
CRD_LB_c47291_g10_i2	3.967	0	0.524	0	0
CRD_LB_c24063_g1_i1	11.427	0	0	0	0
CRD_LB_c40185_g2_i1	1.154	0	0	0	0
CRD_LB_c40576_g3_i2	18.046	0	5.407	0	0
CRD_FR_c31793_g3_i3	43.186	9.474	6.276	0.441	19.748
CRD_FR_c34368_g5_i1	8.431	0.559	0.386	0.351	2.82
CRD_FR_c36972_g1_i1	29.513	3.238	12.675	2.246	9.2
CRD_FB_c6415_g1_i1	233.834	0.083	11.475	0	0
CRD_LB_c47765_g8_i2	15.576	0.238	0.359	0	0
CRD_ML_c79227_g1_i1	13.279	8.97	3.834	3.8	8.444
CRD_LB_c41692_g1_i1	6.062	3.283	2.483	1.163	0.273
CRD_LB_c48576_g1_i2	1.66	0	0.828	0.12	0.436
CRD_FR_c33983_g2_i1	41.992	4.797	0	0	11.895
CRD_LB_c49722_g9_i3	24.402	0.468	22.909	0	19.538
CRD_LB_c48158_g6_i1	5.06	0.156	0.607	0	0.522
CRD_LB_c49132_g1_i1	2.075	0	0.014	0.201	0.125
CRD_LB_c48004_g5_i1	22.509	21.773	9.103	0.03	0.023
CRD_LB_c45304_g3_i1	6.113	0	0	0	0
CRD_ML_c87188_g1_i2	7.955	4.219	0.634	0.251	2.36
CRD_ML_c86059_g3_i3	15.272	4.953	1.49	0.16	5.827
CRD_LB_c42426_g3_i1	21.041	0	3.241	0	0
CRD_LB_c45612_g1_i2	4.797	0	0	0	0
CRD_FR_c8749_g1_i2	728.919	290.82	64.728	66.366	381.278
CRD_FB_c30755_g1_i2	10.506	0	3.158	0	0
CRD_LB_c42252_g1_i1	366.6	21.039	12.827	0.852	158.271
CRD_FR_c38010_g1_i1	32.529	3.623	2.662	1.444	8.219
CRD_LB_c48781_g1_i1	234.896	6.338	0	1.093	1.597
CRD_LB_c50059_g5_i1	3.006	0.257	0	0	0
CRD_FR_c33184_g2_i3	1795.36	304.623	146.256	60.23	452.074
CRD_LB_c46983_g3_i2	2.318	0.642	0	0	0.608
CRD_FB_c39498_g13_i2	67.679	0.486	16.73	3.81	10.727
CRD_FR_c33175_g2_i4	29.138	6.888	7.351	1.203	15.565
CRD_LB_c42210_g1_i1	4.443	0.449	0.276	0.1	2.22
CRD_LB_c43647_g1_i1	4.554	0	1.407	0.772	0.249
CRD_LB_c48341_g1_i1	5.577	0	0	0.241	0
CRD_FL_c52472_g2_i3	69.5	56.221	21.903	45.651	16.655
CRD_ML_c89193_g3_i3	11.507	2.586	0.441	2.086	0.39
CRD_ML_c87133_g2_i1	14.453	4.632	3.145	0	2.049
CRD_LB_c29668_g1_i1	34.31	0.468	3.296	0	7.066
CRD_LB_c49151_g9_i1	11.305	0.908	0.483	0	1.2
CRD_LB_c47931_g4_i3	18.369	0.459	0.965	0.632	0.351
CRD_FR_c31173_g3_i1	3.502	0.459	0.662	0.18	1.527
CRD_LB_c49190_g1_i2	4.19	0	0	0	0.055
CRD_LB_c41624_g4_i1	1.042	0.312	0.538	0	0.483
CRD_FR_c29626_g1_i1	8.633	1.137	0.262	0	8.226
CRD_LB_c44030_g2_i5	14.736	3.1	2.138	1.935	3.911
CRD_LB_c46155_g4_i1	6.447	0	1.586	0.211	0
CRD_LB_c48822_g5_i4	6.923	1.091	1.862	0.521	0.919
CRD_ML_c89058_g13_i3	24.138	7.071	14.041	0.15	12.082
CRD_LB_c45680_g4_i1	4.625	0.018	1.476	0	0.288
CRD_FR_c30451_g1_i3	8.734	3.632	0.455	0.612	5.391
CRD_LB_c36374_g1_i4	8.41	4.375	0.469	0.772	1.161
CRD_LB_c40677_g1_i1	73.083	49.994	35.667	1.384	35.827
CRD_LB_c49302_g14_i1	159.344	33.531	31.392	13.666	13.539
CRD_LB_c45027_g2_i2	4.139	0.266	0.138	0	0.709
CRD_ML_c88627_g5_i1	1481.01	88.193	273.658	71.399	267.208
CRD_LB_c24252_g1_i1	78.164	8.401	6.151	0	0
CRD_LB_c44085_g1_i2	2.996	0	0	0	0
CRD_LB_c28333_g2_i1	16.133	0	1.2	0	6.746
CRD_LB_c52997_g1_i1	360.355	16.555	103.03	2.136	76.491
CRD_FL_c48561_g1_i2	287.89	74.317	39.033	29.929	110.526
CRD_FR_c33073_g2_i2	1.64	0	0.303	0	0.545
CRD_LB_c49280_g6_i3	7.247	0	0	0	0
CRD_FL_c47214_g2_i2	53.53	11.868	11.503	2.446	19.304
CRD_FR_c24882_g1_i1	10.313	0.33	0.414	0	5.422
CRD_LB_c33009_g1_i1	53.894	16.041	1.379	0.832	2.36
CRD_LB_c47419_g7_i2	3.016	0	0.207	0	0.187
CRD_ML_c89050_g2_i1	12.843	11.795	1.076	8.813	5.266
CRD_LB_c48486_g2_i2	9.342	0.541	1.214	0.12	1.083
CRD_LB_c50055_g8_i1	119.366	2.009	2.731	0.1	0
CRD_FL_c52944_g7_i1	35.565	0.156	4.345	19.311	6.271
CRD_FR_c34686_g5_i1	27.053	2.137	0	2.116	5.134
CRD_LB_c44338_g1_i2	3.502	0	0	0	0
CRD_ML_c59127_g2_i1	8.977	1.816	0	0	0.078
CRD_LB_c25128_g1_i1	19.24	0	14.22	0	0
CRD_ML_c88932_g6_i1	90.076	52.791	0	9.636	0
CRD_LB_c41023_g6_i1	86.696	3.421	3.365	0.13	11.35
CRD_FB_c21834_g1_i1	6.781	0	2.593	0	0
CRD_LB_c46264_g1_i1	21.578	4.778	6.814	1.604	8.709
CRD_LB_c41116_g2_i1	7.075	0.193	0.303	0	0.935
CRD_FR_c1991_g1_i1	7.965	1.119	1.572	0.451	2.937
CRD_FR_c30287_g1_i1	7.702	0.165	0.345	0	6.185
CRD_ML_c89767_g1_i12	29.007	7.539	0.069	0.652	2.096
CRD_LB_c47527_g1_i1	15.525	1.027	3.738	0.371	0.974
CRD_FL_c52519_g7_i8	3.765	0.046	0	2.186	0.452
CRD_FR_c30465_g1_i2	11.001	2.843	0	1.344	4.9
CRD_LB_c45319_g1_i3	27.65	1.614	3.586	0.241	7.206
CRD_LB_c49144_g2_i4	12.995	5.64	2.552	0.471	1.753
CRD_FR_c31134_g2_i1	16.123	1.128	0.359	0	8.343
CRD_LB_c43011_g1_i1	10.445	0	0	0	0
CRD_LB_c27973_g1_i1	40.362	8.823	9.02	2.276	5.43
CRD_ML_c88416_g3_i8	8.481	5.952	0	3.449	3.903
CRD_LB_c50226_g10_i2	8.168	0.055	1.683	0	0
CRD_LB_c11157_g1_i1	25.1	1.513	18.041	1.023	7.603
CRD_FR_c34138_g1_i2	12.337	9.749	1.876	1.855	5.118
CRD_LB_c49280_g3_i5	5.506	0	0.152	0	0.117
CRD_LB_c44706_g2_i2	7.226	1.165	0.248	0	0.335
CRD_LB_c37411_g1_i2	1.943	0	0.179	0.13	0.148
CRD_FR_c28063_g1_i2	7.864	0.449	5.627	1.213	4.448
CRD_LB_c49851_g3_i7	6.012	2.119	1.476	0	0.171
CRD_FL_c51230_g3_i1	1057.94	167.041	149.511	35.624	224.051
CRD_LB_c48318_g12_i5	33.217	0	0	0	2.111
CRD_FR_c17122_g1_i1	6.467	2.064	4.91	0.261	4.526
CRD_LB_c43177_g2_i1	5.627	0	1.669	0.04	0
CRD_LB_c46024_g1_i2	14.878	0.431	0.097	0	0.055
CRD_LB_c44134_g1_i1	16.315	0	14.896	0.1	0
CRD_FR_c27045_g1_i1	21.021	0.138	0.91	0	6.341
CRD_FR_c34325_g6_i1	5.546	2.871	1.779	0	3.443
CRD_LB_c37326_g1_i1	100.096	52.351	10.648	24.405	17.045
CRD_FR_c23259_g1_i1	11.346	0.734	10.427	2.597	10.197
CRD_FR_c34371_g3_i3	196.285	30.275	44.288	20.454	114.281
CRD_FR_c29606_g2_i1	255.827	42.959	32.675	21.567	118.877
CRD_FR_c30939_g2_i1	19.108	15.115	5.131	0.852	11.296
CRD_LB_c40285_g1_i1	47.336	0.67	6.276	7.971	33.388
CRD_LB_c6230_g1_i2	3.239	0	0.607	1.384	1.021
CRD_FR_c8898_g1_i1	2.733	0	2.083	0	0
CRD_LB_c49044_g6_i2	4.686	0	0	0	0
CRD_LB_c49038_g4_i1	3.461	0	0.303	0.11	0.319
CRD_LB_c43153_g1_i1	20.94	6.227	0.607	0.221	17.637
CRD_LB_c50319_g1_i1	730.073	33.164	38.95	3.86	160.546
CRD_LB_c42827_g2_i1	41.911	0	0	0	0
CRD_FB_c39702_g2_i1	12.57	0	0	0	0
CRD_LB_c48647_g1_i2	26.78	0	0	0	0
CRD_LB_c50180_g3_i1	41.01	3.485	5.172	3.409	1.768
CRD_LB_c47302_g2_i1	47.447	2.302	2	0.341	1.083
CRD_LB_c49164_g7_i1	10.85	0.11	0.648	0.241	0.265
CRD_FR_c3736_g1_i1	134.548	48.655	30.785	18.88	81.336
CRD_FR_c32089_g8_i1	12.56	0.165	0.124	0	10.127
CRD_ML_c61165_g1_i1	12.712	1.128	1.214	0	0.553
CRD_LB_c32055_g1_i1	2.439	0	0.772	0.06	0
CRD_LB_c49558_g6_i3	29.847	1.183	0.648	10.879	0.647
CRD_FR_c34843_g6_i5	22.317	14.014	2.014	3.289	21.057
CRD_LB_c50046_g1_i6	4.058	0.899	0	0.13	2.103
CRD_LB_c44653_g2_i1	112.615	49.224	11.075	5.003	48.454
CRD_LB_c50401_g1_i1	26.476	0	0	0	0
CRD_FR_c21500_g1_i1	32.812	8.658	2.441	0.201	26.385
CRD_FR_c23430_g2_i1	103.82	7.475	10.896	0	9.153
CRD_FR_c22255_g1_i1	30.241	25.9	7.6	0.822	20.114
CRD_LB_c48752_g2_i1	33.237	1.715	0.483	0	0.39
CRD_FR_c33408_g1_i1	37.245	1.788	1.159	0.431	23.331
CRD_FB_c38368_g3_i2	3.552	0.596	1.862	0.211	0
CRD_LB_c21969_g1_i1	33.49	3.274	0	8.142	2.462
CRD_FB_c36599_g1_i1	16.922	1.596	12.579	6.517	6.583
CRD_LB_c49099_g3_i3	29.502	0.238	15.834	0.14	0.358
CRD_LB_c50987_g1_i1	29.057	17.472	2.014	0	14.303
CRD_LB_c40910_g1_i1	59.885	5.136	5.462	0.04	8.047
CRD_LB_c50204_g11_i2	60.493	0	2.372	0	0
CRD_FL_c52118_g16_i2	13.775	0.064	0.083	3.188	0
CRD_FR_c34759_g3_i1	60.948	6.613	2.676	10.137	21.399
CRD_LB_c41199_g2_i2	5.921	0	0	0	0
CRD_LB_c49383_g4_i2	4.241	4.146	0	2.356	1.028
CRD_FR_c27573_g1_i3	6.66	0.404	0.552	3.89	5.952
CRD_LB_c44214_g3_i1	7.813	2.137	2.262	0	0.639
CRD_LB_c38943_g1_i2	6.73	1.522	0.497	0.371	0.288
CRD_LB_c31408_g2_i1	8.238	0	0	0	0
CRD_ML_c87885_g6_i1	16.082	10.676	5.972	2.868	6.598
CRD_LB_c48107_g12_i2	3.654	0.046	0.759	0	0.047
CRD_LB_c46339_g1_i1	209.776	2.284	37.819	5.244	83.042
CRD_LB_c50116_g4_i1	47.902	11.116	21.199	0.431	14.046
CRD_LB_c46007_g1_i1	2.368	0	1.09	0.511	0.413
CRD_LB_c43162_g3_i2	4.028	0	0	0	0
CRD_FR_c36768_g1_i1	51.941	6.631	5.862	2.246	13.189
CRD_LB_c47118_g1_i1	3.107	0.624	0.221	0	2.485
CRD_FR_c32743_g1_i1	27.58	11.895	4.952	2.096	13.461
CRD_LB_c48075_g4_i1	8.512	0	0	0	0
CRD_FR_c34141_g5_i1	16.305	0.101	0.303	0.05	4.799
CRD_LB_c46420_g1_i3	2.702	0	0.234	0.05	0.039
CRD_ML_c87705_g1_i2	12.975	4.879	0.855	1.674	6.333
CRD_FR_c34831_g2_i1	73.427	22.223	7.862	2.727	5.204
CRD_FR_c25309_g2_i1	117.241	46.793	23.116	13.857	53.198
CRD_LB_c36167_g1_i2	124.811	4.723	83.403	33.228	12.23
CRD_LB_c49895_g1_i2	19.898	1.256	6.841	0.963	1.215
CRD_ML_c87867_g2_i2	8.987	2.43	0.207	0	1.535
CRD_FR_c33809_g1_i1	1794.33	908.604	422.907	20.905	1049.51
CRD_LB_c48043_g1_i3	13.096	0	1.131	0	0.514
CRD_ML_c88210_g5_i1	3763.25	41.318	32.495	1.223	176.212
CRD_LB_c42855_g1_i2	3.451	2.614	0.331	0.882	0.514
CRD_FR_c33169_g2_i1	6.285	1.229	0.4	0.411	3.311
CRD_LB_c48402_g2_i1	7.145	0.11	0.648	0.241	0.67
CRD_LB_c18228_g1_i2	146.217	4.971	24.964	1.394	48.158
CRD_LB_c47947_g8_i3	12.368	1.339	0.538	0.281	0.623
CRD_FR_c33509_g2_i2	6.012	1.403	0.303	0.311	4.362
CRD_LB_c44366_g1_i3	443.894	113.424	81.459	66.677	243.565
CRD_ML_c72935_g1_i1	11.74	4.09	1.2	0.652	9.683
CRD_LB_c48776_g5_i1	9.999	0.991	2.69	2.386	7.51
CRD_FR_c34536_g2_i5	6.892	1.807	0.4	0.12	4.074
CRD_LB_c49325_g3_i1	3.158	0	2	0	0
CRD_LB_c37819_g2_i1	14.341	1.843	0	0	0
CRD_FR_c11453_g1_i1	76.292	8.685	5.158	15.692	7.588
CRD_LB_c48863_g11_i1	3.127	0	0	0	0
CRD_LB_c39749_g1_i1	46.273	8.016	7.076	3.128	16.57
CRD_LB_c48530_g1_i4	10.607	1.926	0.207	1.364	2.36
CRD_LB_c46412_g1_i1	73.994	14.216	0	18.549	18.533
CRD_FR_c34762_g7_i1	47.386	1.724	2.179	0	6.824
CRD_FB_c24670_g1_i1	21.244	0	15.792	0.16	0.802
CRD_LB_c48804_g14_i1	7.51	0	2.317	0	0
CRD_FR_c33176_g3_i2	21.041	1.156	0.166	0.642	4.916
CRD_LB_c37715_g1_i1	12.55	0.523	0	0	0.538
CRD_LB_c45261_g1_i3	16.548	0	0	0	0
CRD_FR_c31065_g1_i2	14.25	0.688	0.359	0.211	12.651
CRD_LB_c47303_g2_i1	8.38	0	2	0.13	0
CRD_LB_c48427_g9_i1	2.672	0.138	0.11	0.04	0.101
CRD_FR_c35056_g1_i1	63.276	31.559	6.593	5.164	44.076
CRD_LB_c46769_g3_i2	1.802	0.991	0.607	0.07	0.989
CRD_LB_c35622_g1_i2	9.342	6.163	7.338	3.499	1.566
CRD_LB_c40373_g1_i1	2.935	0.404	0.276	0.201	1.426
CRD_ML_c88455_g7_i1	18.45	4.503	2.014	0.291	5.219
CRD_LB_c49730_g6_i4	3.988	1.302	0.414	0.211	1.792
CRD_FR_c11407_g1_i1	19.129	2.201	0.441	0.18	2.454
CRD_FB_c30530_g1_i1	8.987	0.807	8.427	0	0
CRD_LB_c43878_g2_i1	7.226	0.055	1.145	0	0
CRD_FB_c38515_g14_i2	12.084	3.421	2.138	1.273	2.446
CRD_LB_c47467_g1_i1	13.957	0.697	2.083	0.461	0.039
CRD_LB_c49614_g4_i1	4.625	0.293	2.648	0.13	1.348
CRD_LB_c49526_g9_i4	4.514	0.238	0.124	0.351	0.062
CRD_FR_c32636_g2_i1	985.059	171.067	66.535	35.785	213.503
CRD_LB_c46198_g5_i1	4.787	0	0	0	0
CRD_FR_c33270_g2_i1	18.673	4.485	1.103	0.572	10.735
CRD_LB_c50165_g2_i2	11.599	0	0	0	0
CRD_FR_c33010_g1_i1	73.205	17.573	9.806	6.317	36.987
CRD_ML_c84469_g2_i1	75.634	20.948	14.358	9.946	48.485
CRD_FB_c39645_g3_i2	13.552	0	5.945	0	0
CRD_LB_c48616_g1_i2	9.696	0	0	0	0
CRD_FL_c44085_g2_i2	107.676	5.008	31.378	52.79	22.046
CRD_LB_c45139_g1_i2	25.12	0.725	5.103	0	0
CRD_LB_c45925_g12_i1	15.748	4.953	2.469	1.745	8.686
CRD_LB_c48630_g7_i6	6.498	0.119	0.166	0	3.124
CRD_ML_c89902_g2_i1	2.824	1.422	0	0.622	0.686
CRD_FB_c38631_g1_i2	575.04	52.626	174.407	312.849	199.746
CRD_LB_c45020_g1_i1	11.214	1.889	0.428	0.742	3.7
CRD_FR_c31345_g3_i2	6.477	0.394	1.324	0.531	6.357
CRD_FL_c51977_g3_i5	5.658	2.348	1.076	2.166	0.576
CRD_LB_c17860_g2_i1	7.753	1.917	2.496	0.582	0.662
CRD_FR_c33518_g6_i1	6.548	0.22	0.428	0.04	4.799
CRD_ML_c89966_g3_i3	84.459	33.788	8.731	0.481	61.137
CRD_FL_c50677_g4_i1	8.957	1.908	4.096	2.527	0.156
CRD_FR_c19495_g1_i2	7.54	0.404	0	0	4.954
CRD_FR_c30046_g2_i1	11.113	0.697	0.51	0.03	5.445
CRD_LB_c46482_g3_i5	18.926	2.596	1.2	0	0.888
CRD_LB_c39032_g5_i2	3.137	0	0	0	0
CRD_FR_c9776_g1_i1	16.477	1.036	2.965	0.912	5.578
CRD_LB_c39145_g4_i1	5.556	0	0	0	1.021
CRD_FR_c31186_g1_i1	42.781	2.541	0.359	0.04	16.336
CRD_LB_c46888_g1_i5	3.107	0.78	0.138	0.08	0.055
CRD_LB_c42674_g1_i1	198.633	14.784	11.517	1.705	15.861
CRD_FR_c32330_g1_i1	13.572	0.367	0.483	0.361	5.601
CRD_ML_c88031_g7_i1	675.025	86.322	14.372	0.231	2.563
CRD_FB_c38454_g1_i1	32.923	0.789	12.248	0.301	2.937
CRD_LB_c49648_g1_i4	9.119	0	0.4	0	0
CRD_FR_c41408_g1_i1	28.298	2.641	0.69	0.241	2.812
CRD_ML_c86737_g1_i5	10.748	5.567	0.386	0.511	4.596
CRD_FR_c28299_g2_i1	9.665	1.44	0	1.935	3.303
CRD_FR_c28618_g1_i1	138.758	114.314	24.771	0.14	21.275
CRD_LB_c22985_g1_i1	100.926	10.135	4.276	1.905	9.862
CRD_LB_c47420_g1_i2	5.556	0.183	0.303	0	4.791
CRD_LB_c46885_g4_i2	3.583	0	0	0	0
CRD_LB_c43718_g3_i1	5.445	0	0.979	0	0
CRD_FR_c15496_g2_i1	48.52	9.566	4.552	2.396	21.415
CRD_FR_c31997_g3_i1	53.671	0.624	0.897	0.451	24.858
CRD_ML_c89106_g1_i3	1.174	0	0.083	0	0
CRD_ML_c90097_g2_i9	12.358	3.751	0.138	0.05	0
CRD_LB_c49722_g6_i1	17.368	0.908	2.083	0.491	8.491
CRD_LB_c49998_g2_i1	7.024	1.843	4	1.133	4.3
CRD_FL_c25998_g1_i1	3826.42	162.373	58.922	38.793	1185.22
CRD_LB_c6394_g1_i1	5.536	0.156	0	0	0
CRD_LB_c52738_g1_i1	34953.7	3363.07	4019.8	1784.5	25196.3
CRD_LB_c42275_g1_i1	109.265	13.766	28.082	31.453	30.436
CRD_LB_c49521_g11_i1	16.538	0	0	0	0.748
CRD_LB_c47864_g1_i1	5.222	0	0.703	0	0
CRD_FR_c33488_g2_i2	9.655	1.229	0.648	0.03	5.741
CRD_FB_c30347_g1_i1	21.446	0.541	9.738	5.124	1.745
CRD_FR_c32755_g1_i1	69.723	2.678	1.945	8.643	24.788
CRD_LB_c40397_g2_i1	16.811	0.211	0.483	0	16.632
CRD_FB_c22688_g1_i1	19.574	0.174	1.503	0	0.343
CRD_FB_c30964_g1_i1	19.108	1.036	14.703	1.524	0.156
CRD_FB_c34477_g1_i3	6.629	0.101	3.103	0.341	0.078
[truncated: 3,075 more rows]

## Sheet: DEML
	FPKM
Unigene ID	LB	ML	FB	FL	FR
CRD_ML_c85049_g2_i1	4.16	78.352	0	0	0
CRD_ML_c86744_g2_i2	0.202	1.963	0	0.481	0.101
CRD_ML_c89667_g1_i1	2.986	14.647	3.131	13.335	1.644
CRD_ML_c90058_g4_i4	0	2.275	0	0.04	0.031
CRD_ML_c79564_g1_i1	0.101	3.412	0	0	0
CRD_ML_c41546_g1_i1	0	6.915	0	0.572	0
CRD_ML_c89130_g5_i3	0	5.732	0	0	0
CRD_ML_c89602_g2_i8	0.233	3.595	0.4	0.521	0.499
CRD_ML_c85789_g2_i2	0	1.55	0	0	0
CRD_ML_c60290_g3_i1	0	3.183	0	0	0
CRD_ML_c84584_g3_i1	0.547	9.052	0	0.211	0
CRD_ML_c87758_g1_i1	0.121	2.926	0	0.17	0.662
CRD_ML_c82988_g2_i1	0	4.393	0	0	0
CRD_ML_c71785_g1_i3	1.042	5.585	0.179	0	1.511
CRD_ML_c87509_g2_i1	0	2.696	0.138	0	0.078
CRD_FL_c51791_g4_i1	2.287	8.053	3.09	2.106	0.499
CRD_ML_c86973_g1_i3	2.915	5.026	0.662	2.336	0
CRD_ML_c86767_g1_i1	2.328	4.797	1.421	0.16	1.784
CRD_ML_c87500_g1_i2	0.121	11.437	0	0	1.394
CRD_LB_c49978_g5_i2	11.001	14.61	2.772	0.822	8.592
CRD_FR_c30841_g1_i1	0.789	1.798	0	0.17	1.722
CRD_ML_c82459_g1_i1	0	7.64	0.759	4.271	3.989
CRD_ML_c87835_g1_i1	1.518	10.566	0	0.09	0
CRD_ML_c87695_g4_i2	0.02	2.614	0	0	0
CRD_FR_c30231_g2_i1	0.658	21.902	0.91	0.622	7.852
CRD_FR_c33314_g1_i2	0.87	1	0	0.822	0.935
CRD_ML_c78780_g3_i1	0	8.658	0	0	0
CRD_ML_c88609_g1_i2	2.328	23.094	2.427	5.525	8.608
CRD_ML_c88208_g4_i5	3.269	10.841	1.048	2.136	3.677
CRD_ML_c89635_g1_i2	0	3.724	0.841	0.201	0.195
CRD_FR_c31730_g1_i1	1.447	3.137	0	1.083	2.602
CRD_FR_c28040_g1_i4	5.111	49.288	2.676	4.522	4.744
CRD_ML_c87023_g1_i1	0	6.649	0	0	0
CRD_FR_c23945_g1_i1	8.846	82.076	23.282	22.46	10.976
CRD_ML_c77340_g1_i1	4.787	70.272	2.331	3.65	14.318
CRD_FR_c26072_g1_i1	1.073	13.033	0.069	0	7.011
CRD_ML_c78159_g1_i1	5.809	73.922	22.785	13.315	1.2
CRD_ML_c68705_g1_i1	18.724	55.368	11.682	4.622	21.742
CRD_FR_c34514_g7_i1	3.866	12.987	0.717	1.755	3.864
CRD_FL_c52219_g5_i9	2.287	3.549	0	1.203	0.553
CRD_LB_c48000_g8_i1	9.19	16.096	0.855	1.334	13.485
CRD_FR_c27395_g2_i1	2.257	9.355	4.331	1.223	4.892
CRD_ML_c85951_g5_i1	1.872	4.164	0.814	0.251	2.212
CRD_ML_c89350_g4_i3	0.374	1.715	0	0.652	0.81
CRD_FL_c51278_g6_i1	1.032	3.513	0	1.965	0.148
CRD_ML_c89142_g1_i10	0.607	33.733	2.593	4.342	1.62
CRD_ML_c82948_g2_i1	2.014	16.481	0.234	2.426	0.428
CRD_ML_c81863_g1_i1	0	7.09	0	0	0
CRD_ML_c87472_g3_i1	3.35	7.567	0	1.795	0.857
CRD_ML_c90151_g3_i10	11.659	53.672	5.958	17.938	2.368
CRD_ML_c58894_g1_i1	0	52.443	0	0	0
CRD_ML_c85499_g2_i1	1.488	12.198	0	0	0
CRD_ML_c84248_g1_i2	0	2.275	0	0	0
CRD_ML_c88126_g4_i1	7.489	9.648	0	2.186	7.697
CRD_ML_c87289_g2_i1	1.306	100.758	0.276	0.973	8.522
CRD_ML_c85017_g1_i1	0.061	1.752	0.138	0.491	0.07
CRD_FR_c34095_g1_i2	9.129	107.646	5.627	3.198	6.045
CRD_FR_c38177_g1_i1	55.665	189.273	27.833	4.993	41.35
CRD_ML_c85986_g1_i2	0	0.972	0	0	0
CRD_ML_c83689_g1_i3	0	6.906	1.434	1.494	2.423
CRD_ML_c81407_g2_i2	0.607	4.714	0	0	0
CRD_FR_c27116_g2_i1	0.415	7.438	0	0	1.838
CRD_ML_c83707_g1_i1	4.656	76.711	23.102	17.647	6.053
CRD_ML_c26156_g1_i1	0.82	12.51	0	0	0
CRD_ML_c85595_g1_i1	0	2.174	0	0	0
CRD_FR_c29937_g1_i1	27.671	66.301	4.965	7.279	57.436
CRD_FL_c27806_g1_i2	34.593	79.425	1.034	53.452	44.333
CRD_FR_c12410_g1_i1	1.69	73.51	0.648	0	9.543
CRD_ML_c89545_g2_i3	0.476	3.072	0.138	0.381	0.21
CRD_LB_c46400_g5_i3	1.083	1.541	0	0	0.125
CRD_ML_c82776_g4_i2	0	1.761	0.138	0.602	0
CRD_FL_c46900_g1_i1	1.164	11.006	4.041	6.086	0
CRD_FL_c52795_g1_i10	5.516	19.985	4.855	5.354	2.244
CRD_FL_c52935_g5_i1	7.105	24.488	4.096	5.926	16.834
CRD_ML_c89999_g2_i2	0	2.091	0	0	0.093
CRD_ML_c80396_g2_i1	0	1.394	0	0	0
CRD_ML_c85428_g2_i1	0	1.201	0.276	0.642	1.083
CRD_ML_c88794_g1_i3	1.842	2.706	0.552	0	1.34
CRD_ML_c83305_g1_i3	0.486	2.522	0	0	0.405
CRD_LB_c48680_g4_i4	0	1.275	0	0	0
CRD_ML_c88361_g5_i1	0	6.585	0	1.283	0
CRD_ML_c87872_g7_i6	0.162	6.622	0.055	0	0.319
CRD_ML_c60782_g1_i1	0	5.017	0	0	0
CRD_ML_c95695_g1_i1	0.607	50.81	0	0.301	0.047
CRD_ML_c74679_g1_i1	2.146	6.503	0.483	1.133	2.197
CRD_ML_c81321_g1_i1	0	2.522	0	0	0
CRD_LB_c47805_g1_i1	4.443	19.242	0.193	0.852	6.458
CRD_FB_c35835_g1_i1	29.138	80.719	13.393	11.24	62.017
CRD_ML_c90245_g3_i2	4.362	24.506	2.028	0.832	1.722
CRD_ML_c88744_g1_i1	0.992	6.429	0.262	0.421	1.215
CRD_ML_c75547_g1_i1	0	2.128	0	0	0
CRD_FR_c28993_g3_i2	0.658	9.447	0	1.203	0.514
CRD_ML_c75414_g1_i1	1.721	6.457	0	0	0
CRD_FL_c39996_g1_i1	0	3.815	0.979	2.396	2.625
CRD_ML_c89980_g9_i1	4.403	14.427	0	3.349	1.542
CRD_ML_c88770_g4_i6	0.182	2.751	0	0.16	0.07
CRD_ML_c84338_g2_i3	0.182	4.778	0.083	0.221	0.273
CRD_ML_c84300_g3_i1	0.263	40.41	0.469	0.11	0.086
CRD_ML_c88742_g6_i1	1.933	4.338	0.138	0.902	3.163
CRD_ML_c8759_g1_i1	33.328	130.575	6.4	0.341	26.198
CRD_ML_c87911_g2_i4	1.144	10.41	2.152	0.772	3.654
CRD_ML_c82403_g2_i2	24.705	27.652	5.476	0.692	5.843
CRD_ML_c77425_g1_i1	0	6.613	0	0	0
CRD_ML_c90249_g6_i13	2.642	13.345	0.772	0.792	0.109
CRD_FR_c30752_g1_i1	9.018	31.211	1.945	0.812	8.803
CRD_ML_c90286_g2_i1	0.091	3.769	0	0	0
CRD_ML_c88791_g5_i2	3.471	11.015	0.455	0.652	3.599
CRD_ML_c88358_g5_i7	0	1.999	0	0	0.717
CRD_FL_c38976_g1_i3	0	2.632	0	0.431	0
CRD_ML_c88705_g7_i2	0.719	8.676	0.29	0.231	2.01
CRD_ML_c89172_g2_i2	0	15.518	7.117	9.034	3.389
CRD_ML_c89174_g2_i4	10.435	43.501	6.289	2.326	26.759
CRD_FR_c12746_g1_i1	14.554	47.142	25.958	5.334	36.637
CRD_ML_c75144_g2_i1	1.042	2.366	0.662	1.875	0.062
CRD_ML_c76044_g2_i1	0	1.596	0	0	0.974
CRD_ML_c78753_g1_i1	42.599	423.293	24.358	31.554	30.366
CRD_LB_c49330_g10_i1	5.486	6.649	0.91	0.421	4.308
CRD_FL_c51757_g11_i1	14.524	95.861	46.55	60.19	12.721
CRD_ML_c88828_g1_i3	0.091	3.091	0	0.441	0
CRD_ML_c79223_g2_i1	0.567	3.421	0	0	0
CRD_ML_c84232_g1_i1	3.269	11.446	0	0	0
CRD_FR_c7114_g1_i1	8.937	27.34	7.751	11.19	11.498
CRD_ML_c89120_g6_i3	0.374	2.678	0.193	0	2.08
CRD_ML_c67082_g1_i2	2.105	3.788	0.138	0.201	0.156
CRD_ML_c84338_g2_i4	0.607	1.963	0.593	0.11	0.187
CRD_ML_c78462_g1_i1	0	1.862	0	0	0
CRD_FL_c45308_g1_i1	0	3.164	0.234	0.221	0
CRD_ML_c34706_g1_i1	3.957	4.201	0.552	0.09	3.63
CRD_ML_c85276_g2_i1	0	17.554	0	0	0
CRD_FR_c38002_g1_i1	5.435	23.791	10.731	1.273	11.381
CRD_ML_c89278_g9_i1	0.223	6.778	0.331	0	0
CRD_ML_c80926_g2_i1	16.345	706.776	35.64	43.926	21.407
CRD_FB_c39069_g4_i1	0	4.457	3.352	1.023	3.248
CRD_ML_c89902_g3_i1	8.846	23.186	0.055	17.446	0.499
CRD_ML_c87702_g2_i1	0	6.273	0	0	0
CRD_ML_c78649_g1_i1	0.172	3.137	0	0	0
CRD_ML_c11645_g1_i1	6.336	51.984	7.545	0.902	17.909
CRD_ML_c89912_g14_i1	0.243	1.779	0.193	0	0.203
CRD_ML_c85265_g2_i2	0.111	1.587	0	0	0.086
CRD_ML_c90113_g3_i3	64.349	66.778	21.461	9.405	54.99
CRD_ML_c82358_g1_i3	0	4.76	0	0.441	0
CRD_ML_c77206_g2_i4	0	2.724	1.159	0	0
CRD_FR_c31369_g7_i1	0	1.66	0.676	0.612	0.88
CRD_ML_c87560_g4_i1	0	1.944	0.11	0.271	0.156
CRD_ML_c81751_g1_i2	0	2.339	0	0	0
CRD_ML_c85960_g6_i1	0.091	4.201	0.207	1.504	0.226
CRD_ML_c90113_g2_i1	1.852	6.328	0.814	0.15	0.257
CRD_ML_c83405_g1_i1	2.287	31.678	0	0.05	0
CRD_ML_c90208_g2_i2	0	1.733	0	0.511	0.203
CRD_ML_c88177_g11_i3	0.294	4.888	0	0.191	0
CRD_ML_c88368_g6_i2	41.223	72.244	10.689	6.808	24.251
CRD_FL_c52939_g8_i5	1.549	14.84	4.8	10.157	1.021
CRD_FL_c51462_g3_i3	0.385	2.293	0	0	0
CRD_ML_c93031_g1_i1	86.858	1033.27	16.661	13.807	123.87
CRD_ML_c86784_g1_i1	0	24.084	0	0	0
CRD_LB_c49668_g9_i1	7.854	24.928	4.91	3.73	13.368
CRD_ML_c87420_g1_i2	39.988	152.137	29.764	17.176	12.682
CRD_ML_c88943_g2_i5	0	4.201	0	0	0.724
CRD_ML_c88170_g3_i1	0.881	4.512	0.248	0.17	0.592
CRD_ML_c83486_g1_i3	3.127	36.934	4.386	3.8	1.932
CRD_FL_c51701_g14_i3	0.688	6.182	0	3.379	0.561
CRD_FR_c26724_g2_i1	51.232	66.2	7.2	0	12.277
CRD_FR_c33054_g2_i2	1.295	10.951	2.29	3.178	1.948
CRD_ML_c89941_g4_i5	5.425	7.163	0	0	0.265
CRD_ML_c57700_g3_i1	0.121	2.22	0	0	0
CRD_LB_c38515_g2_i1	33.44	58.762	0.745	38.071	8.086
CRD_ML_c86995_g4_i2	0.911	6.383	0	0.922	0.795
CRD_ML_c89630_g5_i2	15.748	18.728	15.71	2.497	7.011
CRD_ML_c29138_g1_i1	18.177	78.068	11.048	6.066	20.098
CRD_ML_c82292_g2_i1	0	4.815	0	0	0
CRD_ML_c89589_g4_i3	13.086	15.463	2.041	2.306	0.53
CRD_ML_c81168_g1_i3	2.308	26.607	0.4	0.211	0
CRD_ML_c88630_g3_i2	1.134	18.407	0	0.672	0.491
CRD_ML_c82284_g1_i1	151.601	1715.08	44.453	23.452	117.677
CRD_ML_c83837_g1_i1	0.101	3.705	0.234	0.822	0.125
CRD_ML_c89760_g5_i7	0.243	1.477	0.083	0.602	0.109
CRD_ML_c76323_g2_i1	2.48	5.705	4.041	0.973	0.234
CRD_ML_c89371_g8_i2	0.8	3.88	0.055	0.08	0.055
CRD_FR_c5804_g1_i1	213.632	742.792	119.912	94.49	103.32
CRD_ML_c89980_g8_i1	1.427	8.603	0.055	2.045	0.358
CRD_FR_c34053_g2_i2	17.388	17.829	4.069	2.156	6.754
CRD_ML_c89993_g6_i2	0.121	1.357	0.138	0.1	0.039
CRD_ML_c86584_g6_i2	0	3.779	0.662	1.133	0.078
CRD_FB_c30419_g1_i1	95.268	318.912	16.992	5.033	201.701
CRD_ML_c88133_g1_i1	4.271	19.04	11.834	0.652	18.899
CRD_ML_c80726_g1_i2	0	1.403	0	0.391	0
CRD_ML_c78209_g3_i3	0.901	7.108	0.717	1.805	1.737
CRD_ML_c88766_g1_i3	0.253	9.685	0	0	0.055
CRD_ML_c88568_g3_i7	1.012	9.529	8.689	7.42	6.497
CRD_ML_c90235_g1_i3	2.409	18.802	0.883	0.221	0.561
CRD_ML_c93468_g1_i1	0	23.507	0	0	0
CRD_ML_c80260_g1_i2	10.425	11.263	4.51	6.407	5.936
CRD_FL_c48122_g1_i1	16.659	43.739	2.883	27.824	0.95
CRD_ML_c87696_g3_i5	0	7.943	0.083	1.183	2.251
CRD_ML_c88679_g14_i1	1.184	44.344	2.096	1.624	0.117
CRD_ML_c84950_g1_i1	0	0.945	0	0.421	0
CRD_ML_c86052_g9_i2	0	1.247	0	0	0
CRD_FR_c29346_g2_i1	69.693	118.423	23.089	25.117	69.573
CRD_ML_c88189_g4_i2	2.601	6.145	0.621	0	0.561
CRD_FR_c27760_g1_i1	1.113	10.538	0.552	1.574	5.749
CRD_ML_c87792_g1_i8	1.073	3.32	0	0	0.499
CRD_FL_c50635_g3_i1	0	27.771	0	24.224	12.075
CRD_ML_c88420_g2_i1	1.437	38.878	3.765	1.053	0.327
CRD_ML_c87786_g4_i1	1.265	11.758	0.234	2.015	0.125
CRD_LB_c41679_g1_i2	42.528	63.531	8.276	17.186	0.982
CRD_ML_c89984_g4_i7	1.245	3.008	0.331	0	0.109
CRD_ML_c78529_g1_i1	1.194	5.475	0.055	0.04	1.091
CRD_ML_c82636_g2_i1	0.385	2.1	0	0.582	0.584
CRD_ML_c88289_g1_i3	1.67	2.43	0.483	0.842	0.086
CRD_FL_c51162_g2_i1	0	3.87	0.152	0.622	0
CRD_ML_c59334_g2_i1	0	3.109	0	0	0.218
CRD_ML_c24642_g1_i1	0	3.834	0	0	0
CRD_ML_c90098_g7_i5	0	35.741	0	16.895	16.312
CRD_FR_c28307_g1_i1	1.599	3.953	0	0	2.057
CRD_FR_c28373_g1_i1	1.083	2.394	0	0.14	1.021
CRD_ML_c80924_g1_i3	0	1.073	0	1.023	0.164
CRD_FL_c51642_g2_i2	1.215	10.621	1.228	8.312	1.285
CRD_ML_c86846_g1_i6	0.547	1.55	0.166	1.113	0.086
CRD_ML_c11696_g1_i1	0	2.999	0	0	0
CRD_ML_c82248_g3_i2	3.917	11.73	0	0.251	1.137
CRD_FR_c25722_g1_i3	2.581	7.695	0.331	0.11	7.323
CRD_ML_c88016_g1_i1	2.915	13.28	2.207	0.401	5.212
CRD_LB_c45812_g2_i1	4.565	4.824	2.814	0.932	0.156
CRD_ML_c83630_g2_i3	0.769	2.953	0.441	0.882	0.039
CRD_ML_c87223_g15_i1	1.427	3.063	1.586	0.892	0.312
CRD_ML_c73595_g1_i1	0	3.604	0.8	1.504	0.46
CRD_FR_c31496_g1_i1	1.204	7.181	3.407	0	0
CRD_ML_c80741_g2_i2	0.213	3.137	0.041	1.293	0
CRD_FL_c39543_g1_i2	0.496	4.421	0.152	1.905	2.244
CRD_ML_c87386_g1_i1	192.419	603.458	66.397	8.142	38.834
CRD_FL_c51060_g3_i5	1.184	3.769	0.179	2.547	0.95
CRD_ML_c77768_g3_i1	0.688	5.402	0	0	0
CRD_FL_c51754_g6_i1	0	2.21	0	1.564	1.161
CRD_ML_c88628_g3_i1	0.81	6.915	0	0	0
CRD_ML_c83326_g1_i1	1.346	59.835	0.29	0.05	5.78
CRD_ML_c84297_g4_i4	0.972	2.366	0	0	1.854
CRD_ML_c88757_g1_i1	0.425	6.677	0.29	0.802	1.815
CRD_ML_c70774_g1_i1	13.38	91.871	0.138	0	0.023
CRD_ML_c86013_g1_i1	0	30.954	0	7.751	1.916
CRD_FL_c49642_g2_i1	29.422	43.216	14.33	21.176	6.24
CRD_ML_c78377_g1_i3	14.756	104.996	0	0	0.841
CRD_ML_c89468_g1_i7	2.965	357.148	1.172	0.401	0.132
CRD_ML_c82829_g1_i1	4.99	27.771	1.021	0.05	27.125
CRD_ML_c78070_g1_i1	0	4.604	0	0	0
CRD_FL_c1442_g1_i1	17.256	27.845	5.448	18.449	2.166
CRD_ML_c89132_g3_i13	1.083	16.454	0.51	8.543	3.069
CRD_ML_c87210_g2_i5	0.455	1.376	0.028	0	0.195
CRD_ML_c88420_g2_i2	17.013	94.843	18.054	10.438	9.769
CRD_LB_c48808_g18_i1	1.083	1.733	0.11	0	0.07
CRD_ML_c94390_g1_i1	0	4.998	0	0	0.795
CRD_ML_c88061_g1_i1	0.223	5.439	0	0.04	0
CRD_ML_c89805_g2_i5	0	2.054	0	1.263	0.203
CRD_ML_c84287_g1_i2	2.49	17.022	3.2	2.326	0.428
CRD_ML_c89367_g2_i1	0.152	11.492	0	1.243	1.387
CRD_ML_c90037_g4_i2	0	2.715	0	0.06	0.086
CRD_FR_c30910_g1_i1	16.892	154.54	21.02	10.347	44.738
CRD_FR_c16315_g1_i1	3.563	14.179	0.441	0.892	3.903
CRD_ML_c82573_g3_i1	1.306	7.035	0.469	0	0
CRD_FL_c50933_g1_i1	0	13.179	0	4.321	0.545
CRD_ML_c79706_g1_i1	0.283	8.713	0	0	0
CRD_ML_c81537_g4_i1	0	9.823	0	0.241	0
CRD_ML_c84657_g1_i2	10.607	29.459	0.621	0.461	6.637
CRD_ML_c72328_g1_i1	0	12.455	0	0	0
CRD_ML_c87642_g8_i1	0.87	3.173	0	0.11	0.366
CRD_FR_c25268_g1_i4	0.142	2.1	0	0	1.613
CRD_ML_c89196_g8_i1	0.253	2.632	0.083	0.742	0.413
CRD_ML_c88591_g8_i1	0	2.522	0	0	0
CRD_ML_c64580_g1_i3	0.101	2.88	0	1.223	0.647
CRD_ML_c89477_g8_i1	0.132	2.687	0.083	0	0.257
CRD_ML_c89769_g1_i1	0	13.647	0	0	0
CRD_ML_c88537_g3_i1	0.951	2.495	2.028	1.103	0
CRD_ML_c51513_g1_i1	11.497	115.314	0.579	0	2.228
CRD_ML_c11703_g1_i1	0.334	55.864	0.855	0.461	3.95
CRD_ML_c11517_g1_i1	11.366	64.742	4.896	1.183	53.954
CRD_ML_c91792_g1_i1	71.514	186.457	24.385	11.129	60.903
CRD_ML_c79813_g1_i2	0	3.65	2.483	0	1.27
CRD_ML_c90185_g4_i2	0	5.989	0	0.16	0
CRD_FR_c26260_g1_i1	8.157	43.583	3.848	1.604	11.693
CRD_LB_c35260_g2_i1	2.621	8.071	0	1.684	1.332
CRD_ML_c89142_g1_i13	0	14.638	0	0	0
CRD_ML_c825_g1_i1	0	3.412	0	0	0
CRD_ML_c88768_g3_i4	0.698	3.228	0.69	0.622	0.288
CRD_ML_c86796_g1_i1	0	4.256	0	0	0
CRD_LB_c36132_g1_i1	5.647	7.658	2.207	0.271	2.625
CRD_FL_c49972_g1_i5	27.063	146.075	18.565	11.14	43.375
CRD_ML_c76343_g1_i1	0	7.658	0	0.281	0.421
CRD_ML_c87322_g3_i1	2.55	3.577	0	0.17	0.203
CRD_ML_c77142_g3_i1	0	2.275	0.166	0	0.802
CRD_ML_c84062_g1_i2	4.069	9.254	0	0	0
CRD_ML_c89492_g7_i4	0	1.302	0	0	0.218
CRD_ML_c70631_g1_i2	4.251	37.42	2.855	1.474	12.371
CRD_ML_c78883_g2_i1	3.36	7.732	0	0	0
CRD_FR_c508_g1_i1	136.045	422.633	61.666	44.187	171.569
CRD_ML_c86295_g1_i2	1.306	1.798	0	0.14	0.717
CRD_FR_c28887_g2_i1	12.348	12.858	4.427	0	1.005
CRD_ML_c88343_g8_i1	0	19.774	0	0	0
CRD_ML_c80885_g3_i1	0.374	3.513	0	1.674	0.647
CRD_ML_c87984_g2_i4	3.613	16.362	0	6.507	0.428
CRD_FR_c30731_g2_i2	0.405	4.228	0.841	0.17	1.472
CRD_FL_c45388_g1_i1	4.352	10.089	0.952	4.763	3.482
CRD_ML_c88256_g2_i2	0.152	1.88	0	0	0.195
CRD_ML_c89727_g6_i1	0.101	2.357	0	0	0.125
CRD_ML_c51746_g1_i1	0	2.009	0	0	0
CRD_FR_c34068_g1_i2	0	13.675	0	3.91	2.579
CRD_ML_c88609_g20_i2	9.372	179.588	6.096	1.684	1.231
CRD_FR_c16463_g1_i1	9.17	48.912	7.82	5.986	10.68
CRD_ML_c7186_g1_i1	0	2.357	0	1.735	0.779
CRD_ML_c81262_g1_i1	0	1.807	0	0	0.834
CRD_ML_c79388_g1_i1	33.085	304.705	3.558	0.331	26.237
CRD_FB_c33650_g1_i1	160.882	807.121	91.251	30.09	204.466
CRD_ML_c89847_g1_i4	0.516	7.016	0.207	0.201	0.132
CRD_ML_c90103_g4_i1	0.779	1.312	0	1.143	1.028
CRD_ML_c90098_g7_i6	0.132	0.963	0	0.201	0.639
CRD_ML_c89293_g5_i2	0.627	2.706	0.11	1.053	0.74
CRD_LB_c42942_g2_i2	6.234	18.985	13.586	6.287	5.476
CRD_ML_c25175_g1_i1	0.314	4.632	0	0	0
CRD_ML_c68747_g1_i1	1.022	41.501	0	0.361	0
CRD_ML_c89830_g8_i1	0	1.284	0	0.501	0.358
CRD_ML_c89130_g9_i5	0.729	16.545	0.359	0	0.257
CRD_ML_c85255_g1_i1	0	10.841	0	0	0
CRD_ML_c85365_g3_i3	1.215	5.393	2.096	1.925	0.686
CRD_ML_c80661_g1_i4	0	4.338	0	0	0
CRD_FL_c48852_g2_i4	0.627	6.906	0.51	0.652	1.239
CRD_LB_c41848_g4_i1	6.123	18.416	0.166	0	3.28
CRD_ML_c88662_g1_i1	0.678	8.988	0.055	0	0
CRD_ML_c89069_g1_i4	0.152	3.256	0	0	0
CRD_ML_c88698_g1_i1	3.087	13.189	0.124	0.912	2.812
CRD_FL_c47850_g8_i1	0.445	3.238	0.317	1.715	0
CRD_ML_c88575_g8_i2	5.658	6.062	1.048	0.722	1.231
CRD_ML_c83721_g2_i2	0.253	2.403	0.676	0.572	0.467
CRD_FL_c49111_g1_i3	18.268	27.955	9.572	7.741	2.244
CRD_ML_c83512_g1_i1	0.283	3.641	0	0	0
CRD_ML_c87632_g8_i3	0	2.091	0	0	0.203
CRD_ML_c88896_g5_i1	0.587	4.604	0.662	0.622	0.911
CRD_ML_c90080_g2_i3	0	2.155	0	1.223	0.569
CRD_ML_c89203_g3_i2	2.247	6.182	0.097	1.183	1.62
CRD_ML_c85260_g1_i1	21.588	22.388	2.965	1.354	7.806
CRD_ML_c87864_g1_i1	14.797	61.064	34.274	9.575	23.23
CRD_ML_c65663_g1_i2	0	2.458	0	0	0
CRD_ML_c89349_g2_i1	0	34.567	0	0	0
CRD_ML_c88087_g6_i1	0	7.777	0.717	0.491	0
CRD_ML_c89498_g8_i1	1.387	15.94	8.386	6.608	0.943
CRD_ML_c90305_g4_i5	0.557	5.283	0	1.955	0.444
CRD_ML_c87429_g1_i3	0.121	1.412	0.152	0.441	0
CRD_ML_c48990_g1_i1	0.354	2.733	0	0.431	0
CRD_FR_c29911_g3_i1	0	11.492	3.903	3.259	6.816
CRD_FR_c25159_g2_i1	0	14.445	5.186	0	9.278
CRD_ML_c80941_g1_i1	0.385	4.687	0.883	0	0
CRD_FR_c27909_g1_i1	28.946	35.98	13.199	2.005	9.87
CRD_FL_c50143_g1_i5	2.095	4.467	2.565	4.241	0.397
CRD_ML_c88017_g4_i1	1.629	11.749	0.166	0.12	10.267
CRD_ML_c89407_g4_i7	0.334	3.696	0	0.481	0.974
CRD_ML_c84399_g2_i1	2.55	10.932	0.138	0	2.212
CRD_ML_c87071_g12_i1	2.237	3.036	0	0	0.724
CRD_ML_c84973_g4_i2	0	2.577	0.11	0.712	0.117
CRD_ML_c89785_g4_i4	21.183	30.266	13.048	1.003	0.405
CRD_ML_c82787_g1_i3	0	4.934	0	0	0
CRD_FR_c28526_g1_i2	7.328	101.116	3.434	5.655	14.536
CRD_ML_c89596_g5_i3	6.488	16.013	2.345	2.657	0.709
CRD_FL_c51862_g3_i1	0.152	3.219	0	1.414	0.093
CRD_ML_c77948_g1_i2	0.233	6.429	0	0	0
CRD_FR_c24510_g1_i3	0	5.008	3.889	0.541	4.69
CRD_LB_c4538_g1_i1	21.386	45.821	2.359	1.324	7.245
CRD_ML_c87382_g6_i1	2.409	5.457	0.317	0.05	0
CRD_ML_c88810_g2_i1	0	6.062	0	0	0
CRD_ML_c63352_g1_i1	0.101	3.76	1.338	1.283	0.031
CRD_ML_c84814_g5_i1	0	2.394	0.952	0.431	0
CRD_FL_c49521_g1_i1	7.763	93.898	9.379	15.321	11.934
CRD_FR_c29047_g4_i3	2.146	2.238	0	1.384	0.95
CRD_FB_c36203_g4_i2	0	28.698	2.745	2.697	0
CRD_LB_c52831_g1_i1	29.047	29.789	7.324	11.611	0
CRD_FR_c34221_g2_i1	7.874	23.057	1.6	0.371	9.629
CRD_ML_c75041_g1_i1	0	2.687	0	0	0
CRD_ML_c86478_g1_i2	13.269	58.468	9.048	6.477	7.603
CRD_ML_c84642_g4_i2	0	3.293	0	0.551	0.086
CRD_FR_c30702_g3_i1	2.105	18.013	0.303	0.431	4.027
CRD_ML_c88408_g4_i1	0.101	2.577	0.166	0.04	0.312
CRD_FL_c52894_g5_i1	1.468	5.961	1.6	5.304	0.608
CRD_ML_c89983_g2_i1	14.483	19.856	0	0.762	0.771
CRD_FR_c20908_g1_i1	5.212	85.68	9.434	8.021	10.665
CRD_FB_c20640_g1_i1	27.802	124.127	25.489	27.804	20.2
CRD_ML_c89468_g1_i5	0	7.145	0	0	0.055
CRD_ML_c87180_g3_i2	0.071	2.128	0.179	0.391	0
CRD_ML_c85903_g2_i1	0	3.522	0	0	0
CRD_ML_c78292_g1_i2	3.532	8.163	0	0.241	0.086
CRD_LB_c49617_g13_i1	26.284	82.424	6.579	4.392	1.013
CRD_ML_c71030_g1_i1	2.47	64.1	0	0	0
CRD_ML_c89741_g3_i3	7.257	25.864	0.524	0	7.899
CRD_ML_c85041_g1_i1	0.982	5.961	0	0.13	0.39
CRD_ML_c83019_g1_i1	0	4.916	1.007	1.855	0
CRD_ML_c71125_g1_i1	0.486	5.714	0	0.191	0.771
CRD_ML_c85929_g2_i3	1.832	3.549	0	0	0
CRD_ML_c86349_g7_i8	0	6.044	0.634	0.582	0.405
CRD_LB_c39854_g1_i1	2.53	34.879	11.586	2.587	16.92
CRD_ML_c88474_g1_i6	0.101	2.256	0.303	0.271	0.241
CRD_ML_c87709_g3_i3	0	3.091	0	0	0
CRD_ML_c50550_g1_i1	4.494	36.044	7.917	15.501	11.981
CRD_ML_c89113_g12_i4	1.002	9.126	1.517	0.622	5.656
CRD_ML_c86652_g1_i8	0	3.137	0	0	0.148
CRD_FR_c31062_g1_i2	0.577	9.181	0.11	0	2.617
CRD_ML_c76114_g1_i4	0.415	4.072	0	0	0
CRD_FR_c34654_g4_i3	27.458	93.971	23.42	25.337	10.688
CRD_ML_c24555_g1_i1	16.244	54.195	7.876	3.279	0.241
CRD_ML_c89737_g1_i1	1.042	4.237	0	0.561	0.062
CRD_ML_c88612_g1_i1	0	4.32	0	0	0
CRD_ML_c84348_g1_i5	7.064	10.272	1.696	0.551	2.314
CRD_ML_c87441_g1_i1	0	8.117	0.234	0.09	0.125
CRD_FL_c50583_g8_i1	0.83	3.293	1.269	2.707	0.07
CRD_ML_c85650_g1_i1	0	3.027	0	0.241	0
CRD_FL_c49108_g5_i1	4.251	13.079	1.972	4.632	0.397
CRD_ML_c84047_g2_i1	5.384	19.902	0.938	0.802	0.693
CRD_ML_c48789_g1_i1	0.638	4.705	0	0	0
CRD_ML_c86616_g1_i1	0.769	21.911	3.283	3.469	0.53
CRD_ML_c13541_g1_i1	0.223	1.688	0.345	1.684	0.093
CRD_ML_c87885_g3_i1	21.831	507.469	3.283	0.191	3.069
CRD_ML_c86524_g2_i2	0.142	16.252	6.358	0	0.226
CRD_ML_c82679_g1_i2	0.577	17.417	0.166	0.551	1.667
CRD_ML_c88610_g2_i2	0	2.403	0.317	0	0.249
CRD_ML_c88652_g2_i1	0	5.219	0	0.722	0
CRD_ML_c89793_g5_i1	1.012	3.999	1.186	2.196	0.506
CRD_ML_c89566_g3_i1	3.795	39.584	5.462	37.128	30.709
CRD_ML_c83804_g1_i1	0	4.87	0	0	0
CRD_ML_c95732_g1_i1	0	1.513	0.855	1.243	0
CRD_ML_c86491_g1_i2	0.051	1.211	0.097	0.201	0.171
CRD_ML_c84548_g1_i1	133.616	364.1	128.684	27.493	252.134
CRD_ML_c86769_g3_i1	0	1.669	0	0	0
CRD_LB_c38363_g2_i1	36.81	349.948	5.2	0	4.76
CRD_ML_c89574_g6_i8	0.081	13.445	0.593	0.341	1.059
CRD_FB_c32677_g2_i1	1.235	25.57	3.034	9.335	1.215
CRD_ML_c76162_g1_i1	0.233	2.843	0	0.391	0.148
CRD_ML_c88897_g6_i1	0.759	1.156	0.317	0.812	0
CRD_ML_c83815_g2_i2	0	3.825	0.483	1.233	0.14
CRD_FR_c30636_g1_i1	5.617	9.951	2.662	0.712	7.564
CRD_ML_c89691_g6_i1	1.943	11.987	0.897	0.16	1.426
CRD_ML_c90304_g2_i2	1.731	4.191	1.972	2.777	0.405
CRD_ML_c87732_g2_i1	0	4.164	0	0	0
CRD_ML_c89989_g12_i4	0.395	6.814	1.448	3.579	0.615
CRD_FR_c25323_g1_i1	1.963	7.044	5.779	0.953	3.116
CRD_FL_c51028_g2_i2	0.132	4.054	0.221	2.025	0.483
CRD_FR_c31826_g5_i3	39.542	95.457	31.488	8.523	32.344
CRD_FL_c16041_g1_i1	3.036	38.52	2.607	5.695	0.405
CRD_FR_c31657_g1_i4	0	2.898	0	0.892	1.184
CRD_ML_c67253_g2_i1	0	3.953	0	0	0
CRD_ML_c75487_g1_i1	1.295	97.576	3.103	0.882	0.304
CRD_ML_c79095_g1_i2	0	2.238	0	0	0.218
CRD_ML_c86966_g1_i1	16.477	76.885	4.634	21.086	29.041
CRD_ML_c82864_g1_i1	0	2.715	0	0.08	0.062
CRD_ML_c70890_g2_i1	0	2.834	0	0	0.055
CRD_FB_c40033_g7_i6	7.54	10.914	7.503	7.57	1.239
CRD_LB_c53614_g1_i1	5.01	7.099	0.441	0.692	2.828
CRD_ML_c89180_g2_i1	20.697	181.651	46.674	78.077	35.453
CRD_ML_c84176_g2_i2	0	3.696	0	0	0
CRD_ML_c89132_g5_i2	5.03	11.877	0.193	0	0.055
CRD_ML_c90141_g3_i6	0.466	15.472	0.441	1.133	0.802
CRD_ML_c89979_g2_i1	0	2.953	0.841	0	1.613
CRD_ML_c89367_g1_i8	1.913	7.667	0.814	0.792	2.423
CRD_LB_c49679_g1_i3	2.996	11.088	0.772	1.845	0.514
CRD_FR_c38371_g1_i1	3.563	13.115	0.717	0.311	3.007
CRD_ML_c28584_g1_i1	0	3.577	0	0	0
CRD_FR_c27807_g1_i1	1.569	17.958	3.131	7.55	7.042
CRD_ML_c89739_g5_i4	0	7.218	1.448	3.259	2.493
CRD_ML_c89625_g2_i3	0	3.99	0	0.18	0
CRD_FR_c33803_g3_i6	0	2.641	0.786	1.765	0.818
CRD_ML_c86166_g2_i1	0.111	4.861	0	0	0
CRD_FR_c16020_g1_i1	387.773	2109.89	107.651	75.761	350.227
CRD_ML_c89142_g1_i7	0.152	2.155	0	0	0
CRD_ML_c88542_g5_i7	0	1.559	0.179	0.341	0.101
CRD_ML_c89885_g4_i5	0.132	4.347	0.345	0.461	0
CRD_ML_c69890_g2_i1	0.354	3.228	0.138	0	0.358
CRD_ML_c89252_g8_i1	0	5.879	0	0	3.038
CRD_ML_c89572_g5_i1	5.202	6.466	0.221	4.372	0.452
CRD_ML_c85816_g1_i4	27.752	44.84	9.393	6.267	2.571
CRD_ML_c89834_g10_i2	1.417	6.108	0.428	0.692	1.433
CRD_ML_c90276_g7_i4	0.121	5.384	0	0.06	0.062
CRD_ML_c84757_g2_i3	3.967	17.618	0	4.492	16.725
CRD_ML_c80158_g1_i1	63.246	139.829	14.22	2.186	106.452
CRD_ML_c89391_g1_i4	0.769	1.935	0	0.652	1.285
CRD_FB_c40179_g2_i1	8.279	39.658	5.558	6.387	1.831
CRD_FL_c52849_g3_i3	2.601	4.118	0	0.541	2.306
CRD_ML_c76739_g1_i1	0.729	7.814	0	0.381	0
CRD_ML_c86951_g1_i3	3.471	24.387	2.331	1.273	3.178
CRD_LB_c46572_g1_i3	4.079	15.867	1.214	4.692	0.732
CRD_ML_c62477_g1_i1	0.071	2.926	0	0.281	0
CRD_ML_c82934_g1_i1	0.466	6.182	0.538	0.12	0
CRD_ML_c83735_g1_i1	0	19.022	0	0	0
CRD_ML_c89999_g1_i2	4.18	40.951	4.455	2.226	2.236
CRD_FR_c32916_g2_i1	5.313	17.839	9.779	1.835	6.91
CRD_FR_c31188_g1_i1	2.004	32.669	2.993	2.346	2.664
CRD_ML_c69872_g2_i1	0.395	6.154	0	0	0
CRD_FL_c28148_g1_i1	0	7.677	0.841	1.995	1.098
CRD_FR_c34296_g8_i2	5.607	21.828	2.993	2.256	7.494
CRD_FL_c40515_g1_i1	115.51	168.398	53.377	71.87	4.853
CRD_ML_c90119_g3_i1	0	8.034	0	0.18	0
CRD_ML_c89411_g10_i2	6.781	8.144	0.828	1.313	1.566
CRD_FR_c33667_g2_i4	0.627	8.181	1.531	0.812	5.593
CRD_ML_c85444_g2_i1	0	7.135	0	0	0
CRD_FR_c29537_g1_i1	1.963	32.22	5.476	8.493	3.373
CRD_ML_c89005_g5_i1	2.864	7.438	0	1.334	1.176
CRD_FB_c39784_g1_i1	19.554	208.551	162.959	108.006	28.41
CRD_FR_c31334_g1_i2	2.024	16.362	1.034	2.687	6.45
CRD_ML_c88834_g1_i3	0.101	3.614	0	0	0
CRD_ML_c76943_g1_i2	0.01	1.174	0.359	0.381	0.226
CRD_ML_c81592_g2_i1	9.757	50.141	4.041	12.072	3.957
CRD_ML_c83783_g2_i1	2.996	4.265	0	0.07	0.81
CRD_ML_c86055_g2_i3	0.314	36.356	2.731	6.126	0.055
CRD_FR_c30379_g1_i1	87.172	914.556	118.933	45.36	124.548
CRD_ML_c82946_g2_i1	3.178	37.062	0	0	0.117
CRD_FL_c41511_g2_i1	0.051	2.843	0.234	1.544	0.148
CRD_FL_c40590_g3_i1	1.032	7.915	3.007	1.835	5.749
CRD_ML_c89760_g5_i3	0.152	3.054	0.166	1.163	1.028
CRD_FL_c51010_g1_i1	0.607	2.99	0.979	2.396	0
CRD_ML_c87347_g2_i1	1.488	2.357	0	0.622	0.117
CRD_ML_c88769_g1_i2	0.132	1.752	0.648	0	0
CRD_ML_c84143_g1_i2	0.587	8.007	0.497	1.263	0.958
CRD_LB_c48603_g2_i4	1.498	2.751	0	0.191	0
CRD_ML_c85171_g1_i3	1.032	7.851	0.359	0.361	0.351
CRD_ML_c90185_g1_i3	0.385	11.428	0	0.852	0
CRD_LB_c48313_g1_i5	2.368	30.147	5.503	0	5.258
CRD_ML_c89917_g5_i1	0.202	8.695	0	0	0
CRD_ML_c86937_g2_i1	1.518	7.952	2.221	3.419	0.319
CRD_ML_c82170_g2_i2	0	1.633	0	0	0
CRD_ML_c89498_g6_i3	1.103	18.086	6.441	5.374	6.31
CRD_ML_c81309_g2_i1	1.64	17.353	1.572	0	1.223
CRD_ML_c87354_g2_i2	0.516	3.43	0.552	0	0.234
CRD_ML_c50777_g1_i2	0.213	7.456	0	0	0
CRD_ML_c84991_g1_i1	3.259	14.179	7.007	6.186	2.571
CRD_ML_c86679_g1_i2	0.385	6.356	0	0	0.818
CRD_FR_c33124_g2_i1	0.729	8.704	0.124	0.17	4.806
CRD_ML_c90123_g1_i4	1.984	15.913	0.676	8.051	4.736
CRD_FR_c33043_g2_i1	5.415	6.154	1.241	0.301	2.579
CRD_FR_c21408_g1_i1	13.643	127.475	3.034	0.732	28.325
CRD_ML_c89607_g6_i1	0	4.54	2.8	1.384	0
CRD_ML_c89796_g4_i3	1.447	3.393	0.317	0.932	0.436
CRD_FR_c29471_g1_i2	8.319	53.021	22.896	11.25	35.834
CRD_LB_c1316_g1_i1	15.434	16.334	0	0	0
CRD_FL_c28645_g1_i2	1.761	10.74	2.345	3.419	0.234
CRD_ML_c85468_g2_i6	0.283	5.127	0	0.13	0.218
CRD_FR_c29305_g1_i1	16.882	32.33	15.006	0.341	7.042
CRD_ML_c89507_g7_i1	0.941	4.21	0.469	1.494	0.304
CRD_ML_c88522_g5_i5	0.526	1.541	0.193	0	0
CRD_ML_c87110_g3_i1	0.071	3.201	0.041	0.09	0.171
CRD_ML_c85968_g2_i3	0	2.302	0	0.08	0
CRD_ML_c83591_g2_i3	0.779	6.888	0.303	0.421	0.841
CRD_ML_c81670_g1_i1	0	3.109	0	0	0
CRD_ML_c89550_g1_i5	0	88.056	2.427	0.561	0
CRD_FL_c52980_g6_i1	10.9	47.151	19.751	9.415	5.78
CRD_ML_c88249_g4_i1	0.729	10.336	1.379	2.597	0.203
CRD_ML_c78838_g1_i1	0.111	7.548	0	0	0
CRD_ML_c73479_g1_i1	4.231	33.806	6.345	12.353	4.121
CRD_ML_c84079_g2_i1	2.186	61.77	5.6	17.707	2.516
CRD_ML_c89888_g6_i1	1.113	4.898	0.455	0.211	0.249
CRD_ML_c88138_g1_i1	1.66	93.247	8.731	0.15	0.771
CRD_FR_c33357_g1_i4	3.158	3.843	0	0.311	2.734
CRD_ML_c84376_g2_i3	0.82	8.007	1.352	1.344	0.647
CRD_ML_c81175_g1_i1	1.488	6.915	0	0	1.909
CRD_ML_c89522_g12_i1	8.37	15.903	8.648	4.161	1.013
CRD_ML_c84926_g4_i1	0	3.008	0	0	0
CRD_ML_c80531_g2_i2	0.627	5.09	0.097	0.371	3.108
CRD_ML_c83041_g2_i1	1.7	4.733	0	0.11	3.038
CRD_ML_c88145_g2_i1	1.083	11.364	0	0	0
CRD_ML_c89682_g2_i3	0	1.88	0	0	0.654
CRD_ML_c88609_g3_i1	123.597	1171.25	50.908	25.808	400.465
CRD_ML_c88650_g5_i2	0	9.676	0	1.183	0.413
CRD_ML_c79993_g1_i1	0.233	4.485	0	0	0
CRD_FR_c34709_g2_i1	5.121	31.348	2.786	0.441	10.859
CRD_FL_c50915_g2_i2	0.961	13.4	1.228	5.234	8.811
CRD_ML_c86025_g1_i1	0	5.09	0	0	0
CRD_ML_c88609_g19_i1	1.154	25.552	2.221	0.862	1.363
CRD_ML_c69922_g1_i1	0.162	3.412	1.131	0.13	0
CRD_ML_c88705_g7_i6	5.303	15.298	1.048	1.303	0.81
CRD_ML_c88698_g7_i3	0	7.025	0	3.178	0.795
CRD_ML_c85813_g1_i2	0.192	1.174	0.276	0.441	0.078
CRD_ML_c83682_g1_i2	0.182	3.054	0	0	0
CRD_ML_c89135_g15_i1	1.569	4.338	0	0	0
CRD_FL_c50454_g6_i2	0.354	3.091	0.414	1.855	0
CRD_ML_c88841_g1_i1	0.091	15.564	0.524	0	0
CRD_FL_c49387_g1_i1	5.334	14.528	4.841	6.848	1.807
CRD_ML_c89085_g3_i2	0	12.547	0	0.802	0
CRD_ML_c77687_g1_i1	0	10.272	0	0	0
CRD_ML_c85903_g1_i1	0	6.044	0	0	0
CRD_ML_c86652_g1_i7	0.374	1.788	0	0.431	0.086
CRD_FB_c39891_g1_i1	0	8.961	2.234	0	0.304
CRD_ML_c72655_g4_i1	7.631	107.188	1.365	0	0.226
CRD_ML_c81765_g2_i1	0.496	4.292	0	0.07	0.499
CRD_ML_c89148_g1_i1	5.718	29.798	2.152	5.224	1.379
CRD_FR_c9770_g1_i2	0.425	3.109	0	1.033	1.246
CRD_ML_c86110_g1_i2	0	44.335	0	0	0
CRD_ML_c89257_g16_i2	1.913	13.033	0.634	0	0.358
CRD_FR_c33676_g11_i2	16.042	75.197	5.958	9.876	38.623
CRD_ML_c85238_g1_i2	9.949	28.863	8.179	7.5	2.555
CRD_ML_c87100_g8_i1	0	2.898	0	0.191	0
CRD_ML_c87729_g2_i1	0	3.283	0	0.241	0
CRD_ML_c89261_g3_i1	3.198	4.017	1.159	0.271	2.384
CRD_FR_c3654_g1_i1	0.81	5.338	0	0	4.012
CRD_ML_c81682_g2_i1	0	9.777	0.097	0	0.156
CRD_ML_c88853_g4_i2	1.134	3.724	0.234	0.491	0.826
CRD_ML_c50349_g1_i1	3.492	1027.18	0.979	0.993	0.662
CRD_ML_c70823_g2_i1	0	14.161	0	0	3.615
CRD_FL_c52183_g1_i4	0.445	4.136	0.207	2.958	0.678
CRD_ML_c84833_g1_i1	0.658	3.953	0.414	1.775	0.086
CRD_LB_c37676_g1_i2	32.023	48.242	1.462	26.58	1.761
CRD_FR_c34243_g1_i4	2.753	7.346	0	0.211	1.394
CRD_FL_c38215_g1_i1	0.749	6.548	0	1.053	0.093
CRD_FR_c33857_g9_i1	0	13.638	2.221	9.214	3.817
CRD_ML_c88037_g3_i7	0	2.082	0.359	0.561	0.312
CRD_FB_c37788_g1_i1	0.85	17.93	11.006	16.714	2.454
CRD_ML_c87805_g3_i1	2.419	2.761	0.538	0.191	0.639
CRD_ML_c17708_g1_i1	0	4.008	0	0	0
CRD_ML_c97074_g1_i1	25.748	82.204	23.833	23.974	11.599
CRD_ML_c81686_g3_i4	0	4.586	0	1.133	2.267
CRD_ML_c50842_g1_i1	0	8.328	0	0	0
CRD_LB_c39897_g2_i1	0	125.301	0	0	0
CRD_FB_c31991_g1_i1	0	1.706	1.034	0.531	0.865
CRD_ML_c87313_g1_i11	1.032	12.024	0.607	0.642	0.499
CRD_FB_c33717_g1_i2	5.04	6.264	5.696	6.016	0
CRD_ML_c88993_g5_i4	0.061	3.476	0.372	0.14	0.615
CRD_LB_c49312_g4_i1	91.483	292.003	77.473	35.043	74.995
CRD_ML_c88460_g5_i2	0	2.559	0	0	0
CRD_LB_c44550_g1_i1	9.939	20.104	1.338	3.72	9.325
CRD_ML_c90092_g8_i1	1.022	4.65	0.083	0.852	2.282
CRD_LB_c48125_g9_i2	2.51	13.28	9.144	3.379	1.628
CRD_FL_c51006_g1_i4	0	22.158	0.276	1.404	0.07
CRD_ML_c81923_g1_i1	0	12.262	0	0	0
CRD_ML_c82703_g1_i2	8.238	22.03	2.621	2.457	3.42
CRD_ML_c75250_g1_i1	1.306	18.948	0.772	0.672	6.995
CRD_FR_c33750_g3_i4	2.611	11.932	1.89	5.374	3.95
CRD_FB_c37350_g1_i1	16.123	289.976	45.115	132.351	26.128
CRD_LB_c47158_g2_i1	17.469	25.075	2.841	0.221	0.647
CRD_ML_c54386_g1_i1	0	2.99	0	0	0
CRD_ML_c86398_g1_i2	3.492	5.09	0.221	0	0
CRD_ML_c85980_g2_i1	0.051	3.293	0	0	0.031
CRD_ML_c60413_g1_i1	5.091	117.34	8.386	8.703	6.006
CRD_ML_c82280_g1_i2	0	3.925	0.359	0.13	0.101
CRD_FL_c48907_g3_i3	0	4.613	0.359	1.043	0
CRD_FR_c34723_g1_i6	0.83	3.219	0	0.632	1.098
CRD_FL_c52325_g1_i2	10.597	68.025	16.868	16.183	21.688
CRD_ML_c79138_g1_i1	28.035	139.251	4.207	2.246	10.221
CRD_FR_c19383_g2_i1	2.439	34.925	0	0.341	1.768
CRD_LB_c49250_g1_i2	11.356	30.991	8.358	3.068	16.001
CRD_ML_c89752_g8_i1	0.051	2.641	0.441	0.221	0.795
CRD_FR_c29479_g2_i3	0.192	3.614	0	0.491	1.527
CRD_FR_c31272_g1_i2	1.559	13.372	0.938	2.246	3.521
CRD_ML_c89471_g3_i1	0	14.023	0	0	0
CRD_FR_c37982_g1_i1	4.646	17.508	0.083	0.11	9.948
CRD_ML_c84584_g1_i1	0.263	4.393	0	0	0
CRD_ML_c85288_g1_i2	98.112	506.259	47.184	110.102	136.412
CRD_ML_c88391_g6_i2	5.101	6.778	0.717	0.612	4.9
CRD_LB_c50150_g2_i1	6.892	14.39	3.241	1.163	7.946
CRD_ML_c82108_g1_i4	0.03	2.164	0	0.371	1.192
CRD_ML_c90029_g7_i1	0.101	1.458	0.262	0.722	0.078
CRD_ML_c89622_g6_i4	0	7.475	0.4	5.224	6.995
CRD_FR_c31970_g1_i1	7.955	18.737	3.6	2.567	14.061
CRD_FL_c52733_g2_i4	0.486	5.622	0	1.444	0
CRD_ML_c89603_g1_i4	0	3.659	0	0.18	0
CRD_ML_c89540_g2_i1	0	13.134	0	0.301	0
CRD_ML_c88833_g3_i1	0.354	6.649	0.221	0.983	0.265
CRD_ML_c83089_g1_i1	62.709	401.19	20.358	27.282	56.431
CRD_ML_c89876_g2_i1	0	4.916	0.11	1.494	2.298
CRD_ML_c97112_g1_i1	3.603	44.418	0	0	0
CRD_FL_c2237_g1_i1	1.215	15.252	3.49	2.547	3.996
CRD_FL_c49275_g1_i3	11.427	145.79	6.869	24.154	8.772
CRD_ML_c89800_g6_i1	8.724	143.929	13.903	4.412	20.706
CRD_FR_c33070_g1_i1	0	1.706	0	0	0.623
CRD_ML_c85543_g1_i1	0	4.641	0	0	0
CRD_ML_c89856_g5_i9	0.516	2.797	0.097	0.662	0.312
CRD_ML_c82660_g1_i1	0	3.403	0	1.023	0
CRD_ML_c88132_g6_i2	0	4.274	0.317	0.481	0.171
CRD_ML_c73628_g1_i1	0	3.192	0.248	0	0
CRD_ML_c88313_g9_i1	23.541	312.235	7.145	2.326	26.946
CRD_LB_c50065_g3_i3	1.022	6.851	0.552	1.404	1.8
CRD_ML_c89579_g7_i8	0.101	2.77	0	0	0.14
CRD_ML_c87981_g8_i1	0.061	2.687	0	0.11	0.319
CRD_ML_c88670_g2_i1	0	3.861	0.993	0.241	0
CRD_ML_c88876_g4_i2	0.86	3.889	0.29	0	1.636
CRD_FL_c45059_g1_i1	0	2.22	0.262	0.802	0.187
CRD_ML_c86939_g2_i1	0.354	1.367	0.138	0.16	0.039
CRD_ML_c90276_g7_i3	0.779	5.64	0.29	0	0.148
CRD_FL_c58989_g1_i1	3.34	28.551	4.62	11.942	14.201
CRD_ML_c89991_g1_i3	0	5.173	0.359	0.531	0.109
CRD_ML_c85051_g4_i2	0.152	1.843	0	0.602	0.148
CRD_ML_c86524_g1_i5	0.455	4.815	0.276	0	0
CRD_FR_c31071_g3_i1	0.152	5.182	2.634	2.858	1.41
CRD_ML_c68090_g1_i2	0	2.761	0	0.351	0.265
CRD_ML_c86211_g2_i1	0	3.861	0	0	0
CRD_ML_c60100_g1_i1	0	8.144	0	0	0
CRD_ML_c69926_g2_i2	1.488	9.667	0	3.068	2.103
CRD_ML_c88258_g6_i4	0	4.778	0	0.341	0
CRD_ML_c88809_g7_i1	6.356	67.071	0.883	0	2.836
CRD_ML_c86459_g1_i1	0	2.651	0	0.09	0.07
CRD_ML_c89075_g2_i1	0.85	7.154	1.821	0.953	0.327
CRD_LB_c49088_g3_i1	13.016	20.563	0.303	0	13.368
CRD_ML_c87289_g3_i1	5.465	8.401	0.207	3.91	1.215
CRD_ML_c89969_g2_i3	0.192	10.327	0	0	0
CRD_ML_c87315_g1_i1	0.951	12.171	0.207	0	0
CRD_ML_c68749_g1_i1	5.546	31.027	4.524	1.203	12.713
CRD_FR_c34709_g3_i1	1.619	10.162	0.897	0.211	6.629
CRD_FR_c4814_g1_i1	0.961	8.585	0.648	0.461	4.557
CRD_ML_c88477_g2_i1	0.435	2.871	0.331	0.241	0.358
CRD_ML_c84143_g1_i3	5.192	56.799	12.427	12.934	8.016
CRD_ML_c87768_g4_i2	0	4.09	0	0	0
CRD_ML_c87996_g4_i8	0	2.623	0.193	0	0
CRD_FL_c52562_g6_i1	0.172	7.961	0	2.878	0.148
CRD_ML_c64958_g2_i1	0	3.577	0	0	0
CRD_FL_c50642_g1_i4	0.121	4.237	0	2.386	0
CRD_ML_c86464_g2_i1	3.704	34.806	0	2.416	0
CRD_LB_c43194_g1_i2	3.522	17.334	0.621	0.682	7.728
CRD_FR_c16032_g1_i1	2.955	12.4	8.855	6.628	1.932
CRD_ML_c88032_g2_i2	8.785	24.314	4.855	3.549	1.854
CRD_ML_c87914_g7_i1	0.658	2.862	0.621	2.467	0.101
CRD_ML_c83567_g1_i1	0.597	1.376	0	0.231	0.319
CRD_ML_c89462_g1_i2	13.269	25.928	4.731	2.858	12.659
CRD_ML_c90162_g2_i1	0	4.668	0.345	0.652	0
CRD_ML_c82895_g2_i1	0.708	2.201	0.11	0	0.187
CRD_ML_c87452_g3_i4	1.518	12.116	0.014	0.822	0.148
CRD_FL_c48960_g2_i1	5.425	10.29	3.09	5.454	0
CRD_FL_c47163_g1_i4	0.121	3.825	0.262	2.477	1.223
CRD_ML_c87099_g2_i1	9.544	131.721	3.752	1.454	2.913
CRD_ML_c88532_g1_i1	0.04	9.52	0	0	0
CRD_ML_c60731_g1_i1	0.071	2.366	1.117	0.942	0.234
CRD_FB_c34317_g1_i1	75.502	116.35	15.53	2.737	90.427
CRD_ML_c82490_g1_i1	1.154	4.256	0.8	0.371	0.132
CRD_FB_c1167_g1_i1	3.259	5.521	3.034	0.421	0
CRD_ML_c88814_g1_i3	4.17	7.998	1.034	0.351	1.457
CRD_ML_c27460_g1_i1	0	3.439	0	0.18	0
CRD_ML_c88823_g10_i1	1.144	2.522	0.193	0.451	0.062
CRD_FR_c34668_g3_i7	3.826	6.136	0.455	1.975	5.219
CRD_FR_c12356_g1_i1	2.206	25.13	12.772	0.301	17.629
CRD_ML_c89803_g9_i4	1.629	7.878	1.559	1.935	0.818
CRD_ML_c90265_g5_i10	0	5.292	0	0	0
CRD_LB_c47803_g9_i3	6.548	15.738	0	0.461	2.29
CRD_ML_c83599_g2_i4	0.263	2.109	1.779	0	0.763
CRD_ML_c88386_g3_i1	0.587	8.722	0	0	0
CRD_ML_c90092_g6_i1	2.996	5.43	0.745	0.11	2.875
CRD_ML_c89788_g3_i6	0	1.302	0.345	0.572	0.273
CRD_ML_c87722_g3_i3	0.04	16.72	0	0.251	0.078
CRD_ML_c41304_g1_i1	0	2.302	0	0	0
CRD_ML_c83213_g1_i1	1.933	12.207	2.91	0.491	6.154
CRD_ML_c87269_g2_i1	0.04	3.834	0	0	0
CRD_ML_c90171_g1_i4	0	5.503	0.166	1.604	0.093
CRD_ML_c72501_g1_i1	0	3.907	0	0	0
CRD_ML_c93016_g1_i1	97.687	371.639	6.027	3.66	117.841
CRD_FR_c32546_g2_i1	4.595	22.259	4.51	7.981	3.389
CRD_FB_c39795_g4_i1	29.462	84.011	20.482	30.782	12.355
CRD_ML_c89522_g8_i1	6.994	7.31	3.945	0.612	1.153
CRD_ML_c87366_g3_i3	1.862	6.09	0.745	0	4.806
CRD_ML_c90035_g4_i5	0	3.127	0.069	1.785	1.223
CRD_ML_c71210_g1_i1	0.132	174.58	0.648	0	0.132
CRD_ML_c43260_g1_i1	0	2.311	0	0	0
CRD_ML_c89701_g1_i1	0	2.907	0.014	1.815	0.39
CRD_ML_c88553_g7_i2	14.594	166.702	12.386	6.838	11.358
CRD_ML_c90223_g6_i2	1.215	3.338	0.497	0.17	0
CRD_ML_c87700_g1_i1	1.791	3.091	1.959	1.133	0.218
CRD_ML_c69773_g1_i1	0	6.64	0	0	0
CRD_FR_c19952_g5_i2	0.385	5.072	1.103	2.045	2.758
CRD_ML_c89845_g7_i1	0	2.027	0	0	0
CRD_FR_c17808_g1_i1	2.723	25.515	1.076	1.023	15.744
CRD_ML_c97228_g1_i1	0	5.118	0	0.221	0.491
CRD_ML_c79508_g1_i2	0.202	4.32	0.345	0.822	2.337
CRD_ML_c83159_g1_i2	0.648	4.613	0.759	0	1.13
CRD_ML_c86574_g2_i1	2.136	10.29	1.49	0.321	4.027
CRD_ML_c58988_g1_i1	2.055	3.916	0	0	0.444
CRD_FR_c33356_g1_i7	1.457	1.724	0	0.521	0.171
CRD_LB_c40554_g1_i1	5.222	24.396	2.262	0.381	6.941
CRD_ML_c88830_g16_i1	0.263	25.167	0	0	0
CRD_ML_c86262_g1_i1	0.142	5.393	0	0	0
CRD_FB_c36057_g1_i2	0.901	5.182	4.62	3.77	0.39
CRD_ML_c89584_g5_i8	0.587	4.155	0	1.253	0.382
CRD_ML_c37739_g1_i1	0.486	3.027	0	0	0.405
CRD_FB_c34537_g1_i1	174.657	452.559	20.082	13.636	44.17
CRD_ML_c87364_g1_i1	0.354	5.035	0.069	0	1.379
CRD_FR_c33797_g1_i4	0.547	11.978	4.979	6.216	7.642
CRD_FL_c51572_g4_i4	0	7.117	3.227	0.822	1.145
CRD_ML_c84814_g2_i1	0	20.324	0.717	1.384	0
CRD_ML_c88250_g1_i1	3.897	95.301	0	0.241	1.145
CRD_ML_c87781_g6_i1	0	3.192	0	1.043	0.296
CRD_ML_c93227_g1_i1	0	9.933	0	1.384	0.756
CRD_ML_c73319_g2_i1	0	3.1	0	0	0
CRD_FL_c43629_g1_i2	0.759	2.155	0	1.725	1.184
CRD_ML_c62755_g1_i1	0.091	2.045	0	0.451	0.171
CRD_ML_c88467_g3_i1	5.809	50.214	19.158	19.823	13.453
CRD_ML_c82102_g1_i1	0.162	4.155	0.593	1.855	0.592
CRD_ML_c89322_g4_i6	0	1.293	0.166	0	0
CRD_ML_c88810_g9_i4	0	77.839	0	1.965	0
CRD_FR_c29660_g1_i1	15.475	195.995	15.751	11.24	9.862
CRD_FL_c46396_g1_i1	1.083	11.318	5.352	5.825	1.706
CRD_FR_c30219_g2_i2	0.587	5.686	1.186	2.246	2.415
CRD_ML_c87170_g10_i1	0	2.32	0	0	0
CRD_FR_c32100_g1_i3	2.115	18.251	0.359	0.391	5.998
CRD_ML_c85129_g3_i3	7.206	7.576	1.71	0.451	1.021
CRD_ML_c38429_g1_i1	0.445	8.328	2.345	0	0
CRD_ML_c89583_g5_i4	7.297	10.006	2.855	0	0
CRD_ML_c84290_g1_i1	19.604	22.333	4.676	3.269	2.376
CRD_FB_c27525_g1_i1	0.081	7.411	1.586	0	0
CRD_FL_c50390_g3_i2	0.182	6.677	1.131	3.379	1.332
CRD_ML_c80218_g1_i1	0.132	3.504	0	0	0.382
CRD_ML_c85511_g2_i4	7.024	10.336	3.2	4.462	0.709
CRD_ML_c89021_g13_i2	3.097	8.713	2.427	0.912	0.818
CRD_LB_c46331_g1_i1	1.852	5.375	0.386	0.16	1.176
CRD_ML_c84642_g1_i5	0	1.706	0.814	0	0.132
CRD_ML_c83496_g2_i1	0	2.045	0	0	0
CRD_FR_c34665_g2_i1	9.18	28.202	0.552	0.602	18.759
CRD_ML_c82459_g1_i4	0	3.705	0.207	0.652	1.153
CRD_FB_c14987_g2_i1	81.251	455.687	204.557	56.269	161.239
CRD_ML_c88896_g2_i1	0.061	7.264	0.221	0	0.319
CRD_ML_c80746_g1_i3	4.524	15.335	0.731	0.942	4.993
CRD_ML_c35828_g1_i1	0	8.511	1.214	1.725	0.538
CRD_ML_c82388_g2_i1	3.421	7.888	7.876	1.815	0.28
CRD_FL_c51736_g2_i2	0	1.137	0.579	1.083	0.062
CRD_ML_c90151_g3_i8	0.04	2.174	0.276	1.003	0
CRD_FB_c38443_g1_i5	0.354	3.99	2.138	2.858	0
CRD_ML_c89067_g2_i1	0	11.877	0	0.261	0.195
CRD_ML_c97502_g1_i1	0	22.534	0	0	0
CRD_FB_c20524_g1_i1	8.066	276.32	11.062	5.635	94.836
CRD_ML_c84195_g2_i1	0	7.924	0.497	0.912	0
CRD_FR_c33366_g1_i1	0	6.117	0.124	4.933	4.222
CRD_ML_c90334_g2_i2	1.518	9.052	1.214	2.687	2.579
CRD_ML_c90157_g1_i2	0.405	1.302	0	1.133	0.319
CRD_ML_c66858_g1_i1	18.612	59.578	43.764	32.035	5.352
CRD_ML_c91707_g1_i1	0	533.902	0	0.531	0
CRD_ML_c87599_g10_i1	0	2.247	0	2.025	0.14
CRD_FL_c50738_g5_i3	0.506	31.926	1.6	8.884	6.637
CRD_FL_c52866_g3_i4	1.7	4.201	0.083	2.216	0.405
CRD_FL_c52989_g4_i3	0.121	1.908	0.069	1.775	0.257
CRD_ML_c78468_g2_i1	0.982	14.674	0.138	0.05	1.62
CRD_ML_c88835_g6_i1	0.02	2.596	0	0	0
CRD_ML_c86739_g2_i1	0.132	2.412	0	1.063	0.428
CRD_ML_c88823_g9_i1	0.82	2.421	0.428	0.211	0.109
CRD_ML_c76565_g1_i1	4.929	24.158	2.938	2.065	4.433
CRD_ML_c2799_g1_i1	4.362	23.433	5.779	3.569	0
CRD_ML_c85908_g4_i2	0.121	2.806	0	0.1	0
CRD_ML_c92284_g1_i1	4.392	8.053	0.538	0.191	0
CRD_ML_c49258_g1_i1	8.572	29.468	0.883	0	0.218
CRD_LB_c49505_g7_i4	1.963	2.696	0.303	0.12	1.644
CRD_FL_c52535_g2_i1	10.799	81.379	23.792	25.568	8.842
CRD_ML_c88150_g8_i1	5.931	7.319	0.497	0.351	4.207
CRD_ML_c85666_g1_i1	12.712	38.108	0.552	0	0
CRD_ML_c68749_g2_i1	8.684	36.237	5.145	1.694	19.265
CRD_LB_c35929_g1_i1	9.686	34.843	8.151	2.677	28.044
CRD_FR_c22182_g1_i1	26.608	119.514	0	3.549	36.333
CRD_FR_c29678_g1_i2	300.723	488.475	103.32	43.956	392.379
CRD_FB_c35738_g1_i1	0	14.537	7.393	4.582	0.327
CRD_ML_c68715_g1_i1	0	86.579	0	0	0
CRD_ML_c87932_g1_i5	0.314	1	0	0	0.312
CRD_FR_c20648_g1_i1	11.113	24.754	0.91	0.311	2.446
CRD_ML_c88039_g2_i6	0.061	2.779	0	0	0
CRD_FR_c32910_g1_i1	6.983	13.106	2.359	1.664	9.831
CRD_ML_c35917_g1_i1	10.344	101.96	14.965	14.99	8.779
CRD_FR_c28556_g2_i1	46.334	1485.89	177.62	130.285	683.798
CRD_ML_c82315_g1_i1	0.891	5.375	0	0	0
CRD_ML_c88126_g9_i6	0.243	4.21	0.069	2.146	1.885
CRD_ML_c86498_g6_i1	0	3.559	0.414	0.291	0.07
CRD_LB_c49562_g2_i1	7.793	38.254	4.648	6.136	23.565
CRD_FL_c50397_g3_i1	1.103	11.859	2.772	6.046	1.55
CRD_ML_c82096_g1_i1	0	1.724	0	0.431	1.215
CRD_ML_c86592_g1_i3	0.364	6.732	0.414	2.286	0.288
CRD_LB_c50226_g7_i3	3.36	3.641	3.421	0.592	0.732
CRD_ML_c89856_g5_i5	0.83	1.889	0	0.331	0.101
CRD_ML_c88741_g1_i4	0.83	1.467	0.207	0	0.678
CRD_FL_c51473_g1_i1	10.819	158.704	10.013	18.569	20.324
CRD_ML_c89363_g5_i1	36.567	73.436	6.22	0.852	11.078
CRD_FR_c32148_g1_i4	0.972	6.163	0.717	1.634	1.036
CRD_ML_c90185_g4_i6	0	8.098	0	6.367	0
CRD_ML_c77087_g1_i1	0.192	1.816	0.221	0	0.241
CRD_ML_c83408_g2_i2	9.848	23.378	0.621	11.039	1.433
CRD_ML_c85794_g1_i1	0.162	2.568	0	0	0
CRD_ML_c81075_g3_i1	48.661	82.498	14.441	7.159	36.808
CRD_ML_c80595_g2_i1	0.142	4.164	0	0	0
CRD_ML_c89983_g5_i12	1.103	6.347	1.71	0.822	0.787
CRD_ML_c84507_g2_i2	0	4.146	0	2.156	0
CRD_FL_c51731_g1_i5	0.051	2.403	0	2.055	0.335
CRD_ML_c87632_g8_i1	0	1.082	0	0	0.218
CRD_ML_c81600_g2_i1	0	2.605	0	0	0
CRD_ML_c93052_g1_i1	0	4.586	0	0	0
CRD_ML_c89380_g1_i1	0.486	28.267	1.945	2.226	2.181
CRD_ML_c89293_g4_i9	8.927	9.768	0.51	0.241	0.818
CRD_FR_c31418_g1_i1	3.522	19.04	0.441	1.644	10.392
CRD_ML_c89298_g10_i1	19.483	220.401	1.71	0	1.449
CRD_ML_c89371_g6_i3	2.834	7.612	0.593	2.176	0.911
CRD_ML_c80076_g2_i2	0	2.403	0	0	0
CRD_FR_c21187_g1_i1	11.396	15.61	2.483	0.872	11.966
CRD_ML_c83583_g1_i1	0	10.235	0	0.04	0.95
CRD_ML_c89238_g3_i1	0	2.32	0	0	0.273
CRD_ML_c89054_g2_i2	3.249	39.016	9.213	0.993	4.074
CRD_FR_c32941_g1_i1	18.582	56.203	8.772	7.309	38.358
CRD_ML_c89827_g2_i3	0.486	3.091	0.552	3.028	0.187
CRD_FR_c31281_g1_i2	46.475	140.315	0.579	0	27.6
CRD_ML_c85498_g1_i1	0.101	3.293	0	0.241	0
CRD_ML_c88258_g5_i3	0	6.438	0	0	0
CRD_FR_c5694_g1_i1	35.585	216.42	47.736	53.201	90.903
CRD_FR_c29435_g1_i1	3.198	3.485	0.331	0.17	1.737
CRD_FR_c31826_g4_i1	45.524	134.72	13.572	6.006	53.113
CRD_ML_c85870_g2_i3	0.243	12.785	0.952	0.201	0.055
CRD_ML_c83444_g1_i1	0	70.74	0.786	0	0
CRD_LB_c49586_g1_i4	99.813	1492.06	2.221	4.652	58.161
CRD_ML_c85235_g3_i2	0.334	1.183	0.29	0.391	0
CRD_LB_c50124_g4_i2	3.016	3.155	0.759	0.251	2.462
CRD_ML_c89241_g6_i6	8.41	62.66	21.378	3.529	5.523
CRD_ML_c90080_g2_i2	0.091	1.715	0	0.361	0.436
CRD_ML_c86491_g1_i3	0.526	2.21	0.069	0.221	0.086
CRD_LB_c39904_g1_i1	7.985	31.091	1.641	0.993	3.677
CRD_ML_c87091_g1_i3	0	2.164	0	1.173	0.055
CRD_ML_c63051_g1_i1	0	2.366	0	0	0.078
CRD_ML_c82348_g1_i2	0	1.917	0.055	0	0
CRD_FR_c24920_g1_i1	12.702	168.949	12.744	7.079	18.696
CRD_ML_c87961_g1_i1	0	6.301	0	0	0
CRD_ML_c89759_g5_i1	3.542	5.081	0.234	1.063	0.795
CRD_ML_c90219_g2_i4	0	8.144	0.166	1.414	0.358
CRD_FL_c52488_g3_i1	1.498	2.926	0	2.126	0
CRD_ML_c88368_g3_i4	6.599	67.888	36.605	0.331	1.831
CRD_ML_c82764_g2_i3	1.609	20.911	0.331	0	0
CRD_FL_c53006_g2_i1	7.075	26.065	5.296	18.509	1.488
CRD_ML_c88518_g2_i1	4.878	32.541	12.068	21.537	2.633
CRD_ML_c84770_g1_i5	0	1.88	0	0.732	0
CRD_ML_c89222_g6_i1	0	3.164	0.166	0	0
CRD_ML_c88610_g1_i3	0.162	3.293	0	0	0
CRD_ML_c83205_g1_i1	13.086	32.238	14.965	1.043	4.845
CRD_ML_c57055_g1_i1	0.759	7.832	0	0	0.203
CRD_ML_c90272_g3_i7	1.528	11.96	0.634	0.421	0.506
CRD_ML_c89918_g9_i9	0	2.119	0	1.243	0
CRD_ML_c86383_g1_i1	0	9.557	0	0	0
CRD_FR_c15426_g2_i1	0	10.29	0	9.064	7.182
CRD_ML_c97208_g1_i1	0	34.65	31.337	8.031	2.656
CRD_ML_c75350_g1_i1	0	3.155	0	0	0
CRD_ML_c86031_g1_i2	35.656	119.679	10.51	5.525	33.638
CRD_ML_c80449_g1_i1	1.265	6.411	0	0	0
CRD_ML_c89253_g3_i1	0.739	3.274	0.248	0	1.698
CRD_ML_c86613_g2_i2	0.132	1.11	0	0.361	0.093
CRD_ML_c86776_g3_i3	4.18	7.695	3.462	0.632	1.379
CRD_ML_c87777_g14_i4	48.925	140.554	4.331	0	5.149
CRD_FR_c20642_g2_i1	1.913	8.209	0.441	1.504	1.052
CRD_ML_c87974_g3_i1	0.202	2.201	0.11	0	0.125
CRD_ML_c81725_g4_i1	15.262	26.001	3.021	0.612	10.298
CRD_ML_c90106_g1_i2	0.132	7.218	0	0.281	1.239
CRD_ML_c84204_g3_i3	0.324	1.128	0	0.251	0.14
CRD_LB_c47566_g5_i1	20.363	87.441	19.268	14.619	8
CRD_ML_c86509_g1_i1	0	8.245	0	0	0
CRD_ML_c87782_g2_i1	1.68	15.252	0	0.05	0
CRD_ML_c86380_g1_i1	1.275	7.521	0.303	0.221	1.215
CRD_ML_c82579_g2_i1	0	64.164	0	0	0
CRD_ML_c89980_g9_i2	0.243	1.504	0.097	0.241	0.078
CRD_ML_c88213_g1_i1	0.304	6.237	0.345	0	0
CRD_ML_c81758_g1_i1	0	8.658	0	0	0
CRD_FL_c51358_g6_i1	0.516	1.064	0.51	0.842	0
CRD_FR_c30973_g1_i1	5.617	9.428	0.552	0.211	6.442
CRD_ML_c80883_g5_i1	56.788	85.313	26.978	8.753	4.744
CRD_ML_c77300_g1_i1	0	2.834	0	0	0
CRD_ML_c85207_g2_i1	2.884	9.795	0	0	0
CRD_ML_c72952_g2_i1	7.226	76.637	5.434	9.044	4.869
CRD_ML_c88520_g2_i1	0.192	4.522	0	0	0
CRD_ML_c87886_g3_i3	0.547	17.802	3.807	8.091	0.6
CRD_ML_c81290_g1_i1	0	8.493	0	0	0
CRD_ML_c86006_g3_i2	0	3.916	0.345	0	0.46
CRD_ML_c60512_g1_i1	0	2.054	0	0.08	0.156
CRD_ML_c82328_g2_i1	0.142	2.605	0.166	0.231	0
CRD_ML_c89691_g4_i5	0.577	5.274	0.207	0	0.756
CRD_ML_c79082_g1_i1	5.303	14.794	3.255	7.741	1.285
CRD_ML_c84812_g2_i1	1.842	63.219	12.124	10.438	3.163
CRD_LB_c49342_g10_i1	1.579	9.483	0	0	1.644
CRD_ML_c84120_g5_i1	0	6.136	0	3.188	2.555
CRD_ML_c86238_g1_i1	0	33.797	0	0	0
CRD_ML_c89021_g8_i3	2.905	5.475	0.772	0.231	1.55
CRD_ML_c82526_g1_i2	0.273	1.752	0	0.301	0
CRD_ML_c87865_g1_i4	0.202	6.356	0	0	0
CRD_FL_c52643_g3_i1	11.103	34.888	4.11	7.159	3.116
CRD_ML_c86313_g1_i3	0.466	5.099	0.193	0	0
CRD_ML_c73637_g2_i1	0	3.806	0	0	0
CRD_ML_c87938_g1_i3	1.508	4.476	1.021	2.968	0.39
CRD_ML_c70952_g2_i1	0	13.06	0	0	9.34
CRD_ML_c82963_g1_i1	0.223	7.53	1.421	0	0
CRD_ML_c77439_g1_i1	0	1.504	0.565	0.772	0.911
CRD_ML_c88928_g3_i8	0.263	3.43	0	0	0.717
CRD_ML_c81736_g1_i3	1.265	7.521	1.283	0	3.007
CRD_FR_c31036_g1_i1	7.672	30.202	8.579	21.627	5.336
CRD_ML_c76427_g1_i1	33.49	176.332	29.557	45.651	3.708
CRD_FR_c42447_g1_i1	12.226	35.558	3.807	0.722	35.297
CRD_ML_c77923_g1_i1	0	4.045	0	0	0
CRD_ML_c58907_g1_i1	1.802	41.446	11.641	0	0
CRD_ML_c81083_g1_i3	35.19	54.781	5.186	6.056	11.615
CRD_ML_c84363_g1_i2	16.629	60.495	10.151	2.567	0
CRD_ML_c86997_g2_i5	1.457	3.962	0.179	0.381	0.374
CRD_FR_c34793_g7_i1	11.801	74.262	4.593	1.835	23.69
CRD_ML_c87782_g1_i1	1.781	12.024	0	0	0
CRD_ML_c88057_g6_i1	0	3.063	0.51	0.321	0.958
CRD_ML_c77898_g1_i1	0.648	8.034	0.041	0.281	1.979
CRD_LB_c43382_g1_i2	24.675	185.311	34.343	33.509	20.737
CRD_ML_c89173_g1_i1	0.83	11.483	0.069	0.05	0
CRD_ML_c88848_g1_i3	0	1.678	0.041	0.521	0.125
CRD_ML_c86349_g7_i9	1.235	24.405	4.676	7.51	9.395
CRD_ML_c89545_g6_i1	5.182	9.529	0.179	1.494	5.032
CRD_FR_c29887_g1_i2	8.765	94.962	29.019	16.032	13.944
CRD_LB_c50239_g7_i1	3.542	14.904	2.483	0.551	1.348
CRD_ML_c89816_g2_i1	0.385	34.375	0	0	0.787
CRD_FL_c46812_g1_i2	1.073	6.383	1.228	2.436	0
CRD_ML_c80366_g1_i1	0.708	8.612	0.538	0.11	1.387
CRD_ML_c89767_g1_i10	1.063	6.888	0.414	1.073	2.282
CRD_FL_c57431_g1_i1	0.061	38.548	0.152	16.664	2.929
CRD_FL_c51155_g2_i1	0.82	5.613	0.028	0.932	1.831
CRD_ML_c6307_g1_i1	2.237	7.704	0.276	0.15	2.431
CRD_FR_c23695_g2_i1	2.459	31.467	1.476	2.316	12.363
CRD_ML_c89239_g1_i6	0.071	1.935	0.359	0.411	0.14
CRD_ML_c79219_g2_i1	2.105	3.825	0	0.531	2.353
CRD_ML_c89326_g3_i8	4.99	9.419	0.069	0.13	1.901
CRD_ML_c86390_g13_i5	0.87	2.192	1.531	0.391	0.132
CRD_ML_c87964_g2_i3	0.597	5.861	0	0	0
CRD_LB_c45450_g1_i2	8.593	45.133	1.421	1.293	9.675
CRD_LB_c47137_g2_i1	9.301	9.933	5.283	3.249	3.879
CRD_FR_c33723_g2_i1	9.989	10.006	0.883	3.71	6.139
CRD_ML_c88737_g2_i3	8.967	18.352	2.317	11.691	10.065
CRD_ML_c88321_g5_i2	1.103	2.651	0	0.13	0.499
CRD_ML_c87475_g3_i1	0.405	2.339	0	0	0.257
CRD_FL_c52616_g1_i4	3.482	21.993	12.096	10.598	2.952
CRD_ML_c75729_g2_i1	2.49	22.461	1.848	0.802	4.168
CRD_ML_c76460_g3_i1	1.245	4.292	0	0.391	0
CRD_FL_c24826_g1_i1	8.623	39.291	6.882	12.884	0.989
CRD_FL_c35253_g2_i2	1.194	13.803	0	2.326	0.428
CRD_ML_c84837_g1_i3	0	8.181	0.855	0.06	0.086
CRD_ML_c74969_g1_i1	75.077	1625.05	32.206	31.483	108.025
CRD_ML_c88977_g2_i2	0.172	27.487	2.028	0.872	20.667
CRD_ML_c88810_g18_i1	41.061	97.154	3.889	0	13.563
CRD_ML_c86014_g2_i1	0	1.376	0.221	0.531	0.117
CRD_ML_c87283_g1_i7	0.223	1.018	0	0.361	0.327
CRD_ML_c80513_g3_i2	0	5.906	0	0	0
CRD_ML_c71275_g1_i4	0	2.036	0	0	0
CRD_ML_c90112_g4_i6	1.316	11.125	0	2.156	1.021
CRD_ML_c88832_g9_i2	4.241	10.777	1.241	0.912	9.613
CRD_ML_c75508_g2_i2	1.225	5.723	0.441	0.321	3.342
CRD_ML_c79835_g3_i1	0	8.218	0	1.644	0.818
CRD_FB_c39925_g3_i5	3.148	19.113	10.358	1.013	0.421
CRD_LB_c50223_g2_i2	138.657	671.126	124.588	77.937	113.058
CRD_ML_c88575_g10_i2	0.739	48.15	0.814	0	0
CRD_ML_c80372_g1_i1	0.263	4.668	0	0	0
CRD_ML_c82413_g2_i4	0	4.815	0	1.574	1.036
CRD_ML_c89097_g3_i10	0	2.999	0.814	2.396	0.662
CRD_ML_c85960_g1_i1	0	1.807	0.11	0.561	0.062
CRD_ML_c82860_g1_i1	1.356	2.522	0.207	0.16	1.706
CRD_FR_c22492_g1_i3	1.397	14.995	1.959	0.12	3.942
CRD_LB_c49922_g21_i1	6.892	12.125	0.303	0.13	4.573
CRD_ML_c90232_g1_i15	0	2.495	0	0	0
CRD_ML_c86965_g5_i1	2.136	6.493	0.262	1.865	0.14
CRD_ML_c78674_g1_i3	1.123	31.66	1.765	2.196	2.96
CRD_ML_c84940_g1_i6	0	3.531	0	0.862	0.156
CRD_FL_c48765_g3_i1	1.427	8.392	4.924	5.374	0
CRD_ML_c15677_g1_i1	1.083	5.494	0	0.341	0.382
CRD_ML_c89687_g6_i2	0.435	14.5	0.607	2.076	0
CRD_ML_c89658_g6_i6	0.162	2.32	0	0.682	0
CRD_ML_c84337_g1_i2	0	5.897	0.124	0	0.483
CRD_ML_c86423_g2_i1	0.263	1.899	0.303	0	0.327
CRD_ML_c88017_g10_i6	0.243	3.476	0.4	0.782	0.483
CRD_ML_c52451_g1_i1	0	8.988	0	0	0
CRD_ML_c88423_g1_i1	7.155	31.238	16.248	3.78	3.872
CRD_ML_c27963_g1_i1	0	7.062	3.834	0.211	5.632
CRD_ML_c89185_g10_i1	0	6.457	0	0	0
CRD_FR_c29500_g2_i1	2.196	4.366	2.207	0.191	2.945
CRD_ML_c87660_g1_i1	28.622	156.851	16.261	1.374	4.269
CRD_ML_c88609_g20_i1	1.69	53.617	2.069	1.173	0.335
CRD_ML_c74372_g1_i1	0	23.305	1.283	13.847	1.246
CRD_ML_c79024_g1_i2	2.753	4.393	0.938	0	2.781
CRD_ML_c76508_g1_i1	3.401	25.891	3.062	4.121	10.633
CRD_ML_c94413_g1_i1	0	8.795	0	0	0
CRD_ML_c83047_g1_i1	13.36	208.533	1.31	0.531	32.563
CRD_ML_c85015_g1_i1	2.308	3.724	1.959	2.817	0.436
CRD_ML_c77763_g1_i1	25.08	87.781	0	2.457	18.875
CRD_ML_c90257_g1_i2	0	53.543	0	0	0
CRD_ML_c83236_g2_i1	2.591	14.198	0.483	0	7.829
CRD_LB_c51920_g1_i1	43.672	56.341	0.648	8.583	8.18
CRD_ML_c87535_g3_i1	0.213	3.375	0.841	1.995	0
CRD_LB_c32544_g1_i1	4.281	16.096	0	0	0.055
CRD_ML_c76950_g3_i1	0	2.385	0	0	0
CRD_ML_c85299_g2_i2	21.102	49.425	3.255	8.152	9.527
CRD_FB_c25163_g2_i2	1.822	5.209	2.345	0.15	3.568
CRD_FR_c34366_g3_i6	7.823	35.292	3.683	0.973	4.869
CRD_ML_c88897_g8_i1	2.581	36.549	0.11	0	0
CRD_ML_c88404_g5_i4	0	3.054	0	0	0
CRD_ML_c85078_g2_i1	0.405	9.162	0	0	0
CRD_FL_c51678_g1_i1	0	16.454	0	6.377	1.893
CRD_ML_c87694_g1_i2	1.528	9.291	1.241	0.561	1.301
CRD_ML_c87937_g2_i2	0	1.256	0	0	0
CRD_ML_c89278_g9_i2	0	5.861	0	0	0
CRD_ML_c13984_g1_i1	19.847	122.742	24.082	36.286	27.608
CRD_ML_c14553_g1_i1	0.688	4.696	0.303	0.291	2.446
CRD_ML_c90197_g6_i6	5.081	110.086	3.572	1.324	5.344
CRD_ML_c85188_g1_i3	3.684	46.454	3.2	2.086	0.966
CRD_LB_c41834_g1_i2	32.346	35.622	1.683	0	2.688
CRD_ML_c87732_g1_i1	0	1.66	0	0	0
CRD_ML_c83826_g5_i1	19.675	182.321	10.275	0.271	2.025
CRD_FR_c31230_g2_i1	2.287	6.411	4.634	0.602	2.532
CRD_ML_c88361_g2_i3	0	43.29	0	3.108	0.304
CRD_LB_c42786_g1_i1	74.429	278.264	48.591	93.588	44.996
CRD_ML_c85736_g2_i4	0.101	2.247	0.124	0	0
CRD_ML_c82647_g1_i1	0	3.045	0	0	0
CRD_FL_c3835_g1_i1	0	4.916	0	2.848	0.989
CRD_ML_c83868_g1_i1	0	3.724	0	0	0
CRD_LB_c45754_g1_i1	20.687	113.323	4.869	0.722	15.494
CRD_FR_c26234_g1_i2	0.223	1.688	0	0.281	0.857
CRD_ML_c87276_g4_i9	0	1.733	0.91	0.612	0.514
CRD_ML_c90101_g2_i1	0	81.948	0	0	0
CRD_LB_c37343_g1_i1	21.375	37.667	2.552	0.481	7.517
CRD_ML_c89671_g5_i1	24.331	43.849	8.207	3.61	15.931
CRD_ML_c85340_g1_i1	0	3.448	0	0	0
CRD_ML_c89826_g2_i8	0.101	2.495	0	1.053	1.971
CRD_ML_c89300_g3_i1	0	8.557	0	0	0
CRD_ML_c88174_g3_i3	2.389	10.061	0.345	0	2.532
CRD_ML_c90186_g3_i7	2.692	7.686	0.869	3.219	0.662
CRD_LB_c36951_g1_i2	20.414	85.589	8.869	13.025	42.074
CRD_FR_c31184_g1_i3	0.972	6.328	1.862	0.732	3.342
CRD_ML_c81245_g2_i1	11.862	21.094	3.655	1.293	5.149
CRD_ML_c86804_g1_i1	0	2.265	1.365	0.942	1.13
CRD_ML_c87918_g3_i8	0.121	1.623	0.097	0	0.07
CRD_ML_c88510_g2_i1	0.708	8.649	0.621	0.12	0.055
CRD_ML_c94379_g1_i1	6.052	206.533	6.289	2.998	9.426
CRD_FR_c34663_g3_i5	0	7.319	5.296	0.702	5.819
CRD_ML_c88117_g1_i2	3.937	75.151	4.607	3.489	5.905
CRD_FL_c52617_g2_i6	0	2.541	0.234	0.702	0.569
CRD_ML_c89961_g3_i1	0	3.43	0	0	0
CRD_LB_c44678_g3_i1	152.613	235.947	69.252	3.018	92.009
CRD_ML_c77587_g2_i1	0	2.284	0.152	0	0
CRD_ML_c85097_g3_i1	70.33	89.193	6.786	13.285	3.077
CRD_ML_c89380_g1_i14	0	1.55	0	0	0
CRD_ML_c84802_g1_i1	0	2.22	0	0	0
CRD_ML_c80625_g1_i1	0	7.282	0	0	0
CRD_FB_c6101_g1_i1	0.263	9.382	4.386	0.11	0.351
CRD_ML_c84282_g1_i1	8.299	9.988	0.221	7.54	2.563
CRD_ML_c86321_g4_i1	5.02	25.561	0	0	0
CRD_ML_c77744_g3_i1	0	3.531	0	0	0
CRD_ML_c90008_g2_i1	0.142	3.228	0.869	1.444	1.574
CRD_ML_c83679_g4_i1	10.02	81.92	0.731	0.18	33.973
CRD_FL_c52429_g9_i4	0.486	6.869	2.207	5.093	2.298
CRD_ML_c89246_g5_i4	44.603	58.982	14.937	7.73	12.464
CRD_ML_c88695_g3_i7	0.132	5.255	0	0	0
CRD_ML_c88311_g2_i5	0	2.412	0.386	0.221	0.14
CRD_LB_c11596_g1_i1	40.463	562.012	8.455	6.006	20.457
CRD_ML_c77921_g1_i1	0	8.438	0	0	0
CRD_FR_c29229_g1_i3	2.48	9.135	0.124	1.574	1.239
CRD_ML_c78539_g3_i1	0.344	4.246	0	0	0
CRD_ML_c35185_g1_i1	77.223	473.012	62.742	33.449	92.57
CRD_FR_c16366_g1_i2	0.263	3.549	0.152	2.868	1.651
CRD_ML_c89803_g10_i4	0.02	3.522	0.152	0	0
CRD_ML_c87501_g3_i4	0.455	5.329	0	1.624	0.647
CRD_ML_c84966_g1_i2	9.008	18.572	3.683	1.604	10.727
CRD_ML_c71690_g1_i1	0	19.049	0	0	0
CRD_ML_c82568_g1_i4	8.481	76.206	4.427	5.033	3.755
CRD_ML_c86423_g3_i4	0.425	7.961	0.331	0	0.203
CRD_ML_c87860_g7_i1	14.524	20.196	3.365	1.995	20.083
CRD_ML_c88776_g11_i1	9.676	11.886	0.883	0	0.522
CRD_FL_c41604_g1_i1	4.909	58.955	17.585	47.787	6.497
CRD_ML_c87670_g1_i7	0	2.192	0.607	0	0.506
CRD_FR_c28614_g1_i1	6.619	27.01	4.276	2.126	10.353
CRD_ML_c85980_g1_i3	0.435	16.876	0	0	0.366
CRD_ML_c84596_g1_i2	0.283	4.567	0	0.381	0.241
CRD_ML_c81351_g1_i2	0	6.704	0.207	0	0.226
CRD_FB_c21481_g1_i1	13.795	208.34	11.365	21.206	7.151
CRD_ML_c81976_g1_i1	4.818	5.751	0.745	1.043	0.428
CRD_ML_c88727_g8_i2	0.891	7.851	0.345	0	0
CRD_ML_c77479_g1_i1	7.945	263.379	8.579	21.657	13.563
CRD_LB_c37624_g1_i1	4.079	7.814	0	4.823	1.355
CRD_ML_c90232_g1_i5	0.202	5.173	0.234	0	0
CRD_ML_c88409_g1_i1	0.01	3.329	0	1.093	0.997
CRD_FL_c52685_g12_i1	0.253	9.465	0.565	4.231	0.538
CRD_ML_c61968_g1_i1	0.132	2.1	0.152	0.11	0
CRD_FR_c33041_g11_i3	2.206	9.823	2.607	4.031	5.36
CRD_ML_c87726_g1_i2	2.905	38.933	2.469	1.093	4.97
CRD_ML_c15134_g1_i1	1.123	3.421	0.634	0	0
CRD_ML_c88183_g1_i3	0	20.067	0	0	0
CRD_LB_c44504_g2_i3	3.998	9.566	0.166	0	0
CRD_ML_c84189_g1_i3	0.294	3.641	0	0	0.28
CRD_ML_c88829_g1_i1	0.789	3.678	1.393	2.106	0.39
CRD_ML_c83321_g1_i1	0	5.475	0	0	0
CRD_ML_c89425_g2_i2	23.389	29.991	1.517	2.436	4.931
CRD_ML_c84557_g1_i1	5.637	36.218	0	0	0
CRD_ML_c77672_g1_i1	0	165.94	0	0	0
CRD_FR_c34165_g1_i1	0	3.595	0.041	1.313	1.62
CRD_FL_c42738_g2_i1	0.294	296.726	4.51	2.868	0.164
CRD_ML_c69504_g1_i1	123.283	130.281	10.22	0.211	24.251
CRD_ML_c84240_g1_i1	0	2.137	0.221	0.09	0.327
CRD_ML_c84924_g1_i2	10.961	304.66	5.462	3.399	2.228
CRD_ML_c88630_g5_i1	0.638	15.023	0.386	0.16	0.249
CRD_ML_c87195_g1_i1	0.091	2.119	0	0	0
CRD_FR_c30231_g3_i2	6.801	14.876	13.393	0.491	12.745
CRD_ML_c88667_g1_i3	0.678	2.531	0.083	0.431	0.452
CRD_FR_c28271_g1_i4	3.35	6.787	0.414	0.291	3.981
CRD_FL_c51887_g5_i2	0.071	11.978	0.11	6.397	4.355
CRD_ML_c89947_g1_i8	1.528	10.538	1.021	0	1.683
CRD_ML_c84012_g2_i4	0.213	39.08	22.303	2.336	0
CRD_ML_c78374_g2_i4	0.152	4.219	0.717	0.872	0.374
CRD_ML_c80676_g2_i1	0.294	3.577	0	0	0
CRD_ML_c90328_g1_i3	0	1.119	0.138	0.1	0.039
CRD_ML_c89964_g9_i1	5.172	14.647	6.014	1.123	6.879
CRD_LB_c49881_g1_i3	20.525	57.9	4.317	0.1	6.972
CRD_ML_c88205_g1_i2	0.931	9.006	0	1.133	1.246
CRD_FR_c30543_g2_i1	3.077	8.218	0	4.993	7.229
CRD_FL_c51567_g3_i2	21.78	30.844	8.041	10.157	3.77
CRD_ML_c86149_g3_i2	0.577	4.558	0	1.063	0
CRD_ML_c69341_g2_i1	3.32	11.419	3.503	0.752	0.982
CRD_ML_c80413_g1_i1	0	31.22	0.69	2.587	4.503
CRD_ML_c89439_g4_i3	0	6.769	0	0.451	0
CRD_ML_c84707_g1_i1	39.573	248.979	6.965	2.587	18.603
CRD_FR_c32555_g1_i2	1.974	4.989	0.593	0.04	3.49
CRD_ML_c88982_g4_i6	0.091	2.366	0.579	0.05	0.148
CRD_ML_c86088_g3_i2	3.978	36.805	0.703	3.65	0.218
CRD_ML_c62254_g1_i1	5.718	37.695	2.055	1.063	4.386
CRD_ML_c80447_g3_i2	0	3.43	0	0	0
CRD_FR_c26562_g2_i1	1.002	2.962	0.841	0.08	2.111
CRD_ML_c89314_g10_i1	15.971	77.132	9.903	7.259	19.016
CRD_ML_c81522_g1_i1	0	4.824	0	0.221	0
CRD_FR_c40947_g1_i1	18.45	196.949	25.406	17.406	47.971
CRD_ML_c87209_g4_i2	0.466	3.183	0.248	0.191	0.164
CRD_ML_c32337_g1_i1	0	7.832	0.152	1.293	0
CRD_ML_c76507_g1_i1	12.621	57.634	0	0	0
CRD_ML_c87216_g1_i2	2.945	17.38	0.124	0	0
CRD_ML_c84610_g2_i1	0.587	12.437	0.965	0.973	5.126
CRD_ML_c63325_g1_i1	0	4.155	0	0	0
CRD_FL_c51842_g1_i7	0	1.486	0.483	0.702	0
CRD_ML_c85117_g2_i1	0	4.393	0	0	0
CRD_FB_c39362_g1_i1	3.714	21.37	9.875	19.562	3.389
CRD_ML_c78004_g1_i1	30.191	211.229	19.213	14.258	36.341
CRD_ML_c82889_g1_i1	4.807	22.654	0	0.13	0
CRD_ML_c86106_g1_i3	0.091	4.219	0.441	1.253	0.506
CRD_ML_c58961_g1_i1	11.983	13.821	4.455	0.501	3.358
CRD_LB_c43279_g1_i1	8.481	26.671	4.455	1.725	16.102
CRD_ML_c88360_g2_i2	5.809	19.893	4.855	5.244	2.656
CRD_ML_c63258_g1_i1	0.344	3.623	0	0.15	0.055
CRD_ML_c89642_g6_i1	2.581	29.147	1.917	1.995	8.865
CRD_ML_c88286_g4_i1	0.081	2.045	0.097	0.211	0
CRD_FR_c34185_g9_i1	0	3.705	0	1.293	1.044
CRD_ML_c84638_g4_i1	0.648	10.621	0	0	0.623
CRD_ML_c88302_g2_i2	0	1.99	0.083	0	0
CRD_ML_c51914_g1_i1	0.374	17.802	0.221	0.15	0.234
CRD_FL_c51749_g3_i3	0.132	3.448	0.51	1.915	0.592
CRD_ML_c86469_g1_i3	5.152	17.967	3.517	9.856	2.664
CRD_ML_c90042_g6_i1	2.156	3.393	1.793	1.374	0.312
CRD_ML_c85394_g2_i1	4.22	5.356	0	0	0.21
CRD_ML_c71170_g1_i1	8.957	44.803	7.696	6.658	14.715
CRD_ML_c89425_g3_i1	0	3.861	0	1.915	0.413
CRD_ML_c81746_g1_i1	0	3.274	0	1.243	0.312
CRD_ML_c85179_g2_i3	0	4.191	0	0	0
CRD_FL_c50566_g3_i5	0	21.645	2.938	15.932	0.436
CRD_ML_c25401_g1_i1	19.361	122.165	12.675	15.311	35.071
CRD_FR_c31199_g1_i1	4.19	15.803	0.924	0.251	6.224
CRD_ML_c84245_g2_i1	0	6.576	0	0	0
CRD_FR_c29136_g1_i1	10.678	25.781	2.11	5.154	17.052
CRD_ML_c89829_g2_i1	0.425	5.998	0.221	4.833	1.013
CRD_ML_c87153_g2_i1	0	1.972	0.041	0.03	0
CRD_FL_c51625_g11_i1	0.708	2.302	0.248	2.055	0.14
CRD_ML_c89610_g2_i8	0.233	1.256	0	0.271	0
CRD_FL_c49609_g6_i2	0	11.785	0.455	7.069	0.904
CRD_ML_c75708_g2_i1	3.816	67.099	1.986	0.642	5.219
CRD_ML_c88213_g1_i3	0.081	7.007	0	0	0
CRD_ML_c81534_g4_i2	1.073	2.907	0	1.765	0.312
CRD_FR_c30821_g1_i2	6.629	26.212	4.91	1.554	11.989
CRD_ML_c87777_g7_i1	5.475	75.748	0.593	0	1.737
CRD_ML_c96282_g1_i1	0	2.018	0	0	0
CRD_ML_c89975_g2_i2	3.735	8.502	2.496	2.627	0.982
CRD_ML_c85846_g7_i1	6.791	10.254	0.428	2.537	0.436
CRD_ML_c89030_g17_i2	0.658	1.926	0.662	0	0.358
CRD_FR_c29959_g1_i2	0.344	10.254	0.386	0.401	0.865
CRD_ML_c76919_g1_i1	0.273	5.228	0.221	0.15	0.46
CRD_ML_c87720_g1_i1	5.617	9.126	0.579	0.08	2.103
CRD_ML_c88145_g1_i1	1.994	25.781	0	0	0
CRD_FR_c12745_g1_i1	6.265	19.068	0.359	0.04	2.649
CRD_ML_c89068_g1_i3	1.66	5.952	0	2.827	0.982
CRD_ML_c83625_g1_i1	1.67	13.097	0	0	0
CRD_ML_c89146_g4_i2	1.073	3.412	0	0.782	2.797
CRD_ML_c83942_g1_i1	2.753	7.603	1.159	0.531	0.07
CRD_FR_c16645_g1_i1	1.397	6.2	0	0	1.519
CRD_ML_c84678_g1_i1	5.354	34.87	2.841	9.204	3.544
CRD_ML_c82043_g2_i2	0	4.879	0	0	0
CRD_FL_c29827_g1_i1	7.287	19.141	15.048	10.087	1.426
CRD_ML_c81527_g1_i1	39.249	250.502	5.655	4.502	31.674
CRD_ML_c90308_g1_i10	0	1.403	0	0.16	0.086
CRD_ML_c84578_g1_i1	0	48.802	0	0	0
CRD_FL_c51985_g1_i7	0	4.833	0.441	1.975	0.654
CRD_ML_c89802_g2_i1	0	1.284	0	0.341	0.156
CRD_ML_c89522_g9_i1	0	6.42	0	0	0.093
CRD_ML_c86132_g1_i2	1.882	16.747	6.882	3.86	5.531
CRD_LB_c47845_g2_i5	4.139	4.824	0	0.441	0.958
CRD_ML_c78590_g1_i1	0.972	7.722	0.345	0	0
CRD_ML_c89916_g3_i3	0	1.633	0	0	0
CRD_ML_c87385_g1_i4	0	10.639	0.152	0.12	0.647
CRD_ML_c6292_g1_i1	3.917	5.686	0	0.04	0
CRD_LB_c36060_g1_i1	2.065	3.146	2.938	2.256	0.195
CRD_ML_c88004_g4_i1	0	7.86	0	0	0
CRD_ML_c89254_g2_i1	0.273	4.256	0	0.421	0
CRD_ML_c87020_g1_i1	0.729	2.073	1.972	1.123	0
CRD_ML_c89487_g3_i2	5.556	98.117	0	1.293	2.68
CRD_LB_c46507_g1_i2	13.349	14.656	0.276	1.283	6.107
CRD_FR_c22483_g1_i1	14.119	15.555	0.648	3.359	8.624
CRD_ML_c88286_g9_i3	12.277	14.014	1.559	4.061	3.35
CRD_FR_c17008_g2_i1	0.121	11.813	0	0	3.365
CRD_ML_c90451_g1_i1	99.145	762.364	12.22	26.891	47.808
CRD_ML_c89491_g7_i4	0	16.655	0	9.275	8.312
CRD_FL_c18104_g1_i1	14.19	141.902	23.558	32.376	58.098
CRD_ML_c90315_g1_i4	2.5	3.843	3.269	1.594	0
CRD_FR_c31709_g5_i1	0.921	11.859	3.186	2.306	5.578
CRD_ML_c85250_g2_i1	0.273	4.925	1.807	3.86	0
CRD_FL_c40542_g1_i3	3.046	8.465	0	4.291	3.248
CRD_LB_c49276_g1_i2	2.206	17.417	2.372	1.825	8.437
CRD_ML_c90155_g5_i6	1.65	5.787	0.828	1.674	0.522
CRD_ML_c87552_g3_i5	1.083	38.053	0.552	0	0
CRD_ML_c86749_g1_i1	7.773	35.063	8.496	18.549	4.729
CRD_ML_c89241_g6_i1	0.202	1.495	0	0.04	0.07
CRD_ML_c59086_g1_i2	0	3.192	0.69	1.865	0.179
CRD_ML_c88470_g1_i3	0	1.862	0	0.191	0.055
CRD_FL_c45329_g1_i1	286.888	1269.73	0	25.748	275.465
CRD_ML_c85504_g3_i1	5.162	49.508	2.565	3.018	6.209
CRD_LB_c42844_g1_i1	101.24	1268.64	21.916	9.756	170.252
CRD_ML_c68600_g1_i2	0	1.843	0	1.063	0.171
CRD_LB_c44912_g3_i1	4.392	8.795	0	2.958	3.763
CRD_ML_c89559_g12_i6	1.184	4.109	0	1.374	0.709
CRD_ML_c87590_g3_i1	2.014	2.559	0.179	0	0
CRD_ML_c89556_g5_i1	0.354	7.2	0	0	0
CRD_ML_c85336_g2_i2	8.309	32.669	2.896	0.712	2.516
CRD_ML_c90097_g2_i13	1.549	5.072	0	0.261	0
CRD_ML_c78693_g1_i1	0	1.761	0	0	0
CRD_ML_c89834_g11_i1	15.06	57.23	4.62	3.168	19.553
CRD_FR_c34032_g1_i1	1.022	17.976	2.552	9.355	8.85
CRD_ML_c89292_g7_i1	0	16.49	0	0	0
CRD_ML_c3929_g1_i2	0	21.755	0	0.521	0
CRD_ML_c60020_g1_i1	12.56	55.708	1.117	0.261	2.072
CRD_ML_c86825_g1_i4	0.192	2.568	0.414	0.702	0.693
CRD_ML_c86108_g2_i5	0.091	1.697	0	0.431	0
CRD_ML_c67588_g1_i2	5.06	7.603	0.772	0.963	0.28
CRD_ML_c90149_g1_i2	0.415	2.348	0.483	0.14	0.818
CRD_ML_c79150_g1_i1	0	4.531	0	0	0
CRD_ML_c83210_g1_i2	0	2.522	0	0.251	0.062
CRD_ML_c86353_g9_i3	0.972	3.531	0.497	0.1	0.234
CRD_ML_c88621_g4_i1	48.884	175.506	0.166	3.95	0.179
CRD_LB_c36936_g1_i2	5.03	14.904	0.897	1.434	1.067
CRD_FR_c24323_g1_i2	4.079	14.986	1.352	1.263	5.118
CRD_ML_c86330_g1_i1	0	4.109	0	0	0
CRD_ML_c77342_g2_i1	0	3.192	0	0	0
CRD_ML_c80192_g1_i1	1.589	3.742	0	0	0
CRD_FR_c33772_g3_i2	1.64	9.529	0.345	0	3.49
CRD_ML_c88866_g3_i1	0	4.155	0	0	0
CRD_ML_c89550_g1_i4	0.121	1.137	0	0	0
CRD_FR_c34199_g8_i3	0.152	1.908	0.041	0.08	1.472
CRD_ML_c85631_g1_i2	15.687	42.253	3.407	8.212	19.07
CRD_ML_c80535_g1_i1	2.773	54.947	1.945	1.504	10.189
CRD_LB_c49667_g7_i2	42.933	55.864	1.31	0.16	8.016
CRD_ML_c88533_g1_i16	0	1.99	0.179	0.251	0.21
CRD_LB_c48003_g7_i4	4.939	17.233	1.103	0.642	1.285
CRD_ML_c80261_g1_i1	0	1.88	0	1.614	0.179
CRD_ML_c62352_g1_i1	0	2.889	0	0.582	0.148
CRD_ML_c89740_g3_i2	8.795	28.377	3.31	0.281	7.603
CRD_ML_c87749_g3_i2	0	1.55	0	0.221	0.179
CRD_ML_c88160_g4_i1	6.194	22.149	1.365	1.805	1.488
CRD_ML_c84185_g1_i2	1.215	3.293	0.234	0	0.647
CRD_FL_c45615_g4_i1	0.374	2.146	0.221	2.065	0
CRD_ML_c78746_g5_i1	0.162	2.485	0.193	0.361	0.203
CRD_ML_c85972_g1_i1	0.84	9.63	2.207	0	0.078
CRD_FR_c30313_g1_i5	5.587	14.592	2.662	1.334	3.241
CRD_ML_c88959_g4_i6	0.243	6.338	1.131	2.176	0.086
CRD_ML_c83444_g2_i1	453.863	7810.49	38.15	1.023	12.674
CRD_ML_c80771_g1_i1	0	5.246	0	0	0
CRD_ML_c86368_g5_i1	0.192	1.504	0.455	0	0.382
CRD_ML_c88497_g14_i1	0	3.549	0	0.612	0
CRD_ML_c89797_g4_i5	0.749	4.045	0.29	0.612	0.203
CRD_ML_c72798_g1_i1	6.194	8.172	3.31	2.868	0.203
CRD_FL_c42305_g1_i1	0	48.261	0	2.356	6.396
CRD_ML_c81258_g2_i1	0	1.972	0.248	0.682	0.444
CRD_ML_c78737_g1_i1	7.692	90.633	6.731	13.787	13.625
CRD_FR_c34268_g8_i1	1.295	2.339	0.855	0.241	2.267
CRD_FR_c32230_g6_i1	19.736	101.309	9.31	10.989	15.798
CRD_ML_c83452_g1_i1	6.447	29.826	0.303	0.221	0
CRD_FR_c30927_g2_i7	0.992	3.669	0.4	0.722	0.483
CRD_ML_c84771_g1_i1	0	3.109	0	0	0
CRD_ML_c89693_g3_i1	0	6.108	0	0	0.07
CRD_ML_c84463_g2_i2	7.489	56.497	0.552	0	33.957
CRD_ML_c3126_g1_i1	0.071	1.954	0.331	1.023	0.452
CRD_FL_c48197_g1_i1	0.83	2.88	0.524	1.514	0.062
CRD_ML_c89476_g3_i1	0	4.246	0.152	0.622	0.156
CRD_FL_c51686_g3_i12	0.779	24.855	7.834	23.803	2.991
CRD_ML_c87268_g1_i2	0.121	14.693	7.282	1.474	6.263
CRD_ML_c84178_g1_i1	10.647	60.449	5.696	1.033	3.202
CRD_ML_c89062_g1_i2	0.294	16.289	6.745	12.934	0.156
CRD_FR_c27316_g1_i1	0.466	3.889	0	0.291	3.669
CRD_ML_c84749_g4_i1	0.658	5.393	0	0.632	0.093
CRD_ML_c87001_g1_i1	0.233	7.787	0.083	0.401	0.39
CRD_ML_c87041_g2_i1	0	4.916	0	0	0
CRD_ML_c89983_g5_i1	0	6.163	0	1.544	1.698
CRD_ML_c88630_g2_i5	0.253	9.878	0	1.033	0.078
CRD_ML_c78232_g1_i1	5.9	111.993	1.683	6.668	1.207
CRD_ML_c88178_g8_i1	0.132	6.512	0	0.712	0
CRD_LB_c41556_g1_i1	7.884	23.076	0.759	0.14	2.423
CRD_ML_c88863_g2_i1	3.947	5.494	0.69	0.371	1.636
CRD_ML_c82977_g2_i1	0.638	5.329	1.214	1.705	0.662
CRD_ML_c89511_g3_i3	2.824	37.603	1.848	1.755	3.412
CRD_LB_c42923_g1_i1	22.084	29.211	7.241	0.572	21.688
CRD_ML_c90007_g4_i1	18.461	19.682	3.269	1.243	16.998
CRD_FR_c17703_g1_i1	100.926	264.204	19.682	24.355	67.735
CRD_ML_c81641_g2_i1	32.245	382.471	16.096	8.803	26.478
CRD_ML_c75327_g1_i1	0	5.127	0	0	0
CRD_FL_c28373_g1_i1	2.338	9.172	4.441	3.008	0.989
CRD_FR_c31727_g5_i1	17.195	221.034	10.855	16.494	27.998
CRD_ML_c82436_g1_i2	2.004	13.244	2.772	0.922	1.768
CRD_ML_c87100_g8_i5	0	19.765	0	0.592	0
CRD_ML_c90325_g6_i1	0	3.384	0	1.063	0.226
CRD_ML_c78354_g1_i2	0	3.054	0	2.687	1.776
CRD_ML_c77273_g1_i1	0	22.608	0	0.221	1.153
CRD_LB_c47301_g3_i1	3.836	4.558	0.386	0	0.818
CRD_FR_c31574_g1_i1	0.061	6.237	1.531	3.74	5.375
CRD_ML_c85613_g2_i4	2.146	7.466	0.221	0.622	1.098
CRD_ML_c88309_g12_i2	0	2.495	0.276	1.223	0.374
CRD_ML_c89371_g1_i2	0	4.558	2.165	0	0
CRD_ML_c59812_g1_i1	0.87	3.375	0.262	0.201	0.717
CRD_FL_c40190_g1_i1	0	130.006	12.372	55.627	0
CRD_ML_c82460_g1_i3	1.923	8.823	0.441	1.203	0.148
CRD_FR_c34082_g1_i1	3.805	13.051	0.828	2.858	7.533
CRD_ML_c87535_g2_i8	0	10.309	0	4.091	0.615
CRD_FR_c29905_g1_i2	1.174	1.275	0.234	0.02	1.021
CRD_ML_c80726_g1_i1	0	3.843	0.29	2.146	0
CRD_ML_c90286_g1_i1	0	23.039	0	0	0.428
CRD_ML_c82376_g1_i1	15.384	106.105	14.317	4.151	13.407
CRD_FL_c52327_g11_i2	1.64	7.438	0.883	4.101	1.511
CRD_ML_c88472_g1_i2	0	79.884	0	0.08	0
CRD_ML_c79687_g1_i1	0.658	3.192	0.193	0.14	0.413
CRD_ML_c79083_g1_i1	0.213	3.439	0.248	0	0
CRD_ML_c89730_g8_i1	0.405	14.519	0.138	0.211	0.483
CRD_ML_c90079_g2_i1	0.061	5.365	0.055	1.524	0.039
CRD_ML_c82851_g1_i2	0	2.43	0	0	0
CRD_ML_c84786_g1_i2	0.253	6.558	0.483	2.156	0.327
CRD_ML_c89561_g2_i1	0	7.236	0.441	5.845	1.363
CRD_LB_c43404_g1_i2	40.352	63.962	12.22	6.818	25.692
CRD_ML_c88939_g1_i1	0	5.191	0	0	0
CRD_ML_c88784_g10_i1	0	3.045	0.703	2.045	0
CRD_ML_c87167_g5_i1	1.042	8.19	0	0	0
CRD_ML_c48975_g1_i1	0.779	17.6	0.124	0	0
CRD_ML_c73352_g1_i1	0	5.521	0	0	0
CRD_ML_c74176_g1_i2	1.134	4.595	0	0	0
CRD_ML_c89202_g16_i1	4.575	213.375	0.938	3.94	1.137
CRD_ML_c90024_g4_i1	0	11.006	0.469	0.231	0
CRD_ML_c89369_g10_i3	0	2.403	0.731	0.702	0.6
CRD_ML_c80993_g1_i1	11.821	26.359	7.503	2.366	9.582
CRD_ML_c88190_g3_i3	0.668	5.264	0	4.843	3.989
CRD_FB_c33766_g2_i2	0.304	2.972	1.434	0.06	1.379
CRD_ML_c78822_g1_i1	0.364	5.209	0	1.735	0.132
CRD_ML_c67142_g2_i1	0	13.207	0	2.406	1.605
CRD_ML_c82913_g1_i3	0	1.495	0	0	0
CRD_ML_c95985_g1_i1	0	3.146	0	0	0
CRD_ML_c89794_g3_i6	0	6.209	2.496	0.862	0
CRD_ML_c89550_g1_i1	0.051	2.944	0	0	0
CRD_FR_c34156_g1_i1	7.459	39.217	2.083	0.561	9.745
CRD_ML_c73968_g1_i1	0	5.228	0	0	1.021
CRD_ML_c88426_g3_i2	0	6.31	0	0.18	0.179
CRD_FR_c10652_g1_i2	17.307	64.026	0.621	20.875	4.121
CRD_ML_c89175_g1_i4	0	11.29	0.083	0	0
CRD_ML_c85960_g4_i2	0.425	5.54	0	0.832	0
CRD_FL_c43868_g2_i1	6.083	11.886	5.751	8.362	0.28
CRD_ML_c89431_g1_i1	0.03	4.503	0.11	0	0.008
CRD_FL_c23188_g1_i1	3.32	23.259	7.848	10.959	6.785
CRD_ML_c87792_g1_i9	7.692	22.094	0.483	0	2.049
CRD_ML_c89980_g7_i1	1.053	11.235	0	1.755	0.724
CRD_ML_c495_g1_i1	6.953	89.367	2.565	2.326	2.15
CRD_FR_c15786_g1_i1	0.779	5.696	0.262	0.09	1.503
CRD_FL_c46975_g1_i1	61.93	143.039	8.082	71.85	33.949
CRD_FR_c32079_g1_i1	1.609	2.889	0	2.236	1.714
CRD_FL_c52839_g6_i1	0	4.723	0.29	4.281	2.415
CRD_ML_c76257_g1_i1	0.425	3.476	0	0.17	0.062
CRD_ML_c81168_g1_i2	0.617	81.828	0	0	0
CRD_ML_c88909_g2_i1	8.218	18.756	1.807	1.795	8.242
CRD_FL_c49213_g1_i4	0.587	7.071	0.634	2.597	0.576
CRD_FL_c52523_g1_i7	4.484	68.539	11.365	43.736	9.029
CRD_ML_c85517_g13_i3	0	9.135	0	0.531	0.397
CRD_LB_c47524_g3_i4	2.348	3.137	0.221	0	0.413
CRD_ML_c89107_g1_i4	1.194	11.795	5.145	4.241	7.969
CRD_ML_c89520_g4_i18	0.87	2.32	0	1.223	0.639
CRD_ML_c87664_g1_i2	3.046	70.089	2.993	0	0.452
CRD_ML_c90009_g5_i2	0	4.173	0.041	0.361	0.335
CRD_FR_c28496_g1_i1	46.87	556.968	100.948	84.374	70.812
CRD_ML_c76642_g2_i1	1.852	6.989	0.386	0.12	0.623
CRD_LB_c41384_g1_i1	1.599	2.275	0	0	0
CRD_ML_c82371_g3_i2	1.67	13.95	0.359	0.251	0
CRD_FL_c51187_g1_i1	0.587	4.146	0	2.878	3.926
CRD_ML_c89298_g10_i4	40.949	66.622	1.117	0.11	1.2
CRD_ML_c86071_g1_i2	0	4.017	0	0	0
CRD_ML_c69796_g1_i1	0.668	2.935	0	0.782	0.203
CRD_ML_c90037_g6_i1	2.227	5.686	0.221	0.892	0
CRD_ML_c88843_g12_i4	0	7.31	0	0.07	0.701
CRD_FR_c42494_g1_i1	74.49	322.544	27.613	10.027	85.769
CRD_FR_c27840_g3_i2	0.536	3.733	0	0.391	0.997
CRD_ML_c85158_g1_i1	0.121	2.724	0.317	0.531	0.974
CRD_ML_c90254_g1_i1	0.344	14.023	0	1.534	0.187
CRD_FB_c33172_g1_i2	5.809	116.13	9.448	3.479	8.102
CRD_FR_c16834_g1_i1	26.284	65.145	7.572	3.7	12.028
CRD_ML_c89257_g16_i1	0.395	6.622	0.083	0.12	1.246
CRD_ML_c88528_g8_i1	0	2.183	0.428	1.013	0.506
CRD_FL_c43387_g1_i1	7.915	27.524	6.731	8.914	5.157
CRD_ML_c84747_g3_i2	0.698	6.659	0.731	2.918	3.233
CRD_ML_c88222_g1_i1	2.429	40.492	5.82	0.191	0.101
CRD_ML_c86469_g1_i6	0.142	3.467	1.517	0.602	0.093
CRD_ML_c89508_g5_i2	2.277	11.446	1.807	1.384	4.199
CRD_ML_c89845_g2_i2	0	5.549	0	0	1.332
CRD_FL_c45593_g1_i1	7.186	143.883	48.315	64.421	125.794
CRD_FL_c52341_g2_i11	0.698	1.706	0	0.211	0
CRD_FL_c47661_g1_i3	0	8.401	0.207	4.141	2.672
CRD_FR_c31121_g2_i2	5229.38	5726.78	525.095	416.714	994.591
CRD_ML_c86560_g2_i1	1.012	27.716	0	0	0
CRD_ML_c89386_g2_i2	2.034	38.319	1.048	2.045	0.171
CRD_LB_c46979_g2_i3	18.167	19.425	1.131	5.485	8.335
CRD_ML_c88639_g1_i1	0.789	9.63	0.11	0.521	0.444
CRD_ML_c84958_g2_i1	0.374	1.339	0	0.261	0
CRD_LB_c42861_g1_i2	2.075	2.421	0.097	0	0
CRD_ML_c85188_g1_i2	0.81	7.42	0	1.474	0
CRD_ML_c87861_g3_i1	0.395	10.969	0	0.291	0
CRD_ML_c89079_g6_i5	0	15.115	0	0	0
CRD_FR_c34434_g2_i5	0	4.522	0	4.422	2.921
CRD_ML_c39858_g1_i1	317.048	1106.86	100.837	52.028	283.863
CRD_ML_c71437_g1_i1	0.263	7.401	0	0	0
CRD_ML_c90337_g1_i1	6.579	67.759	5.296	4.793	11.584
CRD_FR_c29238_g1_i1	36.658	166.28	30.992	15.06	79.342
CRD_FL_c37990_g1_i1	3.34	7.832	1.352	2.507	0.28
CRD_ML_c89398_g4_i6	2.277	4.852	0	1.755	0.444
CRD_ML_c86005_g1_i2	0.961	12.785	1.034	1.073	0.382
CRD_ML_c85534_g1_i1	0	5.118	0	0	0
CRD_ML_c50350_g1_i1	0	2.44	0	0	0
CRD_ML_c90067_g6_i5	12.955	97.392	1.517	0.932	5.531
CRD_ML_c87613_g2_i3	0	1.743	0.055	0	0
CRD_ML_c88178_g7_i1	0	4.751	4.496	1.815	0.187
CRD_ML_c66543_g1_i1	0.142	2.55	0	0	0.421
CRD_FR_c31047_g1_i1	4.615	7.016	0.359	0.201	4.986
CRD_ML_c87363_g2_i1	0	3.265	0	0	0
CRD_ML_c84944_g1_i2	29.341	61.963	3.586	20.474	43.165
CRD_ML_c89768_g1_i4	0.294	1.119	0	0	0
CRD_ML_c88795_g2_i8	0.769	2.403	0	0	1.13
CRD_ML_c84502_g2_i1	0.486	5.604	0	0.191	0
CRD_FR_c29234_g2_i1	1.68	17.545	0	0.371	3.677
CRD_ML_c87033_g2_i1	35.95	142.947	37.971	11.912	13.165
CRD_ML_c89693_g1_i3	0.111	5.044	0.041	0	0.047
CRD_ML_c83147_g1_i2	0.253	1.926	0	1.364	1.854
CRD_ML_c93694_g1_i1	9.301	11.428	0	0	0
CRD_FR_c27546_g2_i1	0	5.824	0	1.303	2.251
CRD_ML_c79563_g1_i1	0	6.934	0	0	0
CRD_ML_c86014_g2_i4	0.061	1.357	0.234	0.441	0.296
CRD_ML_c89172_g1_i2	0	3.788	0.303	1.053	0
CRD_ML_c88690_g2_i3	0.739	2.935	0.441	0	0.14
CRD_FL_c45214_g1_i2	11.335	554.253	5.2	324.199	423.897
CRD_FL_c37087_g1_i3	3.876	17.508	5.71	17.085	4.908
CRD_LB_c47650_g13_i7	3.259	4.21	0	0	1.317
CRD_ML_c80869_g4_i1	2.034	7.328	0	0	0.101
CRD_ML_c88282_g9_i1	0.354	3.091	0	1.263	1.028
CRD_FR_c33597_g5_i1	1.731	2.485	0	0.592	1.161
CRD_LB_c39954_g3_i4	2.996	11.474	0	0	0
CRD_ML_c88644_g3_i5	0.111	1.623	0	0	0
CRD_ML_c38184_g1_i1	0	3.311	0.703	0	1.028
CRD_ML_c90034_g5_i2	2.955	4.806	0.317	0.451	0.865
CRD_ML_c86567_g2_i1	0	15.408	0	0	0
CRD_ML_c71095_g1_i1	0.142	2.183	0	0	0.047
CRD_FL_c52573_g4_i2	8.299	14.243	4.455	10.498	3.062
CRD_ML_c89589_g4_i1	13.724	25.891	4.221	0.07	2.773
CRD_ML_c84919_g2_i1	3.471	8.199	1.669	0	0.21
CRD_ML_c78457_g1_i1	0	1.633	0	0	0
CRD_FR_c30340_g1_i2	1.387	13.051	7.365	4.642	11.436
CRD_ML_c59214_g1_i1	3.33	8.667	1.448	0.682	1.877
CRD_FB_c31327_g1_i4	0.263	2.119	1.214	0	0.249
CRD_FR_c27558_g1_i1	176.236	639.053	61.859	25.939	488.797
CRD_ML_c87099_g1_i1	4.909	23.598	9.917	1.063	8.873
CRD_ML_c86575_g1_i7	0.314	2.935	0	0.07	0.265
CRD_LB_c46305_g1_i5	11.457	33.045	5.862	3.64	1.496
CRD_ML_c76414_g1_i1	49.026	220.914	38.44	5.845	66.27
CRD_ML_c87964_g2_i5	0.111	5.934	0	0	0
CRD_LB_c41576_g6_i2	1.194	2.1	0.152	0.261	0.257
CRD_ML_c88579_g4_i2	0.294	3.293	0	1.574	0.296
CRD_ML_c79120_g1_i1	1.589	19.645	7.186	5.615	3.381
CRD_LB_c48960_g2_i1	8.046	19.526	1.145	1.003	4.448
CRD_ML_c87307_g6_i4	3.137	21.562	1.214	0.531	5.734
CRD_ML_c88990_g3_i4	0.617	1.449	0	0.281	0.452
CRD_LB_c52863_g1_i1	6.548	11.519	1.103	0.481	3.264
CRD_FR_c33881_g2_i1	81.332	1219.48	34.15	65.052	130.5
CRD_ML_c85983_g4_i2	27.246	238.175	34.412	27.092	85.784
CRD_ML_c86560_g1_i1	0.395	5.53	0	0	0
CRD_FR_c34850_g1_i1	0.132	15.968	0.028	14.549	10.735
CRD_FL_c54494_g1_i1	14.493	119	41.116	109.46	30.031
CRD_ML_c87313_g1_i3	0.243	4.356	0	0	0
CRD_ML_c89287_g2_i1	1.204	27.661	5.269	12.162	1.488
CRD_ML_c50725_g1_i1	0.04	2.33	0.193	0.03	0.078
CRD_ML_c89358_g2_i1	3.644	46.399	0.965	0	4.074
CRD_ML_c68877_g1_i1	0.506	6.576	0.097	0.17	0.366
CRD_ML_c81531_g2_i1	1.478	2.082	0	0	0
CRD_LB_c32869_g1_i1	57.932	182.385	42.081	16.293	41.326
CRD_ML_c90083_g1_i2	0	4.723	0.138	0.772	0
CRD_ML_c88070_g2_i2	0.223	10.602	0	0	0
CRD_FR_c27849_g2_i1	2.996	6.117	0.193	4.843	2.002
CRD_FR_c30040_g1_i2	4.18	57.35	1.683	0.431	10.143
CRD_FR_c25978_g1_i2	0	1.651	0.8	0.702	1.021
CRD_FR_c14290_g1_i1	0.931	11.226	1.476	0.331	2.641
CRD_ML_c90278_g4_i4	0	3.595	0.083	0.16	0.117
CRD_ML_c90265_g5_i2	0	6.934	0	4.642	1.605
CRD_FB_c34393_g1_i2	33.409	50.939	19.778	4.512	38.483
CRD_FL_c52141_g1_i17	0	2.706	0	0.511	0.257
CRD_ML_c84024_g3_i1	0	33.797	0	4.953	19.358
CRD_ML_c69253_g1_i1	1.488	10.217	0	0	0
CRD_ML_c89621_g3_i1	0.304	4.522	3.393	0.371	0.14
CRD_ML_c89584_g3_i3	3.218	8.814	2.91	1.644	0.569
CRD_ML_c66443_g1_i1	0	1.853	0	0	0
CRD_ML_c82751_g1_i3	6.741	50.342	13.93	22.179	2.664
CRD_FR_c34197_g1_i1	1.559	1.623	0	1.404	1.503
CRD_ML_c87932_g1_i1	0.233	3.825	0	0	0.093
CRD_ML_c87580_g1_i2	1.771	6.466	0.207	1.414	2.54
CRD_FR_c12528_g1_i1	1.842	16.683	1.076	0.692	5.001
CRD_ML_c88975_g1_i3	1.123	13.702	0.097	0.07	0.927
CRD_ML_c78674_g1_i2	0	4.412	0	0.381	0
CRD_ML_c89431_g2_i1	0.192	4.806	0.055	0.08	0
CRD_ML_c51114_g1_i1	0	2.733	0	0	0
CRD_FR_c29888_g1_i1	4.899	32.155	0.179	0.341	3.373
CRD_ML_c88611_g6_i2	1.549	11.611	1.034	5.475	0.966
CRD_FR_c32678_g2_i2	19.938	94.274	9.2	3.419	22.139
CRD_FL_c20739_g1_i2	0	5.136	0	4.893	4.962
CRD_ML_c83788_g1_i2	0.506	4.87	0	0.922	0.67
CRD_ML_c87289_g4_i5	0	5.466	0	0.211	0
CRD_ML_c71551_g2_i1	0	3.183	0	0	0
CRD_FR_c33772_g3_i1	0	4.384	0	0	2.469
CRD_FL_c52680_g3_i4	1.65	10.538	3.241	1.544	2.251
CRD_FR_c21556_g2_i2	1.123	15.28	4.179	2.386	7.058
CRD_ML_c86894_g2_i1	2.459	20.223	5.779	9.605	0.436
CRD_ML_c84657_g1_i3	0	2.036	0	0	0.397
CRD_LB_c46293_g1_i2	6.062	48.646	3.048	0.662	3.739
CRD_ML_c51151_g1_i2	0	9.107	0	0	0
CRD_ML_c85368_g1_i1	0	6.007	0	0	0.826
CRD_FR_c30316_g2_i1	18.481	29.028	3.227	0.381	23.035
CRD_FL_c55884_g1_i1	16.861	140.288	75.569	77.656	27.686
CRD_ML_c79900_g3_i1	0.253	3.467	0.179	0.852	0.257
CRD_ML_c59548_g2_i1	0	3.99	0	0	0
CRD_ML_c88239_g18_i1	3.876	45.858	3.034	2.336	0
CRD_ML_c48766_g1_i1	0	21.755	0	0	0
CRD_ML_c67455_g1_i1	0	1.495	0	0	0
CRD_ML_c89717_g3_i3	0.273	6.301	0.759	5.795	0.257
CRD_ML_c87346_g1_i6	0.263	1.779	0	0	0.117
CRD_ML_c87401_g4_i3	0.132	11.043	0.166	0.822	0.078
CRD_ML_c88199_g8_i8	0.729	20.755	0	0.341	0.452
CRD_ML_c85326_g1_i2	3.522	26.313	3.255	4.512	9.216
CRD_FL_c45609_g3_i1	0	12.317	0	1.223	0
CRD_ML_c87059_g1_i1	0.111	4.201	0.607	0.381	0.351
CRD_ML_c87656_g2_i2	0.82	1.935	0	0.511	0.623
CRD_ML_c87877_g8_i2	0.081	2.889	0	0	0
CRD_ML_c87168_g2_i3	2.682	9.667	2.814	5.986	0
CRD_ML_c90240_g5_i2	0.304	11.996	0	0.241	0.07
CRD_FR_c38174_g1_i1	38.753	68.062	14.648	2.216	57.226
CRD_ML_c86798_g6_i2	0.243	4.907	0.469	0.963	0.514
CRD_ML_c77948_g1_i3	0.385	2.275	0	0	0
CRD_ML_c50534_g1_i1	2.51	14.665	1.09	0.421	2.773
CRD_ML_c72507_g2_i1	0.87	26.845	4.4	0.421	0.312
CRD_LB_c49518_g2_i4	5.728	17.949	0	1.013	0
CRD_ML_c73851_g2_i2	0.202	2.531	0	0.17	0.187
CRD_ML_c88240_g1_i2	0	8.126	0.166	0	2.064
CRD_ML_c62321_g1_i2	5.658	6.548	0.51	0	0.195
CRD_ML_c84540_g1_i1	3.492	119.239	10.138	6.517	0.218
CRD_LB_c47427_g1_i4	583.714	3277.12	296.112	157.136	2047.14
CRD_ML_c82082_g1_i1	54.704	146.368	39.157	7.349	104.59
CRD_ML_c89185_g4_i1	0	5.668	0	0	0
CRD_ML_c86569_g1_i1	0	24.956	0	0	0
CRD_FR_c30721_g1_i1	0.506	3.164	0.221	0	1.776
CRD_LB_c49453_g1_i3	13.127	26.542	1.186	2.166	16.437
CRD_ML_c89598_g8_i1	0	2.43	0	0	0.171
CRD_FL_c51158_g11_i7	0.719	8.896	0.483	1.404	0.273
CRD_ML_c89573_g1_i2	11.791	19.297	2.524	3.89	0.888
CRD_FR_c8154_g1_i1	2.824	12.198	2.234	4.191	7.907
CRD_ML_c85721_g2_i1	0	5.723	0	0	0
CRD_ML_c90013_g5_i1	0.223	11.62	0.965	2.467	0.888
CRD_ML_c89256_g7_i2	0	2.412	0.965	0	0
CRD_ML_c85421_g1_i2	1.042	3.953	0.469	0.381	1.792
CRD_ML_c88485_g5_i6	0	3.632	0.331	0.561	0.686
CRD_ML_c73476_g1_i1	8.127	46.399	1.696	10.478	1.644
CRD_ML_c87171_g6_i1	2.247	12.712	3.931	0.561	1.768
CRD_ML_c85463_g1_i4	0.263	23.607	0	0.11	2.072
CRD_ML_c94347_g1_i1	6.083	17.288	0	0	0
CRD_ML_c80718_g1_i1	0	4.201	0	0	0
CRD_ML_c86579_g1_i2	0	1.568	0.234	1.213	0.14
CRD_ML_c88844_g9_i2	1.427	2.586	0	1.394	0.662
CRD_ML_c87632_g2_i6	1.326	10.428	0.69	0.11	1.706
CRD_LB_c46396_g1_i1	51.505	560.141	0	0	0
CRD_FR_c25377_g1_i2	5.951	22.002	4.855	0.191	19.545
CRD_FL_c52597_g4_i1	0	4.742	0.648	2.737	0
CRD_FR_c8539_g1_i1	2.834	52.131	8.358	7.169	5.593
CRD_FL_c51512_g11_i1	0.314	2.816	0.51	1.163	0
CRD_ML_c62972_g1_i1	0	2.164	0	0.15	0.234
CRD_FL_c52241_g1_i1	0.769	4.852	0.772	3.479	0.467
CRD_FR_c21022_g2_i3	3.502	4.687	0.179	0.662	1.94
CRD_LB_c42202_g1_i1	42.214	109.37	21.158	0.612	2.742
CRD_ML_c84063_g1_i1	0.364	1.853	0.124	0.301	0
CRD_FL_c48159_g1_i1	0.769	7.429	2.386	7.219	1.566
CRD_ML_c85482_g2_i1	0	5.668	0	0	0
CRD_ML_c86751_g2_i4	0	7.172	0	0.04	0.343
CRD_ML_c57642_g2_i1	0.891	12.051	5.876	1.153	3.319
CRD_ML_c81995_g1_i3	0.172	13.922	0	2.346	1.877
CRD_ML_c90151_g1_i1	0	2.293	0	0.531	0
CRD_ML_c90089_g15_i1	0.374	2.339	0.29	0	0.538
CRD_ML_c81200_g1_i1	0.101	1.999	0	0	0
CRD_ML_c84972_g2_i1	0	5.741	0	0	0
CRD_ML_c87369_g6_i1	0	3.485	0.372	0	0.039
CRD_LB_c48803_g4_i2	10.121	24.039	6.014	1.123	1.433
CRD_LB_c49418_g2_i2	1.245	1.367	0.276	0.311	0.039
CRD_ML_c89130_g5_i2	0.638	2.44	0	0.14	0
CRD_ML_c89886_g6_i1	0.587	9.869	0	0	0
CRD_FR_c31971_g2_i1	3.107	11.428	0.8	6.748	5.78
CRD_ML_c75827_g1_i3	0	3.137	0	0	0
CRD_ML_c35236_g1_i1	1.923	9.346	0	2.246	2.875
CRD_ML_c87900_g6_i1	0.587	3.283	0.345	0.902	0.125
CRD_ML_c25385_g1_i1	42.518	156.796	6.358	0.742	0.974
CRD_FR_c31667_g1_i2	26.183	109.939	14.841	14.338	44.871
CRD_LB_c42611_g1_i2	3.552	26.891	10.469	12.654	1.153
CRD_FR_c28580_g1_i1	6.366	27.203	7.241	0.892	10.595
CRD_ML_c81198_g1_i4	2.834	3.448	0.317	0.251	0.203
CRD_ML_c89367_g1_i9	0.435	2.788	0.055	0.281	0.312
CRD_LB_c49084_g4_i3	13.967	46.399	1.821	1.424	9.418
CRD_ML_c91709_g1_i1	1.235	5.43	0	0	0
CRD_ML_c89756_g3_i2	1.559	5.916	0.676	1.163	0.724
CRD_ML_c89876_g7_i2	0.557	1.853	0	0.17	0
CRD_FR_c33795_g7_i1	10.08	19.856	1.779	0.231	3.607
CRD_LB_c49794_g2_i1	1.538	3.458	0.731	0.231	0.865
CRD_ML_c48709_g1_i1	0	2.293	0	0	0
CRD_LB_c48170_g7_i2	25.191	145.534	9.213	19.431	33.879
CRD_ML_c89985_g2_i6	0.536	3.063	0.593	0.612	0.047
CRD_ML_c89043_g2_i3	0.142	14.619	0.083	0.06	0.273
CRD_ML_c77241_g1_i1	1.569	83.883	0.717	0.381	0.093
CRD_ML_c33617_g1_i1	15.04	44.106	1.959	0.331	3.085
CRD_FL_c43343_g1_i2	0.567	3.834	0	3.209	1.184
CRD_LB_c42995_g1_i3	0	3.247	0.703	0	0.499
CRD_FR_c33205_g14_i4	0.091	1.825	0.193	1.163	1.278
CRD_ML_c83084_g1_i1	0.526	4.072	0.152	0	0
CRD_ML_c14305_g1_i1	0	57.771	0	50.133	20.098
CRD_ML_c67636_g1_i1	2.459	10.942	0	0	0
CRD_ML_c83654_g1_i2	1.255	8.786	0	0	0
CRD_ML_c922_g1_i1	1.791	2.458	0.317	0	1.262
CRD_ML_c83083_g1_i2	0.567	2.751	0	0.602	1.94
CRD_ML_c85751_g1_i7	0.233	8.676	0.4	4.843	0.07
CRD_ML_c87171_g3_i2	1.144	11.006	0.248	10.849	2.127
CRD_ML_c88900_g3_i9	0.111	4.146	0.124	1.404	0.101
CRD_FR_c31331_g1_i1	0.344	19.765	19.461	3.048	4.214
CRD_ML_c87637_g3_i1	0.759	4.98	0.469	0.18	0.265
CRD_ML_c80675_g1_i1	1.549	8.841	0	0	0
CRD_ML_c78666_g1_i1	0	2.44	0.083	0	0.125
CRD_LB_c47624_g6_i3	12.509	19.966	1.145	1.544	5.632
CRD_ML_c85019_g1_i1	0	2.155	0.717	1.073	0.39
CRD_FL_c52020_g5_i5	4.747	6.787	0.179	2.908	4.526
CRD_ML_c17923_g2_i1	0	3.32	0	0	0
CRD_ML_c80989_g1_i1	0	14.711	0	0	0
CRD_ML_c89550_g1_i6	0	15.931	0	0	0
CRD_FB_c39705_g1_i1	125.348	129.447	17.282	23.222	0
CRD_ML_c78908_g1_i4	0	4.595	0	0	0
CRD_LB_c45732_g1_i1	31.81	36.319	20.937	4.763	30.864
CRD_ML_c85431_g1_i1	0	2.88	0	0.421	0.506
CRD_ML_c86550_g1_i1	0	26.139	0	0.602	2.002
CRD_ML_c74000_g1_i1	0.091	2.862	0	0.08	0
CRD_ML_c46918_g1_i1	12.034	38.218	8.731	5.906	1.441
CRD_FL_c52972_g8_i3	0.506	1.302	0	0	0
CRD_ML_c84250_g1_i1	0	54.947	0	0	0
CRD_ML_c83967_g1_i1	0.344	4.146	0.083	0.12	0.218
CRD_ML_c87718_g5_i2	1.528	2.412	0.11	0.201	0.872
CRD_FR_c26273_g3_i1	17.712	20.572	3.048	0.772	15.323
CRD_ML_c77768_g1_i1	0.081	1.357	0	0.07	0
CRD_ML_c16060_g1_i1	0.202	4.632	0	0.16	0
CRD_ML_c89235_g1_i2	0	6.099	0	0	0
CRD_ML_c88543_g1_i4	0.921	9.3	0.607	0.221	0.631
CRD_ML_c84802_g2_i1	0	3.898	0	0	0
CRD_ML_c87085_g2_i1	2.105	6.117	3.227	1.273	0.265
CRD_FR_c34053_g2_i3	2.5	16.894	2.29	6.527	1.862
CRD_ML_c89946_g6_i1	0	3.604	0	0	0
CRD_ML_c90267_g1_i4	1.093	13.638	5.31	12.212	2.259
CRD_ML_c80826_g1_i2	0.253	5.439	0	0	0.436
CRD_ML_c89314_g7_i2	2.54	8.034	0.745	3.259	0.569
CRD_ML_c85610_g4_i1	0	2.917	0	0.371	0
CRD_ML_c88043_g11_i1	0	7.044	0	4.131	6.178
CRD_ML_c484_g1_i2	0	5.292	0	0	0
CRD_ML_c90123_g1_i3	0	2.972	0	0.13	0.187
CRD_ML_c76453_g2_i1	8.34	112.397	4.841	50.063	1.309
CRD_LB_c42565_g1_i2	5.394	9.52	0.979	0.351	1.698
CRD_ML_c87443_g1_i2	0.982	3.467	0	0.211	0.6
CRD_FR_c29225_g2_i2	1.538	13.014	8.855	1.985	1.122
CRD_ML_c90167_g5_i6	1.194	30.486	3.131	3.369	0.296
CRD_FB_c38680_g4_i1	0.132	6.292	1.779	2.286	0.943
CRD_ML_c72193_g1_i1	7.783	11.208	0.662	0.06	8.6
CRD_FR_c30985_g2_i3	1.71	13.812	1.848	2.376	1.792
CRD_FL_c51574_g4_i1	0.567	1.972	0.317	1.684	0.218
CRD_FL_c48939_g1_i1	13.906	106.573	53.97	18.128	5.04
CRD_ML_c88900_g4_i4	0.567	3.861	1.09	3.64	0.382
CRD_LB_c49035_g16_i2	3.714	5.916	0	0	2.641
CRD_ML_c34041_g1_i1	0.253	4.531	0	0	0.39
CRD_FL_c32833_g1_i1	21.143	198.316	35.047	42.503	16.414
CRD_ML_c82971_g1_i1	15.961	72.583	0.179	0.922	2.727
CRD_ML_c89741_g4_i1	0	3.393	0	0	0
CRD_ML_c75313_g1_i1	0.516	3.357	0.51	3.078	1.722
CRD_ML_c90064_g4_i3	3.259	111.883	1.076	3.188	0.514
CRD_ML_c80184_g1_i1	4.089	9.924	0.028	0.852	3.537
CRD_ML_c89574_g15_i1	0	71.162	0.772	0.411	0.919
CRD_FR_c32136_g2_i1	0.455	1.871	0.303	0	1.098
CRD_ML_c83887_g3_i1	11.275	15.683	10.096	6.477	9.192
CRD_ML_c93139_g1_i1	0	4.467	0	3.96	2.399
CRD_ML_c90412_g1_i1	10.374	37.631	1.641	1.825	11.662
CRD_ML_c85904_g2_i3	0.496	5.952	0	0	0.327
CRD_ML_c89022_g2_i4	0	3.155	2.152	0.792	1.223
CRD_FR_c26995_g1_i2	1.032	4.622	0.51	0.351	1.566
CRD_ML_c88727_g9_i1	0	3.43	0	0	0
CRD_LB_c46572_g1_i1	2.702	4.155	0.497	0.652	0.288
CRD_ML_c80560_g3_i1	0.243	3.118	0	0	0
CRD_ML_c81682_g2_i2	2.044	96.209	0	0	0
CRD_ML_c75616_g1_i1	0.213	32.348	0	0	0
CRD_ML_c90057_g1_i3	0.142	1.908	0	1.354	0.179
CRD_ML_c89058_g8_i1	3.978	10.575	0	4.993	4.604
CRD_ML_c90108_g4_i1	0.506	1.733	0.207	0.391	0.125
CRD_ML_c78374_g2_i1	2.459	54.13	17.13	40.598	7.517
CRD_ML_c87510_g3_i1	1.306	14.601	0	0	0
CRD_FR_c32834_g2_i4	3.482	5.888	0	1.424	3.583
CRD_ML_c89741_g2_i5	1.549	11.446	0.538	0	0.53
CRD_FR_c34869_g2_i9	11.852	17.985	5.972	6.978	0.771
CRD_ML_c66016_g2_i1	0.213	2.128	0	0.17	0
CRD_ML_c86715_g1_i2	5.668	8.64	0.897	1.404	0.452
CRD_FL_c37121_g1_i1	3.461	11.877	9.724	1.825	1.293
CRD_FR_c34383_g1_i1	7.439	19.288	1.421	2.446	5.882
CRD_ML_c83613_g1_i1	0.253	5.998	0	0	0
CRD_FR_c24083_g2_i1	2.814	22.498	19.241	0.12	4.573
CRD_ML_c80793_g1_i1	0.152	2.137	0	0	0.093
CRD_ML_c88154_g4_i2	0	2.036	0.11	0	0.218
CRD_ML_c83704_g1_i2	4.372	4.723	0.193	4.171	4.339
CRD_ML_c67697_g1_i1	0.182	2.898	1.021	0.582	0
CRD_FL_c50999_g8_i3	2.328	5.943	0.221	2.326	0.405
CRD_ML_c51597_g1_i1	0	2.366	0	0	0
CRD_FR_c11540_g1_i1	3.876	19.508	3.338	3.77	5.632
CRD_ML_c84079_g2_i2	7.651	558.619	40.26	105.871	15.479
CRD_ML_c58860_g1_i2	1.306	3.604	0	0	0
CRD_ML_c88492_g2_i1	0.577	6.31	0	0	0
CRD_ML_c51519_g1_i1	0	3.384	0	0	0
CRD_LB_c44485_g1_i1	5.82	32.265	5.834	3.559	19.397
CRD_ML_c89622_g6_i5	0	5.31	1.49	3.71	0.974
CRD_ML_c82348_g3_i2	0	5.778	0	0	0
CRD_FR_c28423_g3_i1	3.36	9.869	0.455	0.211	4.908
CRD_ML_c81210_g1_i1	0.243	3.027	0	0	0
CRD_ML_c87608_g1_i4	1.204	1.302	0	0.09	0.499
CRD_ML_c89491_g1_i1	0.213	2.577	1.186	1.835	0
CRD_FL_c51857_g2_i1	5.688	46.215	9.655	22.64	6.676
CRD_FB_c37611_g1_i1	0.82	14.766	5.352	3.75	0.608
CRD_ML_c73515_g2_i1	5.03	84.451	6.124	12.513	7.93
CRD_FR_c32863_g2_i4	0	13.546	4.91	10.197	8.694
CRD_ML_c83461_g1_i5	3.401	10.061	2.455	0.12	0.187
CRD_ML_c88478_g4_i1	0	2.751	0	0	0
CRD_ML_c86830_g1_i5	0.395	46.793	0	0	0
CRD_FR_c28896_g1_i2	4.686	74.262	9.393	7.56	9.597
CRD_ML_c89905_g4_i3	0.789	4.613	3.324	1.193	0
CRD_FR_c25638_g1_i1	4.352	35.237	6.165	7.37	5.983
CRD_ML_c78765_g1_i1	0	8.034	0	0	0
CRD_ML_c88591_g5_i4	0	4.54	0.248	0	0
CRD_ML_c84233_g2_i1	0.82	2.082	0	1.083	0
CRD_ML_c88460_g5_i1	0	3.412	0.276	2.497	0
CRD_ML_c71275_g1_i3	6.093	11.116	0	0.341	0.88
CRD_ML_c87390_g6_i4	0.84	1.981	0.621	0.612	0
CRD_LB_c46247_g6_i1	67.83	117.863	8.882	4.161	20.535
CRD_FR_c24187_g3_i1	19.807	22.672	2.524	1.053	11.662
CRD_ML_c87811_g1_i1	4.848	5.686	0.621	0.361	2.711
CRD_ML_c59023_g1_i1	1.559	17.022	0	0	0
CRD_ML_c79523_g1_i1	0.061	2.476	0	0	0.039
CRD_ML_c85221_g1_i3	2.308	19.572	0	0	0
CRD_ML_c87369_g6_i7	0.101	3.146	0.124	0.331	0.047
CRD_ML_c86294_g1_i1	0.961	5.136	0.221	0	0
CRD_FL_c52733_g2_i1	0.587	2.678	0.248	1.925	0.179
CRD_ML_c88727_g8_i1	2.702	18.985	0.441	0	0
CRD_FR_c36494_g1_i1	3.805	18.407	1.572	1.193	16.92
CRD_ML_c88249_g4_i2	0.121	3.678	0.138	0.491	0
CRD_ML_c88810_g7_i1	0	13.161	0	0.251	0
CRD_ML_c90042_g5_i3	0.081	2.724	0.565	1.193	0.795
CRD_ML_c86959_g4_i2	0.435	46.335	0.345	0.13	0.187
CRD_LB_c10603_g1_i1	1.953	3.448	0.579	0.17	1.402
CRD_FL_c51410_g3_i6	0.324	2.045	0.331	1.263	0.039
CRD_ML_c85526_g2_i1	0.506	2.907	0	0	0.974
CRD_ML_c85055_g1_i2	0.121	3.769	0.069	0	0.296
CRD_ML_c90185_g6_i5	0	1.853	0.11	0	0
CRD_ML_c90064_g6_i1	0	15.362	0	0	0
CRD_ML_c95694_g1_i1	0.172	4.256	0	0	0
CRD_FR_c34655_g5_i1	1.063	24.13	2.965	8.673	17.419
CRD_LB_c46269_g1_i1	3.704	18.921	1.917	2.457	0.109
CRD_FL_c27293_g1_i1	0	7.933	0.345	1.183	0.187
CRD_ML_c89827_g4_i1	1.063	8.016	0.483	1.855	0.249
CRD_ML_c66566_g1_i1	0	62.018	0	0	0
CRD_ML_c85333_g1_i3	0	4.567	0.11	2.156	3.248
CRD_ML_c74714_g2_i2	1.387	2.412	0.221	0.13	1.106
CRD_FR_c23534_g1_i1	18.501	21.315	1.172	0.602	4.861
CRD_ML_c78505_g2_i1	0.172	6.64	0	0.271	0
CRD_ML_c87354_g2_i12	0.951	6.246	0.331	0.221	0
CRD_ML_c78644_g1_i3	1.862	8.841	0	0	0.553
CRD_ML_c60285_g1_i2	13.086	50.48	14.827	13.055	7.697
CRD_ML_c86090_g1_i1	0	2.137	0	0	0
CRD_FR_c34387_g6_i3	0.759	3.238	0	1.213	1.714
CRD_ML_c88227_g1_i1	0.587	2.082	0.51	0.732	0.226
CRD_ML_c71465_g1_i1	0	4.338	0	0	0
CRD_FL_c50321_g1_i1	4.818	7.218	0	4.031	3.513
CRD_FL_c38981_g1_i2	0	9.63	0	4.392	2.158
CRD_ML_c81869_g1_i1	0.283	4.274	0	0.441	0
CRD_FL_c52125_g5_i4	0.314	4.155	0.359	2.667	0
CRD_ML_c85378_g1_i1	0.425	20.829	0	0	0
CRD_ML_c81113_g1_i1	0.263	3.504	0	0.05	0.413
CRD_ML_c85904_g3_i1	6.923	7.842	0.4	0.11	1.605
CRD_LB_c46937_g2_i3	0.294	14.702	0.428	0.983	0.506
CRD_ML_c87762_g10_i4	3.998	6.668	5.283	0.822	0.234
CRD_ML_c62847_g1_i1	0	1.513	0	0.221	0
CRD_ML_c80945_g2_i1	0	1.944	0.29	0.12	0
CRD_ML_c87938_g2_i1	0	5.549	0	0	0
CRD_ML_c80435_g3_i3	0	3.183	0	0.882	0.382
CRD_FR_c34741_g6_i2	4.686	7.988	0.8	3.94	7.198
CRD_LB_c44316_g2_i5	3.502	82.911	9.682	19.221	3.443
CRD_ML_c88931_g17_i5	2.014	4.567	0.676	0	0.444
CRD_FR_c32225_g1_i1	11.781	18.334	2.165	3.84	12.277
CRD_ML_c89338_g9_i1	0.86	10.556	3.269	0.622	1.784
CRD_ML_c87300_g2_i5	0.192	5.906	0.11	1.063	0.553
CRD_FR_c31437_g1_i1	7.5	19.095	1.972	3.61	15.089
CRD_ML_c86199_g5_i2	53.924	415.956	39.378	47.626	322.51
CRD_ML_c60215_g2_i1	5.455	24.644	1.6	0	3.264
CRD_ML_c88807_g4_i3	0.142	3.439	0.276	0.08	0.179
CRD_ML_c93185_g1_i1	0	6.044	0	0	0
CRD_ML_c83254_g1_i1	0	4.182	0	0	0
CRD_ML_c87397_g6_i1	0.132	8.089	0	0	0
CRD_FR_c32395_g3_i4	29.361	63.715	9.586	3.549	23.004
CRD_ML_c89482_g11_i2	0	4.714	0	0.602	0.444
CRD_ML_c87707_g5_i1	3.512	20.397	2.676	5.314	2.189
CRD_ML_c74855_g1_i1	16.072	92.586	7.613	1.143	27.211
CRD_FR_c33005_g4_i3	9.301	33.32	5.131	4.422	14.38
CRD_ML_c73628_g2_i1	0	8.043	0.552	1.454	0
CRD_ML_c88947_g2_i1	0	4.393	0	0.772	0.125
CRD_LB_c49282_g14_i1	10.172	73.62	2.469	0.381	50.558
CRD_ML_c89031_g5_i9	0.992	40.63	0.565	9.495	10.711
CRD_ML_c87266_g6_i7	0	3.329	0.69	3.319	0.156
CRD_ML_c3796_g1_i1	36.931	78.151	21.613	11.15	36.761
CRD_ML_c89766_g1_i2	0.86	4.577	0	0	0.397
CRD_ML_c83729_g5_i1	0.445	8.759	0.166	0	0.366
CRD_ML_c81274_g1_i1	1.144	20.48	0.248	0	0.273
CRD_FB_c39814_g1_i4	12.894	188.145	9.103	5.645	5.827
CRD_ML_c82724_g1_i1	0	5.897	0	0	0
CRD_ML_c88039_g2_i7	0	1.357	0	0	0
CRD_FB_c40136_g1_i5	22.064	93.302	17.296	7.761	9.356
CRD_ML_c84810_g1_i3	0	10.043	0	0	0
CRD_ML_c87454_g1_i2	68.964	1867.16	6.358	12.794	58.137
CRD_FL_c60555_g1_i1	0	3.082	0	1.053	2.018
CRD_ML_c89917_g2_i6	0	54.295	0	0	0.07
CRD_ML_c55301_g1_i1	2.044	3.485	0.069	0.05	3.186
CRD_ML_c90105_g10_i2	0.273	3.32	0	0.752	0.405
CRD_ML_c16812_g1_i1	0	31.229	0	0	0
CRD_FL_c52562_g6_i2	0	6.842	0.221	1.755	0.351
CRD_ML_c89705_g7_i1	0.03	1.009	0.041	0.391	0.047
CRD_ML_c78442_g4_i1	0	4.797	0	0.682	1.122
CRD_ML_c87156_g2_i3	6.315	6.383	3.614	5.475	0.436
CRD_ML_c81402_g1_i1	1.235	3.017	0.469	0.09	0.125
CRD_FR_c34485_g4_i1	10.88	16.234	3.172	0.04	8.141
CRD_ML_c86297_g2_i1	0.425	30.899	1.283	5.775	0.296
CRD_FB_c32692_g2_i1	1.943	5.292	1.214	0.17	3.552
CRD_ML_c87289_g1_i1	0	2.559	0	0.582	0.428
CRD_ML_c87769_g3_i5	0	201.507	0	0	0
CRD_ML_c85185_g2_i1	9.625	101.015	14.606	9.455	23.417
CRD_LB_c28620_g1_i1	9.524	24.057	2.138	3.118	12.729
CRD_ML_c74447_g2_i1	0.455	3.971	0.51	1.083	0
CRD_ML_c85980_g3_i1	0.121	6.539	0	0	0.078
CRD_FR_c31374_g2_i1	6.639	9.639	1.752	2.346	2.797
CRD_ML_c89222_g5_i5	0.091	16.27	0.262	0.07	0
CRD_ML_c87547_g5_i2	5.071	11.483	0.372	2.356	3.989
CRD_ML_c88990_g7_i1	50.443	124.155	22.137	13.195	41.326
CRD_LB_c38454_g1_i1	1.812	2.064	1.448	0	1.363
CRD_ML_c86018_g1_i1	0	11.171	1.834	1.885	8.086
CRD_ML_c85486_g1_i1	21.193	43.345	1.752	0.16	0
CRD_ML_c60865_g1_i1	71.859	1074.8	20.441	8.843	119.991
CRD_ML_c89050_g1_i1	0.283	4.008	0	0.18	0
CRD_ML_c80430_g1_i1	0.961	11.033	0	0	0
CRD_FR_c34124_g2_i1	0.334	4.054	0	1.173	1.613
CRD_ML_c79601_g1_i1	2.419	11.96	0.372	1.815	0.382
CRD_ML_c77015_g1_i1	0	1.944	0	0	0
CRD_LB_c50144_g3_i1	3.573	5.228	0	0.732	1.332
CRD_ML_c86712_g9_i1	0.283	5.375	0.152	0.321	0.553
CRD_ML_c83712_g2_i1	0	5.255	0	1.173	0.678
CRD_ML_c88597_g8_i1	0	6.328	0	0	0.039
CRD_ML_c73103_g1_i1	0.324	8.089	2.469	0	0.203
CRD_ML_c89687_g6_i5	0.921	2.926	0.193	0.221	0.062
CRD_ML_c78384_g2_i1	0	8.419	0.248	0.882	0
CRD_ML_c60890_g1_i1	14.331	33.568	9.351	2.717	4.323
CRD_ML_c87413_g1_i5	0	10.043	0	0	0
CRD_LB_c45089_g1_i4	0.982	1.559	0	0.471	0.491
CRD_ML_c93020_g1_i1	652.304	4860.1	277.106	263.759	13.601
CRD_ML_c89641_g3_i2	0	4.641	0	0.12	0
CRD_ML_c88210_g1_i2	0	3.027	0.221	0	0
CRD_FL_c52219_g5_i6	1.113	3.338	0	1.574	0.156
CRD_ML_c85876_g1_i1	0.729	6.503	0	0	0
CRD_ML_c89885_g3_i6	0.283	1.807	0.538	0.211	0.21
CRD_FB_c27258_g1_i1	18.531	106.445	8.703	11.671	19.358
CRD_FR_c32229_g2_i2	1.184	14.72	1.021	1.313	1.246
CRD_ML_c73986_g2_i1	0.374	4.32	0	0	0
CRD_ML_c82191_g1_i1	4.423	25.075	3.365	0.892	4.62
CRD_ML_c26935_g1_i1	1.478	15.647	0.979	0.902	0.67
CRD_ML_c88290_g1_i5	1.67	9.648	0.345	2.457	2.189
CRD_ML_c87900_g13_i1	0.901	2.568	0.166	1.354	0
CRD_ML_c89202_g17_i2	15.08	35.136	2.772	3.74	0.156
CRD_LB_c49309_g2_i2	19.24	53.525	6.193	9.626	13.555
CRD_FR_c27835_g2_i1	0	13.491	1.159	0.16	6.738
CRD_LB_c54099_g1_i1	10.495	12.382	1.021	0.592	1.052
CRD_ML_c87429_g2_i1	0.87	2.394	0.29	0.16	0.351
CRD_ML_c76049_g3_i1	0.162	3.448	0	0	0
CRD_ML_c86939_g4_i1	0	6.026	0	0	0
CRD_ML_c84622_g3_i1	0.941	9.465	0	0	0
CRD_ML_c86611_g2_i1	0.425	1.999	0.248	0	0.203
CRD_ML_c89492_g7_i8	0.496	1.825	0.234	0	0.335
CRD_FR_c20339_g1_i1	6.933	9.401	0.483	0.211	4.892
CRD_LB_c27842_g1_i1	0.698	17.297	0.152	0	0
CRD_ML_c81599_g1_i3	0	14.243	0	1.364	1.955
CRD_ML_c62436_g1_i1	0	2.339	0	0	0
CRD_ML_c87607_g4_i5	2.743	13.106	5.103	6.888	6.209
CRD_ML_c85035_g1_i1	0	13.427	0	0	0
[truncated: 3,453 more rows]

## Sheet: DEFB
	FPKM
Unigene ID	LB	ML	FB	FL	FR
CRD_ML_c90422_g1_i1	5.152	24.525	59.487	20.615	12.511
CRD_FB_c40018_g11_i1	0.061	0	13.199	0.15	0
CRD_FB_c38499_g5_i1	0.638	2.027	5.903	4.672	1.355
CRD_FL_c44196_g1_i1	0.84	1.247	351.696	117.06	20.044
CRD_ML_c82360_g1_i3	0.759	3.687	9.462	4.071	2.321
CRD_FR_c29328_g3_i2	0	5.384	8.924	2.817	7.237
CRD_FB_c34603_g1_i1	0.364	0.238	17.323	2.757	0
CRD_FL_c45343_g1_i1	0.03	0.578	194.254	76.443	0.016
CRD_LB_c44269_g1_i1	10.425	7.979	46.067	34.562	3.396
CRD_FL_c53035_g1_i1	0.172	0.193	397.018	290.53	0.039
CRD_FR_c31618_g2_i1	5.091	2.375	13.724	6.387	12.908
CRD_LB_c46248_g1_i1	13.036	0.697	16.772	3.991	5.64
CRD_FB_c36464_g1_i1	0.101	0	3.6	0.511	0.125
CRD_FB_c37280_g1_i3	0	0	3.655	0	0
CRD_ML_c88454_g1_i3	0.091	2.256	9.531	0.16	0.062
CRD_FR_c22932_g1_i1	15.131	0.385	20.082	0.852	8.826
CRD_FL_c53091_g1_i1	16.598	0.312	78.576	8.803	0.132
CRD_FL_c48950_g1_i2	0.081	0.037	21.64	10.037	0.195
CRD_FR_c33925_g5_i1	1.862	0.101	3.021	0.401	1.722
CRD_FB_c38323_g1_i2	0	0	9.696	0.922	0.125
CRD_FB_c39291_g1_i1	0	0	11.337	0	0
CRD_FL_c43822_g1_i1	0.253	0.183	395.184	363.112	0.436
CRD_FB_c37683_g5_i2	2.409	0	5.42	0	0.078
CRD_FB_c12928_g2_i1	0	0	71.307	0	0
CRD_FB_c39616_g4_i1	0	0.404	4.731	1.193	0.67
CRD_FB_c38724_g1_i2	11.173	27.661	48.012	15.05	9.41
CRD_FB_c39606_g3_i1	19.685	0	19.737	0.491	0
CRD_ML_c87995_g10_i4	0.253	0.559	3.021	0.521	0.436
CRD_FL_c30798_g2_i1	0.607	0	14.468	2.136	0
CRD_FR_c33368_g2_i1	3.411	1.917	35.916	4.622	10.961
CRD_FB_c33169_g1_i2	0.364	1.082	3.448	3.419	1.114
CRD_FL_c50849_g7_i1	0.061	0	876.419	819.081	0.164
CRD_FL_c48504_g2_i4	0.111	1.77	5.103	2.286	2.057
CRD_FB_c333_g2_i1	0.536	0	9.338	1.324	0
CRD_FB_c33479_g2_i1	2.277	0.138	5.365	0	0
CRD_FB_c28380_g1_i1	3.279	0.092	8.965	0.732	8.904
CRD_FB_c44597_g1_i1	20.525	0.156	87.279	0.441	0.234
CRD_FR_c22595_g1_i1	2.591	2.797	19.406	1.043	1.862
CRD_FR_c34034_g5_i1	11.457	4.109	25.627	1.554	13.36
CRD_LB_c49813_g2_i3	10.779	2.862	12.358	0	3.21
CRD_FB_c21985_g2_i1	0.739	0	2.965	2.557	1.044
CRD_FL_c39049_g1_i1	0	0	2.855	1.915	0
CRD_FB_c38442_g3_i1	0.982	0.128	14.924	0.391	0.304
CRD_ML_c88290_g2_i1	0.233	2.733	5.779	0	0.07
CRD_FL_c47530_g1_i2	0.273	0.211	367.612	214.799	0.148
CRD_ML_c89318_g12_i2	0.101	0.229	4	0	0.062
CRD_FL_c52320_g1_i1	4.646	5.842	21.834	21.407	15.666
CRD_FB_c43322_g1_i1	0	0	9.062	0	0
CRD_FB_c37276_g3_i1	0.03	0.128	23.627	0.17	0.07
CRD_ML_c85557_g2_i2	3.35	2.247	3.889	1.183	0.195
CRD_FB_c35131_g1_i1	13.228	0.321	54.081	19.662	7.642
CRD_FB_c39993_g19_i1	0	0	13.53	5.575	0.226
CRD_FR_c11498_g1_i1	1.042	0	9.862	0.261	2.111
CRD_FB_c37360_g5_i1	0.344	0	23.737	11.039	0
CRD_LB_c49714_g7_i2	16.882	3.458	76.686	9.084	32.898
CRD_FB_c37758_g2_i2	3.795	0.807	9.338	2.627	1.441
CRD_FB_c25339_g1_i1	20.333	15.381	622.25	412.543	51.765
CRD_FB_c39589_g1_i1	0	0	2.993	0	0
CRD_FB_c33507_g1_i1	0	0.156	4.317	1.915	3.186
CRD_FB_c35411_g1_i1	1.7	8.566	18.22	6.277	0.857
CRD_FL_c48854_g2_i1	0.253	0	4.51	3.339	0.467
CRD_FB_c33542_g2_i1	0.445	0	2.69	0.281	0.14
CRD_LB_c49434_g5_i5	65.26	0	210.708	1.143	1.122
CRD_FR_c16293_g1_i1	0	0	5.531	4.111	0.273
CRD_FB_c12033_g1_i1	41.668	0.596	1250.5	457.482	16.141
CRD_LB_c46681_g1_i1	12.358	26.909	50.688	4.311	14.349
CRD_FL_c51235_g2_i1	0.04	0.055	14.055	7.349	0.023
CRD_FB_c38303_g2_i1	0.547	0.761	3.586	0.762	0.117
CRD_FB_c36784_g1_i1	28.996	0	33.612	0.712	0
CRD_FL_c38419_g1_i1	0.233	0.541	43.819	4.412	5.336
CRD_FB_c8536_g1_i1	0	0.11	34.412	21.487	0.093
CRD_FB_c35934_g1_i3	0	0	4.979	0	0.452
CRD_FL_c50357_g2_i9	0.223	0	1.586	1.494	0.187
CRD_FR_c30297_g2_i2	0.931	2.449	6.124	0.481	5.889
CRD_ML_c80704_g1_i4	6.609	11.813	59.322	46.794	24.134
CRD_FB_c38735_g1_i1	99.62	3.522	255.369	49.912	97.968
CRD_FL_c49697_g1_i4	0	0.174	11.117	8.152	0
CRD_FL_c1404_g1_i1	0.061	0.193	2.786	2.517	0
CRD_FL_c48944_g2_i2	0	0.266	14.068	5.635	0
CRD_FR_c12720_g1_i1	7.621	14.042	16.289	10.007	8.795
CRD_FL_c51548_g11_i4	0	0	7.434	2.908	0.21
CRD_FB_c11013_g2_i1	0	0.202	69.197	2.848	5.188
CRD_FB_c38514_g12_i1	0	0	9.82	0	0
CRD_FL_c51828_g6_i1	12.277	15.94	282.237	109.701	4.799
CRD_FB_c7216_g2_i1	0	0	28.164	0.14	0
CRD_FR_c24006_g1_i1	10.759	0.431	23.571	0.02	12.433
CRD_FB_c39830_g1_i8	0.182	0	4.414	0	0.841
CRD_FL_c52539_g3_i1	1.103	4.457	23.061	8.111	8.398
CRD_FL_c50097_g1_i1	2.216	1.009	11.627	6.758	3.295
CRD_FB_c39637_g2_i1	9.736	6.475	15.434	7.109	0.974
CRD_FB_c35713_g3_i1	0.192	0	7.434	4.342	0.28
CRD_FB_c28005_g2_i1	0.121	0	66.08	38.843	0
CRD_FB_c38604_g1_i1	1.002	0	57.556	2.968	0
CRD_FB_c38028_g1_i3	0	0.33	88.176	57.322	0.241
CRD_FB_c34222_g2_i1	19.584	12.024	74.162	27.332	17.364
CRD_FL_c51259_g13_i2	0	1.853	14.896	14.629	0.016
CRD_FR_c32060_g1_i3	0.577	1.266	4.938	0.902	2.259
CRD_LB_c49865_g10_i2	18.845	3.458	57.087	19.081	28.068
CRD_FB_c39417_g8_i1	0	0	6.731	2.457	0.14
CRD_FB_c40093_g6_i4	0	0	1.959	0.11	0
CRD_FB_c39693_g1_i2	1.275	0	5.751	0	0
CRD_FB_c31807_g1_i1	0.911	0	98.603	2.928	0
CRD_LB_c40455_g1_i1	11.943	0.523	21.447	1.003	12.293
CRD_FR_c34492_g2_i1	8.238	8.777	38.964	9.786	8.834
CRD_FL_c40059_g2_i1	0	0	25.033	23.402	0
CRD_LB_c34400_g1_i2	3.805	2.852	4.538	0.191	1.885
CRD_FR_c34141_g2_i3	0	0.725	5.172	3.66	1.402
CRD_FB_c36748_g2_i1	0.385	0.138	7.393	4.622	1.036
CRD_FB_c38059_g9_i1	1.741	7.851	21.558	21.377	17.091
CRD_FB_c28250_g1_i2	0.587	0.211	11.986	1.293	4.012
CRD_FB_c38423_g2_i1	87.435	3.559	225.48	42.232	53.666
CRD_FL_c46088_g1_i2	0.607	0.064	9.931	6.116	7.471
CRD_FB_c40165_g2_i4	1.508	0	8.51	0.16	0.187
CRD_FB_c37590_g1_i1	0	0.33	2.345	0.13	0
CRD_FB_c23694_g1_i1	0.243	0.119	3.338	0.652	0.647
CRD_FB_c40079_g5_i3	3.097	0.083	18.785	1.825	0.911
CRD_FB_c36010_g1_i1	1.316	0	17.185	0	0
CRD_FB_c39326_g2_i6	0.476	0.715	8.207	2.577	0.888
CRD_FL_c44324_g1_i1	0.547	0.55	21.351	6.006	0.436
CRD_LB_c43600_g1_i1	3.795	0.532	4.634	0.572	1.706
CRD_FB_c40093_g5_i3	0.172	0	2.938	0.07	0.156
CRD_FL_c51497_g2_i1	0	0.22	15.723	13.225	1.215
CRD_FB_c37535_g2_i1	42.791	1.229	64.659	9.666	16.733
CRD_FB_c39221_g21_i2	0	0.11	31.764	0.12	0
CRD_FB_c39927_g1_i1	30.666	5.347	112.782	50.905	84.483
CRD_ML_c90197_g6_i9	4.362	5.264	5.683	3.73	0.304
CRD_FL_c49732_g1_i2	0.04	0	8.22	7.36	0.179
CRD_FB_c23146_g2_i1	0	0.092	143.194	88.946	0
CRD_FB_c9666_g1_i1	0	0.22	102.368	50.534	0.062
CRD_FL_c52604_g11_i1	17.529	6.026	59.198	12.273	19.6
CRD_FR_c33957_g5_i1	27.924	61.339	115.899	67.379	13.975
CRD_FR_c33364_g2_i3	6.801	0.504	8.993	0	6.668
CRD_FR_c33134_g16_i5	8.704	1.211	22.068	2.827	20.254
CRD_FL_c47849_g2_i2	1.245	0	23.82	15.651	0.95
CRD_FB_c38587_g5_i3	0	0	32.137	0	0
CRD_FL_c51435_g8_i9	0.121	0.908	10.62	3.66	0.218
CRD_FB_c37860_g1_i2	0	0	41.295	5.254	1.285
CRD_FL_c40003_g1_i1	0.263	0.064	67.418	61.443	1.13
CRD_FB_c39351_g3_i3	1.144	0.422	6.91	3.219	0.343
CRD_FL_c51507_g3_i1	0.03	0	4.869	3.389	0.039
CRD_FB_c40057_g6_i1	9.342	0	23.227	0	0
CRD_FL_c37145_g1_i1	1.832	1.082	17.779	13.656	5.687
CRD_ML_c74090_g1_i2	61.576	72.638	172.476	121.512	20.659
CRD_FL_c36276_g1_i1	0.455	0.743	14.124	12.563	1.013
CRD_FB_c39779_g12_i9	0	0	7.462	0.411	0
CRD_ML_c87914_g1_i1	221	98.383	998.055	98.13	106.358
CRD_FB_c38403_g3_i1	0.597	0.413	8.193	0.953	0.693
CRD_FB_c35594_g1_i3	1.204	13.326	50.108	1.153	1.075
CRD_FB_c39981_g8_i3	0	0	37.295	0	0
CRD_LB_c45731_g1_i4	0.86	0	3.227	1.745	0.763
CRD_FB_c39372_g15_i3	0	0	21.309	0.12	0
CRD_FB_c34843_g1_i1	0	0	5.352	4.111	0.927
CRD_LB_c48753_g5_i1	10.354	5.585	17.585	3.359	0.997
CRD_FR_c16499_g1_i1	0	1.706	2.855	2.336	1.262
CRD_ML_c89757_g11_i1	0.213	2.788	28.371	3.068	2.991
CRD_FB_c5826_g1_i1	56.141	2.88	66.921	5.234	2.579
CRD_FL_c50070_g1_i2	1.994	7.567	7.82	7.179	1.542
CRD_FB_c39763_g1_i4	1.245	0.083	227.053	34.983	0.343
CRD_FR_c34088_g4_i4	1.295	0.174	7.876	0.852	0.584
CRD_FL_c50352_g11_i3	1.154	0.266	45.736	19.071	1.021
CRD_LB_c49867_g7_i1	4.929	0.174	6.151	0	0
CRD_FB_c36531_g1_i3	0	0	7.944	0	0.779
CRD_FB_c38946_g10_i1	2.53	0.394	68.149	9.756	19.39
CRD_FL_c44560_g2_i1	1.893	0.183	10.096	5.896	0.366
CRD_FR_c27014_g1_i1	46.202	23.149	231.066	69.975	112.263
CRD_FB_c25571_g1_i1	2.53	0	4	0.642	1.815
CRD_FL_c45680_g2_i4	1.346	0.092	3.655	1.133	1.145
CRD_FL_c52596_g2_i2	0	0	9.42	7.44	0
CRD_FL_c48531_g1_i2	0.263	0	42.784	6.016	34.611
CRD_FB_c21172_g1_i1	5.243	0.028	10.331	3.128	2.493
CRD_LB_c45913_g1_i1	2.864	0	50.37	0.742	0
CRD_FL_c51560_g5_i5	0.091	0	13.144	8.823	0.109
CRD_FB_c39242_g1_i1	0.202	0	6.662	5.896	0.966
CRD_FB_c36322_g2_i3	0	0	29.019	0.1	0
CRD_FB_c38807_g2_i2	0.071	0	3.572	0.491	0.179
CRD_FB_c23233_g1_i2	0	0	9.627	7.199	0
CRD_FB_c33152_g1_i1	0.405	6.292	65.363	55.968	4.425
CRD_LB_c44855_g3_i2	3.694	0.807	38.591	23.713	8.99
CRD_FL_c51386_g1_i2	0.081	0	202.778	99.995	0.016
CRD_FL_c50401_g5_i1	0	0	4.703	1.835	0
CRD_FB_c40172_g1_i3	0	0	4.372	0	0.07
CRD_FR_c34852_g6_i3	0	0.064	10.372	1.755	0.506
CRD_FB_c39221_g7_i3	0	0.312	31.916	0	0
CRD_FR_c27280_g1_i1	30.849	12.327	112.271	52.69	80.939
CRD_FB_c39933_g10_i2	0	0	3.476	0	0.047
CRD_FB_c38388_g4_i3	4.919	2.045	7.82	1.554	0.327
CRD_FB_c39645_g4_i1	4.392	4.412	13.241	3.409	2.049
CRD_FB_c27394_g2_i1	0.172	0	2.028	1.233	0
CRD_FB_c36984_g1_i1	0.081	0	25.875	12.744	0.023
CRD_FL_c52069_g2_i1	7.722	9.373	48.246	28.155	5.874
CRD_FR_c25850_g1_i1	1.073	0.349	11.186	5.204	3.256
CRD_FB_c14315_g1_i1	0.607	0	6.869	2.426	0.117
CRD_ML_c88886_g14_i2	15.343	18.884	27.378	0.572	1.597
CRD_FR_c25378_g3_i1	3.198	0	5.158	0.15	0.631
CRD_FB_c25956_g2_i1	0	0	4.289	2.266	0
CRD_FR_c34943_g1_i1	11821	671.383	21960	8503.85	2591.16
CRD_FL_c49946_g1_i3	1.083	0.119	7.986	7.41	3.513
CRD_FR_c12423_g1_i1	59.116	52.278	433.899	187.627	38.834
CRD_FL_c482_g1_i1	0.698	1.935	13.999	5.124	3.389
CRD_FL_c20705_g1_i1	0.111	1.009	749.569	576.468	0.203
CRD_FB_c34131_g1_i1	0	2.265	4.455	3.86	0.203
CRD_FR_c28929_g2_i1	0.354	1.312	4.827	0.05	1.901
CRD_FL_c50609_g3_i2	0.364	0	17.723	11.922	0
CRD_FB_c36053_g1_i1	0.213	0	2.469	0	0
CRD_FB_c39680_g4_i3	2.459	0.743	11.613	2.547	0.304
CRD_ML_c88286_g3_i1	22.985	7.181	222.322	14.077	1.122
CRD_FB_c43906_g1_i1	0	0	21.406	0.04	0
CRD_FL_c51994_g5_i1	31.972	7.025	96.203	52.389	40.431
CRD_FB_c40083_g8_i4	5.212	0.725	20.454	1.013	0
CRD_FL_c52186_g1_i3	1.275	1.119	408.093	347.591	4.76
CRD_FL_c48495_g2_i1	7.662	2.247	189.109	64.21	54.795
CRD_FB_c35630_g2_i1	0.223	2.605	5.476	0.832	0.943
CRD_FL_c42365_g1_i2	0.344	0.037	3.172	2.988	0
CRD_FR_c19307_g1_i1	1.549	0	8.427	4.793	4.113
CRD_FR_c33952_g1_i5	0.779	0	2.303	0.491	0.67
CRD_FB_c32247_g1_i1	0	0.33	2.538	0.18	0.312
CRD_FL_c48207_g1_i2	21.841	47.178	64.88	56.399	5.788
CRD_FB_c39710_g7_i8	0.516	0	9.806	0	0
CRD_FB_c31253_g1_i1	0.648	0	3.283	0	0
CRD_FB_c38181_g2_i2	0	0	2.4	0.04	0
CRD_FL_c50769_g2_i3	22.195	23.754	519.344	425.849	23.612
CRD_LB_c45966_g1_i1	3.208	0.486	6.289	0.05	0.039
CRD_FB_c32592_g1_i1	3.542	12.418	25.337	25.006	6.957
CRD_FB_c37913_g2_i1	0	0	12.262	0	0
CRD_FR_c32128_g1_i2	11.366	1.422	197.675	113.09	10.485
CRD_FB_c40079_g3_i1	6.285	5.521	33.971	26.811	14.155
CRD_LB_c36029_g1_i1	5.111	0	9.2	7.66	2.29
CRD_FL_c46518_g4_i2	23.744	33.348	110.851	53.993	39.737
CRD_FB_c31984_g2_i1	0.202	0.156	3.655	0.451	0.21
CRD_FB_c36956_g2_i1	0	0.202	17.696	9.084	0.343
CRD_FB_c21934_g1_i1	0	0	5.352	1.975	0
CRD_FB_c35493_g2_i1	0.273	1.367	7.007	4.031	0.787
CRD_LB_c37168_g2_i1	1.832	0	2.607	0	0
CRD_FB_c19980_g1_i2	0.283	0	6.662	0.12	0
CRD_FB_c36659_g4_i1	0	0	5.131	0	0
CRD_FB_c34652_g1_i1	5.496	0.642	40.702	39.314	7.845
CRD_FB_c38942_g5_i2	0	0	17.241	3.459	0
CRD_FB_c19215_g1_i1	0.121	0.77	3.31	0.712	0.608
CRD_FB_c42815_g1_i1	29.644	8.685	168.365	19.833	22.942
CRD_FB_c38772_g3_i1	0	0.229	11.489	0.321	0
CRD_FB_c36644_g1_i2	3.218	1.266	5.558	0	0.086
CRD_FB_c15466_g1_i1	0.111	0.165	122.354	116.358	6.762
CRD_LB_c44818_g1_i1	8.471	0	10.372	0	0.88
CRD_FB_c36612_g2_i3	3.35	0.293	5.145	1.203	0.319
CRD_FB_c39951_g1_i1	0.445	3.467	319.063	61.212	6.084
CRD_FB_c38587_g4_i1	0.061	0	4.4	0.1	0.016
CRD_FB_c32361_g3_i1	0	0	5.834	3.339	0
CRD_FB_c33651_g1_i1	0	0.202	9.641	5.635	0
CRD_ML_c89756_g9_i3	0.466	0	5.2	0	1.091
CRD_FB_c39414_g2_i4	4.008	1.073	4.758	2.146	0.421
CRD_FL_c51853_g1_i3	0.931	3.724	14.261	12.433	1.745
CRD_FL_c44843_g1_i1	9.676	0.514	41.764	10.548	4.066
CRD_FL_c6356_g1_i1	2.52	2.687	23.765	18.539	0.615
CRD_FB_c33982_g1_i1	3.148	3.329	4.262	0.742	0.101
CRD_FR_c30550_g2_i1	9.929	2.009	39.198	6.186	38.249
CRD_FB_c38653_g2_i2	0.172	0	17.999	0.491	0.109
CRD_FL_c37544_g2_i1	11.507	0.055	12.482	3.539	0.093
CRD_ML_c83601_g3_i4	0	4.054	149.428	116.479	3.062
CRD_FB_c32274_g1_i2	0.253	0	1.821	0.431	0.078
CRD_FL_c24345_g1_i1	16.507	4.815	46.053	15.12	1.566
CRD_FB_c38967_g1_i1	25.576	13.776	115.747	80.233	22.1
CRD_FB_c4227_g1_i1	0	0	8.869	0	0
CRD_FB_c7510_g1_i1	0.729	0.083	2.759	1.043	0.195
CRD_FB_c34519_g1_i1	0.324	4.558	62.328	47.155	1.036
CRD_FL_c48316_g1_i1	0	0	7.903	4.702	0.039
CRD_FL_c43975_g1_i2	732.37	39.236	2086.49	1563.52	1023.77
CRD_FB_c38849_g8_i1	0	0	23.916	0	0
CRD_LB_c49704_g5_i2	1.306	0.028	2.345	0.13	0.304
CRD_FL_c51927_g9_i4	0.182	0.128	5.283	3.75	0
CRD_FL_c51750_g4_i4	1.083	1.688	6.538	1.965	1.098
CRD_FL_c49568_g1_i1	1.66	5.806	12.593	11.33	1.932
CRD_FB_c23210_g1_i1	0	0	10.882	0.351	0
CRD_FB_c38827_g8_i3	0.132	0	1.752	0	0
CRD_FR_c32349_g2_i1	3.552	9.337	80.231	54.514	8.39
CRD_FB_c32046_g1_i3	0.506	4.696	14.303	3.299	3.147
CRD_LB_c34314_g1_i1	33162.5	498.38	37514.8	11459	10998.8
CRD_FB_c25764_g2_i1	0	0	63.266	19.421	0
CRD_FB_c39306_g5_i1	18.208	4.274	106.189	21.708	19.927
CRD_FB_c39235_g3_i1	0.587	0	6.096	0	0
CRD_FL_c50114_g1_i1	1.326	0.147	21.723	17.747	1.831
CRD_FR_c25827_g1_i1	36.466	14.931	58.37	41.079	20.457
CRD_FL_c50658_g4_i1	30.656	10.043	210.46	99.253	117.926
CRD_FR_c31879_g1_i1	0.698	2.504	4.896	2.587	2.197
CRD_FB_c27152_g1_i1	2.672	1.137	9.917	0.1	0.21
CRD_FB_c32473_g1_i1	1.407	0.275	9.213	3.449	0.818
CRD_FB_c8591_g1_i1	4.028	0	4.758	0	0
CRD_FR_c24825_g3_i1	0	0.248	4.841	2.547	1.698
CRD_FL_c50242_g1_i1	0	0	19.337	9.946	0
CRD_FL_c19497_g1_i1	0	0.128	2.8	1.173	1.176
CRD_FB_c31229_g3_i1	0.142	0	3.379	0	0.483
CRD_FB_c39412_g4_i1	2.328	0.477	2.69	0.301	0.109
CRD_FB_c35880_g3_i3	0	0.596	78.107	51.537	0.14
CRD_ML_c81765_g4_i1	0.182	1.669	3.49	2.467	0.234
CRD_FL_c51248_g5_i4	0.719	7.255	7.379	4.462	1.41
CRD_FB_c38936_g5_i1	0.486	0.367	5.034	4.071	0.522
CRD_FR_c32042_g7_i2	12.52	6.659	100.451	71.429	54.842
CRD_FL_c51798_g4_i1	0	4.09	9.31	7.58	5.632
CRD_FL_c48193_g2_i1	4.595	0.303	31.737	23.673	4.308
CRD_FB_c24643_g1_i2	0	0	17.31	0	0
CRD_LB_c47499_g3_i1	4.979	0.385	8.11	4.321	1.41
CRD_FB_c38227_g5_i1	0	0	5.572	0	0.086
CRD_FB_c37682_g3_i1	31.203	12.446	365.764	98.802	16.421
CRD_FR_c15451_g1_i1	15.596	0	65.404	23.151	9.309
CRD_FB_c35248_g1_i1	0	0.569	91.1	90.48	0
CRD_FB_c40183_g5_i2	1.7	2.962	9.489	0	0.561
CRD_FB_c38821_g1_i2	0.496	0.321	26.206	2.346	0.226
CRD_FB_c32783_g2_i2	0	1.119	2.841	0.802	0.382
CRD_LB_c49846_g5_i8	9.585	0.66	39.957	39.956	6.871
CRD_FL_c50309_g1_i2	0.415	0.917	18.496	8.693	1.363
CRD_FL_c33366_g1_i1	0.051	0.037	12.565	9.265	0.062
CRD_FB_c34023_g8_i1	1.215	0	2.317	0	0
CRD_FR_c33033_g3_i2	2.368	0.183	20.206	4.983	16.819
CRD_FB_c36982_g3_i1	0.941	0.422	4.883	0.732	1.41
CRD_FB_c20332_g1_i1	0.506	0	6.565	1.624	3.934
CRD_FB_c20100_g1_i1	18.481	7.19	55.377	17.727	12.628
CRD_FR_c36799_g1_i1	78.447	6.649	193.951	28.846	108.376
CRD_FB_c40081_g2_i2	0.698	0.431	3.007	1.043	0.335
CRD_FB_c37638_g1_i1	0.739	0.092	18.758	1.434	0.53
CRD_FB_c44638_g1_i1	0	0	6.579	0	0
CRD_LB_c43029_g2_i2	22.307	3.687	25.502	6.668	8.592
CRD_FB_c42096_g1_i1	0	0	4.772	0.11	0
CRD_FB_c34887_g1_i2	0	0	18.565	0.02	0
CRD_FB_c35234_g2_i1	0.698	0.917	6.745	3.209	3.677
CRD_FL_c43074_g1_i2	0	0.523	535.178	354.75	0.522
CRD_FB_c39772_g1_i7	0	0.248	5.186	1.564	0
CRD_FB_c37978_g1_i1	5.688	4.943	11.089	0.963	2.555
CRD_FB_c35732_g3_i1	2.176	6.86	17.117	10.067	0.966
CRD_FR_c20821_g2_i1	5.9	0.715	11.986	8.342	11.708
CRD_FB_c33360_g2_i2	0	0	41.212	0.211	0
CRD_FB_c27122_g1_i1	0	0	3.572	0	0
CRD_FB_c37174_g2_i2	88.649	21.929	110.437	11.21	0.249
CRD_FB_c38421_g2_i3	0.415	8.108	9.503	5.545	0.39
CRD_FL_c50550_g12_i1	1.589	2.651	26.44	24.856	7.486
CRD_FR_c32588_g1_i2	0	1.559	18.634	0	9.223
CRD_FR_c34331_g5_i3	1.002	0.908	38.757	33.218	16.273
CRD_FB_c39582_g1_i11	8.755	6.924	780.588	109.671	83.369
CRD_LB_c46480_g1_i1	28.156	3.045	113.085	104.016	40.384
CRD_FB_c39597_g6_i1	0	0.798	10.91	4.602	0.6
CRD_FB_c32584_g2_i1	0.577	1.761	3.227	0.692	0.164
CRD_LB_c48549_g3_i1	19.483	5.576	62.632	13.987	11.529
CRD_FB_c36872_g2_i2	7.55	0.128	11.793	0.291	1.27
CRD_FB_c39038_g2_i1	3.856	0.642	4.62	0.371	1.651
CRD_FB_c34893_g4_i2	0.435	0	21.806	0.311	0.226
CRD_FB_c39971_g13_i3	1.822	0.101	6.538	2.868	0.974
CRD_LB_c56521_g1_i1	6.427	0	6.8	0.431	4.666
CRD_FB_c34019_g2_i2	0	0	2.069	0	0.561
CRD_FB_c35915_g1_i1	9.372	2.449	21.972	16.253	14.918
CRD_FL_c52687_g1_i1	1.953	0.156	35.819	12.383	0.499
CRD_FB_c33962_g2_i1	112.362	0	167.124	0.572	0.499
CRD_FB_c38826_g2_i3	2.368	2.449	26.509	1.825	5.383
CRD_LB_c37715_g2_i1	14.736	9.593	74.99	7.971	3.381
CRD_FB_c19613_g1_i1	0.223	0	3.848	2.326	0
CRD_FB_c28629_g6_i1	0.233	0.055	2.414	0.652	0.678
CRD_FB_c21737_g2_i1	0.071	0	3.255	0.261	0.039
CRD_FB_c39731_g6_i2	3.289	5.375	6.676	6.497	4.51
CRD_FL_c49414_g1_i1	0	0	11.586	6.708	0
CRD_FB_c21896_g1_i1	12.692	3.146	417.886	314.704	242.163
CRD_FL_c24381_g1_i1	0	0.083	2.414	1.394	0.062
CRD_FB_c6937_g1_i1	1.802	0.312	21.227	0.902	0.109
CRD_FB_c37590_g2_i2	0	0	7.765	0.431	0
CRD_FL_c52766_g1_i1	0	1.201	145.801	69.564	4.549
CRD_FB_c38641_g3_i1	3.714	0.055	8.979	0	0
CRD_FB_c36967_g2_i1	5.293	0	24.22	0.321	0
CRD_FL_c51882_g6_i1	0.466	17.765	22.399	2.426	7.751
CRD_FB_c39367_g1_i1	2.156	0	5.862	0	0
CRD_FR_c30006_g3_i1	44.026	10.474	125.746	21.607	67.104
CRD_FB_c35394_g2_i1	0.587	0.293	3.241	2.787	0.701
CRD_FL_c50845_g3_i1	0.557	1.972	12.855	6.046	0.763
CRD_FB_c8221_g1_i1	0.415	0.147	82.19	52.479	0
CRD_FB_c40827_g1_i1	0	0	5.489	0	0
CRD_FB_c39614_g3_i7	0	0.183	7.048	1.384	1.021
CRD_FB_c30817_g1_i1	20.323	1.183	28.082	9.846	2.664
CRD_FL_c50516_g1_i1	0.04	0	11.034	9.615	0
CRD_FB_c39525_g7_i1	3.947	2.22	17.034	13.325	3.139
CRD_FB_c39305_g5_i3	0	1.027	1.559	0	1.355
CRD_FL_c50462_g1_i2	16.497	1.064	60.66	26.44	0.545
CRD_FB_c39318_g1_i1	1.66	0.119	22.206	5.254	1.558
CRD_FB_c33859_g3_i3	0.921	0.128	15.213	2.757	0
CRD_FR_c31043_g1_i4	2.277	0.128	5.696	0.993	4.526
CRD_FR_c29782_g2_i1	3.451	1.972	56.08	2.497	12.83
CRD_FB_c21852_g1_i2	0.85	0.128	7.696	0.792	1.394
CRD_FB_c39942_g1_i1	1.123	0	3.889	0	0.148
CRD_LB_c49865_g6_i1	0.749	0.11	26.978	1.384	7.011
CRD_FB_c39133_g2_i2	0	0	1.765	0	0
CRD_FB_c15957_g1_i2	0	0	30.55	0.281	0
CRD_ML_c88547_g5_i2	1.063	12.785	45.502	6.327	5.624
CRD_FB_c40183_g1_i7	0.283	0.514	4.552	0.231	0.14
CRD_FL_c52636_g2_i2	1.336	0.028	4.634	2.928	0.203
CRD_FB_c29776_g1_i1	0	0.128	217.577	0.13	0
CRD_FB_c39305_g2_i1	0	4.173	8.096	6.247	0
CRD_FB_c31659_g2_i1	0	0.202	1.765	1.153	0.039
CRD_FB_c39626_g2_i3	0	0	10.275	0.13	0
CRD_LB_c44091_g1_i1	2.986	0.514	13.53	0.09	8.063
CRD_ML_c86356_g1_i1	25.11	112.782	135.994	33.338	38.21
CRD_FL_c48903_g1_i1	4.008	10.401	23.682	9.505	10.431
CRD_FB_c38940_g5_i1	0	0	446.685	210.839	0
CRD_FB_c33885_g1_i1	4.058	1.568	18.634	18.188	6.248
CRD_FR_c33170_g4_i3	4.21	0	4.662	1.825	0.709
CRD_FR_c33321_g7_i1	8.765	0.073	11.186	1.584	2.384
CRD_FB_c39494_g8_i2	1.508	0	4.634	0	4.37
CRD_FB_c39808_g4_i1	17.863	0	57.156	0	0
CRD_FR_c24146_g1_i1	2.561	2.192	16.579	2.577	7.946
CRD_ML_c87756_g5_i5	2.166	3.485	11.558	0.17	0
CRD_FL_c60535_g1_i1	1.245	3.173	25.709	14.91	11.062
CRD_FB_c33493_g2_i1	0.617	0.156	396.521	35.885	14.638
CRD_FR_c10261_g2_i1	4.079	3.806	169.345	6.457	9.73
CRD_FB_c39393_g15_i1	10.84	19.526	43.86	29.197	5.134
CRD_ML_c88185_g9_i2	47.902	19.792	200.254	58.264	45.985
CRD_FB_c16321_g1_i1	0	0	49.584	13.385	1.169
CRD_FB_c32551_g2_i1	3.178	0.128	14.772	0.211	0.475
CRD_FL_c49370_g2_i5	23.501	10.281	163.51	112.468	13.726
CRD_FL_c51605_g3_i1	0.941	0.633	10.275	9.565	1.488
CRD_FB_c25457_g1_i1	0.243	0	24.468	0.762	0.709
CRD_FL_c51020_g9_i1	1.417	0.376	12.151	10.588	3.903
CRD_FL_c54505_g1_i1	2.642	23.36	25.764	16.353	5.017
CRD_FB_c38482_g10_i1	0.8	0	13.406	0.381	4.004
CRD_FB_c42960_g1_i1	1.326	22.965	106.368	53.672	32.274
CRD_FL_c35792_g1_i1	0.03	0.028	67.956	50.724	0.023
CRD_FR_c32507_g2_i1	21.78	3.164	41.047	13.225	36.232
CRD_FB_c12994_g1_i1	0	0	23.061	0	0
CRD_LB_c21318_g1_i1	10.404	0	52.177	2.216	15.082
CRD_FB_c38850_g5_i3	4.433	0.266	16.041	4.783	1.052
CRD_FB_c37792_g4_i1	5.809	1.018	14.524	0.561	0.623
CRD_FR_c29113_g1_i1	4.453	1.587	18.565	0.511	5.687
CRD_FL_c45326_g1_i2	41.131	8.887	779.154	618.439	358.001
CRD_FB_c36405_g2_i2	21.082	0	70.825	0.271	0.164
CRD_FB_c36975_g4_i1	0.698	0.743	16.951	11.38	0.896
CRD_LB_c49307_g2_i7	15.89	2.605	22.234	3.66	1.644
CRD_FB_c37411_g1_i1	0	0	10.551	4.933	0
CRD_FR_c33923_g1_i4	0.304	2.183	15.765	10.017	4.83
CRD_FB_c39757_g2_i10	0	0	9.31	0.531	0.428
CRD_FB_c37252_g5_i1	0	0.321	3.31	0.06	0.966
CRD_FB_c35759_g4_i1	1.376	0.321	7.131	0.662	0.156
CRD_FB_c24954_g2_i1	0	0.211	3.117	0	0.086
CRD_FB_c38587_g5_i4	0	0	115.278	0.381	0
CRD_FL_c49718_g2_i1	0.121	0	19.558	13.315	0.187
CRD_FB_c39819_g5_i2	0.526	0.367	62.453	6.948	29.727
CRD_FB_c39763_g1_i7	6.457	23.938	196.13	65.584	6.871
CRD_FB_c39609_g9_i3	0.385	0.293	4.455	0.321	0.319
CRD_ML_c83620_g1_i1	8.795	77.912	336.51	328.771	5.336
CRD_FR_c34222_g1_i1	3.249	8.034	30.316	10.508	7.502
CRD_FB_c35241_g2_i4	0	0	4.938	0.361	0
CRD_ML_c90024_g4_i5	0.111	13.757	17.061	0.983	6.684
CRD_LB_c50010_g1_i2	4.554	2.715	39.902	29.157	20.55
CRD_FB_c42892_g1_i1	0.688	1.926	2.841	0.08	0.615
CRD_FR_c32587_g2_i3	0.374	3.98	4.207	2.146	3.841
CRD_FB_c39109_g3_i1	1.053	0	22.965	15.702	3.498
CRD_FB_c38695_g4_i1	0	0	4.896	0.602	1.815
CRD_FL_c49447_g1_i2	37.022	8.135	117.678	32.807	14.988
CRD_FB_c34281_g4_i1	0.374	0	5.048	0	0
CRD_FB_c32146_g1_i1	0	0	4.883	0	0
CRD_FL_c5937_g1_i1	324.153	66.283	630.981	508.939	342.865
CRD_FB_c36716_g3_i4	0.233	0	6.62	4.652	0.319
CRD_ML_c83286_g2_i1	1.397	1.614	3.986	1.604	0.249
CRD_FB_c39826_g2_i1	2.803	3.935	18.358	3.369	2.524
CRD_FB_c39183_g3_i3	2.571	0.486	25.571	10.367	1.566
CRD_FB_c23586_g1_i1	0	0	6.289	0.191	0.28
CRD_FB_c38188_g4_i3	0.213	2.641	6.951	4.251	0.078
CRD_ML_c87333_g7_i2	82.243	5.998	95.32	22.68	2.002
CRD_FB_c39576_g4_i2	0	0	20.854	0	0
CRD_ML_c81082_g1_i1	1.67	4.852	20.137	16.604	1.683
CRD_LB_c48003_g7_i3	5.01	1.302	19.958	12.543	18.143
CRD_FB_c22164_g1_i1	2.52	0	10.22	5.274	0.132
CRD_FB_c39566_g1_i2	0.233	0	3.6	0	0.078
CRD_FB_c2097_g1_i1	0	0	8.607	0	0
CRD_FB_c29169_g1_i1	0	0.174	3.862	0.421	0
CRD_FB_c31637_g1_i1	0	0	4.662	0	0
CRD_FB_c36250_g1_i1	10.829	0	39.833	9.335	25.91
CRD_FB_c40159_g5_i5	3.583	1.256	7.117	0.08	0
CRD_LB_c44146_g1_i1	0.759	0	2.276	0	0
CRD_FR_c24619_g2_i1	4.909	3.705	23.599	13.586	12.534
CRD_FL_c41582_g3_i2	31.081	3.192	284.843	86.068	4.386
CRD_LB_c45377_g1_i2	1.872	8.474	11.517	1.063	1.34
CRD_FR_c24927_g1_i1	3.755	0.385	10	0.03	3.739
CRD_FB_c36747_g1_i1	0.101	0.183	2.29	2.025	0.257
CRD_FL_c49714_g3_i1	8.481	37.512	103.141	79.2	12.059
CRD_FB_c38642_g1_i1	0	0.037	3.793	0.13	0
CRD_FB_c36541_g2_i1	4.15	0.954	17.999	9.956	2.563
CRD_LB_c40675_g4_i1	113.091	14.344	1009.71	870.106	368.892
CRD_FB_c31984_g1_i1	0	0.367	3.31	0.351	0
CRD_FL_c49179_g1_i1	0.223	0	7.848	2.807	2.205
CRD_FB_c39302_g2_i1	9.048	0.697	10.8	3.409	2.018
CRD_FL_c52086_g1_i1	5.931	6.127	9.31	5.344	2.586
CRD_FL_c44022_g1_i1	2.945	1.798	75.031	31.092	0.95
CRD_FL_c49069_g1_i1	0	2.788	9.627	4.682	0.506
CRD_FR_c29403_g3_i1	3.492	2.568	26.523	12.042	18.073
CRD_FB_c43074_g1_i1	0	0	6.11	0.572	0.304
CRD_FB_c32125_g1_i1	0	0	6.276	0	0
CRD_FB_c38000_g2_i2	0.435	0.193	5.986	2.757	5.959
CRD_FR_c29521_g3_i1	1.144	1.046	20.178	11.771	3.256
CRD_FB_c39994_g3_i1	7.51	2.99	8.551	2.186	0.818
CRD_FB_c32355_g1_i1	0.597	0	2.124	0	0
CRD_ML_c87608_g4_i1	0.911	1.633	6.331	3.329	0.904
CRD_FB_c39291_g2_i3	0.152	0	4.441	0.812	0
CRD_FB_c34382_g1_i2	0	0	12.579	0	0
CRD_FR_c15769_g1_i1	18.248	7.145	36.095	13.736	6.902
CRD_FB_c7094_g1_i1	85.471	0.541	1268.39	47.245	1.893
CRD_FL_c17605_g1_i1	0	0	52.508	34.231	0
CRD_FL_c50046_g4_i1	3.593	0.917	9.724	5.364	0.148
CRD_FL_c50669_g5_i6	6.174	1.743	49.322	38.703	11.888
CRD_FL_c45757_g2_i1	0.354	0.697	4.524	3.88	0.086
CRD_FB_c39884_g4_i9	0.162	0	24.344	0	0
CRD_LB_c48924_g18_i2	51.323	8.41	77.762	8.302	49.428
CRD_FL_c51673_g8_i2	1.397	0.312	5.296	2.858	0
CRD_FB_c32771_g1_i1	0	0.972	7.613	0	0
CRD_FB_c34876_g1_i1	8.613	0	16.427	0	0
CRD_FL_c52722_g10_i3	6.224	2.22	24.109	14.759	24.009
CRD_FB_c36642_g3_i2	0	0	3.421	0	0
CRD_FB_c39981_g3_i1	22.894	20.131	257.851	234.08	78.859
CRD_FB_c40037_g4_i3	1.215	1.302	4.234	0.531	0.101
CRD_FR_c26554_g1_i1	111070	53103.1	326332	78106.2	3766.22
CRD_FB_c33987_g1_i2	0.324	1.293	14.524	10.297	2.54
CRD_FB_c39253_g3_i1	0	1.944	112.685	20.003	2.446
CRD_FR_c31619_g1_i1	0.769	0.119	3.434	2.316	2.758
CRD_FL_c46922_g3_i1	0	0	6.289	4.432	0
CRD_FB_c30355_g1_i1	0	2.687	13.048	2.898	10.672
CRD_LB_c537_g1_i1	8.269	2.375	12.468	1.153	1.402
CRD_FB_c40114_g4_i3	0.253	0	1.862	0	0.07
CRD_FR_c30051_g3_i1	0.547	2.256	4.331	1.995	2.571
CRD_LB_c44336_g3_i1	137953	145488	233727	78163.2	11456.6
CRD_FB_c40063_g2_i2	0	0.174	5.007	0	0
CRD_FB_c37708_g1_i1	0.729	0	3.338	0.07	0
CRD_FB_c39572_g1_i2	0	0	54.356	0	0
CRD_FB_c39779_g12_i8	0	0	8.193	0	0
CRD_FB_c38873_g9_i4	0.466	3.421	12.275	0.993	0.226
CRD_FR_c27097_g1_i2	1.994	1.036	14.799	0.652	4.331
CRD_FL_c50447_g4_i1	0.152	0.055	4.772	3.85	0.327
CRD_FB_c32793_g3_i1	0.789	0.193	1342.73	1331.36	0.436
CRD_FL_c50131_g4_i4	6.923	2.596	15.268	11.671	2.228
CRD_FB_c40125_g8_i1	0	0	10.317	1.935	1.083
CRD_FR_c34331_g5_i2	19.452	4.347	82.41	2.627	55.808
CRD_FB_c25894_g4_i1	0	0.266	4.965	0	0
CRD_FB_c39427_g4_i1	7.489	3.843	28.978	25.738	1.472
CRD_FB_c23137_g1_i3	0.243	0	1.945	0.12	0.148
CRD_FB_c39750_g3_i1	40.362	14.729	320.276	210.989	133.078
CRD_FB_c39113_g6_i3	0.617	0.147	18.151	0.16	4.386
CRD_FB_c40158_g1_i1	1.245	1.578	13.793	0.983	4.059
CRD_FR_c30839_g3_i2	3.886	8.172	21.047	5.595	6.388
CRD_FR_c33111_g1_i1	1.619	2.843	20.22	2.647	17.847
CRD_FB_c37307_g2_i2	20.12	30.532	90.479	50.193	53.565
CRD_FL_c51867_g12_i1	0.476	0.871	5.214	2.226	0.351
CRD_LB_c48089_g2_i3	4.635	0.67	6.317	1.293	2.804
CRD_FB_c40179_g10_i3	0	0	16.979	0	0
CRD_FB_c40015_g6_i4	1.407	0.266	4.096	1.624	0.39
CRD_LB_c40861_g2_i1	19.29	12.822	21.213	12.794	20.223
CRD_FB_c34288_g3_i1	2.358	0	3.793	0	0
CRD_FB_c30073_g1_i1	1.508	0.431	4.372	1.534	1.768
CRD_FB_c39605_g1_i4	6.356	4.421	33.199	3.83	2.423
CRD_FB_c39708_g3_i4	1.174	0	2.165	0.722	0
CRD_ML_c71093_g2_i2	0.081	6.714	17.958	15.541	0.109
CRD_FB_c37665_g1_i2	0	0	3.434	0	0
CRD_FB_c12053_g1_i1	70.978	50.352	951.036	489.577	48.782
CRD_FL_c39711_g1_i1	0	0	3.807	3.479	0
CRD_ML_c87051_g2_i4	0	1.999	4.4	1.865	1.675
CRD_FB_c39704_g3_i2	0.314	0.312	4.607	3.249	0.093
CRD_FB_c31203_g1_i4	12.408	0	33.861	0.902	1.659
CRD_FB_c38442_g4_i1	2.146	0.193	6.703	4.261	1.207
CRD_FB_c39376_g10_i2	0.769	0	21.103	0.531	0
CRD_FR_c17281_g1_i1	60.918	5.072	349.227	77.856	218.037
CRD_FB_c227_g1_i1	0.729	0	3.09	0	0.366
CRD_FB_c32818_g1_i1	1.053	0.394	7.296	0.15	0.662
CRD_FL_c50493_g1_i1	4.656	1.568	40.702	30.882	3.599
CRD_FB_c38257_g1_i4	1.083	0	6.179	0	0
CRD_FR_c34303_g10_i1	2.136	0.138	22.027	4.973	3.841
CRD_FB_c39637_g4_i1	1.66	0.183	3.269	0.822	0.164
CRD_LB_c45214_g1_i1	5.192	0.266	8.496	0.201	1.285
CRD_FL_c58749_g1_i1	3.279	1.917	68.59	61.272	4.682
CRD_FB_c42398_g1_i1	0.142	0	12.524	1.775	0
CRD_FB_c35188_g2_i1	2.581	0	3.752	0	2.407
CRD_FB_c28709_g2_i1	0	0.624	9.931	0.572	0.39
CRD_FB_c37408_g2_i1	0.294	0	6.414	0.501	0
CRD_FB_c39992_g16_i1	4.818	0.991	48.77	25.548	7.416
CRD_FL_c32406_g1_i1	6.477	3.724	33.943	32.727	6.684
CRD_FB_c37333_g7_i1	0.273	0	3.6	0.16	0
CRD_FR_c28457_g2_i1	114.245	82.571	681.075	594.195	317.929
CRD_FB_c39127_g1_i3	0.921	1.66	6.455	3.63	0
CRD_FB_c24677_g1_i1	0.911	1.807	5.793	1.133	1.527
CRD_ML_c89185_g6_i3	0.243	0	1.669	0	0
CRD_FB_c32447_g1_i3	0	0.303	1.462	0.221	0
CRD_FL_c50754_g1_i2	9.19	1.312	18.744	17.236	4.277
CRD_FL_c51907_g8_i3	0.192	2.449	14.496	13.566	0.016
CRD_LB_c45645_g3_i1	16.963	1.55	53.294	37.68	26.089
CRD_FB_c20408_g1_i1	0.567	0.339	40.633	0.08	0.047
CRD_FB_c37902_g2_i1	1.042	0	5.545	0.06	0
CRD_FL_c50558_g1_i1	32.68	8.172	246.017	35.123	85.262
CRD_FL_c40712_g1_i1	0.213	0	3080.26	75.3	0.662
CRD_FB_c34683_g1_i1	0	0	25.006	24.715	0
CRD_FR_c19424_g1_i1	1.488	0.33	8.676	2.236	1.106
CRD_FL_c43539_g1_i2	0.385	0.908	9.475	7.349	0.078
CRD_FL_c31787_g1_i1	0	0	6.634	6.537	0
CRD_FB_c8361_g1_i1	0.132	0.037	89.803	1.153	0.055
CRD_FL_c51063_g2_i1	0.638	7.218	9.42	6.928	1.239
CRD_FL_c49540_g1_i1	2.267	1.009	2957.61	1670.78	1.036
CRD_FB_c39702_g1_i3	0.86	2.522	2.979	0.551	0.14
CRD_FB_c28637_g1_i1	0.547	0	70.369	41.63	0.055
CRD_LB_c48530_g8_i1	34.614	2.742	49.763	25.518	23.02
CRD_ML_c72143_g1_i1	10.475	32.669	35.53	10.378	5.212
CRD_FL_c47216_g2_i1	0	0.587	27.351	16.434	2.025
CRD_FR_c30937_g1_i1	18.926	24.149	149.318	120.89	76.265
CRD_FB_c40182_g8_i3	5.556	2.109	8.689	2.627	0.95
CRD_FL_c51369_g4_i3	0.921	0	5.2	4.572	0.732
CRD_FL_c60215_g1_i1	0.111	0	751.362	426.821	0.07
CRD_FL_c47243_g1_i1	109.802	0	664.414	318.354	0
CRD_FB_c39772_g1_i4	1.144	0.422	2.138	0.592	0.055
CRD_FB_c0_g1_i1	0	0.413	1.683	0.762	0.14
CRD_FB_c39680_g12_i1	0	0	15.172	9.385	0.109
CRD_FB_c39614_g3_i6	1.123	3.403	12.372	2.436	6.209
CRD_FB_c40074_g2_i1	0.476	0	32.992	4.522	0.779
CRD_FB_c39861_g1_i2	0.111	0	7.02	3.329	0.023
CRD_FB_c39690_g3_i3	0.739	0.477	2.91	1.614	0.203
CRD_FR_c25855_g1_i1	216.648	8.025	311.725	24.475	16.928
CRD_FB_c7360_g1_i1	0	0	7.669	0	0
CRD_FB_c36580_g2_i2	3.097	0.642	33.971	25.929	3.116
CRD_FB_c35533_g1_i1	0.091	0.138	4.303	1.725	0.156
CRD_FB_c6644_g1_i1	6.619	1.761	12.662	0.572	2.984
CRD_FL_c44964_g3_i1	12.641	7.988	117.071	89.116	93.076
CRD_FB_c39899_g5_i2	5.688	7.924	62.025	61.102	15.276
CRD_FL_c52239_g3_i1	1.791	0.165	12.124	4.943	1.948
CRD_FB_c38968_g2_i3	0	1.477	2.386	1.564	0.584
CRD_FB_c29761_g1_i2	1.285	0.165	5.42	0.983	5.064
CRD_FB_c12136_g1_i1	0	0	26.895	0	0
CRD_FB_c39771_g6_i3	0.354	0.532	6.083	1.985	0.156
CRD_ML_c82227_g1_i1	1.407	22.644	28.164	0	0
CRD_FR_c34224_g4_i2	1.306	0.147	105.403	6.146	7.253
CRD_FB_c27428_g4_i1	0	0	2.303	1.334	0
CRD_FB_c36454_g3_i1	0.931	0	17.765	0	0
CRD_FB_c39875_g5_i3	0.82	0	4.221	0.852	0
CRD_FB_c19842_g1_i2	0	0.77	5.172	2.316	0.319
CRD_FL_c42365_g3_i1	0.85	0.092	6.027	2.416	0.148
CRD_LB_c49219_g10_i3	28.946	7.475	442.726	300.306	134.815
CRD_LB_c50225_g5_i3	2.601	0.101	9.2	0	0
CRD_FL_c22990_g1_i1	1.528	0.614	5.889	2.286	0
CRD_FB_c30402_g1_i1	0	0	3.641	0	0
CRD_FB_c40171_g7_i1	0	0	37.792	5.795	0.101
CRD_FR_c12324_g1_i1	0.415	7.163	11.972	5.424	8.444
CRD_FB_c41994_g1_i1	3.218	0	44.55	2.647	0.865
CRD_FB_c39224_g5_i2	0.506	0.293	4.662	1.885	0.101
CRD_LB_c46077_g1_i1	11.548	7.429	77.404	48.118	8.99
CRD_FB_c33519_g1_i2	0.142	0	3.158	2.697	0
CRD_LB_c46786_g1_i2	2.115	0.449	3.752	2.958	1.013
CRD_FB_c35269_g1_i3	10.465	1.339	16.261	1.123	1.893
CRD_FR_c27713_g1_i2	18.238	11.657	141.153	39.084	102.377
CRD_LB_c47610_g1_i2	2.753	1.266	21.627	10.658	2.057
CRD_FL_c47026_g1_i1	2.044	0.073	9.158	4.803	0.693
CRD_FB_c36070_g2_i1	0.435	0	1.49	0	0
CRD_FB_c40188_g8_i1	24.786	0	57.294	2.727	3.194
CRD_FR_c32544_g5_i1	0.597	2.476	6.717	5.384	2.929
CRD_FB_c35802_g2_i2	0	0.064	76.369	3.339	0
CRD_FL_c39524_g1_i2	14.382	12.134	195.44	99.253	50.651
CRD_FR_c28143_g1_i1	10.769	1.201	123.264	13.175	11.475
CRD_FL_c20188_g2_i1	0	0	5.517	4.482	0
CRD_FB_c39109_g1_i2	0	0	12.013	2.978	0
CRD_FB_c40110_g1_i2	0	0.303	4.731	3.73	0.234
CRD_FL_c46216_g1_i3	0.385	0	426.548	149.346	0.203
CRD_FB_c24962_g2_i1	0	0.064	4.952	1.795	0
CRD_FR_c28886_g1_i1	19.948	0.064	27.971	2.617	10.197
CRD_FR_c16253_g2_i1	5.718	0.422	8.827	1.845	2.532
CRD_FB_c40056_g1_i1	16.113	4.833	22.578	5.063	3.342
CRD_FB_c40015_g2_i1	0	0.11	6.938	0.953	2.064
CRD_FB_c36540_g1_i1	1.781	0.183	4.096	0.371	2.205
CRD_FB_c37767_g4_i2	1.235	2.531	10.565	4.682	0.187
CRD_FB_c36856_g2_i2	0	0	1.531	0	0.039
CRD_FB_c23332_g1_i1	3.279	0.761	14.634	4.652	3.716
CRD_ML_c84296_g3_i1	0.567	6.75	22.937	18.77	3.139
CRD_ML_c84706_g1_i2	0.688	2.192	14.165	0.08	4.269
CRD_FB_c30416_g2_i2	148.373	106.839	13020.5	564.586	279.072
CRD_FL_c58707_g1_i1	0.091	0	385.749	304.537	0.39
CRD_FB_c39633_g3_i1	1.538	1.587	15.103	1.735	0.678
CRD_FB_c39376_g6_i3	0	0	9.144	0	0
CRD_FL_c43075_g2_i1	0	0	13.517	7.72	0
CRD_FL_c51923_g1_i1	2.095	1.211	26.84	15.972	0.475
CRD_FB_c39779_g3_i4	0	0	12.731	0	0
CRD_FL_c52485_g3_i2	0	0	2.565	0.441	0
CRD_FB_c36338_g2_i1	1.609	4.329	55.68	0	0
CRD_FB_c35171_g1_i1	0	0	3.31	2.196	0
CRD_LB_c46119_g2_i7	2.419	0.119	7.213	1.504	1.909
CRD_FB_c36352_g2_i3	0.85	0	16.11	7.149	2.329
CRD_FL_c52817_g5_i6	0.81	0.642	5.765	1.614	1.13
CRD_FB_c39938_g2_i2	0.972	0.11	2.345	0	0
CRD_FB_c32525_g1_i2	69.804	15.06	92.41	40.156	16.273
CRD_FL_c26022_g1_i1	0.344	0.156	771.099	676.894	1.628
CRD_FB_c38711_g3_i2	0	0	3.076	0	0
CRD_FR_c33395_g1_i6	0.223	0	2.152	1.273	0.421
CRD_FB_c29075_g1_i1	1.002	0.138	16.496	4.853	0.615
CRD_FB_c34724_g1_i3	0	0	1.834	0	0
CRD_ML_c84508_g1_i1	1.215	3.916	9.407	5.835	1.293
CRD_FL_c48790_g1_i1	20.394	18.077	84.865	42.312	15.713
CRD_LB_c49515_g2_i7	2.935	0.339	3.393	0.431	0.647
CRD_FB_c32488_g1_i2	0	0	651.794	270.306	0.171
CRD_FB_c32913_g2_i1	0	3.421	4.331	3.469	0.14
CRD_FL_c47700_g1_i1	0.071	0.092	37.102	21.698	4.993
CRD_FL_c50746_g4_i7	9.979	13.886	785.057	338.537	17.302
CRD_FB_c39814_g2_i1	1.812	0	13.944	0	0
CRD_FB_c39462_g9_i3	6.66	0.321	34.716	0	0
CRD_FL_c31073_g2_i1	0	14.326	14.427	0.932	0
CRD_FL_c52347_g3_i11	0.263	0.394	22.247	1.634	0.078
CRD_FL_c51996_g5_i1	0.8	3.742	15.958	11.14	4.323
CRD_ML_c89477_g10_i1	1.913	4.925	4.993	2.958	0.608
CRD_FL_c47586_g2_i1	18.946	6.319	150.132	145.666	105.657
CRD_LB_c46035_g1_i4	90.177	7.622	127.719	29.859	4.183
CRD_FB_c30192_g1_i1	0	0	17.103	5.003	0
CRD_FR_c40138_g1_i1	4.251	2.44	13.737	0.632	4.518
CRD_FL_c48035_g1_i2	0.455	1.009	42.619	13.315	2.797
CRD_FR_c25852_g3_i2	0	0	10.22	6.307	2.072
CRD_FB_c16929_g1_i1	10.374	1.559	10.8	0.832	3.934
CRD_FB_c34205_g2_i1	0	0	6.524	3.118	0
CRD_FB_c39032_g1_i5	3.441	3.302	9.255	0	0.023
CRD_FL_c51747_g2_i1	7.884	22.351	48.922	46.985	24.523
CRD_FB_c32221_g1_i1	0.506	0.092	21.889	4.733	5.383
CRD_ML_c88891_g1_i2	0	1.275	2.676	0.191	0.062
CRD_FB_c42401_g1_i1	33.824	5.585	242.128	123.728	6.03
CRD_FB_c9103_g1_i2	0	0	23.682	0	0
CRD_FB_c30287_g1_i1	0.668	0	254.61	27.473	0.14
CRD_FB_c39965_g3_i1	0.719	1.568	9.503	0.241	0
CRD_FB_c39052_g5_i1	2.156	0.165	6.22	0.842	1.488
CRD_FB_c38806_g7_i1	0	1.825	7.351	0.301	0.561
CRD_FB_c36289_g1_i2	0.324	0	2.165	0.14	0.257
CRD_FB_c25761_g1_i1	0	0	50.508	35.253	0.171
CRD_FB_c37671_g1_i2	5.941	1.981	11.655	6.036	5.399
CRD_FB_c37862_g2_i2	1.022	0.156	2.703	0.281	0.078
CRD_FL_c51972_g6_i1	2.55	0.449	8	7.039	0.21
CRD_ML_c23592_g1_i1	21.284	0.725	25.268	0	0.771
CRD_FB_c39382_g10_i2	0	0	5.145	0	0
CRD_FB_c39441_g11_i1	27.559	11.015	79.128	12.313	2.033
CRD_FR_c32092_g1_i2	0.192	0.55	1.917	1.584	1.161
CRD_ML_c78730_g1_i4	0.111	0.44	2.593	1.955	0.763
CRD_FL_c36774_g1_i1	0.253	0	163.51	16.624	0
CRD_FL_c50354_g3_i1	0.941	1.834	12.441	4.181	2.727
CRD_FR_c28006_g1_i3	6.255	19.902	20.344	6.016	3.443
CRD_FB_c38187_g6_i3	0	0	2.29	1.544	0
CRD_FL_c37591_g1_i1	1.306	0	58.039	39.515	0.179
CRD_FB_c38302_g1_i1	3.401	3.586	33.916	20.905	9.691
CRD_FR_c21354_g1_i1	0.708	0.284	12.993	0.882	1.355
CRD_FB_c38255_g1_i2	0	0	24.923	0	0
CRD_FR_c29409_g1_i1	0.253	0	4.496	2.998	3.848
CRD_FB_c32099_g2_i1	0	0	8.441	0	0
CRD_FB_c34308_g1_i1	0.091	0.174	33.24	25.257	0.086
CRD_FL_c49996_g1_i1	4.868	1.816	29.971	19.562	9.691
CRD_FR_c29684_g1_i1	15.04	2.183	63.128	10.067	42.588
CRD_FL_c14957_g1_i1	0.101	0	2.841	2.647	0.958
CRD_ML_c86646_g14_i1	0.223	8.722	12.441	1.835	1.153
CRD_FB_c21433_g1_i1	28.926	5.971	120.216	45.4	93.388
CRD_FB_c39484_g1_i3	1.852	0.119	4.565	0.792	0.265
CRD_FB_c40049_g5_i1	11.042	4.448	45.074	9.435	7.198
CRD_FL_c51061_g4_i5	2.186	1.513	5.117	4.793	0.312
CRD_FB_c38224_g3_i1	11.153	1.027	20.785	0.251	0
CRD_LB_c47438_g3_i3	51.596	4.155	224.929	89.086	190.935
CRD_FB_c30691_g2_i1	0	0	11.944	0	0
CRD_FB_c38733_g1_i1	0.476	2.293	78.99	4.001	1.457
CRD_FL_c47087_g1_i2	2.044	0.119	54.412	45.751	0.46
CRD_FB_c42342_g1_i1	0	0	2.386	0	0
CRD_LB_c48765_g8_i1	2.662	0.807	6.841	1.434	0
CRD_FB_c37635_g1_i1	5.212	1.156	8.096	0.371	2.758
CRD_FB_c34876_g1_i2	1.64	0	39.791	0	0
CRD_FB_c30446_g1_i1	0.86	0.083	5.931	1.063	0.14
CRD_FL_c51920_g6_i2	177.126	19.655	384.26	224.916	222.088
CRD_LB_c46327_g2_i1	3.137	0.715	7.876	5.434	5.352
CRD_LB_c48495_g4_i7	6.619	0.706	9.31	4.542	4.043
CRD_LB_c47416_g3_i1	1.812	0	5.972	0	0.366
CRD_FB_c34023_g7_i1	1.235	0	3.641	0	0
CRD_FL_c37126_g1_i1	0.132	0.183	92.575	89.307	0.187
CRD_ML_c89105_g2_i1	0.557	1.33	3.09	1.243	0.132
CRD_FL_c45297_g3_i1	0	0	48.55	26.199	0
CRD_FB_c33860_g1_i2	15.353	0.825	40.136	0.371	1.192
CRD_FB_c38752_g3_i4	11.052	0.376	55.294	11.31	13.905
CRD_FL_c40045_g1_i1	0.344	0.358	4.345	1.775	0.467
CRD_FB_c40181_g4_i3	2.449	3.87	9.82	1.895	0.156
CRD_FL_c35144_g2_i2	3.097	2.504	15.958	14.268	5.11
CRD_FB_c38514_g10_i1	0.486	0.092	3.517	0.993	1.278
CRD_FB_c31730_g2_i1	0.172	0	16.275	0.05	0
CRD_FB_c36653_g2_i1	0.192	0	4.124	1.073	0.117
CRD_FB_c24610_g1_i1	162.704	10.758	1615.49	30.862	58.418
CRD_FB_c36835_g1_i1	3.644	0	171.22	64.02	0.896
CRD_ML_c84754_g1_i1	4.048	6.585	10.358	6.738	1.239
CRD_FL_c49279_g1_i1	5.02	6.732	48.122	47.666	5.913
CRD_FB_c39052_g1_i1	2.834	0.33	6.965	4.281	0.374
CRD_FB_c39467_g2_i4	17.813	0.101	22.289	0.291	0
CRD_FB_c42350_g1_i1	0.587	0.073	15.365	0.08	0
CRD_FR_c33317_g10_i1	6.285	1.247	13.158	4.241	11.342
CRD_FB_c38455_g3_i1	11.619	0	13.103	0.211	0
CRD_FB_c39944_g1_i2	4.17	0	9.972	0	0
CRD_ML_c81183_g1_i1	2.136	4.824	5.296	1.404	1.527
CRD_FB_c30673_g1_i2	0.061	0	14.565	0.481	0.319
CRD_FR_c21296_g2_i1	0.121	0.321	10.027	0	4.768
CRD_FB_c39766_g2_i3	0.536	0.981	3.324	2.557	0.265
CRD_FB_c27102_g1_i1	0.476	0.22	129.429	90.229	0.179
CRD_FB_c32367_g1_i1	0.779	0.679	6.703	0.06	0
CRD_FB_c39650_g7_i2	0.101	0.073	31.212	0.511	0.164
CRD_FR_c32560_g2_i1	67.254	43.831	294.029	110.362	280.459
CRD_FR_c31089_g3_i2	13.157	0.44	14.22	5.825	8.109
CRD_FB_c27224_g3_i1	0.051	0	3.172	2.737	0
CRD_FB_c37252_g7_i2	0.86	1.66	2.317	0.602	0.008
CRD_FB_c39536_g12_i5	1.022	0.972	4.083	0.561	0.491
CRD_FB_c33177_g1_i2	0	0	8.648	0	0
CRD_FR_c35215_g1_i1	0	2.073	7.738	4.121	3.63
CRD_FL_c43517_g2_i1	0.415	0	41.667	16.313	0.125
CRD_FL_c45593_g3_i1	0.334	0	16.234	2.426	0
CRD_LB_c48165_g2_i2	1.316	0	4.124	0	0
CRD_FR_c30044_g2_i2	2.793	2.77	20.634	1.865	9.255
CRD_FB_c37435_g1_i1	0	0	4.165	0	0
CRD_FB_c31317_g1_i1	0	0	10.069	0	0
CRD_FB_c39755_g2_i1	0	0	5.103	0	0
CRD_FB_c32787_g2_i2	0.243	0.293	1.448	0	0
CRD_FB_c38731_g1_i3	0	0.229	2.896	0	0
CRD_FB_c33355_g1_i1	0.142	0	261.589	125.392	0.047
CRD_FB_c35207_g2_i1	0	0	4.234	0.652	0.078
CRD_FB_c39658_g9_i1	0.273	0.569	10.703	5.424	0
CRD_FL_c52022_g2_i3	1.528	0.183	11.834	11.831	7.167
CRD_LB_c48846_g1_i3	43.652	0	60.646	0.12	0
CRD_FL_c52055_g3_i2	3.957	5.457	18.772	16.183	5.219
CRD_LB_c50762_g1_i1	10.192	0.147	24.896	22.911	4.137
CRD_ML_c88796_g3_i2	79.702	10.777	192.668	67.268	151.05
CRD_FB_c38833_g5_i3	0	0	2.91	0	0
CRD_FB_c32508_g3_i1	0	0	11.144	5.424	0.156
CRD_FB_c31339_g1_i1	0	0	6.676	3.058	0
CRD_ML_c83508_g1_i2	3.391	12.611	28.813	13.546	0.561
CRD_FB_c36168_g1_i1	0	0	6.524	0.05	0
CRD_FB_c1823_g1_i1	0.83	0	7.641	4.682	2.399
CRD_FL_c50401_g7_i1	156.773	17.004	267.341	137.785	104.839
CRD_ML_c85616_g1_i1	6.326	2.531	6.703	0.381	4.557
CRD_FB_c30166_g3_i2	0	0	12.013	0	0
CRD_ML_c83809_g1_i4	1.457	5.925	6.607	0.281	0
CRD_FB_c43998_g1_i1	5.03	4.035	52.991	1.805	3.513
CRD_ML_c77629_g1_i1	0.415	12.666	25.075	8.493	15.121
CRD_FL_c50607_g3_i1	0	0	163.373	145.937	0.086
CRD_FR_c33675_g2_i1	0	10.859	46.122	2.186	6.442
CRD_FB_c39284_g6_i1	70.664	0	82.466	0	0
CRD_LB_c44491_g1_i1	31.253	7.411	37.061	29.618	5.889
CRD_FB_c39680_g9_i1	0.658	4.118	5.034	3.529	0.631
CRD_FL_c41810_g1_i1	1.134	0.257	22.703	16.434	0.203
CRD_FL_c41138_g3_i2	0	0	4.11	1.494	0.943
CRD_FB_c38695_g2_i1	0.84	0	12.951	1.073	0.958
CRD_FR_c16563_g1_i1	1.559	2.843	13.268	6.467	11.568
CRD_FR_c26882_g3_i1	8.886	1.422	38.026	3.59	10.953
CRD_FL_c49244_g1_i1	38.834	4.338	106.589	54.454	37.089
CRD_FB_c29279_g1_i1	0	0	5.503	0	0
CRD_FB_c34614_g3_i1	3.289	0	37.185	0	0
CRD_FB_c33899_g1_i1	2.277	10.777	18.096	16.434	1.044
CRD_FB_c38946_g5_i2	17.499	11.263	118.395	37.58	28.107
CRD_ML_c88886_g24_i5	0	0	1.986	0	0
CRD_FB_c36810_g4_i1	0	0	9.42	0	0.467
CRD_FB_c25095_g1_i2	3.32	5.356	7.71	0.241	7.665
CRD_FB_c21244_g1_i1	0.789	0	5.269	0.11	0.592
CRD_FB_c38157_g1_i2	0	0	15.875	12.303	0
CRD_FR_c31664_g2_i1	0.395	0.101	10.758	5.384	8.888
CRD_FB_c37495_g4_i1	12.651	1.412	16.992	1.755	8.896
CRD_FB_c40218_g1_i1	4.463	1.697	174.282	2.908	3.879
CRD_FB_c21386_g1_i1	8.279	33.916	40.922	6.427	5.251
CRD_FB_c34982_g3_i1	2.945	2.596	6.331	0.481	0
CRD_FB_c39931_g5_i3	0.071	0.972	8.8	1.735	1.644
CRD_FB_c11549_g1_i1	1.994	0	10.331	0	3.786
CRD_FB_c36372_g1_i5	4.595	2.311	16.634	0	0.288
CRD_FB_c39333_g10_i1	0	0	2.221	0.05	0.109
CRD_FR_c25788_g1_i1	0.921	19.279	29.764	10.077	7.346
CRD_FB_c30847_g1_i2	4.868	11.648	13.806	8.894	0.857
CRD_LB_c48425_g1_i4	2.692	3.21	9.627	2.216	0
CRD_FB_c35039_g1_i1	0.881	0.413	1.724	0.471	0.125
CRD_FB_c39602_g2_i1	0.172	0	2.414	0	0
CRD_FB_c37252_g1_i1	0	0.165	4.91	2.988	0.039
CRD_LB_c50037_g5_i1	13.42	0.385	36.771	0.602	3.069
CRD_FB_c25724_g1_i1	0	0	4.289	0	0
CRD_FL_c40299_g1_i1	0	0	2.317	1.795	0.452
CRD_FB_c36290_g1_i1	0	0.11	8.951	0	0
CRD_FB_c31697_g1_i1	0	0	8.827	5.214	0
CRD_FB_c23466_g1_i1	0	0	9.931	0.922	0
CRD_FB_c39385_g1_i3	11.376	0.67	80.755	0.14	3.241
CRD_FL_c42733_g1_i1	0	0.156	98.865	96.927	0
CRD_FB_c39316_g11_i5	2.824	0	16.317	3.79	0.125
CRD_FL_c46983_g1_i1	0.152	0	14.772	9.976	0
CRD_FL_c19236_g1_i1	0	0	2.91	2.076	0.039
CRD_FB_c23317_g1_i2	0.253	0.477	3.945	1.364	0.078
CRD_FB_c44772_g1_i1	0	0	4.938	4.382	0
CRD_FL_c52718_g2_i5	22.56	1.807	34.178	29.117	2.057
CRD_FL_c52814_g2_i1	0.223	0.651	5.779	4.241	0.919
CRD_LB_c49718_g1_i4	5.05	0.413	35.999	0.401	0.101
CRD_FR_c32045_g2_i1	7.348	9.997	22.551	1.594	15.837
CRD_FB_c33623_g2_i3	0.779	0.22	4.014	2.116	0.179
CRD_FB_c32807_g3_i3	0.091	0.468	14.248	0.15	0.631
CRD_FB_c39606_g6_i1	0.101	0	9.048	1.965	4.456
CRD_FB_c39221_g21_i1	0	0	2.648	0	0
CRD_FB_c39891_g6_i1	0	2.825	13.241	0	0.07
CRD_FB_c31188_g1_i1	0.182	0.138	5.117	1.945	0
CRD_FB_c2604_g1_i1	10.88	5.87	518.475	121.452	12.464
CRD_FB_c39898_g13_i1	0	0	23.392	2.076	0.203
CRD_FR_c31571_g2_i1	3.694	1.761	10.386	8.563	6.528
CRD_FB_c38420_g3_i2	0.283	0.789	12.193	2.537	0.14
CRD_FL_c46105_g1_i2	50.615	0	59.832	41.119	19.07
CRD_FR_c32443_g1_i1	0	4.375	6.8	5.906	6.318
CRD_FB_c25643_g1_i1	0	0	4.096	0	0
CRD_FB_c38267_g5_i2	0.111	0	8.496	1.624	0.039
CRD_FL_c25474_g1_i1	0.192	0	54.853	37.018	0.117
CRD_FR_c33198_g1_i1	12.155	29.367	100.589	72.111	35.554
CRD_FB_c39333_g6_i2	1.761	0	7.489	0.11	0
CRD_FB_c25015_g3_i1	0.152	0	6.014	1.494	0
CRD_FB_c39749_g2_i3	0	0.055	4.386	0	0
CRD_FL_c52348_g1_i2	0	4.32	10.234	9.084	3.116
CRD_FB_c2134_g1_i1	0	0	5.889	0	0
CRD_FB_c19387_g1_i1	0.213	0	11.31	4.191	0.047
CRD_FR_c24758_g1_i1	0	0	13.434	0.481	4.51
CRD_FB_c39614_g3_i2	0	0	2.524	0	0
CRD_FB_c35610_g2_i1	30.899	2.559	40.909	32.406	9.036
CRD_FB_c38819_g1_i2	0.769	0	7.393	0.501	0.164
CRD_ML_c90159_g1_i4	4.423	2.641	64.659	0.963	12.503
CRD_FL_c27095_g1_i1	0	0	61.666	13.686	0
CRD_FB_c39531_g5_i2	0	1.99	4.221	1.123	0.125
CRD_FB_c38775_g1_i1	0	0	173.496	112.097	0.249
CRD_FL_c52626_g2_i1	2.055	4.907	22.992	19.171	3.778
CRD_FR_c32742_g1_i1	15.323	1.348	32.937	3.349	5.313
CRD_FB_c39561_g1_i1	3.087	0	7.724	0.642	0.288
CRD_FB_c38728_g6_i1	0.283	14.28	27.185	23.933	14.723
CRD_FB_c37501_g5_i1	0.597	0	10.579	0	0
CRD_ML_c89228_g10_i4	1.265	4.751	14.179	0.572	3.396
CRD_LB_c49508_g1_i1	8.269	14.482	46.219	36.818	20.169
CRD_FB_c40126_g3_i4	3.35	0.77	102.299	0.16	1.348
CRD_FR_c29516_g1_i2	5.809	9.291	27.888	2.246	17.761
CRD_FB_c39764_g1_i7	0	0.064	5.517	0	0
CRD_FB_c39351_g6_i1	0	0	8.386	0.361	0
CRD_FL_c51040_g1_i3	2.47	3.017	11.089	5.825	0.483
CRD_FB_c38720_g7_i3	0	0	6.745	0	0
CRD_FB_c22284_g2_i1	2.287	1.183	46.702	24.996	1.667
CRD_FB_c36371_g1_i2	13.603	4.448	35.474	33.419	13.492
CRD_FL_c52078_g1_i1	6.032	2.22	68.949	17.587	12.604
CRD_FB_c39638_g6_i2	0.415	0.293	2.814	0.311	0.164
CRD_LB_c40301_g1_i1	17.347	6.127	23.144	4.211	21.493
CRD_FB_c38047_g6_i1	0	0	9.558	0	0
CRD_FB_c39974_g1_i4	2.915	0	3.821	0.17	0
CRD_FB_c34853_g4_i1	1.629	1.578	17.792	9.986	0
CRD_FB_c35287_g1_i2	1.771	4.283	15.227	5.414	1.877
CRD_FB_c40154_g13_i1	0	0	10.731	0	0
CRD_LB_c35371_g1_i1	1.569	0	2.331	0	0
CRD_FB_c36328_g2_i1	0	0	13.02	8.262	0.062
CRD_ML_c86448_g1_i4	13.886	19.077	20.151	0.682	16.499
CRD_LB_c49389_g1_i4	1.336	0	16.206	0	0
CRD_FR_c30221_g1_i1	118.769	7.548	2667.07	301.87	331.85
CRD_FL_c51927_g9_i6	1.518	1.146	11.958	5.043	0.382
CRD_FB_c39572_g3_i1	11.204	3.265	49.419	2.346	4.97
CRD_FB_c40193_g2_i1	0.283	0.211	5.6	0	0.257
CRD_FB_c38159_g6_i1	1.235	2.715	9.6	5.214	1.761
CRD_FB_c37242_g1_i1	0.708	0.073	2.883	0.481	0.475
CRD_FB_c39939_g2_i3	2.53	0	11.393	0.251	0.07
CRD_FL_c44162_g1_i1	14.453	8.236	77.652	64.571	15.829
CRD_FB_c37430_g1_i1	0.314	0.055	5.517	1.093	3.56
CRD_FB_c39184_g14_i1	0.749	0.55	6.731	1.053	0.226
CRD_FB_c33771_g1_i2	0	0.073	14.248	1.644	0
CRD_FB_c27071_g1_i1	2.561	1.449	3.793	1.123	0
CRD_FL_c47892_g4_i2	0	1.642	7.889	6.738	0.709
CRD_FB_c42915_g1_i1	0	0	35.888	0.311	0
CRD_FL_c8969_g1_i1	0	0	52.563	47.656	0
CRD_FB_c38726_g3_i1	0.051	0	11.406	7.37	0.545
CRD_FB_c37176_g1_i1	17.59	9.107	20.247	0.912	13.547
CRD_FB_c29820_g1_i1	0.486	0.468	10.179	6.367	0.117
CRD_FR_c5717_g1_i1	4.767	1.412	13.379	4.231	13.033
CRD_FL_c53274_g1_i1	4.818	12.336	30.15	5.354	9.629
CRD_FL_c49567_g1_i1	0.071	0.083	25.033	20.003	0
CRD_FR_c26010_g1_i2	4.099	0.991	65.363	36.376	2.89
CRD_ML_c77827_g1_i1	0.202	2.449	30.55	14.819	0.506
CRD_FR_c18136_g1_i1	2.206	12.785	21.268	13.736	4.191
CRD_FL_c40612_g2_i2	0.253	1.119	5.669	4.602	0.055
CRD_FB_c38226_g2_i1	0	0	12.165	3.389	0.125
CRD_FB_c38359_g3_i6	0.627	0.119	3.862	2.286	0.265
CRD_FR_c10388_g1_i3	0	5.154	22.013	0.221	2.493
CRD_FB_c35165_g3_i1	4.261	1.073	13.006	6.698	7.315
CRD_FR_c29842_g1_i1	3.724	0.67	8.979	1.223	7.478
CRD_FL_c28229_g1_i1	1.488	23.635	76.162	43.515	1.924
CRD_FB_c34023_g4_i1	0.364	0	3.889	0	0
CRD_ML_c88144_g1_i1	1.093	2.696	16.303	1.203	1.348
CRD_FB_c36813_g5_i2	2.034	2.32	32.854	12.533	5.196
CRD_FB_c40317_g1_i1	0.283	0	35.861	30.21	0
CRD_FL_c40401_g1_i1	15.353	7.016	67.17	20.655	1.628
CRD_FB_c38337_g4_i1	0	0	24.316	0	0
CRD_FB_c24808_g1_i2	0	0	8.096	0	0
CRD_FL_c49792_g1_i1	21.608	0.275	25.378	4.261	7.019
CRD_FB_c21747_g1_i1	3.512	0	22.013	6.467	0
CRD_FL_c53023_g1_i1	0.111	0.083	208.888	177.119	0.21
CRD_FL_c27137_g1_i1	0	0	8.179	6.196	0
CRD_FL_c43254_g1_i1	0	0	35.957	23.091	0.319
CRD_FB_c7125_g1_i1	2.571	7.172	38.757	10.869	4.043
CRD_FB_c39326_g14_i1	0	1.495	31.847	20.234	0
CRD_FB_c31871_g1_i1	0	0	7.986	0	0
CRD_FB_c39133_g2_i5	0	0	6.579	0	0
CRD_FL_c31779_g1_i1	4.231	1.724	5.462	5.304	0.358
CRD_FB_c38098_g2_i2	0	0	35.267	28.726	0.023
CRD_FB_c40113_g2_i4	0.263	0.238	3.172	0.241	0.701
CRD_FB_c34999_g1_i2	0.385	0	4.524	0.912	0.226
CRD_FB_c38482_g11_i1	0	0	174.738	0	0
CRD_FL_c4365_g1_i1	28.106	1.633	83.597	21.868	47.083
CRD_ML_c87990_g1_i2	1.589	7.805	10.882	0.942	6.31
CRD_FL_c49146_g1_i1	0	0	3.986	1.684	0
CRD_LB_c46731_g5_i1	3.35	2.302	10.662	1.775	0.561
CRD_FB_c37514_g4_i1	0.314	0.459	27.709	25.959	0.265
CRD_FL_c27141_g1_i1	0.223	0.037	227.908	165.338	0.031
CRD_FB_c39670_g1_i3	0.476	0	15.048	7.73	0
CRD_FB_c36080_g1_i1	0	0	3.931	0	0
CRD_FB_c21989_g1_i1	8.188	0	37.157	0.15	0
CRD_LB_c50167_g4_i1	74.753	19.627	160.076	77.566	29.189
CRD_FB_c39898_g1_i1	0	0	4.855	0	0
CRD_FB_c39973_g5_i1	0	0	33.668	0.13	0
CRD_FB_c29747_g1_i1	0	0	9.089	2.346	5.492
CRD_FB_c25644_g1_i1	0.314	0.119	4.62	0	0
CRD_FB_c21384_g1_i1	0	0	2.083	1.574	0
CRD_FR_c36779_g1_i1	0	0	6.289	2.126	5.617
CRD_FL_c49296_g1_i1	0.81	1.394	4.221	2.507	0.522
CRD_FR_c27973_g1_i1	3.391	0.688	5.834	2.908	3.49
CRD_FB_c38949_g1_i3	0	0.321	13.944	0	0
CRD_FB_c39592_g5_i3	0	3.861	6.345	2.025	2.641
CRD_LB_c40512_g3_i1	3.795	0.257	5.876	0.14	4.76
CRD_FB_c30832_g1_i1	1.66	0	5.807	0	0
CRD_FB_c20554_g1_i1	0.283	4.017	4.993	2.457	0.101
CRD_FB_c35331_g2_i1	0	0	2.621	0	0
CRD_FB_c40091_g3_i2	0	0.119	1.49	0	0
CRD_FB_c24253_g1_i1	0.597	0	13.944	0	1.932
CRD_FB_c35494_g3_i1	3.158	1.376	12	3.209	3.35
CRD_FB_c43965_g1_i1	0	0	3.917	1.253	0
CRD_FR_c32880_g1_i1	0.172	4.586	7.103	4.452	4.877
CRD_FB_c38331_g11_i1	0	0	567.687	0.752	0.686
CRD_FB_c40147_g1_i1	0	0.248	14.055	2.005	0.405
CRD_FB_c39032_g1_i4	0	0.44	31.392	0.09	0.016
CRD_FL_c40117_g1_i2	0.273	0	5.627	3.058	0
CRD_FB_c14297_g1_i1	0.405	0	5.765	1.143	0
CRD_LB_c41837_g1_i2	1259.75	55.488	1437.55	13.035	74.481
CRD_FB_c35755_g1_i1	23.167	26.616	198.199	120.88	22.747
CRD_FB_c35299_g1_i1	0	0	5.407	1.334	0
CRD_FB_c34678_g1_i1	1.366	0.477	15.641	2.106	2.267
CRD_FB_c30045_g1_i1	0	0	1.793	0	0
CRD_FB_c40193_g1_i2	0.911	0.981	6.634	0.391	0.093
CRD_FB_c23267_g1_i1	0	0.248	3.255	0	0
CRD_FB_c34023_g1_i2	2.419	0	4.703	0	0
CRD_LB_c36467_g1_i1	6.305	0.11	48.784	32.205	0.203
CRD_FB_c38368_g3_i9	0.688	0	5.338	0	0.125
CRD_FL_c51286_g4_i1	1.184	0.532	36.95	27.623	10.618
CRD_FB_c39621_g12_i1	0.304	0.229	3.683	2.146	0
CRD_FB_c44709_g1_i1	0	0	3.421	0	0
CRD_FB_c35102_g2_i1	0	0	32.275	1.494	0.14
CRD_FL_c49926_g4_i1	5.475	0.147	31.281	16.815	0.436
CRD_FR_c28969_g1_i1	4.413	0.128	5.958	0.752	5.726
CRD_LB_c50016_g1_i3	10.526	1.064	25.144	0	14.388
CRD_FB_c42805_g1_i1	0.931	0	72.907	0.17	0.452
CRD_FR_c27848_g1_i1	7.287	11.061	118.119	46.674	69.628
CRD_FR_c40365_g1_i1	6.052	1.256	20.675	12.363	13.711
CRD_FB_c44952_g1_i1	0	0	13.613	0	0
CRD_FL_c51906_g5_i1	0.111	0.055	23.02	18.82	0.093
CRD_LB_c39370_g2_i1	3.583	0.404	4.248	0.11	0.787
CRD_FB_c34997_g1_i1	0	0	3.421	0	0
CRD_FB_c32747_g1_i1	0	0	60.866	19.401	0.055
CRD_FB_c36933_g3_i1	0.121	0.092	7.572	0.481	2.836
CRD_FB_c39033_g7_i1	0.324	0.083	2.993	0.902	0.07
CRD_FL_c34462_g2_i1	0	0	7.2	3.239	0
CRD_FB_c39419_g4_i1	0.81	0.147	5.31	1.414	3.264
CRD_ML_c89850_g1_i1	1.953	2.302	2.414	1.624	0.296
CRD_FB_c36727_g1_i1	1.083	1.495	8.11	5.043	1.332
CRD_FB_c39878_g3_i3	0	0.266	1.696	0.231	0
CRD_FB_c32496_g1_i1	1.336	1.779	18.537	0.501	1.511
CRD_FL_c53040_g1_i1	3.826	3.604	36.109	17.727	1.309
CRD_FB_c33485_g1_i1	13.613	0	17.282	0.09	0
CRD_LB_c45410_g1_i1	6.872	0.596	20.509	2.978	2.968
CRD_FB_c8615_g1_i1	0	0.862	17.351	5.996	0
CRD_FB_c34017_g1_i2	0	0	19.903	0.592	0
CRD_FB_c38574_g19_i1	4.332	3.393	39.06	4.993	2.859
CRD_FB_c34955_g2_i1	2.318	7.411	26.482	15.351	4.347
CRD_FB_c40357_g1_i1	0	0	2.234	0	0
CRD_FR_c25457_g1_i1	4.372	4.136	42.867	32.326	2.937
CRD_FR_c20587_g1_i1	15.92	1.715	190.268	31.915	17.497
CRD_FB_c38429_g6_i1	0	0.11	10.027	0.491	0
CRD_FB_c35372_g3_i1	0	0	5.048	4.662	0
CRD_FR_c38082_g1_i1	1.69	0.596	48.55	0.18	2.571
CRD_FB_c39042_g4_i5	0.992	0.229	3.627	0.993	0.608
CRD_FB_c36671_g3_i1	7.935	3.467	26.054	9.385	8.195
CRD_FL_c52132_g3_i2	41.81	9.575	43.764	31.012	12.059
CRD_FB_c36859_g1_i3	0	0.156	24.73	0	0
CRD_FL_c50807_g6_i2	0.051	0.578	10.469	2.477	0.343
CRD_FB_c37932_g1_i3	0.273	0.229	42.771	0.551	15.798
CRD_FB_c38277_g2_i6	0.638	2.256	11.255	9.826	0.584
CRD_FB_c36640_g5_i1	0.132	0.394	3.021	0.221	0.724
CRD_FB_c38833_g1_i1	0	0	4.717	0	0
CRD_ML_c85887_g1_i2	6.184	35.255	61.211	20.364	12.651
CRD_FB_c43013_g1_i1	0.071	0	94.92	60.821	0
CRD_FB_c33471_g1_i2	0	0	14.234	11.079	0
CRD_FL_c51963_g2_i1	0.536	1.376	7.227	2.065	0.335
CRD_FR_c32953_g2_i3	0.121	23.763	26.551	11.119	7.961
CRD_FB_c38889_g1_i4	0.425	23.039	1522.65	385.06	7.767
CRD_FB_c37438_g1_i4	3.077	23.25	23.751	13.867	2.797
CRD_FB_c39841_g9_i1	8.441	3.173	30.716	3.078	14.155
CRD_FB_c22641_g2_i1	0	0	5.214	4.823	0
CRD_FB_c31654_g1_i1	0.334	0.119	2.152	0	0.265
CRD_FL_c42853_g1_i1	0	0	32.15	16.985	0
CRD_FL_c50736_g3_i2	10.091	0.917	18.923	16.754	1.387
CRD_FL_c14594_g1_i1	0	0.073	20.247	19.091	0
CRD_FB_c39351_g4_i1	0	0	12.22	0.732	0.218
CRD_LB_c42054_g1_i1	13.37	0	17.061	0	0
CRD_FB_c38730_g6_i3	18.936	0	21.613	1.484	1.605
CRD_FB_c34010_g1_i1	0	0.339	5.131	2.426	0.093
CRD_FB_c41131_g1_i1	0	0	42.991	0	0
CRD_FB_c40029_g2_i4	0.142	0.211	5.448	1.374	0.218
CRD_LB_c49605_g3_i4	3.866	7.356	24.068	13.035	9.021
CRD_ML_c88528_g11_i4	8.744	8.245	10.096	0.311	9.66
CRD_FB_c31905_g2_i1	0.385	0	3.614	0.261	0
CRD_FB_c16154_g1_i1	0	0	11.668	1.664	0
CRD_FL_c53354_g1_i1	0	0.147	14.248	8.513	0
CRD_FB_c39709_g4_i2	4.686	4.98	65.708	28.405	5.126
CRD_FL_c52749_g5_i1	0.162	0.046	13.379	9.986	2.392
CRD_LB_c42741_g1_i1	16.143	3.54	18.261	0.15	3.303
CRD_FB_c38641_g3_i2	0.324	0	1.393	0	0
CRD_FB_c24980_g1_i1	0	0	3.752	0.221	0
CRD_LB_c48861_g1_i1	6.923	2.22	63.487	35.925	0.421
CRD_FL_c50969_g1_i1	20.495	14.619	125.291	123.146	33.7
CRD_FB_c29559_g3_i2	0	2.009	9.972	8.904	0.132
CRD_FB_c39431_g3_i1	0.081	0.183	5.503	4.001	0.382
CRD_FR_c23010_g1_i1	1.194	0	6.248	1.143	1.784
CRD_FB_c30366_g2_i1	0	0	9.02	4.963	0.218
CRD_FB_c38053_g1_i2	2.125	0.77	7.558	1.584	1.472
CRD_FB_c23305_g1_i1	0	0	10.717	5.495	0
CRD_FB_c30343_g1_i1	0	0	3.876	0	0
CRD_FB_c39480_g7_i1	0	0	8.607	0	0
CRD_FB_c39234_g16_i1	0	0	2.248	2.136	0.031
CRD_LB_c47154_g2_i2	3.775	0	11.986	0.06	0
CRD_FB_c39330_g5_i4	0.294	0.073	1.903	1.023	1.013
CRD_FL_c50617_g1_i1	7.176	2.568	19.116	15.521	9.247
CRD_FL_c51686_g3_i3	0.749	1.293	13.42	5.505	0.21
CRD_FB_c34662_g2_i1	0.526	0	3.131	0	0
CRD_FB_c31502_g1_i2	0	0	2.331	0	0
CRD_FB_c38551_g1_i1	0.172	0.257	2.745	0.782	0
CRD_FL_c50488_g1_i4	0	0	25.544	4.462	0
CRD_ML_c89411_g10_i4	0	0.853	5.007	1.133	0.545
CRD_FR_c32970_g1_i3	9.018	3.164	21.53	13.696	20.55
CRD_FB_c34550_g1_i3	0	0.11	4.676	0	0
CRD_ML_c88989_g4_i1	2.611	2.797	34.799	1.544	4.066
CRD_FL_c43484_g2_i1	3.563	0.138	43.833	32.947	2.508
CRD_FL_c50486_g1_i1	5.405	0.229	9.31	7.179	1.581
CRD_FB_c36034_g1_i1	0	0	8.013	0.191	0.093
CRD_FR_c33226_g3_i1	1.802	0.284	19.158	3.449	11.194
CRD_FR_c30611_g2_i1	4.079	5.861	37.75	11.009	9.177
CRD_FL_c46829_g1_i2	13.795	13.28	61.791	26.069	20.418
CRD_FR_c32128_g1_i3	12.55	0.422	36.826	12.423	3.794
CRD_ML_c84424_g1_i2	0.192	11.153	14.482	0.551	1.838
CRD_FL_c51869_g5_i3	0	0.156	2.028	0.912	1.465
CRD_FB_c36242_g1_i1	1.275	0.073	2.965	0	0.226
CRD_FL_c51619_g3_i1	0	0	3.683	3.419	0
CRD_FL_c51115_g1_i2	9.534	0.248	67.887	30.09	17.847
CRD_FB_c32624_g2_i1	0.091	0	11.075	1.133	0
CRD_FB_c34021_g1_i2	8.431	4.219	68.245	36.406	65.024
CRD_FR_c24539_g2_i1	0.597	0	5.641	0	1.184
CRD_FB_c39446_g3_i2	0.769	0.44	4.289	0	0.982
CRD_FR_c24845_g1_i2	1.164	0.303	5.241	4.502	4.44
CRD_FB_c39095_g1_i2	0.526	1.247	2.427	0.17	1.854
CRD_FR_c22629_g2_i1	0	1.926	106.051	29.067	2.376
CRD_FL_c47746_g1_i1	9.078	0.413	12.248	11.41	2.353
CRD_FB_c13614_g1_i1	0.071	0	1.696	0.983	0
CRD_FR_c31067_g1_i1	4.757	2.348	6.717	0	1.285
CRD_FB_c38272_g4_i1	0.405	0.083	1.738	0.421	0.701
CRD_LB_c47973_g6_i1	1.387	0	3.227	0.13	0
CRD_FL_c52370_g14_i3	0.324	0.404	15.641	12.633	0.6
CRD_FB_c37896_g2_i2	1.802	0	27.626	19.391	0.935
CRD_FB_c39535_g5_i8	4.18	2.586	47.695	23.974	8.787
CRD_FB_c39995_g4_i1	3.067	1.33	5.034	3.369	0.203
CRD_FR_c34171_g7_i2	31.183	4.668	46.646	20.324	45.611
CRD_FB_c35573_g1_i1	0	0.138	135.801	96.255	0.047
CRD_FB_c38956_g8_i3	0	6.558	13.448	1.785	0.678
CRD_FB_c28382_g2_i1	0	0	2.51	0	0
CRD_FB_c32888_g1_i1	5.182	0	6.124	1.003	3.529
CRD_FB_c36044_g1_i1	6.579	3.063	11.696	0.572	0.296
CRD_FL_c43194_g1_i1	0	0.037	33.088	23.582	0.031
CRD_FL_c49252_g4_i2	0.132	0.275	14.868	5.845	0.382
CRD_FB_c36310_g1_i1	23.703	2.412	111.719	95.142	108.929
CRD_FB_c14141_g1_i1	4.504	0	5.834	0.331	1.893
CRD_FB_c39561_g3_i1	1.528	0.229	3.876	0.852	0.444
CRD_FR_c34498_g7_i1	3.593	3.522	43.019	41.289	5.11
CRD_FL_c45676_g3_i1	0.557	0.128	818.628	314.453	0.109
CRD_FB_c35449_g2_i1	2.186	2.485	7.641	3.229	1.207
CRD_FB_c39313_g4_i1	0	0	5.462	0	0
CRD_FL_c48418_g1_i1	5.344	11.006	16.592	13.385	4.845
CRD_FB_c23923_g1_i1	3.745	1.651	6.386	0.341	1.496
CRD_FB_c28998_g2_i1	4.342	2.311	5.007	0.16	1.379
CRD_FB_c39376_g6_i1	0.83	0	2.91	0	0.086
CRD_FB_c38752_g4_i1	5.911	0.66	116.381	29.789	3.428
CRD_ML_c89631_g3_i1	0.061	1.247	1.572	1.233	0.538
CRD_FB_c14746_g1_i1	0	0	5.669	0.361	0
CRD_FL_c58947_g1_i1	0	0.394	31.792	15.561	0.109
CRD_LB_c49463_g5_i4	15.556	2.036	16.096	1.414	2.345
CRD_FR_c32507_g2_i5	12.196	1.082	39.585	6.146	8.857
CRD_LB_c36545_g1_i1	2.419	1.174	16.027	0	11.607
CRD_FB_c36050_g1_i1	0.86	0.119	6.165	0.201	0.296
CRD_FB_c41225_g1_i1	0.334	0	6.938	2.156	0.53
CRD_FB_c1677_g1_i1	0.202	0	8.358	6.587	0.109
CRD_FB_c39893_g3_i2	0	0.303	3.931	2.547	0
CRD_FR_c26295_g3_i1	0.87	0.211	29.957	0	1.472
CRD_FB_c29559_g1_i1	0	0.789	22.385	2.597	0
CRD_FR_c977_g1_i1	57.709	41.51	384.881	243.455	258.942
CRD_FR_c39629_g1_i1	61.313	123.733	354.413	351.441	90.762
CRD_FB_c39272_g1_i1	1.569	0.128	89.955	36.096	1.402
CRD_FB_c39776_g3_i3	0.364	3.834	4.717	0.912	0.319
CRD_FL_c52960_g1_i3	0.516	0.321	31.116	20.855	0.195
CRD_FB_c37213_g1_i1	0.162	0.119	172.007	95.724	0
CRD_FR_c33387_g2_i1	10.172	1.559	34.992	4.873	26.245
CRD_FB_c38639_g13_i3	5.091	2.064	17.392	8.994	4.931
CRD_FB_c38484_g3_i5	1.427	0.073	7.489	0	0.218
CRD_FL_c51943_g1_i5	3.198	5.806	7.186	3.499	2.804
CRD_FR_c32784_g4_i1	32.731	2.1	73.362	46.654	21.36
CRD_FB_c39333_g13_i2	23.916	0	91.444	0	0
CRD_LB_c49714_g6_i2	37.923	7.42	161.097	47.476	70.196
CRD_FB_c29146_g1_i1	0.344	0.055	3.862	3.038	0
CRD_FB_c34053_g4_i1	129.517	8.539	2180.14	1991.4	868.322
CRD_FB_c23212_g1_i1	52.467	0.743	104.065	35.995	3.615
CRD_FB_c43741_g1_i1	0	0	5.269	0	0
CRD_FB_c8505_g1_i1	11.325	1.467	35.309	34.13	12.76
CRD_FB_c36899_g1_i1	0.202	0.147	3.476	1.474	0.234
CRD_LB_c45741_g1_i3	8.795	0.624	13.434	0.732	6.879
CRD_FB_c39757_g2_i2	0.263	0	31.419	24.475	0.164
CRD_FL_c39958_g1_i1	0	0	20.537	3.309	0
CRD_FR_c32512_g4_i2	6.042	2.164	11.448	1.063	2.119
CRD_FR_c34031_g1_i1	35.636	3.393	36.73	4.672	11.116
CRD_FL_c48484_g1_i3	5.597	3.999	20.62	18.068	12.254
CRD_FB_c39619_g1_i1	0.192	0	67.17	40.447	0
CRD_FB_c39923_g15_i1	1.113	0.284	5.683	0	0.841
CRD_FR_c33353_g1_i3	4.656	1	6.027	0	5.04
CRD_FB_c39372_g17_i1	0	0.633	2.814	0.692	0.756
CRD_FB_c39898_g12_i1	0	0	3.034	0.05	0.078
CRD_FL_c50564_g8_i1	0.192	0	142.104	51.777	0.109
CRD_FL_c60117_g1_i1	35.079	9.529	3247.49	873.204	69.737
CRD_FB_c36020_g1_i2	0.273	0	7.241	0	0
CRD_FB_c14937_g1_i1	14.736	2.696	352.689	112.428	12.191
CRD_FL_c48367_g1_i1	11.123	2.779	139.305	58.355	1.784
CRD_FB_c40156_g3_i7	0.081	0	1.393	0	0.07
CRD_FL_c51832_g3_i1	0.162	0.312	21.709	11.591	0.171
CRD_FB_c34614_g1_i1	0	0.174	4.014	0.672	0.14
CRD_FB_c39191_g2_i2	0	0.055	12.11	4.773	0.273
CRD_FB_c39881_g1_i1	0.182	0	7.186	0	0
CRD_FB_c39372_g11_i1	59.207	0	129.319	0	0
CRD_FB_c44831_g1_i1	0	0	83.21	0	0
CRD_FR_c23679_g1_i1	1.812	0.101	4.262	1.273	2.22
CRD_ML_c88785_g3_i2	9.463	15.922	261.906	218.75	136.256
CRD_LB_c45625_g4_i1	1.417	0	3.903	2.807	1.036
CRD_FR_c35216_g1_i1	0.415	0	12.082	8.202	2.493
CRD_FL_c32339_g1_i2	0.648	0.101	10.869	10.819	1.153
CRD_FB_c33268_g1_i1	57.244	0	184.365	0	0
CRD_FL_c322_g1_i1	0	0	10.717	9.445	0
CRD_FB_c39255_g2_i3	1.265	0.266	2.524	1.755	0.257
CRD_FB_c37651_g2_i1	0	0	14.151	0	0
CRD_FB_c34828_g2_i1	2.176	1.027	7.158	0.461	2.462
CRD_FB_c37350_g1_i2	0.162	0.119	3.586	3.499	0.304
CRD_FB_c29479_g1_i1	0	0	7.172	0	0
CRD_LB_c49473_g3_i1	7.044	0.229	20.22	0	0.187
CRD_FB_c34501_g1_i1	2.318	0.679	2.51	0.261	0
CRD_FB_c40178_g6_i5	0	0	13.158	0	0
CRD_FB_c39981_g12_i1	1.913	1.944	127.277	14.599	2.719
CRD_FL_c46842_g1_i1	1.66	0.367	9.172	8.884	1.231
CRD_FB_c39886_g4_i1	1.356	0	2.248	0.371	0.319
CRD_FL_c50807_g5_i1	0.769	2.311	5.407	4.291	0.397
CRD_LB_c49901_g1_i4	2.287	1.77	11.268	8.924	1.114
CRD_FB_c39344_g1_i2	0	0.394	29.309	0	0
CRD_FR_c29164_g1_i2	21.072	14.674	220.198	182.373	74.092
CRD_FR_c23209_g1_i1	36.03	5.127	65.225	21.467	44.98
CRD_FB_c39808_g3_i4	1.69	0.578	16.151	1.514	7.089
CRD_FB_c22647_g1_i1	0	0	6.482	0	0
CRD_FL_c52720_g2_i3	2.642	0.55	15.848	10.598	4.331
CRD_LB_c48877_g7_i3	1.275	0	1.6	0	0
CRD_FB_c39033_g2_i2	3.269	0.339	6.358	2.717	0.904
CRD_FB_c35015_g3_i1	0.536	0.77	12.896	6.597	0.662
CRD_FB_c39883_g8_i2	0	0	3.931	0	0
CRD_FB_c31547_g1_i1	0	0	2.938	0	0
CRD_FL_c48163_g1_i1	7.398	0.908	1211.96	728.691	14.497
CRD_FB_c31878_g1_i1	0	0	15.779	0	0.148
CRD_LB_c48476_g6_i4	12.732	0	124.188	29.458	1.472
CRD_LB_c48386_g1_i1	10.111	5.292	36.109	6.447	26.673
CRD_FL_c51791_g2_i4	14.625	17.389	18.054	9.525	2.251
CRD_FL_c50500_g5_i1	0.192	0	1.89	1.654	0.561
CRD_FB_c39354_g4_i2	0.334	0.046	13.682	11.781	0.288
CRD_FL_c47987_g4_i1	5.647	1.761	11.655	4.893	0.787
CRD_FR_c27781_g2_i3	19.513	7.704	26.22	0.832	6.193
CRD_FB_c35622_g1_i1	20.596	52.47	96.686	46.634	24.695
CRD_LB_c49471_g4_i2	1.518	1.917	2.359	0	2.049
CRD_LB_c28687_g1_i1	52.912	1.798	336.524	47.957	21.446
CRD_FB_c32768_g1_i2	1.032	0.202	8.234	0	0.078
CRD_FL_c45287_g2_i1	0	0	9.558	6.247	0
CRD_FB_c39461_g2_i1	0.688	0.578	2.372	0.321	0.055
CRD_FL_c46035_g3_i1	0	0	21.503	21.316	0
CRD_FL_c48800_g1_i1	13.856	0	17.392	5.083	1.106
CRD_FR_c32537_g2_i1	2.277	1.633	8.91	4.161	6.894
CRD_FB_c39895_g2_i5	1.589	0.349	7.296	1.805	4.666
CRD_FB_c25686_g1_i1	9.919	0.055	18.675	0.03	0
CRD_FL_c48238_g3_i1	15.343	35.677	179.358	146.689	13.344
CRD_FB_c32620_g1_i1	94.398	9.19	189.206	121.983	11.389
CRD_FR_c25473_g1_i2	4.028	1.357	116.023	103.284	10.867
CRD_FB_c38672_g1_i1	10.667	0	19.627	0.18	0
CRD_FL_c46914_g1_i1	8.613	0.358	19.075	15.912	0.265
CRD_FB_c38055_g1_i3	5.233	0	28.275	0.06	1.153
CRD_FB_c39376_g5_i1	0.152	0	3.379	0.08	0.031
CRD_LB_c39895_g1_i2	0.435	0	1.89	0	0.374
CRD_FR_c15394_g1_i1	40.099	0.77	282.788	8.322	25.076
CRD_FB_c39830_g1_i4	0.374	0	42.812	1.093	4.783
CRD_LB_c44934_g4_i2	6.002	0.807	11.889	1.394	0.654
CRD_FB_c39993_g11_i1	5.081	0	23.378	0.421	0.312
CRD_FB_c794_g1_i1	2.51	3.522	72.231	46.624	7.182
CRD_FL_c51618_g15_i3	0.881	0.835	14.744	6.096	0.795
CRD_FB_c39359_g3_i1	0	0	28.937	0	0
CRD_FB_c37280_g1_i2	0	0	5.131	0.17	0
CRD_FB_c5179_g1_i1	0.02	0.018	4.179	3.239	0.132
CRD_FB_c35941_g4_i1	0.294	0.339	26.882	3.018	4.253
CRD_FB_c7047_g1_i1	3.026	0.22	5.007	0.04	0
CRD_FB_c31062_g3_i1	0.253	0	9.213	3.359	1.714
CRD_FL_c51673_g8_i1	4.605	9.52	34.536	29.127	8.608
CRD_FB_c39531_g4_i3	0.142	0.11	27.82	25.879	0
CRD_FL_c6891_g1_i1	9.736	1.146	39.709	9.626	5.469
CRD_FB_c33571_g1_i1	14.068	1.596	33.681	15.521	13.391
CRD_FB_c34535_g1_i1	0	0	4.51	3.399	0.039
CRD_FB_c39103_g7_i1	0	0	2.152	0	0
CRD_FL_c43059_g1_i1	0	0	1.669	0.642	0
CRD_FL_c43075_g1_i1	0	0	4.221	3.991	0
CRD_FB_c38298_g5_i1	0	1.183	3.421	1.975	0.748
CRD_FL_c51715_g11_i2	5.86	13.62	54.218	31.153	7.985
CRD_FR_c25442_g2_i1	65.594	23.571	8386.99	7009.12	28.699
CRD_FB_c36910_g1_i2	0	0	2.579	0.08	0.062
CRD_FR_c27388_g1_i2	2.581	2.064	3.255	0	3.062
CRD_FB_c38587_g5_i5	0	0	13.806	0.361	0
CRD_ML_c86946_g1_i3	5.172	4.65	18.206	0.842	0.491
CRD_FB_c39763_g1_i1	0	0	40.219	5.825	0
CRD_FL_c40209_g2_i1	0.273	0	3.848	2.757	0
CRD_FR_c29601_g1_i1	0.051	0	75.445	4.001	1.231
CRD_FR_c32492_g2_i1	297.687	1.688	1304.48	457.222	387.206
CRD_FL_c49906_g5_i1	0.638	0.523	17.434	3.61	0.234
CRD_FB_c32206_g1_i2	1.953	0.853	9.186	0.471	0.319
CRD_FB_c34836_g1_i1	3.401	0.459	8.441	1.183	0.171
CRD_LB_c46376_g1_i1	12.641	8.906	63.515	34.672	25.006
CRD_FB_c35002_g1_i1	0	0	12.262	11.17	0
CRD_FL_c32714_g1_i1	1.761	3.769	24.992	23.422	4.939
CRD_FB_c5722_g1_i1	0	0	5.503	2.025	0
CRD_LB_c49882_g7_i1	18.876	3.54	23.971	14.117	3.311
CRD_FB_c2062_g1_i1	4.706	1.128	52.922	28.275	13.368
CRD_FR_c33133_g2_i4	33.662	9.538	81.445	28.606	19.428
CRD_FR_c31290_g1_i3	0.243	0	4.11	0.07	1.901
CRD_FB_c40119_g3_i2	4.726	1.587	16.248	1.995	3.552
CRD_FL_c47014_g1_i1	32.093	41.483	188.047	174.242	94.821
CRD_FL_c48129_g3_i2	0.071	0	115.168	113.812	0.062
CRD_FB_c31003_g1_i1	0.526	0	2.29	0	0
CRD_FB_c39927_g3_i1	0	0	33.433	8.733	9.784
CRD_LB_c50065_g10_i1	2.773	0.431	8.262	0	0.499
CRD_ML_c88541_g3_i4	1.538	6.778	15.903	8.111	10.61
CRD_FB_c37237_g8_i2	6.508	1.174	13.02	1.424	4.986
CRD_ML_c87925_g1_i1	2.358	9.832	52.26	10.889	2.96
CRD_FB_c39036_g4_i1	0.476	0.715	3.062	0.471	0
CRD_FL_c43100_g5_i1	0	0.174	10.689	5.073	0.771
CRD_FB_c39465_g2_i4	0	0	7.365	0	0
CRD_FB_c1805_g1_i1	0.881	0.77	12.317	0.281	0
CRD_FL_c52431_g1_i2	0.557	1.458	10.124	8.753	1.013
CRD_LB_c38797_g3_i1	4.828	1.201	30.426	17.526	16.125
CRD_FB_c33922_g2_i2	0.982	0.055	5.007	3.74	0.522
CRD_FB_c21702_g1_i1	0	3.678	26.978	7.64	5.609
CRD_FL_c50096_g4_i3	0.243	0.128	36.095	21.216	7.938
CRD_FL_c50754_g1_i1	0.121	0	3.393	2.567	0.21
CRD_FL_c50420_g2_i1	0.789	0	2.855	2.146	0
CRD_FB_c40049_g1_i1	0.142	0.541	3.503	0.481	0
CRD_FB_c37858_g2_i1	6.771	2.036	40.909	7.099	9.27
CRD_ML_c85193_g1_i8	2.065	0.991	4.386	2.928	0
CRD_FB_c33779_g2_i1	0	0	3.503	1.935	0
CRD_FL_c41144_g2_i1	20.11	9.575	69.721	69.193	1.285
CRD_FB_c36776_g2_i1	4.139	5.833	59.018	8.773	5.64
CRD_FB_c39924_g2_i1	0	1.376	2.4	1.033	0
CRD_FL_c45947_g2_i2	0	0.165	10.8	6.938	0
CRD_FB_c30461_g1_i2	0	1.642	117.112	0.652	0.538
CRD_FR_c11442_g2_i1	1.447	0.064	11.172	6.086	1.418
CRD_FR_c34957_g1_i1	27.387	14.977	112.492	100.667	61.472
CRD_FB_c30426_g2_i1	0	0	4.607	0.331	0.125
CRD_FB_c32339_g1_i3	0	0	2.11	0	0
CRD_FL_c28125_g1_i2	7.429	4.861	77.128	16.764	8.577
CRD_FB_c39326_g2_i9	0.304	0	17.296	9.906	3.763
CRD_ML_c86148_g1_i3	0.435	1.908	5.641	2.286	0.475
CRD_FB_c34128_g1_i2	0	0	3.393	0	0.078
CRD_FB_c32184_g1_i1	13.532	0	50.094	5.745	15.697
CRD_FB_c37462_g3_i2	0	0	23.861	14.448	0
CRD_FB_c39110_g14_i2	1.447	0	8.262	0	0
CRD_FB_c21946_g1_i1	0	0	71.818	0	0
CRD_FB_c39729_g2_i2	7.682	3.027	23.102	12.433	11.506
CRD_FB_c38983_g10_i1	0	0	17.654	16.554	0
CRD_FL_c51324_g1_i4	6.568	3.504	10.386	6.387	0.358
CRD_FB_c39439_g1_i2	0.03	0	27.571	25.407	0
CRD_FL_c54701_g1_i1	0.577	0.78	43.226	16.002	0.07
CRD_FB_c35033_g4_i2	0.304	0	20.841	0.461	0
CRD_FR_c33597_g6_i3	0.526	0.367	4.11	0.341	1.231
CRD_FR_c34079_g2_i1	4.767	1.119	15.861	13.085	4.23
CRD_FB_c37089_g2_i1	2.389	0.339	18.344	12.704	0.374
CRD_FL_c49005_g4_i4	2.095	0.991	22.289	19.05	2.991
CRD_FB_c37821_g2_i1	0	0	58.88	8.482	4.83
CRD_FL_c46887_g1_i2	0	0	12.827	8.493	0
CRD_FB_c39601_g2_i5	0.111	0.073	49.074	0.381	0
CRD_FB_c39867_g2_i5	0.759	0.642	7.531	0.14	0.74
CRD_ML_c81237_g1_i1	0.111	3.604	4.607	0.712	0.179
CRD_FL_c6344_g1_i1	36.061	5.246	47.984	28.445	26.634
CRD_FL_c60712_g1_i1	18.663	5.796	90.396	10.949	9.325
CRD_FL_c48325_g1_i1	0	0.844	249.217	44.588	0
CRD_ML_c86081_g7_i1	1956.03	552.391	6749.07	2420.72	1398.07
CRD_FB_c40203_g1_i1	37.984	0.238	279.464	48.839	259.534
CRD_LB_c46822_g3_i1	2.014	0	2.248	0	0
CRD_FL_c39696_g1_i1	0	0	6.469	1.203	0
CRD_FR_c24578_g2_i1	0.294	0	4.952	0	4.425
CRD_FB_c33786_g2_i1	1.569	0.174	113.361	6.547	81.85
CRD_FR_c29250_g1_i2	0.698	0.459	4.648	0	1.581
CRD_ML_c86388_g1_i4	0	0	1.407	1.293	0
CRD_FB_c39669_g6_i1	0.172	0	48.122	0.14	0
CRD_FB_c39582_g1_i2	35.524	3.412	63.57	6.587	59.088
CRD_FL_c46481_g1_i1	2.753	1.275	11.144	8.412	5.757
CRD_FB_c39009_g3_i1	1.083	0.605	8.207	5.364	0.499
CRD_FB_c23328_g1_i1	4.878	0.202	10.937	7.49	0.46
CRD_FL_c37392_g1_i1	0.769	0.358	27.64	24.074	0.218
CRD_FL_c54786_g1_i1	0	0	131.608	13.175	0
CRD_FL_c49227_g1_i1	1.346	6.64	43.06	37.148	3.903
CRD_FB_c36961_g1_i1	1.852	1.532	15.599	3.118	4.97
CRD_FR_c33593_g5_i3	39.907	4.98	129.857	21.226	53.791
CRD_FB_c39041_g4_i2	11.528	2.137	142.311	59.077	6.98
CRD_ML_c75202_g1_i1	4.807	13.079	17.641	0.802	1.979
CRD_FR_c34144_g4_i2	0	1.055	29.902	0.842	0.834
CRD_FB_c299_g1_i1	327.149	23.066	1044.3	375.876	96.192
CRD_FB_c24808_g2_i1	38.834	4.613	74.756	25.267	57.717
CRD_FB_c34873_g2_i1	0	0.605	7.572	2.958	0.21
CRD_FB_c32985_g1_i1	0	0	12.731	5.825	0
CRD_ML_c89201_g7_i6	0.729	1.981	31.943	2.055	1.059
CRD_ML_c85369_g3_i1	1.933	1.156	2.414	0.06	0.997
CRD_FL_c45715_g1_i1	2.743	2.751	418.479	377.551	2.804
CRD_FB_c29460_g1_i1	0	0	7.379	4.251	0
CRD_FR_c31980_g2_i2	25.302	5.164	73.928	19.04	68.475
CRD_FB_c23100_g1_i1	0	0	784.05	651.868	4.76
CRD_FL_c48842_g1_i1	3.31	3.146	22.882	11.44	2.532
CRD_FL_c33193_g1_i1	0	0	25.158	2.637	0
CRD_FL_c47454_g1_i2	2.793	0.275	13.53	7.5	0.226
CRD_FB_c39368_g2_i1	1.295	1.981	81.086	2.848	0
CRD_FL_c52440_g7_i2	1.346	1.247	4.276	2.286	0.421
CRD_FB_c21460_g1_i1	36.223	22.993	289.064	46.934	38.07
CRD_FL_c48338_g2_i2	4.241	3.852	37.171	26.149	13.936
CRD_FB_c38558_g4_i1	0.496	0.303	2.083	0	0.187
CRD_FB_c40169_g3_i5	0	0	13.558	0.1	0
CRD_FR_c29963_g1_i1	0.192	0	19.903	19.181	12.191
CRD_FB_c28304_g1_i1	18.946	0.559	27.902	1.985	7.19
CRD_FB_c39597_g5_i11	0	0	8.855	0	0
CRD_FL_c42830_g2_i2	0.03	0.358	12.248	4.933	1.028
CRD_FB_c36820_g4_i1	0.304	0.211	2.91	0.511	0.795
CRD_ML_c82679_g3_i1	0.273	3.916	14.965	4.462	3.264
CRD_ML_c87897_g2_i2	0	2.045	3.048	2.507	2.929
CRD_FB_c35266_g1_i2	0	0.284	19.71	12.964	0.062
CRD_FR_c34613_g1_i2	77.374	14.784	88.645	54.494	29.548
CRD_FB_c39774_g1_i5	1.559	0	5.214	0.04	0.031
CRD_FL_c51135_g10_i4	0.496	2.018	3.545	2.156	0.67
CRD_FB_c4462_g1_i1	0	0	2.662	0	0
CRD_LB_c25609_g2_i1	4.322	0.202	10.827	0.221	2.913
CRD_FB_c36452_g2_i2	9.372	0.945	10.758	2.106	0.491
CRD_LB_c47256_g12_i5	2.075	0.312	7.186	1.303	4.588
CRD_FB_c25764_g1_i1	0	0	11.02	5.234	0
CRD_FB_c33471_g1_i1	0	0	30.909	0.471	7.198
CRD_FB_c38247_g8_i1	0	0	3.214	0	0.031
CRD_FB_c35709_g2_i1	0.04	0	11.075	0.912	0.031
CRD_FB_c37153_g3_i3	1.508	0.715	11.958	8.693	1.184
CRD_FL_c50899_g12_i6	0.627	0.514	3.31	1.664	0.093
CRD_FB_c23791_g1_i1	0	0	50.343	37.299	1.021
CRD_FB_c19038_g1_i1	28.835	3.458	61.018	13.075	32.337
CRD_FB_c39412_g11_i1	0.051	0	4.289	0.12	0.062
CRD_FB_c21881_g1_i1	4.777	0.908	9.075	4.873	2.345
CRD_FB_c6108_g1_i1	3.492	5.998	7.227	1.313	2.898
CRD_FB_c33703_g1_i1	7.176	0.807	96.299	18.669	1.044
CRD_FB_c39971_g8_i1	7.216	0.128	7.269	0	0
CRD_FR_c33969_g1_i2	2.308	0.293	36.867	3.259	3.552
CRD_FR_c32879_g8_i1	0.81	3.256	27.075	8.813	13.812
CRD_FB_c8393_g1_i1	0	0	2.096	0.07	0
CRD_FB_c35732_g2_i1	1.963	0.404	32.206	8.302	0.218
CRD_LB_c46995_g1_i3	1.346	0	4.317	0.191	0
CRD_LB_c48408_g10_i1	2.166	0.028	6.593	0.15	1.963
CRD_FB_c38508_g9_i1	0	0	4.276	1.534	0
CRD_FR_c29269_g2_i1	4.392	0.596	19.903	0.06	10.26
CRD_FB_c37272_g1_i1	0.769	0.147	4.055	0	0.499
CRD_FB_c34406_g1_i1	0	0	3.227	0	0
CRD_FB_c38810_g9_i2	2.115	0.193	7.862	3.229	0.421
CRD_FL_c47237_g3_i1	11.649	44.583	164.104	70.016	0.81
CRD_ML_c80722_g1_i1	0.84	10.868	22.261	1.013	1.683
CRD_FL_c51087_g7_i2	0.415	0.303	15.31	11.22	0
CRD_LB_c48261_g2_i2	2.895	0	5.696	0.11	0
CRD_FL_c48336_g4_i1	12.388	1.697	37.185	15.28	1.862
CRD_FB_c38297_g2_i2	0.506	0.193	9.089	0.211	0
CRD_FB_c31976_g1_i2	0.091	0	9.007	0.08	0
CRD_FR_c19966_g1_i1	0.425	0.183	2.952	0	1.877
CRD_ML_c87172_g3_i1	20.535	39.034	120.367	105.6	23.69
CRD_FL_c43653_g2_i2	1.802	5.677	14.813	13.396	3.77
CRD_FL_c26761_g1_i1	0.04	0	5.751	5.174	0.101
CRD_FL_c51890_g8_i3	0	0.88	1.821	1.725	0
CRD_FL_c44465_g1_i1	588.198	2.348	1852.65	1158.17	62.383
CRD_FB_c32110_g1_i1	0	0	10.013	0	0
CRD_FB_c38691_g1_i1	17.084	0.743	49.694	2.838	13.422
CRD_FB_c39217_g1_i3	0	0	44.246	16.895	0.062
CRD_FB_c24978_g1_i2	0	0.963	4.372	0.471	0
CRD_FB_c37189_g2_i2	0	1.064	4.91	0.211	0.717
CRD_FR_c33055_g2_i1	20.272	2.366	141.815	26.46	40.695
CRD_FL_c11623_g1_i1	0	0	12.965	12.303	0
CRD_FB_c38069_g5_i1	0.142	0	3.903	0	1.215
CRD_FL_c36264_g1_i1	0	0	544.805	266.135	3.03
CRD_FR_c39600_g1_i1	14.068	3.687	32.068	13.616	22.583
CRD_FR_c26554_g3_i1	13.856	4.677	30.123	8.021	0.935
CRD_FR_c32733_g15_i1	1.579	0.257	8.951	5.404	2.875
CRD_FB_c38807_g3_i2	0	0.312	37.447	6.227	1.098
CRD_FL_c51539_g1_i1	52.578	32.146	184.558	92.465	119.142
CRD_FB_c39354_g5_i1	0.425	0.083	8.358	4.442	0
CRD_FB_c28664_g1_i1	3.057	3.623	244.197	145.536	0.28
CRD_FB_c33859_g3_i1	6.002	0.559	27.323	6.267	0
CRD_FB_c38497_g1_i3	1.336	0.358	4.855	0.652	0.608
CRD_FL_c47638_g2_i2	7.024	3.146	24.468	17.877	8.577
CRD_FL_c51015_g2_i1	0.121	0	29.13	16.193	0
CRD_FL_c37683_g1_i1	0	0	89.458	8.673	0.132
CRD_FB_c40048_g13_i2	0.992	0	5.227	0	0.086
CRD_FB_c40043_g1_i6	0	0.046	1.655	0.592	0
CRD_FB_c39224_g1_i3	2.287	0.972	13.13	7.099	0.125
CRD_LB_c42720_g3_i1	42.913	10.272	83.969	23.292	39.597
CRD_FR_c33065_g1_i1	15.475	28.047	104.023	36.196	15.752
CRD_FL_c46831_g1_i1	0.101	1.871	4.414	1.163	0.405
CRD_FB_c38521_g1_i3	0	0	62.866	0	1.013
CRD_FB_c28947_g3_i1	0	0	2.593	0.18	0
CRD_FL_c48781_g2_i1	0	0.514	9.793	8.252	0
CRD_FL_c38378_g1_i1	2.186	32.88	81.238	77.134	4.557
CRD_FB_c4427_g1_i1	0	0	3.021	0	0
CRD_FB_c38140_g1_i1	0.617	0	9.503	1.213	0.857
CRD_FB_c24913_g3_i2	4.392	0.211	6.827	0.221	4.931
CRD_FL_c52346_g2_i2	2.308	3.283	20.496	3.379	8.92
CRD_FB_c40107_g9_i2	12.307	0	12.427	5.675	3.241
CRD_FB_c39522_g5_i1	13.724	20.407	64.687	52.269	19.016
CRD_FB_c25790_g3_i1	0	0	6.593	4.221	0.109
CRD_FB_c39681_g3_i4	0.385	34.118	56.232	25.939	3.576
CRD_FB_c29392_g1_i1	0.547	0	10.165	0	0.545
CRD_FB_c25672_g1_i1	0	4.806	381.336	378.994	1.215
CRD_FB_c39515_g2_i5	1.042	0.44	13.144	8.493	1.963
CRD_FB_c14057_g1_i1	0	0	11.31	0	0
CRD_LB_c48763_g1_i2	3.471	0	5.462	0	0.093
CRD_FB_c39696_g1_i2	0	0	67.087	0	0
CRD_FB_c38624_g1_i2	0	0	16.799	7.249	0
CRD_FL_c49492_g1_i2	6.184	7.842	53.915	24.685	10.322
CRD_FR_c34013_g1_i4	34.867	1.999	74.728	13.436	65.094
CRD_LB_c42041_g2_i1	8.289	1.11	15.337	13.456	7.798
CRD_FR_c15303_g1_i1	1.134	0.119	34.923	23.974	6.068
CRD_FB_c32069_g1_i2	0	0	7.876	0	0
CRD_FB_c38782_g9_i1	0.567	0	5.765	0	0
CRD_FL_c51907_g8_i2	0.121	0	22.758	20.504	0.164
CRD_FB_c34483_g1_i2	1.812	0	3.255	0.491	0.483
CRD_FL_c48922_g1_i1	2.338	0.926	27.682	3.95	0.771
CRD_FR_c33016_g2_i4	9.787	1.146	11.2	1.705	5.173
CRD_FB_c44624_g1_i1	0.678	0	7.779	0	0
CRD_LB_c47004_g3_i1	3.886	0.174	4.152	0.812	0.14
CRD_FB_c27263_g1_i1	0.344	0.257	433.223	324.701	0.421
CRD_FR_c33923_g1_i1	16.801	6.081	28.275	13.275	19.787
CRD_LB_c46188_g1_i2	1.508	0	3.558	0.08	0.047
CRD_FB_c19515_g1_i1	0	0.679	30.55	12.603	0.265
CRD_FB_c41254_g1_i1	0.405	0	241.066	155.963	0.039
CRD_FB_c10768_g1_i1	0	1.11	40.191	1.133	0
CRD_FB_c39944_g2_i2	0.648	0	3.655	0	0
CRD_FB_c38084_g1_i3	3.046	0.138	89.045	35.634	4.347
CRD_FB_c35145_g1_i2	6.862	9.658	91.334	22.68	8.172
CRD_FB_c20738_g1_i1	0.152	0	12.634	0.06	0
CRD_FB_c23894_g1_i1	0.283	0.293	5.545	2.326	2.033
CRD_FL_c43831_g2_i1	0	7.301	364.288	24.816	6.941
CRD_LB_c48387_g5_i3	13.43	3.577	21.489	8.773	13.415
CRD_FB_c34682_g2_i1	0.708	0.064	3.586	1.043	0.335
CRD_FL_c49800_g2_i1	7.51	6.227	41.364	21.748	16.016
CRD_FR_c31395_g5_i1	0.982	1.834	24.358	16.022	10.369
CRD_FB_c39437_g1_i1	0	0	11.406	0	0
CRD_FL_c52795_g1_i8	1.336	0.376	7.048	0.501	0.101
CRD_FB_c37643_g2_i1	0	0	11.779	1.334	0
CRD_FL_c37870_g1_i1	0.182	0.128	5.338	3.038	0
CRD_FL_c49597_g12_i1	22.56	1.999	243.921	177.761	6.863
CRD_FB_c31117_g1_i1	0.081	0	139.842	117.612	0.047
CRD_FB_c37314_g8_i2	0.182	0.77	3.641	3.419	0.351
CRD_ML_c85135_g21_i1	0	1.431	1.972	0.551	0
CRD_LB_c35399_g1_i2	2.621	0.119	4.041	1.664	3.498
CRD_LB_c38661_g1_i2	184.403	12.171	495.552	122.715	246.509
CRD_FR_c36826_g1_i1	0	1.917	8.069	5.815	3.311
CRD_FR_c3733_g1_i2	5.091	3.751	28.192	0.11	2.446
CRD_FB_c39757_g2_i3	0	0	20.33	3.168	1.137
CRD_FB_c2227_g1_i1	0	0	14.234	0	0
CRD_FR_c31567_g10_i1	120.975	7.365	935.437	161.759	97.976
CRD_FB_c39919_g2_i1	6.174	3.357	8.51	2.838	1.013
CRD_FB_c35248_g2_i1	0.091	0	135.236	103.705	0.109
CRD_FL_c44559_g1_i1	0	0.138	2.276	1.885	1.231
CRD_FR_c33478_g9_i2	17.165	1.449	40.288	12.944	36.403
CRD_FB_c40126_g3_i12	15.617	8.64	58.701	0.331	5.508
CRD_FB_c39771_g6_i4	0	0	2.855	0	0
CRD_FB_c24174_g1_i1	0	0	3.614	0.742	0.101
CRD_FB_c38763_g2_i1	57.871	18.545	182.158	87.622	27.351
CRD_FR_c34801_g1_i2	0.951	0.706	9.958	0	6.886
CRD_FR_c34547_g6_i1	13.137	14.097	165.331	4.111	142.395
CRD_FL_c45613_g1_i1	5.445	1.926	21.778	13.065	1.846
CRD_FB_c40037_g8_i2	8.441	5.09	16.565	10.047	4.814
CRD_FB_c38439_g3_i1	0.668	0.899	4.124	2.827	0.101
CRD_FB_c34581_g1_i1	11.427	4.045	100.051	79.22	3.186
CRD_FB_c39886_g1_i1	0.081	0.119	7.986	3.72	0
CRD_FB_c39030_g1_i5	0.941	0	2.317	0.341	0.055
CRD_FB_c4468_g1_i1	0	0	13.999	6.668	0
CRD_FB_c33312_g1_i1	2.308	0	3.048	1.083	1.69
CRD_FB_c39679_g3_i2	0.04	0	16.358	4.933	0.241
CRD_FL_c47279_g1_i1	0.162	0.083	60.618	4.392	0.966
CRD_FB_c35331_g4_i1	0	0	1.848	0.321	0
CRD_FB_c36972_g1_i1	7.044	0.761	148.808	55.998	51.399
CRD_FL_c48448_g2_i3	0	0.422	2.041	1.835	0.678
CRD_FB_c34417_g1_i1	0	0	2.717	0	0
CRD_ML_c89318_g4_i5	4.494	4.723	14.841	2.005	0.795
CRD_FB_c39507_g2_i7	5.243	1.669	12.096	6.758	0.553
CRD_FL_c45842_g2_i1	0	0	13.972	9.265	0
CRD_FB_c39441_g3_i1	0	0.431	48.467	19.331	0.296
CRD_FB_c27477_g2_i1	0	0	10.358	0	0
CRD_FB_c35199_g1_i1	37.326	3.641	378.012	65.784	13.056
CRD_FB_c34260_g2_i1	0.283	0	18.979	0.221	0
CRD_FB_c39857_g15_i3	0	0	19.889	0.301	0.148
CRD_FL_c52699_g2_i1	0.081	1.678	4.138	2.346	0.055
CRD_FL_c46669_g3_i1	0.658	0.183	19.572	12.252	0.763
CRD_FB_c36449_g4_i2	0.172	0.018	1.49	1.023	0.561
CRD_FR_c41039_g1_i1	0.081	0.055	9.227	0.391	1.823
CRD_FB_c35799_g1_i2	93.092	0	445.402	6.608	1.784
CRD_FL_c43678_g1_i1	0.253	0	9.779	6.507	0.312
CRD_FR_c33700_g5_i1	0	8.392	10.289	2.597	6.248
CRD_FB_c39779_g13_i1	0.233	0	18.413	0.15	0.055
CRD_FL_c51432_g15_i1	0.051	0	11.531	10.307	0
CRD_LB_c38926_g1_i1	8.866	1.009	43.971	4.562	7.463
CRD_ML_c90164_g11_i1	15.981	20.342	27.64	0.211	0.779
CRD_FB_c32119_g1_i1	0	0	6.841	0.15	2.703
CRD_FB_c37985_g2_i1	0.496	0.495	14.924	4.342	6.333
CRD_FL_c47474_g2_i1	1.66	11.85	21.792	10.708	1.948
CRD_FR_c30118_g3_i1	8.309	2.999	31.875	1.303	21.882
CRD_FB_c37243_g1_i1	7.935	1.999	9.944	0.451	6.886
CRD_FL_c52703_g5_i1	0.142	0.11	7.407	7.139	0.125
CRD_FL_c36817_g1_i2	0	0	156.931	21.918	1.901
CRD_ML_c89307_g7_i2	17.347	2.862	17.806	12.804	0.132
CRD_FB_c39137_g3_i1	0	0.083	40.564	0.191	0
CRD_FB_c26695_g2_i1	0.769	0.083	2.552	0	0.226
CRD_FB_c32594_g1_i2	0	1.642	3.338	1.303	0
CRD_LB_c35901_g1_i1	4.322	2.119	13.213	1.735	10.704
CRD_FB_c40063_g1_i1	0.395	0	6.965	0	0.062
CRD_ML_c88720_g10_i4	1.032	0.248	3.627	0.291	0
CRD_FB_c35131_g2_i1	2.095	0.101	8.565	1.083	2.571
CRD_FB_c36567_g1_i1	0.455	1.33	10.069	4.743	0.078
CRD_FB_c25605_g1_i1	0	0	1.669	0	0
CRD_FL_c49309_g7_i1	0.486	0.44	44.771	5.083	1.955
CRD_LB_c40202_g3_i1	2.136	4.256	49.708	1.354	0
CRD_FR_c33504_g4_i5	5.567	2.632	17.627	6.828	16.398
CRD_FB_c39837_g10_i1	0.921	0	4.758	0.421	0.156
CRD_FB_c43712_g1_i1	0.314	0.514	59.708	48.709	3.132
CRD_FR_c23709_g1_i1	117.2	75.307	887.577	180.799	99.557
CRD_FL_c52890_g9_i1	3.947	0.119	7.241	5.174	4.339
CRD_FB_c40135_g1_i2	3.998	0	4.51	0	0.055
CRD_FR_c28424_g2_i1	31.486	1.458	75.721	17.968	13.383
CRD_FB_c39402_g3_i1	2.378	1.633	149.773	61.443	4.02
CRD_FB_c35171_g1_i2	0.111	0	5.448	2.838	0
CRD_FB_c14561_g1_i2	0	0	5.269	0	0
CRD_FL_c48035_g1_i3	1.67	0	19.42	5.274	0.405
CRD_FB_c43242_g1_i1	3.674	4.43	216.446	10.067	9.278
CRD_FB_c40077_g2_i1	0.516	0	3.09	0.1	0
CRD_FR_c34275_g12_i4	0	20.462	23.185	0.281	6.77
CRD_FB_c38552_g6_i4	0.941	4.467	455.181	353.758	3.233
CRD_ML_c88744_g9_i2	1.771	2.935	3.889	1.033	0
CRD_FB_c39598_g2_i1	1.933	0.349	93.486	51.396	0.421
CRD_LB_c47765_g7_i1	16.345	3.999	22.468	5.805	3.506
CRD_FL_c44030_g1_i1	0.051	0	11.255	3.93	0
CRD_FL_c42949_g2_i1	0.111	0	9.848	5.063	0
CRD_FL_c35290_g1_i2	2.52	0.174	9.075	4.071	3.085
CRD_FB_c7369_g1_i2	0.314	0	17.93	0	0.779
CRD_FL_c42107_g1_i3	0.405	0.578	2.29	1.564	0
CRD_FB_c38276_g1_i1	1.791	2.073	27.392	19.612	5.741
CRD_LB_c43111_g2_i1	12.115	1.899	47.019	0.201	10.369
CRD_FL_c28807_g1_i1	2003.19	57.863	4334.27	1545.66	4332.49
CRD_FR_c33251_g9_i1	9.564	4.861	27.171	5.916	20.979
CRD_FL_c52045_g10_i2	2.642	2.064	30.647	25.056	4.027
CRD_FB_c33945_g3_i1	0.091	0	6.882	0.612	0
CRD_FB_c39397_g2_i1	0.334	0.926	44.564	14.719	0.919
CRD_FL_c46626_g3_i1	0	5.035	8.593	7.931	5.219
CRD_FB_c37393_g1_i1	4.524	0	4.648	0	0
CRD_FL_c39088_g1_i1	0	0	74.59	56.399	0.203
CRD_FL_c51432_g10_i2	0	0.22	18.206	6.748	0
CRD_FR_c33952_g1_i1	17.863	13.757	52.329	22.59	30.825
CRD_FR_c31018_g3_i1	0.344	1.642	24.647	13.666	7.299
CRD_FL_c41604_g1_i2	0	1.165	32.219	2.577	0
CRD_FR_c34564_g1_i2	6.062	0.238	10.013	4.362	7.245
CRD_FB_c31309_g2_i1	0.213	0.073	1.765	0.361	0.444
CRD_FL_c45612_g1_i2	0	0	11.489	8.081	0.132
CRD_FL_c46786_g1_i1	0.162	4.118	17.585	7.44	2.672
CRD_FB_c38484_g3_i2	26.335	12.336	127.636	14.789	13.929
CRD_FL_c46372_g2_i1	1.943	1.651	9.393	8.071	2.454
CRD_FB_c42996_g1_i1	0	0	25.861	0	0
CRD_LB_c46476_g2_i4	23.966	5.778	55.225	8.111	50.885
CRD_FB_c39466_g1_i1	0	0.101	5.048	0.11	0
CRD_FL_c37156_g1_i1	4.15	0.128	11.379	11.19	6.294
CRD_FR_c32122_g3_i1	36.547	7.704	144.132	51.005	46.343
CRD_FB_c19220_g1_i1	0.132	0	3.103	0.782	0
CRD_FB_c32155_g1_i1	16.841	11.96	343.71	60.169	17.029
CRD_FL_c46322_g1_i1	0	0	942.719	262.696	37.361
CRD_ML_c88150_g5_i2	7.155	0	7.6	0	0
CRD_FL_c49522_g1_i2	5.546	12.226	54.88	19.341	0.904
CRD_ML_c86633_g1_i1	5.475	15.601	28.785	21.587	11.436
CRD_FB_c41288_g1_i1	0	0	8.441	0	0
CRD_FB_c37697_g1_i4	0	0	2.207	0	0
CRD_FR_c32214_g1_i2	13.056	9.575	48.495	35.624	27.772
CRD_FB_c38252_g2_i1	0	0	110.713	93.006	0
CRD_FB_c39981_g8_i2	4.008	0	76.135	0	0
CRD_FB_c39313_g2_i1	300.176	1223.67	1466.16	1318.19	133.623
CRD_FL_c40630_g1_i3	10.293	5.356	26.358	11.591	17.232
CRD_FR_c28377_g1_i1	18.876	44.087	105.83	73.294	80.09
CRD_FB_c28354_g1_i1	2.237	0.055	6.965	0.321	5.001
CRD_FB_c33701_g1_i2	0	0	4.869	0.11	0
CRD_FL_c45560_g1_i1	1.285	0.11	5.641	2.607	0
CRD_FB_c31311_g1_i1	8.674	17.463	112.533	85.667	78.867
CRD_FB_c39680_g13_i5	0	0.055	1.903	0.441	0
CRD_FR_c26993_g1_i1	0.182	2.073	3.034	1.394	1.87
CRD_FB_c33509_g1_i1	0.668	0.083	35.571	32.436	4.736
CRD_FB_c34734_g1_i1	12.196	19.279	60.439	9.375	6.45
CRD_FL_c52329_g2_i2	0.526	1.541	12.206	8.392	1.737
CRD_FB_c43768_g1_i1	0	0	8.455	0	0
CRD_FB_c23320_g1_i2	2.55	5.741	14.661	6.357	1.169
CRD_FB_c43953_g1_i1	0	0	11.144	6.688	0.07
CRD_FB_c25818_g3_i1	0	0	3.09	2.216	0
CRD_FB_c35497_g2_i1	0	0	7.255	0	0
CRD_FB_c34322_g1_i2	0	0	6.345	0	0
CRD_FB_c37808_g1_i2	36.567	10.217	159.152	54.715	49.724
CRD_FR_c23736_g1_i1	8.583	1.046	14.137	0.672	12.651
CRD_FL_c52703_g8_i1	2.328	1.11	12.496	11.761	1.028
CRD_FR_c4878_g1_i1	1.508	0	10.248	3.96	1.542
CRD_FB_c39111_g4_i3	0	0	8.924	0	0
CRD_FL_c51772_g7_i1	4.757	0.312	7.641	5.795	0.171
CRD_FB_c38238_g3_i1	0	0	3.862	0.321	0.156
CRD_FB_c41090_g1_i1	0.162	0	4.386	0	0
CRD_FL_c48232_g1_i1	4.787	8.548	53.281	23.843	3.661
CRD_FB_c42376_g1_i1	6.983	0.165	32.799	6.768	3.116
CRD_LB_c48297_g10_i3	2.662	0.119	5.945	0	0
CRD_FB_c17790_g1_i1	6.204	0.138	20.413	1.644	6.536
CRD_LB_c48739_g1_i2	11.295	19.572	30.675	1.273	8.483
CRD_FR_c31112_g3_i2	12.732	6.466	41.088	26.771	25.738
CRD_ML_c89661_g5_i2	0.992	0.945	1.421	0	0.724
CRD_FB_c40072_g1_i3	0.213	0.422	5.82	0	0.117
CRD_FL_c51972_g2_i1	0.82	0.367	13.172	4.091	0.148
CRD_FL_c50417_g2_i2	0.111	0.78	5.352	1.283	2.672
CRD_FL_c42453_g1_i1	3.37	2.834	44.757	43.716	8.561
CRD_FR_c33925_g1_i1	4.392	4.008	14.579	4.001	10.929
CRD_FB_c36610_g2_i1	0	0.789	141.98	87.472	0
CRD_FB_c31959_g4_i1	1.589	1.899	26.289	4.201	2.758
CRD_FB_c39294_g10_i2	0.132	0.101	250.279	0.802	0.53
CRD_FB_c37644_g1_i2	0.648	1.091	11.117	1.384	1.394
CRD_FB_c39619_g1_i2	0	0	21.475	12.814	0
CRD_FB_c36848_g1_i3	0.972	0	5.834	0.231	0
CRD_FB_c39751_g7_i2	6.71	8.585	30.964	14.95	0.943
CRD_FB_c39859_g1_i3	0.061	0.046	2.014	0	0
CRD_FB_c33676_g3_i2	0.344	0.083	3.241	0	0
CRD_FB_c39397_g3_i1	0.142	0.935	71.611	18.078	0.257
CRD_FB_c32742_g1_i1	0.526	0.156	12.344	5.384	9.34
CRD_FL_c52335_g4_i5	0.435	0.459	13.365	4.672	0.865
CRD_FB_c32963_g1_i2	0.111	0.156	2.8	0.722	0.335
CRD_FB_c39738_g3_i1	0	0.706	7.944	0.582	7.533
CRD_FB_c21835_g1_i1	4.028	0	56.618	10.959	0.273
CRD_FB_c33898_g1_i2	1.569	0	1.848	0.682	1.745
CRD_FB_c8364_g1_i1	0	0	12.386	0	0
CRD_FB_c8694_g1_i1	0	0	30.219	0	0
CRD_FL_c48781_g1_i1	0	0	7.062	5.575	0
CRD_FB_c42852_g1_i1	39.208	35.118	198.75	169.78	44.863
CRD_FL_c50873_g1_i2	36.476	5.118	128.008	59.738	12.02
CRD_FR_c29106_g2_i1	1.154	0.349	2.827	0	1.55
CRD_LB_c47925_g1_i8	3.552	0.541	3.834	0.241	0
CRD_FR_c24140_g1_i1	0.87	6.053	97.624	81.285	49.413
CRD_FR_c34577_g2_i3	39.229	4.136	57.736	5.565	21.181
CRD_LB_c45775_g2_i2	7.5	2.164	14.068	0	2.672
CRD_FB_c35602_g3_i1	0	0	3.627	0	0
CRD_FL_c52080_g1_i5	4.818	1.22	29.309	8.041	1.589
CRD_FB_c36560_g1_i1	0.961	0.193	10.717	2.196	7.393
CRD_FB_c32199_g1_i1	0.324	0.303	16.206	0	0.148
CRD_FB_c34150_g1_i1	0.223	0.128	4.069	1.083	1.722
CRD_FR_c20802_g1_i1	1.802	1.715	25.723	0.251	3.583
CRD_FB_c39213_g1_i2	0	0	663.876	1.384	0
CRD_FB_c39797_g8_i3	0.182	0.229	78.535	76.603	0.062
CRD_ML_c83850_g3_i1	1.872	9.887	10.262	3.69	2.828
CRD_FB_c32663_g1_i2	0.85	0.156	4.014	2.637	0.086
CRD_FR_c644_g1_i1	2.621	1.697	6.165	0.08	1.48
CRD_FB_c30227_g1_i1	1.741	0.404	6.138	4.552	1.48
CRD_FB_c35097_g1_i3	3.421	0	12.482	6.377	2.617
CRD_FR_c23501_g1_i1	297.747	13.794	1242.25	97.629	420.392
CRD_FL_c49779_g3_i1	0	0	16.813	14.418	0.016
CRD_FB_c40094_g3_i1	0	0	49.777	18.85	0
CRD_FR_c33699_g4_i1	7.844	0.605	53.35	48.027	46.631
CRD_FB_c40126_g3_i3	0.759	0	25.682	2.757	0.491
CRD_FB_c35813_g4_i1	0.648	0.523	3.007	0	1.27
CRD_FB_c13764_g1_i1	0	0	3.393	0	0
CRD_FL_c50498_g1_i3	82.232	17.554	236.045	5.384	0.982
CRD_FB_c38043_g2_i2	1.194	0	2.469	2.467	1.005
CRD_FB_c39884_g4_i7	19.412	2.394	37.102	0.361	0.6
CRD_FB_c32544_g1_i1	0	0.11	76.011	49.381	0.187
CRD_FR_c34242_g12_i1	1.731	10.639	13.793	5.414	5.009
CRD_FB_c37836_g3_i1	0.759	0	13.034	7.841	0
CRD_FB_c26042_g1_i1	3.927	4.21	22.496	6.948	12.02
CRD_FB_c39079_g3_i1	0	0	4.731	0.201	0.288
CRD_FB_c29804_g1_i2	0	0	4.938	0	0
CRD_FL_c20893_g1_i1	0.85	0	4.855	0.612	0.28
CRD_FB_c31205_g1_i1	13.056	6.631	54.025	27.623	9.239
CRD_FB_c36356_g4_i1	0.486	0.238	2.938	0.762	0.117
CRD_FL_c49176_g1_i1	0.769	0.926	4.124	3.82	0.943
CRD_FB_c35897_g1_i1	0	0	17.489	2.677	0
CRD_FL_c6527_g1_i2	12.287	7.842	39.047	9.224	5.134
CRD_FB_c38377_g1_i1	0	0	12.965	0.561	0
CRD_FL_c46177_g1_i1	0.395	0.073	6.262	5.575	1.137
CRD_LB_c26577_g1_i1	341.753	43.968	556.239	71.52	356.911
CRD_FB_c39539_g2_i4	0.698	0.128	1.517	1.253	0.187
CRD_FB_c35251_g1_i1	9.726	3.889	776.271	357.337	54.094
CRD_FB_c39351_g1_i2	0.961	0	28.357	0	0.265
CRD_FB_c29690_g1_i1	1.042	0.477	7.545	4.141	1.285
CRD_ML_c90047_g4_i1	5.344	104.326	399.17	85.446	75.642
CRD_FL_c45332_g2_i1	0	0	5.627	3.489	0
CRD_FB_c36428_g4_i1	0.82	0	43.543	23.071	0.374
CRD_FB_c35792_g1_i2	10.283	9.456	13.462	1.705	0.351
CRD_FL_c43715_g1_i1	1.164	0.147	273.975	247.807	1.083
CRD_FB_c40165_g4_i1	0	0	1.379	0.05	0
CRD_FB_c32911_g1_i2	1.042	1.165	16.123	4.231	1.028
CRD_FL_c43594_g1_i2	0	0.385	2.924	2.467	0.366
CRD_FB_c3710_g1_i1	2.631	0.257	3.462	0.521	0.28
CRD_FL_c60131_g1_i1	0	0	180.71	114.243	0
CRD_FL_c52901_g1_i4	0.658	3.623	5.558	5.063	2.142
CRD_FB_c37302_g1_i1	0	0	6.924	0.05	0.273
CRD_FB_c37462_g4_i1	0	0.174	71.142	51.898	0.148
CRD_ML_c89294_g2_i1	21.881	8.658	92.534	13.375	16.087
CRD_FB_c39548_g4_i1	0.081	0.248	4.786	2.998	0
CRD_FB_c39280_g13_i1	1.123	0	6.207	0	0
CRD_FB_c39052_g5_i2	0	0	1.655	0.511	0
CRD_FL_c51750_g1_i2	6.214	3.751	53.198	38.743	12.262
CRD_FB_c35524_g1_i3	1.154	0.211	2.028	0.692	0.467
CRD_FL_c51457_g1_i1	0.82	3.751	16.289	7.349	6.707
CRD_ML_c86804_g1_i2	1.518	1.321	2.303	0.11	0.841
CRD_FR_c32995_g1_i2	9.23	4.604	38.591	19.371	18.782
CRD_FL_c50113_g1_i2	0.182	3.127	33.543	12.433	0
CRD_FB_c1158_g1_i1	29.179	21.03	417.045	8.362	19.023
CRD_FB_c34389_g1_i2	0	0	15.434	11.129	0
CRD_FB_c34632_g1_i1	0	1.798	63.197	15.21	3.615
CRD_FL_c41330_g1_i1	0	0	95.086	40.618	0
CRD_FB_c40450_g1_i1	0	0	16.234	6.898	0
CRD_FB_c39305_g4_i4	0.152	0.257	2.552	1.023	0
CRD_FL_c51147_g4_i2	0.668	0.44	25.254	5.866	15.167
CRD_FR_c30132_g1_i1	4.109	0.431	6.414	0.692	1.2
CRD_FR_c34839_g1_i7	5.85	8.199	10.703	7.49	2.173
CRD_FB_c38859_g5_i1	0.405	0.165	2.29	0.712	0.179
CRD_LB_c49992_g7_i8	1.579	0.743	6.676	0.1	0.148
CRD_ML_c90651_g1_i1	1.66	66.989	120.464	21.647	6.918
CRD_FB_c36756_g2_i1	10.809	0	18.192	0.15	0
CRD_FR_c28729_g3_i1	0.526	0	4.414	1.073	1.535
CRD_FB_c39215_g9_i1	0.435	0	28.095	0.682	0
CRD_ML_c85855_g8_i1	3.897	5.595	31.144	25.217	4.612
CRD_FL_c52624_g3_i2	0.8	0.165	18.096	6.738	3.007
CRD_FB_c43802_g1_i1	0	0	3.421	0	0
CRD_FB_c29885_g3_i1	0	0	2.938	0	0
CRD_FL_c50896_g2_i1	0.739	0.138	2.717	1.985	2.617
CRD_FB_c399_g1_i1	0.769	0.853	45.722	43.956	0.826
CRD_FB_c36347_g2_i2	2.571	0.22	4.276	0.712	1.239
CRD_FB_c39921_g1_i1	0.334	0	10.565	0	0.187
CRD_FB_c10231_g1_i1	0.142	0	3.227	1.624	0
CRD_FB_c38732_g2_i4	0.223	4.127	4.138	2.958	3.108
CRD_FB_c21156_g1_i1	0	0	4.386	0.782	0
CRD_FB_c38459_g1_i3	7.398	0	62.728	0	0
CRD_FB_c39884_g2_i4	1.923	0.358	8.455	0.271	0
CRD_FB_c36156_g3_i1	0	0	18.675	0	0
CRD_ML_c58946_g3_i1	0	2.43	9.338	3.128	0
CRD_FB_c28782_g2_i1	2.146	2.119	4.414	0.05	0
CRD_FL_c41331_g1_i1	320.287	68.594	2872.5	774.462	400.184
CRD_FB_c9800_g1_i1	15.971	0	16.772	0	0
CRD_FB_c40174_g5_i1	0.314	0	3.021	2.055	0.086
CRD_FB_c34472_g2_i1	0	1.064	1.641	0.18	0.639
CRD_FR_c24469_g1_i2	2.783	12.492	13.213	4.121	0.943
CRD_FB_c39137_g9_i2	0.182	0.046	2.317	0	0
CRD_FB_c39872_g2_i1	14.969	2.669	52.301	44.327	13.492
CRD_ML_c88089_g7_i1	7.368	18.105	49.832	15.982	12.854
CRD_LB_c49725_g11_i3	22.428	0	27.02	0.17	0.078
CRD_FL_c45472_g1_i2	0	0.844	4.758	1.193	1.059
CRD_FL_c49595_g3_i4	4.028	11.95	21.365	16.925	3.412
CRD_FB_c32632_g2_i1	0	0	2.29	0	0.008
CRD_ML_c55050_g1_i1	0.294	2.192	7.365	0.251	0.093
CRD_FL_c42800_g1_i1	1.022	0.266	10.358	8.533	1.044
CRD_FR_c33607_g1_i2	2.429	8.557	12.51	0.191	6.793
CRD_FB_c39561_g1_i7	0.779	1.238	7.972	6.648	3.217
CRD_FB_c39278_g1_i1	1.366	0.128	2.469	0.792	0.109
CRD_FL_c4197_g1_i1	0	0	5.807	1.313	0
CRD_FL_c52194_g7_i9	0	0.147	7.338	1.193	1.854
CRD_FL_c46774_g2_i1	0.192	0.064	424.934	192.069	0.117
CRD_FB_c34007_g1_i4	0	0	2.607	0	0
CRD_FB_c37624_g4_i4	0	0.064	6.662	0	0
CRD_FB_c39452_g2_i2	5.212	2.174	25.102	18.278	9.379
CRD_FB_c40049_g2_i1	0	20.957	218.308	0.271	0
CRD_FR_c1126_g1_i1	31.982	1.422	186.047	87.542	164.986
CRD_FB_c44157_g1_i1	0	0	2.248	1.835	0
CRD_LB_c49350_g8_i2	4.008	1.211	7.489	2.436	0.865
CRD_FB_c37850_g5_i1	0.162	0	12.951	5.876	0
CRD_FB_c34710_g1_i1	5.9	0	167.924	14.749	0.958
CRD_FB_c38560_g15_i1	0.111	0	2.662	0	0
CRD_FL_c43361_g1_i1	0	0	30.744	4.392	0
CRD_FB_c19333_g1_i1	0.638	0.303	313.904	59.337	8.133
CRD_FB_c32423_g1_i1	4.129	2.577	30.592	20.875	4.059
CRD_FR_c30319_g1_i5	3.279	1.33	3.765	0	2.321
CRD_FB_c39853_g1_i2	1.194	3.522	9.365	7.68	6.302
CRD_FB_c39196_g8_i1	6.579	9.648	20.385	15.331	2.298
CRD_FR_c31131_g3_i1	1.103	0.101	31.281	3.379	5.266
CRD_FB_c29032_g1_i1	0	0	2.276	0	0
CRD_FL_c52390_g1_i1	3.279	7.053	52.274	16.895	8.109
CRD_FB_c40311_g1_i1	0.152	0.431	247.259	193.824	0.101
CRD_ML_c89847_g8_i1	0	0.77	4.483	0.221	1.013
CRD_FB_c23421_g1_i1	5.759	0.523	28.44	10.598	2.96
CRD_FR_c11456_g1_i1	33.49	10.079	123.236	88.575	52.388
CRD_FB_c35932_g1_i1	4.069	0	5.352	0	0.047
CRD_FB_c38552_g8_i1	4.656	16.536	1293.96	786.685	24.266
CRD_FR_c34635_g6_i1	0.617	0.138	3.986	0.602	2.259
CRD_FB_c35782_g1_i1	0.111	0	3.958	0	0
CRD_FB_c23525_g1_i1	0.344	0.248	4.276	0.281	0
CRD_FB_c19296_g1_i1	0.405	0.083	4.938	4.602	0
CRD_FB_c39083_g10_i3	0.921	0.22	6.372	3.158	0.639
CRD_FL_c50677_g5_i2	0	0	58.922	5.114	0
CRD_ML_c64013_g1_i1	5.243	5.558	934.554	850.584	0.639
CRD_FR_c33517_g8_i2	15.141	5.109	71.376	6.557	36.099
CRD_FR_c32095_g1_i3	4.646	7.007	45.598	21.357	35.702
CRD_FB_c40160_g3_i1	0	0.238	8.51	0.772	0.724
CRD_FB_c31931_g1_i2	0	0.495	36.509	1.865	0.39
CRD_FL_c46289_g1_i1	3.431	1.385	10.979	2.687	3.21
CRD_FR_c30928_g1_i1	19.351	9.804	64.673	26.069	23.838
CRD_FL_c50849_g3_i2	0	0	10.524	7.089	0
CRD_ML_c71248_g1_i1	0.213	6.182	7.793	0.862	0.218
CRD_FB_c40186_g2_i2	0.385	0.431	53.943	37.971	0
CRD_FR_c34840_g1_i4	0.536	0	4.262	0.221	1.729
CRD_FB_c38725_g4_i1	0	0	14.896	0.03	0.273
CRD_FR_c42769_g1_i1	9.281	0	14.027	1.233	3.21
CRD_FL_c49046_g4_i6	4.281	4.503	21.447	16.053	15.362
CRD_LB_c49162_g14_i1	55.645	4.613	82.341	50.544	68.592
CRD_FL_c54450_g1_i1	0.982	0.147	928.927	828.355	0.405
CRD_FR_c23656_g3_i1	0.243	0.119	2.717	0.541	1.169
CRD_FL_c50736_g3_i1	0.526	0.642	7.131	5.214	0.171
CRD_FB_c35713_g1_i1	0	0	6.358	4.342	3.591
CRD_FB_c20649_g1_i1	0.395	0.816	8.772	0.592	0.569
CRD_FB_c34987_g1_i1	3.026	0.073	3.683	1.223	0
CRD_FB_c32205_g2_i1	0	2.687	12.551	1.654	0.273
CRD_FL_c49472_g1_i2	1.488	1.247	11.972	10.648	1.106
CRD_FB_c29075_g1_i2	32.124	2.761	190.406	71.078	17.497
CRD_FB_c39830_g1_i2	0.789	0	21.751	12.132	0.989
CRD_FB_c38331_g19_i1	0.951	0	2266.21	2.186	0
CRD_FL_c50677_g7_i1	0	0	22.551	2.396	0.101
CRD_FB_c37316_g1_i1	0.587	0.22	6.51	0.11	0.241
CRD_FB_c39728_g12_i2	0	0.073	4.524	0.08	0
CRD_FB_c39507_g10_i4	0.081	0	3.752	0.16	0.062
CRD_FB_c32270_g1_i1	15.283	0.183	42.771	1.765	0.327
CRD_FL_c52371_g5_i6	0.01	0.706	2.483	0	0.21
CRD_FB_c28821_g2_i1	0	0	22.206	2.045	8.086
CRD_FL_c51032_g1_i1	20.738	4.476	23.075	18.71	9.761
CRD_LB_c49688_g13_i1	1.528	0	5.627	1.033	0.319
CRD_FB_c38368_g3_i5	1.893	0.238	13.144	1.885	0
CRD_FB_c38587_g2_i1	0.061	0	6	0	0
CRD_FB_c39417_g10_i8	0	0	16.372	0	0
CRD_FB_c39578_g10_i1	0.789	0.55	37.736	2.838	0.724
CRD_LB_c49762_g3_i1	36.051	16.573	416.728	296.225	10.291
CRD_FB_c39468_g1_i3	1.893	0.871	13.02	6.938	0.584
CRD_FB_c14534_g1_i1	0	0	52.619	11.571	0
CRD_FB_c25477_g1_i1	0	0	3.807	0	0
CRD_FB_c44903_g1_i1	0	0	8.841	6.026	0
CRD_FB_c37251_g3_i2	0	0	7.627	4.893	0
CRD_FL_c46359_g1_i4	1.67	1.77	10.993	8.222	0.88
CRD_FB_c39203_g4_i1	1.994	0.183	44.04	3.82	0.436
CRD_FB_c37527_g1_i1	0	0	145.166	20.344	0
CRD_FL_c13959_g1_i1	0.273	0	41.322	20.404	6.185
CRD_FB_c39763_g1_i11	7.024	2.256	192.53	68.862	3.054
CRD_FL_c47998_g2_i1	0	0	23.971	15.341	0
CRD_FL_c50459_g1_i4	14.756	5.512	53.074	20.925	1.137
CRD_FR_c33906_g1_i2	10.212	10.135	57.322	42.613	23.152
CRD_FB_c34561_g1_i1	0	0	4.069	0	0
CRD_FL_c46044_g2_i2	5.364	0.431	6.648	1.123	0.148
CRD_ML_c86007_g2_i2	0.172	1.367	2.179	0.261	0.047
CRD_FL_c51329_g1_i1	0.132	0.055	6.662	5.424	0.07
CRD_FR_c12979_g1_i2	10.333	0.688	47.598	34.953	4.144
CRD_ML_c89006_g1_i5	4.342	4.366	10.524	5.845	5.204
CRD_FR_c33162_g2_i1	8.37	0.376	28.495	7.329	21.812
CRD_FL_c46376_g1_i1	2.328	2.045	37.295	20.314	8.195
CRD_FL_c50941_g12_i1	0.263	1.55	4.427	3.219	1.566
CRD_FL_c46836_g1_i2	0	2.201	3.931	1.935	0.701
CRD_LB_c47804_g10_i3	3.654	3.861	37.723	26.119	19.46
CRD_FB_c34803_g1_i1	24.928	11.492	188.323	6.136	0.055
CRD_ML_c58393_g1_i1	3.613	25.157	29.902	1.273	1.909
CRD_FL_c48273_g2_i1	0	0.092	4.703	1.604	1.379
CRD_FB_c37459_g1_i1	5.941	0	568.9	496.977	0.101
CRD_FB_c33378_g1_i2	0	0	15.53	9.094	0
CRD_FR_c33303_g4_i1	0.243	0	6.565	2.938	4.137
CRD_FL_c51108_g3_i2	0	0.028	10.565	10.518	0
CRD_ML_c86946_g1_i2	1.791	2.843	3.434	1.113	0.21
CRD_LB_c48491_g1_i3	1.528	0.468	3.241	1.995	3.147
CRD_FR_c40951_g1_i1	2.318	1.238	25.875	0.652	9.122
CRD_FB_c32778_g1_i2	162.066	5.796	264.844	12.553	156.261
CRD_FB_c25613_g2_i1	10.708	0	52.563	0	0
CRD_FB_c39345_g1_i3	26.163	1.935	32.371	11.079	7.915
CRD_FR_c41057_g1_i1	27.782	47.93	2155.95	1360.39	404.866
CRD_FB_c39433_g5_i4	0.162	0.128	2.938	0.211	0.203
CRD_FR_c25335_g1_i1	150.609	9.071	282.374	97.629	139.536
CRD_FB_c36685_g2_i1	13.916	2.761	154.214	63.619	60.264
CRD_ML_c88153_g8_i2	0	0.844	7.117	1.735	3.178
CRD_FL_c50963_g3_i7	2.277	2.302	8.896	3.369	0.608
CRD_FL_c43242_g1_i1	0.688	0.128	7.131	1.995	0.39
CRD_FB_c39621_g9_i4	0.698	0.935	12.896	9.154	0.561
CRD_FL_c43517_g3_i1	0.395	0	20.068	8.673	0
CRD_FL_c45258_g1_i2	3.694	3.393	36.757	27.453	0
CRD_FL_c40598_g1_i1	0	0.211	211.853	116.178	0
CRD_ML_c25170_g1_i1	1.164	0.853	22.303	0	0
CRD_FR_c30621_g1_i2	27.559	28.633	684.247	178.463	81.562
CRD_FB_c39534_g1_i1	0	0	5.489	2.717	0
CRD_FL_c58745_g1_i1	0	0.037	17.337	11.801	0
CRD_FB_c39724_g1_i3	0.213	0.11	218.956	128.932	0.218
CRD_LB_c49815_g5_i1	8.441	3.109	22.73	14.659	6.847
CRD_FL_c39946_g1_i1	0.121	0.128	3.448	2.978	0.561
CRD_FB_c30185_g2_i1	0	0.11	3.09	1.745	0.436
CRD_FB_c41986_g1_i1	465.987	16.509	883.894	392.109	250.202
[truncated: 1,352 more rows]

## Sheet: DEFL
	FPKM
Unigene ID	LB	ML	FB	FL	FR
CRD_FL_c53109_g1_i1	3.704	14.445	40.067	59.277	0.771
CRD_FL_c51235_g3_i1	1.953	1.376	11.751	17.587	13.944
CRD_FR_c29698_g1_i1	0	1.229	3.324	4.241	3.77
CRD_FL_c52852_g1_i6	4.069	62.449	18.358	200.572	0.561
CRD_FL_c33111_g1_i1	0	0	0.152	2.176	0
CRD_FL_c40694_g1_i1	0	0.413	2.924	5.394	0
CRD_ML_c89665_g8_i1	0	0.825	0	2.406	1.161
CRD_FL_c50532_g1_i2	0.445	1.302	0	10.648	0.397
CRD_FL_c6406_g1_i1	0	0.018	3.158	4.612	0.748
CRD_FL_c51452_g1_i4	0.445	0.798	1.117	5.605	0.491
CRD_FL_c52887_g2_i2	0	0	0	26.45	0
CRD_FL_c50817_g5_i1	0	0	0.207	4.141	0
CRD_FB_c38510_g1_i1	0.577	0.33	1.779	4.221	0
CRD_FL_c52111_g9_i3	0.557	2.091	1.103	4.181	0.358
CRD_FL_c32128_g1_i1	0	0.495	0.386	7.079	0.101
CRD_FL_c46636_g1_i3	0.385	0.789	0	3.008	0.288
CRD_FL_c50336_g1_i1	21.537	11.419	32.992	71.469	57.335
CRD_FB_c33262_g1_i2	1.275	1.201	10.786	11.049	3.062
CRD_FL_c46913_g2_i1	0	0	0.51	5.555	0
CRD_FL_c45408_g3_i1	0	0	0	1.564	0
CRD_LB_c49198_g1_i1	3.694	0.22	9.751	33.96	1.69
CRD_FB_c36973_g2_i2	10.465	6.833	97.334	204.873	25.489
CRD_FL_c51981_g2_i9	0.253	0.963	3.214	32.195	0.109
CRD_FB_c37896_g2_i3	56.04	46.977	74.824	167.624	0.911
CRD_FL_c51947_g5_i5	0.152	1.348	0	2.858	0.678
CRD_FL_c47271_g1_i2	0	0	6.138	16.253	0.296
CRD_FL_c50509_g7_i1	0.223	0.477	0.138	4.592	0.701
CRD_FL_c51215_g2_i1	0.111	5.769	0.4	6.948	4.986
CRD_FL_c1565_g1_i1	13.258	35.43	27.006	138.186	41.841
CRD_FL_c44173_g2_i1	0.719	0.431	5.076	27.824	7.743
CRD_FL_c52016_g8_i1	0.445	0.486	0.248	4.743	0.257
CRD_FR_c32089_g5_i1	0	0.816	4.689	17.978	3.163
CRD_ML_c90279_g4_i1	0.081	0.761	0.386	1.223	0.218
CRD_FR_c32934_g1_i2	15.92	1.889	11.531	17.887	6.855
CRD_FL_c52261_g6_i4	0.739	0.156	24.896	36.457	0.016
CRD_FB_c35224_g1_i2	0	0	2.469	5.966	0
CRD_FL_c35099_g1_i1	0	0.092	0.138	2.677	0
CRD_LB_c49617_g19_i1	0.405	1.33	0.069	2.537	0.475
CRD_FB_c39359_g4_i2	2.227	6.053	45.515	128.791	1.948
CRD_FL_c43534_g1_i3	0	0	0	1.103	0.117
CRD_FL_c34329_g3_i1	1.245	0.303	2.096	7.57	0.491
CRD_FL_c51673_g7_i8	0.071	0	0.221	1.915	0
CRD_FL_c32313_g3_i1	1.113	1.963	0.483	2.426	0.086
CRD_FL_c43408_g1_i3	0	0.871	76.549	165.428	1.675
CRD_FL_c52719_g9_i1	0	0.174	1.076	4.532	0
CRD_FR_c34870_g3_i2	0.283	1.22	0.51	3.138	2.867
CRD_FL_c49021_g2_i1	3.907	7.667	35.378	93.628	3.864
CRD_LB_c49433_g4_i2	1.164	3.925	0	16.053	2.127
CRD_FR_c31567_g11_i1	15.03	5.971	15.737	39.836	17.45
CRD_FL_c49517_g1_i1	19.26	9.988	23.213	51.236	5.617
CRD_FL_c39310_g1_i1	0.445	0.11	0.607	5.615	1.363
CRD_FL_c15427_g1_i1	0	0	0	3.93	0
CRD_LB_c50038_g10_i2	2.54	0	1.421	3.74	0.125
CRD_FL_c40803_g1_i1	0.152	0.679	1.641	4.051	0.919
CRD_ML_c89531_g2_i2	0.294	1.816	1.034	2.396	0
CRD_FL_c34528_g1_i1	0	0.44	0.221	17.246	0
CRD_FL_c38892_g1_i1	72.597	18.71	135.856	167.674	34.105
CRD_FL_c52889_g3_i5	0.071	0	1.048	2.797	0.187
CRD_FB_c25146_g1_i1	292.059	5.549	249.741	341.926	46.11
CRD_FL_c43384_g1_i1	14.088	61.825	58.825	176.839	16.281
CRD_FL_c49266_g6_i2	0	0.587	0	2.467	0.499
CRD_FL_c49270_g1_i1	2.803	0.321	58.411	327.488	25.115
CRD_FL_c21341_g1_i1	0.992	0	34.316	38.231	1.293
CRD_FL_c50455_g1_i2	0	0.569	0.041	1.895	0
CRD_FL_c47550_g1_i2	0.364	1.568	2.11	3.449	0.148
CRD_FR_c33331_g2_i4	21.355	10.391	41.391	44.538	19.109
CRD_FL_c51277_g4_i5	0.081	0.303	0	1.875	0
CRD_FL_c52233_g1_i1	0.324	0.083	0.759	4.011	0
CRD_FL_c52750_g6_i1	0	0	0	3.008	0
CRD_ML_c89065_g10_i1	4.16	7.301	10.11	22.018	5.001
CRD_FL_c38853_g3_i1	19.412	7.502	147.304	150.148	34.674
CRD_FL_c47016_g1_i1	0.324	57.35	48.191	130.957	105.369
CRD_FL_c48375_g1_i1	9.554	0.569	3.655	12.613	3.365
CRD_FL_c48967_g1_i1	0.364	0.165	0.993	2.878	0.405
CRD_FB_c32379_g1_i1	0.162	0.128	25.599	36.617	3.693
CRD_ML_c87335_g2_i2	0	2.88	0	5.926	4.401
CRD_FB_c30334_g1_i1	7.307	28.276	13.861	42.473	6.388
CRD_FL_c53391_g1_i1	1.316	6.246	3.338	49.07	3.202
CRD_FL_c32561_g1_i1	0	0.257	0.152	6.437	0.421
CRD_FL_c48820_g1_i2	0	3.705	1.931	7.41	0
CRD_FR_c29636_g2_i1	6.68	5.521	0.483	12.523	6.684
CRD_FL_c6653_g2_i1	0	0.578	0	2.858	0.156
CRD_FL_c51930_g13_i1	1.285	10.859	3.738	12.032	2.61
CRD_ML_c88146_g1_i1	0.587	3.916	1.379	5.063	0.179
CRD_FR_c34082_g8_i1	5.141	2.119	6.827	12.814	4.269
CRD_FL_c60491_g1_i1	0.395	2.898	0	6.668	6.598
CRD_FL_c46956_g1_i1	0.172	0.477	2.827	30	0.296
CRD_FL_c47955_g2_i1	0	0.33	0.634	3.259	0
CRD_FL_c52916_g2_i1	1.66	4.522	4.262	14.308	0.623
CRD_FL_c49998_g2_i5	1.822	3.054	5.6	7.259	0.382
CRD_FL_c47097_g1_i1	0.81	0.431	1.31	6.247	0.46
CRD_FB_c39137_g6_i1	34.3	47.747	1005.68	1111.19	51.454
CRD_FL_c49985_g2_i1	1.123	3.164	4.11	18.78	5.617
CRD_FB_c40006_g4_i4	0	0	8.579	4897.8	0
CRD_ML_c90297_g1_i2	5.394	5.191	10.248	31.293	3.833
CRD_FL_c52621_g2_i4	0	0.514	0	5.775	0.911
CRD_FL_c46660_g1_i1	0.253	0	0	3.94	0.335
CRD_FL_c40042_g2_i1	0.779	0.679	1.048	9.565	0.483
CRD_FL_c49151_g2_i6	0.992	24.066	33.516	70.507	1.877
CRD_FL_c49052_g1_i1	0.223	0	4.841	24.214	2.119
CRD_FR_c16479_g1_i1	1.71	2.917	8.427	11.29	6.022
CRD_FB_c33593_g2_i1	0	0.22	0.938	2.035	1.511
CRD_FB_c38064_g5_i1	2.176	1.073	20.689	30.641	6.092
CRD_FL_c42820_g1_i1	0.263	33.476	1.876	43.235	0.187
CRD_FL_c59065_g1_i1	0.162	0	0.179	3.409	0
CRD_ML_c89181_g4_i4	0.213	1.697	0.676	7.079	0
CRD_FL_c49855_g2_i4	2.348	2.1	11.793	17.938	4.417
CRD_FL_c53288_g1_i1	0	0.11	0	2.858	0
CRD_FL_c40729_g2_i1	0	0	0	4.702	0
CRD_FL_c51425_g4_i1	27.569	11.033	13.517	48.94	5.04
CRD_FL_c6229_g1_i1	0	0	1.793	2.286	0
CRD_FL_c46883_g2_i1	0	0.018	30.881	144.322	0.078
CRD_FL_c50801_g1_i2	1.164	3.054	3.917	4.853	0.436
CRD_FL_c43278_g1_i1	0.273	2.88	0.579	10.738	1.184
CRD_FL_c52706_g5_i1	0	0.532	0.221	1.624	0.351
CRD_FL_c45242_g2_i2	1.953	16.701	1.379	23.713	14.645
CRD_LB_c34005_g3_i1	3.441	3.788	5.31	8.392	0.343
CRD_LB_c42290_g1_i1	4.706	2.77	24.84	38.422	13.064
CRD_LB_c48976_g10_i1	2.591	5.402	14.524	23.151	2.501
CRD_FL_c52879_g1_i1	0.445	0.624	0	4.562	1.768
CRD_FL_c44125_g2_i1	0	0	0	2.446	0
CRD_FB_c37104_g1_i1	1.295	13.455	121.388	239.735	11.576
CRD_FL_c33402_g1_i1	13.511	17.554	6.014	35.414	2.937
CRD_FL_c47367_g2_i1	0.101	0	18.165	20.404	0.241
CRD_FR_c27959_g1_i1	7.935	1.431	38.867	58.816	8.242
CRD_FL_c47826_g1_i1	0.354	0	0.166	1.845	0.039
CRD_FL_c52528_g6_i1	0.071	0.413	0.179	2.817	0.631
CRD_FL_c39971_g1_i1	0	0.293	0.221	2.687	0.241
CRD_FR_c34226_g1_i4	6.285	5.154	1.517	10.257	6.964
CRD_FL_c35640_g1_i1	0	0	0	307.515	0
CRD_FL_c43656_g1_i1	0	0	4.138	4.542	0.117
CRD_FL_c48192_g1_i1	11.214	5.842	2.979	14.579	1.044
CRD_ML_c87167_g13_i2	0.233	1.027	0.828	3.168	0.241
CRD_FL_c49659_g3_i1	0.273	1.458	1.586	5.755	0.647
CRD_FL_c35186_g1_i2	27.64	47.802	53.791	97.96	25.832
CRD_FL_c42656_g2_i1	0.162	0.092	1.793	1.905	0.514
CRD_FR_c32553_g9_i1	35.585	15.546	111.168	119.086	83.938
CRD_FL_c46756_g1_i1	0	0	0.717	180.458	2.29
CRD_FL_c34517_g1_i2	0.263	13.711	2.593	53.913	0.241
CRD_FL_c42933_g1_i2	0.071	0	4.689	7.39	1.27
CRD_ML_c72764_g1_i1	106.148	42.583	0	134.857	38.101
CRD_FB_c36744_g1_i1	10.303	30.532	74.866	214.368	8.663
CRD_FL_c50670_g1_i1	7.378	0.11	39.654	271.68	5.064
CRD_FL_c51112_g7_i2	2.348	4.641	6.827	37.209	0.904
CRD_ML_c81472_g1_i1	0	7.787	0	8.944	1.737
CRD_FL_c46056_g2_i1	0	0.321	0	4.733	0.693
CRD_FL_c31243_g1_i1	0	0	0.166	2.216	0.288
CRD_FL_c51942_g1_i1	1.579	3.027	14.482	21.978	1.387
CRD_FL_c52119_g13_i9	0.455	2.449	1.296	9.666	0.444
CRD_FL_c50936_g5_i5	0	0.624	1.669	26.069	0.164
CRD_FL_c52793_g5_i5	0	0.312	5.986	6.407	0.639
CRD_FR_c24938_g1_i1	105.42	8.098	36.812	169.79	42.098
CRD_FL_c7376_g1_i1	3.431	74.986	56.149	139.259	1.449
CRD_FL_c49480_g1_i1	0.051	1.908	38.578	261.383	0.304
CRD_FB_c39567_g12_i2	0.091	0	1.269	2.206	0.226
CRD_FL_c54593_g1_i1	0.567	2.577	6.372	55.377	0.226
CRD_FB_c39126_g2_i3	0	0.266	1.683	7.67	0
CRD_FL_c52408_g4_i2	0.223	0.752	0.124	1.845	0
CRD_FL_c52522_g9_i2	0	0.22	0.221	1.865	0.179
CRD_FL_c48049_g2_i1	6.882	29.312	65.57	147.772	7.72
CRD_FL_c196_g1_i1	6.629	14.509	81.721	411.48	9.27
CRD_FB_c38493_g1_i1	16.224	2.302	13.02	40.086	34.884
CRD_FL_c33705_g1_i1	2.915	0.293	1.283	18.99	2.789
CRD_FL_c50519_g1_i3	4.251	13.427	10.496	35.273	17.247
CRD_FL_c52719_g2_i3	0.405	0	0.634	3.359	0.07
CRD_FL_c51610_g8_i2	1.498	0.816	0	2.807	0.576
CRD_LB_c48276_g1_i2	3.401	1.201	0	9.134	6.583
CRD_FL_c54527_g1_i1	142.503	161.758	623.271	1255.21	79.443
CRD_FL_c50747_g1_i1	0.698	0.073	3.227	8.603	0.273
CRD_FL_c51556_g8_i9	0.638	0.816	2.538	11.18	0.132
CRD_ML_c86702_g2_i4	0	3.714	0	7.45	1.013
CRD_FL_c45734_g1_i1	0.739	0	0.593	53.452	2.641
CRD_FL_c47248_g1_i1	33.733	42.611	37.929	193.372	4.355
CRD_FL_c51650_g3_i5	0.627	2.944	8.772	17.787	3.989
CRD_FL_c52722_g12_i6	5.415	13.794	16.551	24.375	4.191
CRD_FR_c34096_g7_i1	11.305	44.876	46.77	70.437	21.298
CRD_FL_c51531_g3_i2	0.192	0.339	10.8	28.465	0.358
CRD_FL_c47963_g2_i1	0	0	0	12.232	0
CRD_FL_c35877_g1_i1	0	0.248	0	1.805	0
CRD_FL_c46184_g1_i1	0	0.22	5.641	5.825	0
CRD_FL_c43945_g2_i2	0.172	0.128	0.193	2.787	0
CRD_FR_c33681_g4_i3	1.063	0.413	1.2	7.099	4.768
CRD_ML_c83876_g1_i2	2.793	2.605	3.048	4.903	0.553
CRD_FL_c52067_g1_i2	2.854	2.339	0	9.956	9.247
CRD_FL_c47179_g1_i1	0	0	0.552	4.181	0.288
CRD_ML_c76402_g2_i2	0.253	1.33	0	1.995	0
CRD_LB_c39781_g2_i1	6.872	0.266	36.274	37.9	5.336
CRD_FL_c34737_g1_i2	0.061	0.046	0.248	3.379	0.109
CRD_FL_c46141_g1_i2	0.152	0.385	0.193	1.293	0
CRD_FB_c38895_g3_i1	4.585	3.944	5.931	21.166	2.501
CRD_FL_c46631_g1_i3	0	5.43	4.441	14.529	0.639
CRD_FL_c42968_g2_i3	0	1.614	1.641	8.723	2.727
CRD_ML_c89990_g1_i7	0.557	1.568	0.331	1.664	0
CRD_FL_c49370_g2_i2	11.001	16.775	20.247	57.954	4.643
CRD_FL_c58823_g1_i1	0.273	0	4.496	158.39	0.312
CRD_ML_c85294_g2_i1	0.678	5.118	0.372	9.214	0.335
CRD_FL_c54549_g1_i1	0	0	0	4.291	0.031
CRD_FL_c51216_g2_i1	0	0.202	3.848	11.571	0.491
CRD_FL_c18564_g1_i1	0	0	0.414	2.777	0.055
CRD_FL_c52012_g3_i1	0.273	1.752	1.724	81.305	0.553
CRD_FL_c51955_g1_i2	1.731	4.485	7.448	14.097	2.267
CRD_FL_c45720_g1_i5	0.081	0	0.179	1.474	0
CRD_FL_c55929_g1_i1	0.101	0	0.483	2.547	0
CRD_FB_c39776_g3_i6	0.82	2.761	3.655	7.57	1.714
CRD_FL_c52915_g3_i5	1.994	2.091	8.951	38.322	4.682
CRD_ML_c86670_g1_i2	0.617	3.724	2.717	5.083	1.574
CRD_FL_c52745_g4_i1	0.779	1.55	1.517	5.063	2.088
CRD_FL_c48437_g1_i1	0.314	1.449	0	2.206	0
CRD_FB_c14519_g1_i1	0.314	0.238	1.821	1.885	0
CRD_FB_c36823_g1_i1	10.941	0.743	17.544	22.179	2.765
CRD_FR_c33267_g3_i2	0.698	5.099	11.986	22.75	4.729
CRD_ML_c88983_g1_i2	8.825	9.116	16.399	62.425	8.367
CRD_FL_c51371_g5_i2	0.172	1.596	0.51	6.417	0.055
CRD_FL_c50642_g1_i3	0.395	0.349	0	5.695	1.807
CRD_FL_c51899_g2_i1	0	0	0	8.021	0
CRD_FL_c48048_g1_i1	32.124	35.925	149.525	184.76	29.158
CRD_FL_c45483_g3_i1	0	0	0	2.948	0
CRD_FL_c51548_g11_i7	0.557	0.266	0.276	1.935	0.117
CRD_FL_c52859_g6_i1	1.174	6.062	8.869	11.511	2.368
CRD_FB_c25289_g1_i1	89.611	13.381	396.48	917.07	11.171
CRD_FB_c40156_g3_i5	0.466	6.97	0.428	6.978	0.545
CRD_FR_c30854_g1_i1	2.176	3.907	11.82	16.694	4.09
CRD_FL_c20713_g2_i1	0	0	0	5.013	0
CRD_FL_c48422_g2_i1	0.435	2.201	0.869	3.69	0.125
CRD_FL_c51235_g4_i3	0.314	2.44	0.69	12.453	3.007
CRD_FL_c49696_g2_i1	53.489	13.51	118.436	254.545	40.563
CRD_FL_c52017_g1_i3	0	0.679	22.537	59.257	0.841
CRD_FL_c50854_g1_i2	3.127	4.531	8.317	28.275	17.941
CRD_ML_c89912_g1_i8	0.425	1.513	0.621	3.048	0
CRD_FB_c37903_g2_i1	5.637	2.751	46.274	49.1	14.871
CRD_FL_c38745_g1_i1	0	0	1.945	2.196	0
CRD_FL_c49809_g3_i1	7.823	0.78	6.276	14.99	6.645
CRD_FL_c52886_g1_i2	0	0	0	3.068	0
CRD_FL_c49345_g1_i2	8.188	14.959	14.027	52.068	3.326
CRD_LB_c46737_g4_i1	6.143	3.027	13.048	23.021	9.177
CRD_FL_c51801_g5_i1	0.374	0.55	0.221	26.931	1.729
CRD_FL_c44685_g1_i1	1.032	24.451	5.186	101.389	0.841
CRD_LB_c55265_g1_i1	86.22	112.223	334.221	782.093	547.3
CRD_ML_c89282_g3_i1	0.617	2.825	0.441	3.118	0.28
CRD_FL_c51023_g3_i1	3.502	4.292	5.062	26.51	0.249
CRD_FL_c51499_g2_i1	0.101	0.862	0.648	2.487	0.226
CRD_FB_c37683_g3_i2	5.546	0	2	22.229	0.483
CRD_FL_c49075_g3_i2	0.283	0.596	2.124	3.469	0.179
CRD_FL_c2709_g1_i1	1.356	3.091	13.062	54.785	4.16
CRD_FR_c23984_g2_i1	4.372	1.798	8.276	24.164	9.107
CRD_FL_c47235_g1_i2	0	0	0.193	17.055	0
CRD_LB_c43476_g2_i1	55.341	9.814	155.4	293.508	62.04
CRD_ML_c79787_g1_i1	5.01	39.52	56.425	56.791	7.533
CRD_FL_c28321_g1_i1	0.061	0.128	0.069	1.855	0.21
CRD_FR_c25815_g2_i1	10.07	0.138	2.869	19.742	7.79
CRD_FL_c49995_g1_i1	0	3.274	3.2	7.349	3.03
CRD_FL_c55936_g1_i1	0	0	10.193	38.271	0
CRD_FL_c51484_g2_i1	0	0	17.792	18.519	0
CRD_FB_c32536_g1_i3	1.741	2.155	4.248	4.933	0.234
CRD_FL_c21418_g1_i1	7.429	5.521	102.341	104.417	43.251
CRD_FL_c51953_g1_i1	1.882	0.761	10.882	43.696	6.084
CRD_FL_c52551_g9_i1	4.423	3.448	28.688	32.416	9.613
CRD_FB_c25722_g2_i1	0	0	7.282	25.618	8.071
CRD_FL_c50532_g2_i1	0.354	0.266	0.207	5.996	0.164
CRD_FL_c47213_g1_i2	6.518	4.815	1.145	11.761	1.122
CRD_ML_c88380_g1_i1	0.506	5.778	0.441	5.805	1.986
CRD_FR_c33725_g4_i3	8.451	8.053	1.765	15.11	9.667
CRD_FL_c43559_g2_i1	9.524	6.053	17.061	31.363	4.697
CRD_FL_c50150_g1_i2	0	8.676	6.482	17.837	14.677
CRD_FR_c20120_g2_i1	7.135	2.339	1.145	21.166	1.994
CRD_FL_c51717_g4_i2	0	0.798	0	3.67	1.223
CRD_FL_c19429_g1_i1	0.445	0.972	1.131	46.894	0.865
CRD_FL_c50492_g1_i1	0	0.514	0.193	12.804	2.041
CRD_FR_c25481_g1_i1	0.779	10.474	1.407	28.395	9.613
CRD_FL_c45531_g3_i1	0.213	4.632	7.917	18.669	0.592
CRD_FB_c31424_g1_i1	1.721	7.787	40.081	104.798	2.337
CRD_FL_c46380_g2_i1	0	0	0	1.795	0
CRD_FL_c39666_g1_i1	14.999	3.256	11.682	47.566	22.42
CRD_FL_c49940_g1_i3	0.081	0.413	0.455	3.108	0.234
CRD_FL_c51285_g4_i3	0	0.459	0	11.45	2.641
CRD_FR_c28858_g2_i2	0.789	0.376	0.828	14.849	13.025
CRD_FL_c48390_g2_i1	0	0	0	6.056	0
CRD_FL_c35604_g1_i1	24.31	5.154	99.844	185.421	16.46
CRD_FL_c50344_g1_i4	0.85	3.815	4.069	6.357	2.913
CRD_FL_c43278_g1_i2	0.334	28.157	15.875	31.223	4.62
CRD_FL_c44282_g1_i1	0.557	1.091	4.055	31.042	0.561
CRD_FL_c52341_g2_i3	0.182	0.321	0	8.843	0.132
CRD_FL_c50857_g3_i3	2.429	1.312	0.676	3.108	0.195
CRD_FL_c48457_g6_i2	1.579	4.1	8.827	27.503	0.989
CRD_ML_c87900_g2_i5	0.324	1.559	0	7.39	2.127
CRD_FL_c46145_g2_i1	0.455	0.945	0.538	2.868	0.327
CRD_FL_c49394_g1_i1	1.306	2.155	18.579	103.284	0.171
CRD_ML_c80932_g1_i1	42.913	94.118	33.53	423.994	56.174
CRD_FL_c48469_g3_i1	0.425	0	0	1.745	0.148
CRD_LB_c47479_g1_i1	5.253	43.18	5.82	61.312	1.69
CRD_FL_c50460_g3_i1	4.352	0.908	35.019	37.58	2.625
CRD_FL_c52343_g5_i4	0	0	2.565	7.801	0
CRD_FL_c52607_g5_i1	0.607	0.349	0.607	2.266	0
CRD_FL_c46628_g3_i1	0	2.238	0	8.312	0.771
CRD_FL_c58802_g1_i1	0.526	1.275	193.606	2166.42	1.34
CRD_FL_c52723_g5_i2	0.729	0	0	46.002	7.79
CRD_FL_c48104_g1_i3	0.223	0.587	3.627	8.523	0.538
CRD_ML_c89520_g3_i1	0.162	4.283	0.648	4.853	0.351
CRD_FB_c34498_g2_i1	0	0	1.214	1.364	0
CRD_FL_c51677_g5_i1	0.273	0.734	0.11	2.296	0
CRD_FL_c43488_g2_i1	0.374	0.055	0.386	2.055	0.078
CRD_FB_c36997_g1_i3	0.162	0.238	7.517	7.941	2.306
CRD_FL_c49486_g4_i1	0	0	0	10.217	0
CRD_FL_c51993_g3_i2	0	0	9.944	23.953	0
CRD_FL_c51907_g12_i1	1.812	13.656	4.083	33.97	0.241
CRD_FL_c46093_g1_i2	0	0.55	0	3.048	0.382
CRD_FL_c52511_g2_i2	3.897	5.705	3.407	11.14	3.023
CRD_ML_c87114_g2_i1	0	1.605	1.338	2.627	1.519
CRD_FL_c52109_g1_i1	8.309	12.455	46.329	68.943	16.523
CRD_FL_c56875_g1_i1	0	0	0	12.954	0
CRD_FB_c38987_g5_i1	1.002	0	2.717	4.171	0.74
CRD_FB_c39801_g7_i1	6.103	4.687	21.654	22.419	5.095
CRD_FL_c52421_g2_i2	1.083	1.807	0	2.607	0.265
CRD_FB_c6420_g1_i1	0.121	0	5.489	7.56	0
CRD_FR_c33265_g2_i1	11.194	2.44	12.303	23.041	15.939
CRD_FR_c10655_g1_i1	0.081	0	0.883	6.517	1.122
CRD_FL_c50701_g1_i2	9.676	10.254	25.861	39.976	3.513
CRD_FB_c31444_g1_i1	0	0	2.676	55.567	0.849
CRD_FL_c45251_g1_i1	0	0.605	3.31	90.129	0.74
CRD_FL_c50326_g1_i5	3.876	3.421	12.289	18.449	0.187
CRD_FL_c52629_g9_i1	0.83	1.458	0.565	3.158	0
CRD_ML_c89358_g13_i10	0	2.375	1.062	2.667	1.355
CRD_FL_c46135_g4_i2	0.445	2.449	2.855	12.944	3.295
CRD_FL_c34005_g1_i1	0	0.303	0	2.858	0
CRD_FL_c52551_g6_i2	1.326	7.979	9.269	14.358	9.418
CRD_FL_c44880_g1_i1	16.355	37.154	63.115	186.213	5.445
CRD_FL_c44173_g1_i1	0.415	0.293	0.717	12.513	7.198
CRD_FL_c32284_g1_i1	7.985	15.949	72.052	131.037	32.742
CRD_FL_c52380_g2_i1	0.506	1.403	0.303	2.617	0.351
CRD_ML_c86044_g1_i3	20.829	28.78	350.661	486.008	6.146
CRD_FR_c34516_g1_i1	15.1	2.641	2.69	20.234	12.051
CRD_ML_c83803_g1_i5	1.012	23.699	16.73	28.315	1.823
CRD_FB_c40184_g5_i1	0.881	10.116	7.972	33.328	0.748
CRD_FL_c6993_g1_i2	0.931	0	0.717	18.73	0.834
CRD_FL_c48753_g3_i1	3.623	0.642	9.806	14.609	6.536
CRD_FL_c51602_g14_i3	0.152	0.119	0.179	3.038	0
CRD_FL_c5096_g1_i1	8.056	0.312	3.076	16.063	10.657
CRD_FL_c51095_g2_i1	0	0	1.062	6.597	0
CRD_FL_c51021_g3_i1	0	0.018	36.867	52.66	0.016
CRD_FL_c52162_g1_i3	0	0	0	36.677	0
CRD_FL_c56002_g1_i1	8.937	48.554	12.206	140.833	2.096
CRD_FB_c38239_g1_i6	0.526	0.193	6.772	7.61	0
CRD_FL_c49700_g3_i3	0.132	0.248	0.469	2.878	0.078
CRD_FL_c39166_g2_i1	0.283	2.155	27.144	85.156	0.483
CRD_FL_c51283_g10_i1	0	0.202	0.621	5.585	0
CRD_FL_c50237_g1_i2	0.445	2.559	17.227	20.595	0
CRD_ML_c87978_g3_i1	1.042	3.586	17.034	17.928	1.184
CRD_FB_c38312_g9_i1	0.334	0.248	5.765	6.587	0.156
CRD_FL_c44333_g4_i1	0.486	0.991	2.565	7.159	0.397
CRD_FL_c43103_g1_i1	0.111	0	0.648	2.316	0
CRD_FL_c52145_g1_i1	0.536	1.743	4.138	7.43	2.501
CRD_LB_c49977_g8_i4	5.85	16.894	36.026	43.977	14.248
CRD_FL_c45491_g1_i1	0	0	0	5.204	0
CRD_FL_c41796_g1_i2	0.253	0.697	0.717	3.469	0.07
CRD_FR_c27915_g1_i2	6.285	4.366	0	6.497	2.212
CRD_FL_c35642_g1_i1	0	4.641	0.152	17.145	4.775
CRD_FL_c29447_g1_i1	0	0	16.441	23.833	0
CRD_ML_c87922_g9_i2	0	4.934	7.255	7.66	7.502
CRD_FL_c52005_g4_i1	0.405	0.798	4.303	7.5	0.148
CRD_FL_c47069_g1_i1	3.573	2.155	67.57	173.821	63.427
CRD_FL_c49887_g3_i2	1.498	3.843	69.707	471.008	9.512
CRD_FB_c37449_g6_i1	7.277	1.899	18.937	25.949	0.023
CRD_FL_c51001_g2_i1	0	0.073	0	22.149	0.062
CRD_FL_c50908_g2_i3	2.895	4.338	11.241	16.534	5.367
CRD_FL_c52830_g1_i1	0	0	0	9.816	0
CRD_FR_c36872_g1_i1	3.694	1.339	9.2	15.581	4.744
CRD_FL_c51357_g1_i2	8.633	1.101	7.862	53.963	4.09
CRD_FL_c51633_g4_i3	0	1.44	0	5.966	0
CRD_FL_c54672_g1_i1	0.506	0.541	1.655	4.001	0.257
CRD_FL_c51973_g2_i4	0	0	0	17.837	0
CRD_ML_c85855_g6_i1	0.182	0.376	0	2.055	0
CRD_FL_c51283_g8_i2	0.192	0.174	0.648	2.306	0.055
CRD_FL_c42503_g1_i1	0.243	0.349	2.427	4.171	0
CRD_FL_c51029_g1_i1	0	0.376	1.172	5.815	0
CRD_FL_c52120_g2_i3	0.627	1.321	2.083	17.336	1.184
CRD_ML_c82519_g1_i2	7.004	19.04	1.765	46.654	20.231
CRD_FL_c44056_g1_i1	0	0.193	0	27.352	0.156
CRD_FL_c52181_g15_i2	1.903	1.165	15.834	16.434	1.784
CRD_FL_c56087_g1_i1	0	0	0.855	9.866	0
CRD_FL_c49570_g1_i1	81.008	101.437	426.3	815.1	243.947
CRD_ML_c88938_g2_i1	1.356	4.558	3.696	11.661	0.491
CRD_FB_c30185_g3_i1	17.772	0.284	20.896	22.339	1.278
CRD_FR_c28395_g2_i3	0	24.644	0	41.59	15.588
CRD_FL_c48142_g1_i1	0	0.78	0.11	8.683	1.239
CRD_FR_c32387_g2_i1	13.886	36.998	28.578	133.654	101.427
CRD_ML_c82119_g1_i1	0	3.1	0	6.557	0
CRD_FL_c50676_g1_i1	0	0	0	24.164	0
CRD_FL_c51092_g2_i1	0.263	0.193	0.593	4.953	0
CRD_FL_c49343_g1_i1	0	0.193	0	2.807	0.545
CRD_FL_c51827_g1_i1	0	0.183	0	1.765	0.101
CRD_FL_c50229_g1_i2	4.646	7.759	6.331	27.012	0.763
CRD_FR_c35300_g1_i1	9.696	2.669	32.026	48.017	11.623
CRD_FB_c32883_g1_i1	1.346	3.302	32.15	42.392	4.261
CRD_ML_c88819_g4_i14	0	1.312	0	1.664	0.109
CRD_FR_c32664_g2_i2	2.105	5.475	11.006	22.449	10.478
CRD_FL_c52553_g1_i3	1.204	2.852	133.663	1342.12	11.623
CRD_FL_c34333_g1_i1	0.162	0.064	0.193	1.404	0
CRD_FL_c48833_g1_i1	505.601	808.286	2328.03	3464.12	417.151
CRD_FL_c42538_g1_i1	0	0	0	6.277	0
CRD_FL_c51011_g2_i3	2.055	0.807	0.097	13.506	1.246
CRD_FL_c50326_g6_i1	19.857	60.092	106.271	397.002	31.854
CRD_FL_c50492_g1_i2	0	2.21	0.51	4.512	0.187
CRD_FL_c48019_g2_i2	0.03	0.67	0.372	2.928	0.031
CRD_FL_c35609_g1_i1	0	0	0.717	1.073	0.023
CRD_FL_c42993_g2_i2	0	0.532	0.207	3.94	0
CRD_FB_c37050_g2_i2	0.496	0.431	5.048	24.004	0.273
CRD_FL_c49385_g2_i4	0	0	0	1.013	0
CRD_FL_c50542_g1_i2	1.528	0.293	4.165	12.553	0
CRD_FL_c51343_g8_i4	0	0.248	0	4.011	0
CRD_FL_c50829_g1_i4	0.455	0.33	0	1.434	0.896
CRD_FL_c52380_g1_i1	0	0.55	0.51	3.389	0
CRD_FL_c38261_g1_i2	0	0	0	2.737	0
CRD_FL_c52178_g2_i1	0.638	4.733	46.812	102.151	8.328
CRD_FL_c48335_g1_i2	0	0	1.145	51.196	0
CRD_FL_c47224_g3_i1	6.508	15.83	24.647	91.252	16.235
CRD_ML_c97236_g1_i1	0.972	1.11	1.269	13.847	0.327
CRD_FL_c46918_g2_i2	0.658	0.092	2.814	8.964	2.337
CRD_FL_c44731_g1_i3	0	0	0	14.218	0
CRD_FB_c25956_g1_i1	0	0	4.303	4.813	0
CRD_FL_c45594_g1_i1	40.889	129.419	132.436	310.172	11.786
CRD_FL_c52519_g7_i2	3.016	0.165	0	5.224	0.81
CRD_FL_c34755_g1_i1	0	3.861	0	10.618	4.479
CRD_FL_c51454_g2_i1	0	0.633	1.352	4.321	0
CRD_ML_c88230_g8_i1	3.937	1.77	0	4.763	1.379
CRD_FB_c11920_g1_i1	43.722	25.057	671.131	1636.28	227.058
CRD_FL_c52844_g3_i3	0.061	0	0.276	1.564	0.039
CRD_FL_c47036_g1_i1	1.457	4.356	5.641	8.272	0.086
CRD_FL_c45359_g2_i1	1.194	2.164	3.186	40.477	2.119
CRD_FL_c51602_g11_i1	0.121	0.422	0.29	7.771	0.078
CRD_FL_c45342_g1_i1	0.202	0.358	5.062	14.438	3.186
CRD_FR_c36659_g1_i1	6.538	9.327	21.323	39.515	22.225
CRD_FB_c34532_g2_i2	6.913	2.073	14.661	20.875	12.519
CRD_FL_c52819_g5_i1	0	0.358	0.221	2.286	0.117
CRD_FR_c30891_g1_i1	1.215	0.688	26.882	35.554	2.469
CRD_FL_c43233_g1_i1	0	0	0.179	3.469	0
CRD_FL_c52472_g3_i5	12.914	3.155	15.751	16.784	9.979
CRD_FL_c46402_g2_i1	0	3.017	0.248	4.622	2.368
CRD_FL_c48650_g1_i1	0	0	0	3.198	0
CRD_FL_c52924_g1_i1	0	0.816	0.179	6.307	3.451
CRD_FL_c50832_g1_i5	0	0.202	0	1.424	0.055
CRD_FL_c52383_g2_i3	0.536	0.899	0	1.674	0.366
CRD_ML_c5103_g1_i1	0	1.633	0.855	5.845	0
CRD_FL_c51528_g2_i7	0.486	1.385	0.869	2.878	0.693
CRD_FL_c51676_g2_i8	1.629	6.594	6.386	9.646	0.21
CRD_FL_c52173_g6_i1	0.04	0.028	0.855	7.209	0.732
CRD_ML_c90239_g1_i2	0.617	7.878	7.255	10.769	0.538
CRD_FL_c49307_g2_i1	0.294	14.243	2.262	172.427	1.503
CRD_FL_c51569_g6_i2	0.688	0.605	0.138	5.815	0.358
CRD_ML_c84605_g1_i6	1.963	12.207	12.275	30.561	5.718
CRD_FL_c52691_g4_i8	0.04	0.844	0.331	6.778	1.909
CRD_FL_c54631_g1_i1	30.302	9.245	74.645	98.912	53.136
CRD_FL_c49747_g4_i2	0.638	0.88	3.517	12.994	1.052
CRD_FL_c49617_g2_i2	18.997	9.96	34.536	69.735	36.185
CRD_FL_c52530_g7_i2	0.101	0.083	16.344	20.073	0.14
CRD_FL_c48192_g1_i3	9.777	11.07	17.641	26.27	1.854
CRD_FL_c44125_g3_i2	0	0	0.083	2.446	0
CRD_FL_c47876_g1_i2	3.178	12.703	14.413	23.603	22.373
CRD_FL_c51998_g1_i3	11.821	48.82	42.053	55.958	22.552
CRD_FL_c46798_g3_i1	2.075	0.339	0.207	2.858	0
CRD_FL_c52088_g1_i1	19.452	25.928	36.881	89.838	25.793
CRD_FR_c27373_g1_i1	0.273	1.394	5.696	66.857	2.843
CRD_FL_c43837_g1_i2	0.132	0.211	3.324	3.559	0.055
CRD_FL_c51531_g11_i5	0.03	0	0.441	4.823	0
CRD_FL_c52982_g14_i1	0.901	0.541	4.441	14.99	0
CRD_FL_c41799_g2_i2	2.763	0.798	0.703	4.362	0.101
CRD_FL_c58112_g1_i1	0	0.312	0.648	2.777	0.171
CRD_FL_c51825_g2_i2	0.051	0.037	0.138	13.315	0.109
CRD_LB_c48160_g5_i1	10.678	0.385	10.731	14.288	4.939
CRD_FL_c50714_g7_i1	0	0	0.386	5.825	0
CRD_FL_c50431_g4_i4	5.243	1.293	0	5.755	1.511
CRD_ML_c85406_g1_i1	1.559	12.161	1.917	18.118	1.207
CRD_FL_c52551_g5_i1	1.215	3.43	3.296	8.974	1.137
CRD_FR_c32140_g5_i1	1.842	0.422	0.497	4.422	1.379
CRD_FL_c52742_g2_i1	0	0	0	4.662	0
CRD_FL_c51427_g6_i1	15.03	8.484	26.758	32.797	20.838
CRD_FL_c52997_g1_i4	0	0	2.759	7.5	0
CRD_FL_c51531_g12_i3	1.518	4.733	12.979	61.152	3.918
CRD_FL_c52048_g1_i1	0	0.431	0.841	2.998	0.265
CRD_FL_c44123_g1_i3	0	0.138	0	2.156	0
CRD_FL_c58771_g1_i1	0.547	0.303	10.965	175.776	1.363
CRD_FL_c340_g1_i1	0	0	0.372	8.503	0.125
CRD_FL_c50147_g1_i1	3.573	0.358	18.896	113.08	12.721
CRD_FB_c21441_g2_i1	32.68	4.402	315.352	612.804	68.288
CRD_FL_c52726_g2_i1	6.386	18.334	42.136	66.777	8.304
CRD_FL_c51656_g4_i2	0.162	0	0.193	1.494	0
CRD_ML_c89044_g5_i1	0.334	4.146	1.145	4.552	0.195
CRD_FL_c49364_g1_i1	14.311	25.433	161.235	839.264	6.092
CRD_FL_c44646_g1_i1	6.386	0	51.143	93.387	3.381
CRD_FB_c38026_g1_i1	0.142	0.358	2.993	6.999	0
CRD_FL_c50509_g9_i3	0.324	2.687	1.407	7.781	0.538
CRD_FL_c16004_g1_i1	48.105	46.252	237.99	308.097	111.741
CRD_FL_c54579_g1_i1	0	0.459	0.359	9.335	0.366
CRD_FL_c52738_g6_i1	0.374	0.055	0.262	69.233	0
CRD_FB_c35544_g2_i2	13.43	12.171	45.626	85.386	18.953
CRD_LB_c46522_g2_i2	0	0	0	4.191	3.973
CRD_FL_c43693_g1_i2	0.597	0.532	3.131	23.893	0.724
CRD_FB_c39221_g19_i1	0	2.293	0	23.562	2.555
CRD_FL_c43194_g2_i2	0.051	0.037	27.268	49.11	0
CRD_ML_c88702_g3_i1	0.486	5.118	0.262	8.282	4.168
CRD_FL_c50593_g7_i1	0	0.092	0.138	3.279	0.078
CRD_FL_c46607_g4_i2	0	0	7.917	9.636	0
CRD_FR_c31659_g5_i1	0.405	0.138	5.214	12.583	5.383
CRD_FL_c52682_g20_i1	0	0.064	1.214	1.624	0.047
CRD_FL_c40454_g2_i1	0	0	0	4.662	0
CRD_FL_c24253_g1_i1	0.486	0	7.682	9.626	0.047
CRD_FL_c52843_g3_i3	0	0.486	2.593	27.413	0
CRD_FL_c48879_g2_i1	0.708	0.504	1.31	4.602	0
CRD_FL_c52563_g9_i3	0	0	0	4.392	0
CRD_FL_c50504_g2_i1	0	0	0.579	2.557	0.047
CRD_FL_c47326_g2_i2	0.881	0	2.29	4.422	0.39
CRD_ML_c90105_g9_i2	0.243	2.504	0	2.707	0.919
CRD_FB_c38901_g1_i2	0.587	2.871	4.041	7.73	1.161
CRD_FL_c35337_g1_i1	0	0.11	4.924	181.952	0.553
CRD_FL_c46991_g1_i2	0	0.477	2.414	4.342	1.246
CRD_FB_c39004_g2_i3	6.568	3.962	4.565	47.325	0.366
CRD_FL_c49339_g1_i1	0	0	0	1.935	0
CRD_FL_c48192_g3_i1	1.528	3.724	4.883	11.28	0.506
CRD_FL_c15609_g1_i1	0	0	0	3.299	0
CRD_LB_c48496_g1_i1	83.963	374.317	598.596	952.895	105.299
CRD_FB_c40121_g1_i1	6.376	7.64	12.234	19.863	3.248
CRD_FL_c49469_g2_i1	0.597	0.431	4.4	6.808	1.137
CRD_FL_c50742_g9_i1	0.132	0.193	0.303	24.014	0.421
CRD_FL_c52597_g6_i1	31.8	14.968	64.259	97.127	8.281
CRD_FB_c38936_g3_i1	0.111	0.128	3.531	4.763	0.148
CRD_FB_c40072_g5_i1	0	0	4.607	14.178	0.047
CRD_FR_c28057_g1_i1	1.457	1.926	1.738	4.482	0.304
CRD_ML_c88487_g9_i5	0.314	1.733	1.241	7.239	0.125
CRD_FL_c48555_g7_i1	0.111	1.954	0.345	7.45	0.055
CRD_ML_c87781_g2_i6	0.395	1.165	0	1.253	0
CRD_FL_c52316_g8_i3	0	0.138	3.131	4.923	0
CRD_FL_c52659_g4_i1	0	0	0	2.817	0.078
CRD_FL_c52510_g1_i2	0.071	0.321	1.2	1.414	0.576
CRD_FL_c52068_g15_i1	2.216	3.109	0	4.893	2.189
CRD_FL_c47654_g2_i1	0.142	0.844	0.331	3.95	0.257
CRD_FL_c52006_g8_i1	0.688	1.312	1.71	10.488	1.044
CRD_FL_c52798_g3_i4	0.283	0	16.661	38.432	1.27
CRD_FR_c19962_g1_i1	1.407	0.44	0.51	10.167	3.56
CRD_FL_c48148_g2_i1	0	0.578	0	18.549	0
CRD_FL_c48022_g1_i1	0	0	0	7.149	0
CRD_FL_c45265_g1_i4	0.081	0.193	0.828	2.657	0.203
CRD_FL_c47103_g1_i1	22.428	6.356	151.304	380.438	17.317
CRD_FL_c52813_g2_i1	0	0.422	0	2.647	0.132
CRD_FL_c43584_g1_i1	0.081	0	0.152	2.707	0
CRD_FB_c36432_g1_i1	18.299	2.064	94.92	131.448	21.812
CRD_FL_c52652_g1_i3	15.495	31.312	23.089	35.324	5.827
CRD_FL_c50121_g2_i4	0	0	0.414	3.379	0.101
CRD_FL_c49681_g1_i4	0	0	0	9.295	0.132
CRD_FL_c52550_g1_i5	2.54	4.641	5.103	12.333	0.257
CRD_FL_c52525_g4_i1	0	0.293	0.579	1.895	0.834
CRD_FL_c48019_g5_i2	0.273	0.33	0.221	2.787	0
CRD_FL_c48726_g2_i2	20.95	27.771	16.951	41.44	4.074
CRD_FL_c50292_g1_i1	0	0	0	8.101	0
CRD_FL_c50357_g2_i5	0.638	0	0.524	1.915	0
CRD_LB_c48167_g6_i1	1.71	2.871	5.586	13.115	5.749
CRD_FB_c27078_g1_i1	0.425	0	30.606	72.322	0.639
CRD_LB_c43629_g1_i1	10.202	1.752	8.607	11.521	2.392
CRD_FR_c27828_g1_i2	0	2.045	0	2.637	2.212
CRD_FL_c51250_g4_i1	0.051	4.072	0.303	4.231	0.436
CRD_ML_c89768_g9_i2	0.385	1.229	0.221	3.068	0.218
CRD_FB_c20832_g1_i1	0.324	1.046	1.738	1.845	0
CRD_FB_c33697_g3_i1	0.668	0.798	46.895	48.278	0.132
CRD_ML_c83658_g1_i2	5.172	13.977	1.393	15.782	4.939
CRD_FB_c34421_g1_i1	3.866	2.917	24.233	25.578	5.718
CRD_FB_c38332_g3_i3	0	0.119	2.772	5.154	0.203
CRD_FR_c8977_g1_i1	2.814	2.128	5.42	13.887	6.201
CRD_FL_c51069_g3_i1	0.901	1.706	2.676	3.71	0.927
CRD_FL_c42659_g1_i1	0.455	0	2.041	3.148	0
CRD_FR_c31178_g2_i1	14.26	1.798	87.21	97.98	32.204
CRD_ML_c88090_g3_i1	1.316	0.385	1.103	4.301	1.2
CRD_FL_c51684_g2_i1	0.516	0.11	1.2	1.835	0.249
CRD_FL_c52948_g4_i4	1.963	3.944	0.731	14.268	0.654
CRD_FL_c49283_g1_i2	0.425	0.963	0	1.213	0
CRD_FB_c36987_g1_i3	3.38	14.408	17.489	28.666	1.465
CRD_FL_c57701_g1_i1	0	0.202	0	5.475	0
CRD_FL_c52270_g5_i10	1.457	0.67	1.296	2.406	0.125
CRD_ML_c85053_g1_i1	0.344	3.925	6.758	29.829	2.462
CRD_FL_c50942_g1_i1	0	0.092	0.29	1.033	0
CRD_FL_c51421_g2_i1	0	0.816	0	3.068	0
CRD_FL_c46530_g1_i1	25.171	1.073	78.066	127.147	20.215
CRD_FR_c33617_g16_i1	0.901	0	0.883	15.812	0.802
CRD_FL_c40508_g1_i1	0	0	0	3.73	0.117
CRD_ML_c88706_g3_i5	2.358	12.418	3.614	39.735	1.979
CRD_FB_c40164_g8_i1	0.273	0.614	1.476	2.436	0
CRD_FL_c41663_g1_i1	0	0.404	0	12.333	3.926
CRD_FL_c52822_g5_i1	3.168	3.751	36.785	55.637	1.309
CRD_FL_c48702_g1_i1	0.587	0.449	2.234	3.91	2.002
CRD_FR_c31086_g1_i2	15.141	15.5	80.314	127.127	77.659
CRD_FL_c42689_g1_i1	0.202	0	0.11	1.935	0
CRD_LB_c43658_g1_i2	1.407	0	2.124	4.392	1.13
CRD_FL_c45675_g1_i1	11.072	0.459	53.267	77.345	0.491
CRD_FR_c27377_g1_i2	0	0.605	0.745	5.976	1.581
CRD_FL_c50146_g2_i2	0.961	0	0.276	7.119	1.278
CRD_FL_c50378_g1_i2	0.182	1.192	0	4.001	0.28
CRD_FL_c50550_g11_i1	3.805	2.385	4.4	20.264	4.121
CRD_FL_c50695_g8_i1	0	0.037	0.11	3.158	0.117
CRD_FL_c46298_g2_i3	9.615	9.905	22.289	58.214	12.036
CRD_FL_c39703_g1_i1	0	0.083	0	2.517	0.74
CRD_FL_c6359_g1_i1	0.152	0	1.007	2.978	0.187
CRD_FR_c32161_g6_i2	0.455	0.587	0.455	5.645	5.173
CRD_FL_c42872_g1_i1	0	0	2.814	3.259	0.125
CRD_FL_c47359_g3_i2	4.382	0	8.179	26.209	0.654
CRD_LB_c48646_g2_i2	66.171	3.027	43.75	129.192	0.514
CRD_FB_c39316_g5_i2	0	31.633	9.503	34.201	0.257
CRD_FR_c30577_g1_i2	7.287	15.903	29.144	58.896	41.887
CRD_ML_c90156_g2_i3	0	0.743	0.179	0.983	0.888
CRD_LB_c48797_g5_i1	29.796	39.988	14.786	51.677	4.207
CRD_FL_c51343_g1_i1	0	0.138	0	3.67	0.171
CRD_FL_c42953_g1_i1	0.304	0.853	22.523	102.231	0.841
CRD_FL_c48732_g5_i1	0	0	0.979	1.825	0.475
CRD_FL_c50551_g2_i1	2.358	3.421	5.352	8.583	4.479
CRD_FL_c50827_g3_i9	0.648	0.605	0	2.928	0.241
CRD_FL_c51569_g4_i1	0.395	0.495	0.648	3.96	0.273
CRD_FL_c58746_g1_i1	5.688	8.071	5.172	94.811	5.578
CRD_FB_c28729_g1_i2	15.606	1.458	28.592	31.353	9.146
CRD_FL_c48104_g2_i7	0	0.303	1.062	3.209	0
CRD_FL_c51934_g1_i1	0.283	0.495	0.428	2.487	0.28
CRD_ML_c89528_g2_i3	0.982	1.752	4.483	12.533	0.717
CRD_FL_c52514_g12_i3	0.577	0.624	0.221	2.647	0.265
CRD_FL_c45943_g1_i1	0	0	0.814	1.975	0
CRD_FL_c49292_g3_i1	0.344	0.66	0.262	4.131	0.203
CRD_FL_c51803_g5_i7	0	0.862	0.097	2.396	1.2
CRD_FL_c48449_g9_i5	11.497	6.622	10.841	13.365	1.348
CRD_FL_c52939_g8_i1	0	0.101	0.152	1.634	0
CRD_ML_c89498_g2_i1	5.06	4.494	1.048	14.498	2.851
CRD_FL_c34899_g1_i1	0.192	0.55	0	37.75	0.109
CRD_FL_c28105_g1_i1	2.642	2.073	0.483	4.111	0.491
CRD_FL_c46250_g3_i2	0	0.275	0.221	2.677	0.117
CRD_FL_c47966_g1_i1	0	0.092	0.303	30.18	1.13
CRD_FR_c31019_g4_i2	0.233	1.046	1.034	3.048	1.091
CRD_FB_c37969_g1_i4	0.86	7.493	19.185	20.274	0.14
CRD_FL_c51499_g2_i8	0.992	1	7.048	11.952	1.737
CRD_FL_c49021_g7_i1	0.202	0.303	0	2.256	0.14
CRD_FL_c33281_g1_i1	5.971	0.266	5.889	88.464	1.971
CRD_FB_c39989_g1_i1	6.842	17.756	26.882	40.106	2.018
CRD_FR_c30380_g2_i1	1.619	1.137	10.869	11.5	6.162
CRD_FR_c27465_g1_i1	0	0.725	0	3.69	1.036
CRD_FL_c49911_g3_i1	0.455	1.55	3.448	3.519	0.444
CRD_FB_c33679_g1_i2	0.294	0.303	1.09	1.785	0.109
CRD_FL_c49792_g2_i1	2.621	1.394	70.88	139.971	8.008
CRD_FL_c49837_g1_i3	0	0	0	5.314	0
CRD_FB_c23381_g1_i1	0.243	0.183	3.503	24.515	0.078
CRD_FL_c52344_g1_i2	0	0.101	2.028	5.916	0.086
CRD_FR_c19440_g1_i1	0.081	2.275	0.138	2.547	0.974
CRD_FL_c51650_g3_i7	0.769	0.11	9.131	31.834	0.093
CRD_FL_c45853_g1_i1	1.397	2.036	1.2	32.907	1.083
CRD_ML_c85581_g4_i2	2.864	7.603	0.234	9.124	3.957
CRD_FL_c52119_g4_i1	0.202	0.147	0.11	2.076	0
CRD_FL_c51249_g9_i4	0.132	0.77	0.193	1.484	0.078
CRD_ML_c84149_g4_i1	0.86	1.99	0.29	2.356	1.363
CRD_FL_c51981_g2_i10	0	2.605	0.193	19.602	1.122
CRD_FL_c51849_g5_i1	0.223	2.265	0.524	4.011	0.031
CRD_FL_c45972_g1_i1	0.152	0	2.786	3.981	0
CRD_ML_c82000_g1_i1	1.387	0.706	0	5.595	0.724
CRD_LB_c47090_g1_i2	2.044	4.485	5.614	25.768	1.62
CRD_FL_c33699_g1_i1	18.299	30.587	26.882	45.952	4.253
CRD_FL_c38432_g1_i1	0	0.147	0	2.086	0.039
CRD_FL_c52155_g4_i3	0.162	1.036	0.262	3.018	0.078
CRD_FL_c38928_g1_i1	0.374	1.651	1.269	9.044	0.109
CRD_FR_c29230_g1_i1	89.287	755.907	108.63	1126.27	898.267
CRD_FL_c55061_g1_i1	0.233	0.165	0.262	5.184	0
CRD_FR_c33114_g1_i5	0	0.229	0.759	1.053	0.475
CRD_FL_c51664_g3_i3	0.374	7.906	5.117	14.037	0.312
CRD_FL_c60432_g1_i1	0	2.513	0	3.329	0.234
CRD_FR_c34153_g1_i10	0.759	1.788	0.497	7.64	5.445
CRD_FL_c52640_g1_i4	0.223	0.44	0.248	1.955	0
CRD_FL_c60954_g1_i1	0	0.229	0.179	5.224	0.093
CRD_FL_c44118_g4_i1	0	12.473	1.048	27.964	0.615
CRD_FL_c51347_g3_i2	5.354	4.98	4.896	10.458	0
CRD_FR_c28398_g2_i1	1.802	4.146	22.04	37.439	15.276
CRD_FL_c49919_g8_i1	0	4.778	1.696	10.367	0.686
CRD_FL_c44765_g1_i1	0.03	0.092	2.938	3.75	0.257
CRD_FL_c49803_g1_i1	2.611	4.916	527.302	1668.51	7.307
CRD_FL_c52243_g4_i1	0	0	10.013	13.837	0
CRD_FL_c9328_g2_i1	0	0	1.131	5.354	0
CRD_FB_c19624_g1_i1	13.623	13.308	18.11	27.764	5.523
CRD_FL_c48820_g1_i1	0	2.128	2.041	6.618	0.023
CRD_FR_c33854_g2_i2	7.51	0.55	7.379	17.466	3.334
CRD_FL_c51371_g1_i3	28.905	27.065	52.839	116.509	17.8
CRD_FL_c46336_g2_i1	3.907	4.347	11.655	33.238	4.331
CRD_FL_c51432_g10_i1	0.04	0	5.655	8.402	0.039
CRD_FR_c34760_g1_i6	0.233	1.825	1.738	4.041	1.052
CRD_FL_c42297_g1_i2	3.785	2.981	40.867	71.399	2.376
CRD_LB_c45731_g1_i2	7.004	13.611	15.861	40.959	13.438
CRD_FL_c50539_g1_i3	0	0	0	5.033	0
CRD_FL_c51979_g2_i3	2.055	0.495	2.496	7.781	0.795
CRD_ML_c86855_g1_i1	1.629	5.365	3.641	17.557	11.732
CRD_FL_c51982_g6_i1	0.547	0.101	1.09	4.011	0.039
CRD_FL_c28101_g1_i1	0.263	0.101	1.531	5.575	0
CRD_ML_c87124_g2_i1	7.489	44.546	26.068	66.486	7.891
CRD_FB_c39573_g6_i6	0	0.532	7.145	14.017	0.553
CRD_LB_c44997_g1_i3	16.568	9.034	8.11	20.735	3.241
CRD_ML_c89398_g6_i1	2.399	20.838	22.468	66.586	5.243
CRD_FL_c46385_g1_i1	1.862	0.413	12.386	30.601	0.07
CRD_FL_c48172_g1_i2	0.142	1.174	0.331	5.555	0.686
CRD_FL_c52293_g2_i2	0	0	0.441	4.081	0
CRD_FL_c51126_g3_i5	0	0	2.731	6.096	0.615
CRD_ML_c87600_g1_i1	12.874	30.688	36.109	54.565	4.783
CRD_FL_c47259_g1_i1	10.516	23.571	22.04	56.891	1.955
CRD_FL_c47382_g3_i2	0	0.422	0.483	1.033	0.771
CRD_FL_c27037_g1_i2	72.982	29.193	53.018	180.378	23.775
CRD_FL_c49572_g3_i5	0.749	1.541	0	2.136	1.278
CRD_LB_c47174_g1_i3	0.263	0.725	3.696	24.966	0.07
CRD_FL_c51861_g1_i2	0	6.365	0	8.513	7.969
CRD_FL_c49252_g4_i1	2.257	8.374	10.855	21.367	3.1
CRD_FR_c28732_g1_i1	8.076	0.33	0.524	9.024	2.571
CRD_FR_c34888_g6_i1	0.364	0.853	0.759	4.221	2.064
CRD_FL_c43402_g2_i1	0.061	0.174	0	4.632	0
CRD_FL_c52307_g5_i2	2.409	0.899	0.51	2.817	0
CRD_FL_c50963_g3_i5	18.005	11.327	22.634	23.222	2.812
CRD_FL_c52045_g3_i1	0.789	0.266	1.545	6.026	0.693
CRD_FL_c50914_g1_i2	0.243	2.073	0.552	3.188	0.81
CRD_FL_c48400_g1_i1	0.091	1.77	0.138	1.835	0.07
CRD_FL_c50978_g1_i1	0.536	0.138	0	12.162	0.343
CRD_FL_c51285_g2_i1	0.385	0.44	5.158	6.968	0.382
CRD_FL_c49998_g3_i1	0.101	0.853	0.51	2.276	0.093
CRD_FR_c29255_g1_i2	0.111	1.33	0.29	11.37	2.61
CRD_FB_c23486_g1_i1	7.075	15.445	79.514	113.721	4.066
CRD_FB_c39431_g3_i3	0.324	1.119	32.647	85.256	5.827
CRD_ML_c88467_g4_i1	1.549	14.794	5.42	31.864	13.103
CRD_FL_c52795_g6_i7	0.445	1.247	0.124	3.148	0.117
CRD_FL_c45572_g1_i2	0.374	3.889	2.676	50.504	1.87
CRD_FL_c51567_g2_i3	0	0	0	6.618	0
CRD_FL_c51062_g1_i1	0	0	1.103	17.256	0.086
CRD_LB_c21890_g1_i1	471.281	27.331	164.31	495.844	6.629
CRD_FB_c37153_g5_i1	1.376	4.934	42.729	45.31	3.903
CRD_ML_c88770_g4_i2	0.162	3.769	0.138	4.342	0.21
CRD_FL_c51644_g16_i1	0.627	0.935	0	2.467	0.304
CRD_FL_c50963_g4_i4	0.354	0.89	0.538	1.865	0.304
CRD_FL_c41649_g1_i1	0	0	0	14.889	0.195
CRD_FL_c47245_g1_i2	0	0	0.166	3.7	0.109
CRD_LB_c38899_g1_i1	35.018	17.692	2.896	38.332	7.51
CRD_FL_c51488_g14_i1	7.206	4.494	1.172	9.545	3.638
CRD_FB_c38093_g1_i1	22.954	40.566	7.338	94.821	7.33
CRD_FB_c36752_g1_i2	0	0	227.756	239.174	0
CRD_ML_c66903_g1_i1	12.044	33.788	72.769	112.588	20.566
CRD_FR_c31713_g1_i1	7.894	28.386	31.875	109.53	27.343
CRD_FL_c49872_g1_i1	0	0	0	9.094	0
CRD_ML_c81338_g1_i2	0.769	2.715	1.283	3.6	0.218
CRD_FL_c18620_g1_i1	0	0	0.179	2.998	0
CRD_FL_c52343_g5_i1	0.121	0.211	0	2.396	0
CRD_ML_c83071_g1_i3	2.196	11.134	6.027	11.531	1.332
CRD_FL_c49334_g1_i3	1.781	11.336	4.027	20.845	4.682
CRD_ML_c74293_g1_i1	0.385	3.568	1.434	13.456	4.534
CRD_FL_c51952_g2_i4	0.132	0.66	0	4.472	0.039
CRD_FL_c50695_g6_i5	1.285	3.127	4	17.165	3.763
CRD_FL_c50791_g3_i2	17.621	61.917	7.834	79.501	15.814
CRD_FB_c39248_g2_i2	0	0	2.138	5.675	0.366
CRD_ML_c89839_g3_i2	7.702	19.306	9.917	45.731	7.541
CRD_ML_c86788_g1_i1	0.729	2.32	3.283	5.815	0.164
CRD_LB_c45721_g3_i1	4.271	24.662	17.268	53.692	3.248
CRD_FL_c47323_g8_i1	0.121	0.559	0.855	4.071	0.576
CRD_ML_c88842_g9_i1	1.093	3.467	0.979	10.337	0.639
CRD_FR_c34829_g2_i1	8.856	0.486	2.248	13.516	11.241
CRD_ML_c82181_g1_i1	137.26	0	39260.1	50600.2	414.074
CRD_FL_c40122_g1_i1	2.004	1.284	2.827	8.392	1.005
CRD_FL_c37727_g1_i2	0	0.349	0.538	2.737	0.148
CRD_FR_c34069_g2_i1	6.852	0.651	0.841	9.816	9.216
CRD_FL_c39199_g3_i1	1.984	0	0	3.148	1.153
CRD_FL_c52658_g1_i4	0	0	0	24.054	0.39
CRD_FL_c49396_g1_i5	10.536	16.096	33.433	100.216	15.3
CRD_FL_c6917_g1_i1	12.621	5.558	25.875	72.833	9.247
CRD_FR_c33542_g3_i2	0.739	3.852	8.689	11.871	0.81
CRD_FL_c37815_g1_i2	0.182	0	0.565	2.065	0
CRD_FL_c3062_g1_i1	1.346	0.651	4.414	11.831	1.27
CRD_FL_c49367_g4_i4	0	0.358	0	3.168	0
CRD_FL_c52755_g2_i1	2.662	3.146	0	3.64	0.709
CRD_ML_c45621_g1_i1	1.103	3.953	4.965	7.45	2.057
CRD_FL_c47772_g5_i1	0	0	0	4.191	0
CRD_FL_c49646_g1_i1	1.306	3.274	1.324	6.728	0.101
CRD_FL_c52493_g3_i1	0	2.192	0	3.88	0.062
CRD_FL_c52341_g2_i7	0	0.083	0	3.72	0.109
CRD_ML_c79347_g2_i1	3.664	7.86	19.13	21.407	2.282
CRD_FL_c51871_g5_i1	0	0.055	0.262	3.359	0.047
CRD_FL_c50198_g2_i1	0.182	0	0.193	4.733	0
CRD_FR_c32318_g2_i1	0	2.201	0	3.078	2.189
CRD_FL_c58953_g1_i1	0.051	0	0.055	2.647	0.031
CRD_FL_c44731_g1_i4	0	0	0	4.412	0.062
CRD_FL_c52761_g1_i8	0	0	0.179	5.835	0
CRD_FL_c48509_g1_i1	0	0	0	5.645	0
CRD_FL_c47856_g2_i1	0	0	0	2.116	0
CRD_FB_c25520_g1_i1	5.233	3.815	4.827	26.3	19.834
CRD_FB_c28960_g3_i1	21.193	11.446	36.247	44.829	3.342
CRD_FL_c27567_g1_i1	2.277	0	15.641	81.807	0.561
CRD_FB_c39175_g8_i3	2.459	11.547	3.379	24.806	1.013
CRD_LB_c47573_g2_i2	22.408	0.578	6	26.661	0.203
CRD_FL_c41314_g1_i1	0.121	0	1.145	2.396	0.218
CRD_FL_c40035_g3_i1	27.256	19.04	10.8	66.777	5.406
CRD_FL_c47313_g5_i2	0	1.101	2.303	4.813	0.647
CRD_FL_c52273_g29_i3	0	0	7.476	12.353	0
CRD_FL_c52816_g5_i2	0.071	4.558	7.241	11.992	1.924
CRD_FL_c50504_g9_i3	0	0	0	1.875	0.039
CRD_FR_c29856_g1_i1	2.935	1.972	0.138	14.789	4.62
CRD_FL_c48752_g1_i1	0.425	2.22	0	3.579	2.189
CRD_LB_c49906_g4_i2	4.868	0	0	9.846	8.039
CRD_FL_c47620_g3_i1	0.749	2.091	0.772	5.164	0
CRD_FL_c48746_g1_i1	0.405	0.037	20.523	48.559	1.161
CRD_FL_c50817_g1_i3	0	0	0.317	4.241	0
CRD_FR_c32736_g11_i1	1.144	9.061	1.545	16.484	1.597
CRD_FL_c36957_g1_i1	20.06	12.143	65.225	101.689	49.981
CRD_FL_c31615_g1_i1	1.225	3.219	56.949	265.584	30.335
CRD_FL_c50982_g1_i2	0.648	6.631	0.207	14.819	1.021
CRD_FL_c47366_g1_i2	0.911	0.376	0.938	10.107	1.005
CRD_FL_c12363_g1_i1	1.356	2.88	3.172	5.244	0.428
CRD_FR_c34136_g3_i1	0.466	0.835	5.42	8.693	5.804
CRD_FL_c52593_g7_i1	8.421	10.978	15.489	27.332	2.703
CRD_FL_c52057_g1_i1	0.223	5.861	3.71	12.754	0.53
CRD_FL_c48649_g3_i1	1.245	0	6.662	10.548	1.332
CRD_FL_c52181_g11_i1	0	0.697	0.221	3.971	0.117
CRD_FR_c33883_g1_i5	12.641	10.74	38.371	84.544	18.992
CRD_FL_c55851_g1_i1	0.455	0.798	2	5.675	0.086
CRD_FR_c9372_g1_i1	18.542	17.27	0.938	18.78	2.259
CRD_FL_c48979_g1_i2	0.587	0.119	3.696	6.176	0.241
CRD_FL_c51862_g9_i11	12.196	21.663	16.717	43.866	8.46
CRD_FL_c49397_g4_i1	0	0	0	2.266	0
CRD_FR_c33054_g3_i3	13.957	6.869	17.723	60.109	6.396
CRD_FL_c49676_g1_i2	4.322	12.18	31.571	45.972	15.526
CRD_FL_c44640_g1_i1	3.775	6.989	125.153	458.666	13.095
CRD_FL_c45558_g3_i1	0	0	13.13	15.842	0
CRD_ML_c76353_g1_i3	3.269	11.813	16.51	23.883	20.379
CRD_FL_c7466_g1_i1	0	0	16.841	72.262	0.39
CRD_FL_c49431_g4_i1	0	0	0.993	5.815	0.109
CRD_FL_c38550_g1_i1	1.447	0.147	29.323	90.821	0.28
CRD_FL_c50545_g9_i6	0.344	0.11	0.634	2.346	0
CRD_FL_c52990_g3_i3	0.142	0	0.11	31.905	0.117
CRD_FL_c40176_g1_i1	0.577	1.623	0.317	11.871	2.111
CRD_FR_c33419_g6_i1	2.54	1.174	9.241	34.11	29.813
CRD_FB_c30523_g1_i1	0	0	6.703	11.922	0
CRD_FL_c49602_g1_i1	0.121	40.859	36.564	72.292	40.532
CRD_FL_c52943_g3_i1	0	1	0.428	1.514	0.421
CRD_FL_c43155_g1_i1	0	0	3.627	29.308	1.324
CRD_ML_c89641_g4_i2	0.101	2.99	1.09	8.111	0.132
CRD_FL_c52194_g1_i2	0.526	0.624	2.069	4.071	0.164
CRD_FL_c44537_g1_i3	4.079	3.357	2.455	9.024	1.254
CRD_FL_c52957_g6_i1	0	0	0.248	2.577	0.265
CRD_FL_c52354_g1_i3	3.937	5.035	2.193	7.841	0.826
CRD_FL_c51957_g10_i1	0.526	1.522	0.952	4.763	0.187
CRD_ML_c88001_g3_i1	0.152	1.009	0.359	12.764	0
CRD_FL_c52537_g6_i2	0.364	0.394	0.069	3.429	0.849
CRD_FR_c32038_g3_i3	0.213	1.302	0.234	3.279	1.729
CRD_FL_c29425_g1_i1	0	0	0.731	3.73	0
CRD_FB_c39199_g1_i1	1.437	8.493	6	15.481	0.958
CRD_FL_c51929_g1_i2	0.688	7.484	16.62	21.517	7.572
CRD_FL_c52570_g1_i4	0	0	0	2.948	0
CRD_LB_c40631_g1_i1	1.963	0.156	2.648	2.918	0.335
CRD_FL_c51575_g11_i2	0	0.954	0	2.266	0.226
CRD_FL_c52925_g5_i1	0	1	0.662	1.654	0.576
CRD_FL_c30799_g1_i1	0.121	0	0	3.118	0
CRD_ML_c90105_g10_i5	12.682	11.098	24.647	33.238	3.646
CRD_FL_c6572_g1_i1	30.707	22.828	83.9	136.271	6.715
CRD_FL_c50566_g10_i8	0.091	4.659	0.428	6.698	0.21
CRD_FL_c6936_g1_i1	0.061	0.028	388.191	2268.1	0.273
CRD_FR_c23638_g4_i2	0.921	0.018	0.455	10.779	1.706
CRD_FL_c50849_g2_i3	0.557	5.998	0.648	7.961	1.13
CRD_LB_c27715_g2_i1	26.922	21.792	26.454	32.025	2.259
CRD_FL_c51443_g1_i1	0	3.036	0	8.352	0
CRD_FL_c51934_g3_i1	0	1.88	1.531	5.043	0.28
CRD_FL_c51858_g3_i3	2.419	1.513	7.682	8.523	2.493
CRD_FL_c60147_g1_i1	0	0	0.634	337.174	0
CRD_FL_c50284_g13_i2	0.283	0.275	2.538	46.032	0.086
CRD_FB_c37970_g1_i1	0	0	6.607	7.329	0
CRD_ML_c87849_g1_i2	4.494	26.267	12.482	33.358	0
CRD_FR_c22378_g1_i1	0	0.587	0	13.446	0.584
CRD_FL_c45044_g1_i1	2.996	5.925	15.324	113.561	2.485
CRD_LB_c48292_g2_i6	2.743	1.027	0.248	6.026	0
CRD_FL_c51735_g1_i1	1.528	3.595	21.875	34.451	1.87
CRD_FL_c58170_g1_i1	0	0	1.462	16.684	0
CRD_FB_c33663_g1_i1	5.354	2.889	32.84	42.031	6.777
CRD_FL_c52829_g12_i4	0.294	0.44	3.49	3.74	0.241
CRD_FL_c46076_g4_i1	3.644	7.016	252.279	689.287	2.851
CRD_FL_c46501_g1_i2	2.085	2.146	6.827	9.375	0.654
CRD_FL_c50101_g1_i1	0	0	0	1.464	0
CRD_FL_c50730_g3_i1	0.111	0.257	0.262	2.717	0
CRD_ML_c87232_g1_i1	0	1.412	0.745	19.482	0
CRD_FL_c46201_g1_i2	0	0	0.041	2.888	0
CRD_FL_c49144_g1_i2	1.71	1.174	6.676	41.781	12.628
CRD_FL_c49343_g3_i2	0	0.504	0.152	1.404	0.086
CRD_ML_c86914_g1_i2	0.374	0.807	0	1.303	0
CRD_ML_c90142_g4_i2	0.202	2.742	1.421	5.585	3.786
CRD_FB_c39525_g2_i3	2.287	5.09	15.406	18.018	2.111
CRD_FL_c60661_g1_i1	0	0.349	0.634	2.146	0.226
CRD_FB_c37517_g1_i1	83.589	46.72	67.211	185.762	25.848
CRD_FL_c45844_g2_i1	0	0	1.338	6.247	0
CRD_FL_c50926_g1_i1	0	0	0	5.424	0
CRD_FB_c30090_g1_i1	2.014	0.459	8.151	11.912	5.406
CRD_FR_c33659_g1_i3	0.182	0.605	10.234	25.768	2.851
CRD_FL_c42943_g1_i1	0	0	0	14.599	0
CRD_FL_c52641_g1_i1	0	0	0	9.385	0
CRD_FL_c52519_g7_i6	3.512	0.624	0	4.071	0.958
CRD_FB_c39878_g5_i1	1.184	0	2.193	3.229	1.527
CRD_FL_c48834_g1_i1	0.577	0.908	1.421	4.652	0
CRD_FL_c49141_g1_i1	0.911	1.807	6.372	28.626	4.175
CRD_FL_c48618_g3_i7	0.627	0.211	0	1.895	0.631
CRD_FL_c42692_g4_i4	0	0.275	0	6.648	0
CRD_LB_c48571_g4_i3	3.583	1.614	1.103	4.632	0
CRD_FL_c45445_g1_i2	0	0	0.552	2.657	0.195
CRD_FL_c54564_g1_i1	29.098	0.083	8.882	35.273	0
CRD_FL_c60579_g1_i1	0	0	0	9.636	1.815
CRD_FL_c51535_g13_i2	0.243	1.339	3.958	9.796	0.109
CRD_FL_c52136_g1_i1	0	0	0	12.744	0
CRD_FL_c48361_g1_i1	0	0	0	3.59	0
CRD_FL_c52795_g1_i9	0	0.55	0.234	1.133	0
CRD_FB_c24904_g2_i1	0	0.046	1.476	2.065	0
CRD_FB_c39978_g1_i2	61.545	27.469	113.802	177.581	122.998
CRD_LB_c48749_g5_i2	9.514	16.39	14.386	22.068	0.779
CRD_FR_c33821_g6_i1	0.091	2.247	0	6.497	4.012
CRD_FL_c41788_g1_i1	1.528	3.861	0.179	4.261	0.016
CRD_FL_c41320_g1_i1	3.148	0.853	72.563	760.766	6.528
CRD_FL_c52118_g6_i2	0.172	0.917	43.736	51.908	0.101
CRD_FL_c52408_g2_i2	0.223	0.248	0.303	1.905	0.055
CRD_FB_c40418_g1_i1	0	0	0	719.677	0
CRD_FL_c51802_g2_i3	0.121	0	2.11	4.402	0.039
CRD_FL_c52417_g6_i3	0.04	0	1.931	3.429	0
CRD_FL_c60152_g1_i1	31.405	188.007	151.332	203.72	10.501
CRD_FL_c41470_g3_i1	8.441	16.05	65.915	209.816	7.229
CRD_LB_c49991_g2_i4	15.627	68.3	99.154	1234.76	2.781
CRD_ML_c79663_g2_i1	2.308	1.66	0	3.198	0.888
CRD_FL_c47614_g1_i2	0	0	0.193	24.405	0
CRD_FL_c44653_g1_i2	0	0	0	6.086	0
CRD_FL_c51488_g17_i2	0.233	1.082	1.117	2.577	0.662
CRD_FL_c47550_g1_i1	0.779	0.101	2.979	4.432	3.326
CRD_FL_c6992_g1_i1	0	0	0.221	21.627	0
CRD_FL_c43268_g1_i1	0	0.11	0.179	3.95	0.093
CRD_FL_c51513_g15_i1	0	0.055	1.972	8.884	0
CRD_FL_c35232_g1_i1	1.073	1.477	1.021	2.366	0.125
CRD_FL_c44659_g1_i1	0.668	0.33	6.455	90.66	4.565
CRD_FR_c30615_g5_i1	0.688	2.761	8.11	11.5	1.815
CRD_FL_c51947_g5_i1	0.142	0.541	0.221	3.018	0.086
CRD_ML_c88880_g5_i6	1.468	2.385	2.165	3.539	0.125
CRD_FL_c49812_g4_i1	1.447	10.015	1.517	16.744	2.61
CRD_FL_c52366_g6_i4	0.354	0	0.152	2.627	0.164
CRD_FL_c49695_g1_i2	7.024	5.154	35.874	50.955	6.263
CRD_FL_c41386_g2_i1	0	0.046	0	1.173	0.6
CRD_ML_c89001_g5_i3	0	3.779	1.49	6.227	0.53
CRD_FL_c41563_g2_i1	0	0.559	0	2.126	0.234
CRD_FL_c52282_g2_i3	17.307	9.694	53.584	73.615	55.621
CRD_FL_c6230_g1_i1	11.538	105.317	90.7	186.534	38.421
CRD_FL_c51351_g2_i3	16.831	9.447	72.59	133.343	0.117
CRD_FL_c48136_g4_i1	0	0	1.959	3.028	0.078
CRD_FB_c39700_g1_i5	2.368	1.211	5.407	10.167	2.275
CRD_FL_c50967_g17_i1	0.972	2.302	1.903	17.657	0
CRD_FL_c35052_g1_i1	0	0.339	0.262	3.93	0
CRD_ML_c83920_g2_i1	2.075	2.403	6.607	32.887	0.569
CRD_FL_c53030_g1_i1	56.91	22.608	34.964	224.926	206.017
CRD_FL_c49607_g7_i1	0.263	5.283	0	5.845	2.36
CRD_FB_c33063_g2_i1	11.356	2.009	35.405	42.432	27.554
CRD_FL_c50748_g4_i1	0	0	0.634	2.868	0
CRD_ML_c87564_g1_i1	0.354	6.576	0.703	131.749	1.893
CRD_FB_c39975_g6_i1	27.033	1.724	13.875	79.761	3.334
CRD_FL_c37655_g1_i1	0.678	0.807	0.262	4.913	1.815
CRD_FL_c33989_g1_i1	0.081	0.238	0.276	2.076	0.101
CRD_FL_c50547_g1_i1	0.577	0.44	4.207	4.873	0.748
CRD_FL_c48975_g1_i1	0.091	0.642	2.414	7.059	0.428
CRD_FL_c51392_g2_i2	0.132	0.651	0.248	2.126	1.317
CRD_FL_c52728_g1_i4	0	0.284	0	2.537	0.249
CRD_FL_c51545_g4_i1	1.994	2.917	3.545	14.809	5.204
CRD_FL_c52112_g3_i4	0.243	0.138	1.862	2.517	0.436
CRD_FL_c50742_g5_i6	3.897	17.508	89.182	149.436	4.97
CRD_FL_c51545_g1_i6	7.226	0.679	4.331	14.408	0.53
CRD_FL_c49018_g2_i1	0.87	0.367	10.096	23.332	0.117
CRD_FB_c34884_g2_i1	0.091	0	3.972	5.725	0.109
CRD_FL_c51442_g2_i1	1.974	1.036	6.993	13.456	2.244
CRD_FL_c52798_g3_i5	0	0	2.427	3.84	0
CRD_FL_c50701_g2_i1	2.996	0.624	0.965	5.946	0.343
CRD_FL_c52023_g1_i2	1.306	2.238	5.31	11.42	1.27
CRD_FL_c31464_g1_i1	1.326	2.742	5.724	9.475	3.49
CRD_FB_c25779_g3_i1	0	0	2.331	9.255	0
CRD_FL_c51358_g2_i1	0	0	1.145	28.957	0
CRD_FL_c50046_g1_i1	0	0.138	0.331	2.126	0.062
CRD_FL_c43536_g1_i1	0	0	0	345.265	3.965
CRD_FL_c52218_g8_i2	0	1.046	0.428	2.346	1.083
CRD_FR_c25579_g1_i1	2.652	16.5	4.51	90.59	24.593
CRD_FL_c51751_g7_i1	0	0	0	10.187	1.651
CRD_FL_c52707_g4_i1	0	0.624	0.11	2.136	0.078
CRD_FL_c43355_g3_i1	0.101	0.532	0.469	2.336	0.125
CRD_FL_c52198_g4_i4	0	0.991	0.455	1.524	0.974
CRD_FL_c27302_g1_i2	0.03	0.018	3.517	8.111	0.047
CRD_FB_c38770_g1_i1	5.496	4.549	23.02	27.463	15.829
CRD_FL_c51545_g1_i1	3.927	0.55	4.855	22.259	0.53
CRD_FL_c51178_g8_i2	0.263	1.724	0	3.67	1.659
CRD_FL_c15881_g1_i1	6.113	9.896	26.647	67.719	0.148
CRD_FL_c42309_g1_i1	9.2	5.778	11.793	40.267	17.668
CRD_FL_c43059_g1_i3	0.071	0	0	3.77	0
CRD_FL_c11043_g1_i1	0	1.477	0	2.978	0
CRD_FR_c33786_g3_i1	3.026	13.29	7.655	23.382	13.835
CRD_FL_c35416_g1_i1	0.881	7.722	13.751	25.808	8.85
CRD_FB_c29648_g1_i2	1.963	2.164	4.4	13.847	3.412
CRD_FL_c50597_g1_i1	0.283	0.11	0.579	2.777	0.428
CRD_FL_c51651_g1_i3	0	0	0.717	3.489	0
CRD_FL_c41010_g3_i1	0.405	0.55	1.09	2.938	0.288
CRD_FB_c39724_g3_i3	10.597	13.913	1228.64	2433.29	7.042
CRD_FL_c49150_g6_i1	7.904	11.941	8.607	67.208	8.351
CRD_FL_c47085_g4_i1	2.044	1.431	1.131	5.384	0.561
CRD_FR_c5142_g1_i1	4.099	3.852	4.896	116.489	7.042
CRD_FL_c51702_g3_i6	0.213	2.302	0.317	3.82	2.282
CRD_FB_c39993_g4_i2	0.213	0.991	6.524	7.169	0.101
CRD_FB_c9143_g2_i1	13.339	13.381	39.612	127.749	51.773
CRD_FL_c46694_g1_i1	0.223	0.339	129.843	166.16	0.093
CRD_FL_c42092_g1_i1	1.366	0.101	2.662	6.618	0
CRD_FL_c52590_g4_i2	0	1.578	0	3.84	0
CRD_FL_c50237_g1_i5	12.702	1.174	13.682	96.887	0
CRD_FL_c37257_g1_i1	0	0.871	0.248	2.457	0.062
CRD_FL_c52458_g6_i1	0.162	1.348	1.2	4.241	0.647
CRD_FR_c33567_g4_i1	10.86	6.539	20.413	42.563	16.492
CRD_FL_c51981_g9_i1	0.294	0.266	0.345	7.951	0.07
CRD_FL_c48323_g1_i1	0.081	0.018	11.213	124.57	0.39
CRD_ML_c89591_g3_i4	0.435	1.036	1.352	2.898	0.14
CRD_FL_c52477_g4_i2	3.654	2.201	2.662	5.876	0.623
CRD_FB_c38485_g4_i2	0.162	0.514	5.352	9.104	3.833
CRD_FL_c42511_g1_i4	0.668	1.944	0	3.108	0.397
CRD_FB_c26447_g2_i1	0	0	2.579	2.627	0
CRD_FL_c49526_g1_i5	0	0	0	2.988	0
CRD_FB_c35646_g1_i1	8.228	1.495	7.807	12.262	7.19
CRD_FL_c50919_g1_i1	2.014	28.056	27.626	57.172	18.314
CRD_FL_c42750_g1_i1	0.233	0.266	0.538	2.507	0
CRD_FL_c51943_g1_i9	0.182	0.028	0.428	2.186	0
CRD_FR_c29936_g1_i4	2.125	3.549	0.648	8.091	1.503
CRD_FL_c52405_g6_i2	0.03	0.138	1.324	5.705	0.023
CRD_LB_c48749_g3_i1	11.781	21.599	2.869	84.835	25.474
CRD_FL_c52087_g1_i2	1.316	9.832	0.152	19.311	1.137
CRD_FL_c52135_g1_i3	3.148	20.012	15.048	26.891	9.161
CRD_FL_c19072_g2_i1	0.435	0.138	0.497	2.356	0.156
CRD_FL_c26847_g1_i1	0.668	0.651	2.759	7.68	0.179
CRD_FL_c46570_g2_i2	0	1.055	0	15.812	12.83
CRD_FL_c49431_g3_i2	0.091	0	0.221	5.194	0
CRD_FR_c29825_g1_i1	4.838	0	337.6	473.344	24.998
CRD_FL_c51414_g1_i1	1.974	3.045	7.82	9.325	1.94
CRD_FL_c41796_g1_i1	0.142	0.468	1.214	4.171	0.179
CRD_FL_c52391_g1_i1	0.091	0	0	1.504	0.101
CRD_FL_c50566_g9_i2	0	3.806	0.455	4.692	0
CRD_FL_c37749_g1_i1	0.425	2.054	0	5.665	0.436
CRD_FL_c49432_g1_i1	10.819	33.678	73.721	88.424	10.805
CRD_FL_c51498_g8_i1	0	0	3.269	27.192	1.597
CRD_FL_c47115_g1_i2	2.793	3.834	21.406	22.379	2.469
CRD_FL_c50744_g1_i1	20.05	23.14	80.204	101.81	6.715
CRD_FL_c44095_g1_i2	0	0	0	27.784	0
CRD_ML_c86335_g1_i1	0.132	2.917	0	3.038	1.239
CRD_FL_c50471_g1_i1	0.86	0.33	4.965	13.997	2.672
CRD_FL_c50109_g2_i3	21.689	258.453	1.545	1034.8	101.933
CRD_FL_c32326_g1_i1	0	1.522	0.276	3.369	0.148
CRD_FL_c52922_g15_i1	0	3.247	0	5.174	1.332
CRD_FL_c52045_g10_i3	0	0	3.09	6.557	1.94
CRD_LB_c45948_g1_i1	101.128	7.282	101.982	323.938	8.055
CRD_FB_c45161_g1_i1	0	0	1.034	6.898	0
CRD_FL_c46909_g3_i1	143.666	61.614	257.176	472.452	315.545
CRD_FB_c30435_g2_i1	0.648	0	2.014	3.8	0.584
CRD_FL_c47366_g2_i1	0.132	2.962	1.062	9.164	0.327
CRD_FL_c39847_g3_i1	0	0.624	0.317	3.008	0
CRD_FL_c46220_g2_i2	0.941	0	1.476	7.751	1.511
CRD_FR_c33755_g2_i1	0	13.867	30.523	49.17	25.653
CRD_FL_c54804_g1_i1	0.213	0.394	0.359	2.507	0.062
CRD_FL_c52085_g2_i1	0	0.688	0.814	2.637	0.608
CRD_ML_c87386_g14_i4	0	1.605	0	3.279	0.538
CRD_FL_c46569_g1_i1	17.479	22.791	30.716	52.88	6.606
CRD_FL_c52029_g1_i3	5.435	38.172	25.213	76.463	20.784
CRD_FR_c34149_g3_i1	6.953	9.768	12.068	40.638	14.988
CRD_FL_c57422_g1_i1	0	0	6.234	24.214	0
CRD_FB_c36529_g2_i1	0	0.917	0.786	1.303	0
CRD_ML_c88651_g4_i2	1.468	1.651	0.317	2.767	0.109
CRD_FR_c26948_g1_i1	4.544	7.667	17.972	24.575	14.116
CRD_FL_c47579_g1_i2	1.721	0.825	9.2	11.571	0.506
CRD_ML_c87340_g2_i2	1.589	2.21	0	4.682	1.41
CRD_FR_c30430_g2_i1	7.722	3.971	72.935	73.034	17.403
CRD_FL_c52823_g9_i6	1.194	2.871	0.234	4.352	3.981
CRD_FL_c50537_g3_i2	0	1.247	0	1.835	0
CRD_FL_c51178_g3_i1	3.886	3.091	0	4.733	2.921
CRD_FL_c52268_g4_i1	125.479	43.95	8564.93	8650.56	8.927
CRD_FL_c42371_g1_i1	0.121	0.367	0.276	3.419	0.522
CRD_FL_c49001_g6_i2	0	2.366	0	5.685	3.825
CRD_FR_c33885_g1_i3	12.358	12.171	1.752	20.364	12.41
CRD_FL_c51776_g5_i2	0.152	1.477	3.172	9.275	0.101
CRD_FL_c52723_g4_i6	0.354	0.248	0.524	2.657	0.179
CRD_FL_c43866_g1_i1	0	0	0	1.504	0
CRD_ML_c88800_g3_i4	0.202	1.66	0.097	2.005	0.148
CRD_ML_c89175_g1_i2	0	3.485	0.179	6.818	0
CRD_FL_c1628_g1_i2	0.84	1.146	1.448	5.063	0.171
CRD_FL_c51994_g13_i1	153.929	33.238	3731.97	4995.28	631.441
CRD_FL_c46960_g1_i1	7.297	0.78	15.213	17.968	1.87
CRD_FR_c34672_g5_i3	2.105	2.862	0	5.615	4.09
CRD_FL_c51867_g5_i1	0.881	0.78	3.558	6.507	0.561
CRD_FL_c46291_g1_i2	17.823	2.412	18.027	20.474	8.18
CRD_FL_c41747_g2_i1	0.061	0.092	1.021	2.697	0
CRD_FL_c40473_g2_i1	0	0.835	0	9.435	0
CRD_FL_c52619_g11_i1	0	0	0	9.846	0.779
CRD_FL_c50568_g4_i1	0	0.128	0.193	5.815	0
CRD_FR_c27687_g1_i2	24.493	22.58	115.126	195.127	25.388
CRD_FL_c51819_g14_i1	0	0	0.607	5.675	0
CRD_FL_c51776_g7_i4	0.992	0.706	3.021	7.62	0.647
CRD_FL_c33336_g2_i1	0.213	0.22	0.924	2.577	0.14
CRD_FL_c51860_g3_i5	1.103	11.785	5.434	12.563	2.08
CRD_FB_c38817_g3_i1	14.868	0.862	12.744	40.176	19.522
CRD_FL_c49598_g1_i3	4.575	1.706	4.952	9.986	2.134
CRD_FL_c41775_g2_i1	48.176	30.715	1802.81	3150.92	188.512
CRD_FL_c57291_g1_i1	50.24	110.764	359.461	1145.13	131.723
CRD_FL_c51979_g3_i1	15.222	1.467	9.365	20.745	1.293
CRD_FR_c34077_g2_i4	0.617	0	0.303	3.379	0.989
CRD_FL_c50971_g4_i1	0.111	0.559	0.538	1.454	0.28
CRD_FL_c49427_g4_i1	0	0	0	2.246	0
CRD_FL_c52088_g1_i5	0.121	1.633	0.207	5.825	0.171
CRD_FL_c51732_g1_i2	0	0	0	6.136	0
CRD_FL_c50706_g2_i3	0.354	9.355	3.889	58.385	0.125
CRD_FB_c33825_g1_i1	0.111	0.349	3.821	6.076	0.132
CRD_FL_c52576_g5_i3	0.111	0.055	12.744	14.889	0.6
CRD_FL_c52924_g9_i1	0	0.55	0	1.915	0.927
CRD_FL_c27863_g1_i1	0	0	2.786	3.981	0.101
CRD_FB_c32946_g2_i1	0.911	5.044	4.331	5.906	3.638
CRD_FB_c38655_g20_i1	19.463	4.485	45.364	46.964	29.524
CRD_LB_c48481_g2_i3	7.358	6.282	1.034	10.047	0.397
CRD_FL_c51943_g10_i1	0.263	0.991	0.455	4.311	0.179
CRD_FL_c47752_g1_i1	19.361	5.796	38.523	44.277	18.525
CRD_FL_c52797_g2_i1	8.664	10.208	0	17.075	8.086
CRD_FL_c28314_g1_i1	0	0	0	1.514	0
CRD_FL_c47494_g4_i1	0	0	0.138	7.289	0
CRD_FB_c24448_g5_i1	1.073	0.404	1.476	1.985	0
CRD_FL_c40857_g1_i1	0	0	0	117.802	0
CRD_FL_c51871_g12_i1	0	0	0	4.662	0
CRD_FL_c49295_g1_i1	0	0	0	2.436	0
CRD_FB_c39320_g3_i1	0.101	0.037	3.903	4.041	0.888
CRD_FR_c33700_g1_i1	6.174	8.53	1.434	21.357	15.23
CRD_ML_c67192_g1_i2	0	2.733	0	3.329	0.179
CRD_FL_c52767_g4_i3	0.476	4.439	0.386	6.648	0.28
CRD_FB_c4689_g1_i1	0	0	7.048	7.269	0
CRD_FL_c52209_g1_i1	0.85	0.284	0	2.527	0.296
CRD_FB_c38307_g1_i2	1.549	6.273	6.441	18.509	7.79
CRD_FL_c38971_g2_i1	0.385	0.046	0.648	1.925	0.179
CRD_ML_c88528_g10_i2	6.154	2.715	3.793	21.728	6.427
CRD_FL_c47978_g8_i1	0	0	0.041	1.705	0.304
CRD_FL_c38921_g2_i1	0.071	0.257	0.317	2.426	0.218
CRD_FL_c46404_g5_i2	1.457	1.596	0.428	4.121	0.538
CRD_FL_c52707_g4_i6	0.202	0.798	0.152	3.008	1.768
CRD_FL_c52772_g4_i6	29.249	7.988	104.561	119.888	4.144
CRD_FL_c45776_g1_i1	1.053	5.329	15.02	140.392	9.675
CRD_FL_c52887_g3_i2	0	0	0	28.135	0
CRD_FL_c35664_g1_i2	8.33	13.583	17.944	34.161	4.627
CRD_FL_c47177_g1_i1	0	0	0	6.678	0
CRD_FL_c44660_g6_i1	0	0	0	4.723	0
CRD_FL_c39774_g1_i2	0.526	0.257	0.4	3.96	0
CRD_FR_c33440_g2_i4	2.389	7.897	10	19.913	12.16
CRD_FL_c50925_g16_i4	0	0	0.938	11.681	0
CRD_ML_c83080_g1_i1	0	2.394	2.276	2.687	1.737
CRD_FL_c47974_g1_i1	5.486	4.21	42.991	70.487	13.453
CRD_FB_c37900_g3_i1	0.719	0.22	4.083	4.582	0.647
CRD_FL_c48867_g1_i1	4.322	67.823	32.109	185.291	4.253
CRD_FL_c50817_g1_i7	0	0	0	3.349	0
CRD_FR_c31678_g1_i1	10.02	15.775	893.48	1645.27	27.491
CRD_FL_c49505_g1_i2	0	0	0	14.839	0
CRD_ML_c86636_g2_i5	0	1.568	0.083	1.915	0.421
CRD_FR_c23052_g3_i1	0	0.468	0	4.231	2.859
CRD_FB_c37851_g2_i2	4.089	10.272	14.992	17.877	1.909
CRD_FR_c21392_g1_i2	79.965	8.795	31.999	193.122	186.783
CRD_FR_c14063_g1_i2	0	1.229	1.959	5.264	0.717
CRD_FL_c47525_g2_i1	0.496	0.303	1.145	2.978	0.187
CRD_FL_c47281_g1_i1	3.38	3.696	0.469	26.621	16.881
CRD_FL_c10389_g2_i1	0	0	0	1.554	0
CRD_FL_c47444_g1_i1	0	0	11.834	22.139	0
CRD_FL_c51844_g3_i1	0	0	0	4.652	0.055
CRD_FL_c52843_g3_i2	8.805	1.495	8.317	16.373	0.023
CRD_FL_c48888_g1_i4	0.627	0.871	7.158	21.958	3.373
CRD_FL_c47514_g1_i1	0	1.633	1.779	7.009	0.81
CRD_FB_c40068_g2_i2	4.868	0.559	8.855	11.741	4.775
CRD_FL_c50542_g1_i1	0.294	0.092	0.717	6.958	0
CRD_FR_c31314_g2_i1	1.751	0.835	12.91	21.136	6.762
CRD_FL_c33193_g2_i1	0	0	0.221	2.627	0
CRD_FL_c52583_g13_i2	3.623	2.541	14.965	17.687	2.469
CRD_FL_c40154_g1_i1	0.314	1.284	1.076	3.469	0.195
CRD_FL_c48833_g1_i2	299.478	489.915	533.771	1061.6	37.198
CRD_FL_c33549_g1_i1	0	0.119	1.6	3.8	0.187
CRD_FL_c50564_g13_i2	0.172	0.037	0.152	1.484	0
CRD_FL_c54700_g1_i1	0	0	0	3.148	0
CRD_FL_c50324_g1_i1	0	0	0	4.542	0.117
CRD_FL_c39043_g1_i1	2.156	2.669	8.731	11.17	8.538
CRD_FL_c48940_g1_i3	10.779	7.548	27.475	61.864	61.246
CRD_FL_c51386_g1_i1	0.132	0	5.738	17.376	0
CRD_FL_c49843_g1_i1	0.061	0.422	0.428	3.74	0.553
CRD_FL_c51777_g5_i1	9.261	40.887	5.269	53.482	3.295
CRD_FL_c53710_g1_i1	0	0.119	0	4.933	0.101
CRD_FL_c49698_g1_i3	1.154	0.193	0	3.63	1.301
CRD_ML_c88110_g7_i1	0.364	2.192	0.317	4.181	0.055
CRD_FB_c40005_g12_i2	0.455	2.293	3.227	10.247	0.382
CRD_FL_c52787_g1_i2	0.405	1.541	46.839	298.962	3.287
CRD_FL_c52948_g3_i4	0	0	0.11	3.289	0
CRD_FL_c51232_g7_i2	0.698	2.687	1.338	5.715	1.285
CRD_FL_c46417_g2_i1	0.557	0.541	0	1.424	0.164
CRD_FL_c32352_g1_i1	0.121	0	0.138	3.018	0.654
CRD_FL_c52713_g10_i3	2.267	3.008	1.021	3.379	0.249
CRD_FL_c48968_g5_i1	3.694	0.899	9.393	19.572	13.048
CRD_FL_c41470_g2_i1	0.202	0.394	0.469	10.107	0
CRD_FL_c45003_g1_i2	0.283	0.853	0.634	3.409	0.452
CRD_ML_c87098_g4_i4	0.435	0.945	0	1.293	0
CRD_FL_c47207_g3_i1	0	0.284	0.152	8.874	0.483
CRD_FL_c49062_g2_i1	0	0.156	0.207	4.031	0.062
CRD_FR_c25307_g1_i2	88.133	46.169	185.841	992.4	56.712
CRD_FL_c42419_g2_i1	0.283	0	4.138	9.275	0
CRD_FB_c37551_g6_i1	5.637	21.003	20.027	40.768	1.41
CRD_FL_c51871_g1_i1	0	2.816	0	31.604	0.093
CRD_FL_c51357_g2_i1	0	0	0.124	2.898	0
CRD_ML_c87813_g13_i1	26.82	3.779	416.879	542.768	17.037
CRD_FR_c24405_g1_i2	2.5	4.1	13.668	14.318	5.095
CRD_FL_c35219_g5_i1	0.111	0	0.538	2.587	0.07
CRD_FB_c38514_g3_i3	0	0	2.717	4.392	0
CRD_FB_c38059_g10_i1	6.022	3.522	48.991	117.211	14.334
CRD_FB_c37878_g5_i1	0	0	5.945	7.911	0
CRD_FB_c34006_g1_i1	32.316	12.675	348.744	518.023	13.82
CRD_ML_c89911_g2_i2	0	3.788	5.145	6.116	3.887
CRD_FL_c47422_g4_i2	0	0.147	0	3.219	0
CRD_FL_c51092_g5_i1	5.708	10.125	1.779	14.218	6.388
CRD_FL_c43105_g1_i1	0	0.734	150.021	155.953	0.444
CRD_FL_c43393_g1_i1	4.605	32.495	3.255	96.516	1.231
CRD_FL_c49828_g4_i4	2.986	5.549	4.483	23.593	1.807
CRD_FL_c52750_g4_i3	0.121	1.871	0.276	25.678	0.148
CRD_FR_c32535_g1_i2	1.245	0.165	12.455	20.655	7.042
CRD_FL_c51328_g1_i1	0	0	0	2.196	0
CRD_FL_c51679_g1_i1	1.963	0.358	32.288	43.475	0.514
CRD_FL_c47771_g1_i1	0	0	0	1.624	0
CRD_FR_c34088_g4_i5	2.368	9.337	22.578	30.711	7.72
CRD_FL_c48599_g1_i1	1.093	1.394	4.345	16.273	0.592
CRD_FR_c24149_g1_i1	1.923	7.319	493.4	524.239	76.748
CRD_FL_c47997_g1_i1	0	0	0	2.637	0
CRD_FL_c52772_g4_i7	4.18	11.95	68.949	107.645	6.014
CRD_LB_c50294_g1_i1	27.387	30.963	117.94	143.089	6.403
CRD_FL_c49183_g1_i2	3.441	14.711	19.282	25.638	1.94
CRD_FL_c50163_g2_i3	1.255	3.283	0.29	4.031	3.568
CRD_FL_c46968_g1_i1	0	0	0	1.313	0
CRD_FL_c52859_g5_i2	0	1.027	0.69	4.482	0
CRD_FR_c32932_g2_i1	41.536	36.017	0.138	43.515	31.02
CRD_FL_c44118_g2_i1	0	0.523	0.041	3.399	0.148
CRD_FL_c52093_g2_i15	0.202	0.789	0.483	8.503	0.327
CRD_FL_c52629_g7_i2	0	0.358	0	3.048	1.503
CRD_FL_c48154_g3_i4	0.192	0.358	0.69	3.319	0
CRD_FL_c46819_g1_i5	0.496	1.128	1.062	6.287	0
CRD_FL_c50553_g1_i1	41.091	38.75	11.586	86.339	40.384
CRD_FR_c31395_g3_i1	16.608	19.691	43.253	55.838	16.85
CRD_FL_c51788_g1_i1	22.094	14.977	8.538	54.926	3.241
CRD_FL_c49906_g2_i1	0.324	0.523	0.055	1.604	0.117
CRD_FL_c49808_g1_i2	5.131	2.788	6.041	18.399	4.035
CRD_FR_c32523_g5_i1	74.247	176.854	162.559	256.68	185.287
CRD_FL_c51804_g1_i1	19.179	0.266	25.268	38.773	3.077
CRD_FL_c48100_g1_i2	1.862	9.116	47.708	218.319	1.737
CRD_FL_c50372_g1_i1	0.182	0	0.979	1.875	0.327
CRD_ML_c87896_g1_i2	8.066	39.658	12.731	136.722	20.761
CRD_FL_c45265_g1_i3	5.06	14.179	44.522	49.22	10.345
CRD_ML_c83646_g1_i1	1.316	13.812	1.655	22.831	1.418
CRD_ML_c84872_g1_i3	1.812	3.907	6.455	9.555	1.511
CRD_FR_c28132_g3_i3	5.273	0.789	5.269	7.239	6.178
CRD_FL_c52119_g22_i4	0.253	2.632	6.979	25.277	0.53
CRD_FL_c45775_g1_i1	0.101	0.101	0.152	8.853	6.801
CRD_FL_c53297_g1_i1	0	0	3.71	4.482	0.46
CRD_FB_c35197_g1_i3	3.451	0.532	8.689	14.087	4.082
CRD_FL_c49254_g1_i3	0.374	12.95	21.668	37.419	0.989
CRD_FL_c6869_g1_i1	0	0	0.207	6.928	0.109
CRD_ML_c86366_g2_i1	0.84	1.99	2.069	2.767	0.125
CRD_FL_c50857_g3_i2	0.972	0.679	0.607	1.965	0.21
CRD_FL_c40473_g3_i2	0	0.156	0	12.002	0
CRD_FL_c49722_g1_i2	0	0	0	7.65	0
CRD_FL_c50013_g1_i2	0	0	0	8.703	0
CRD_FL_c51969_g1_i2	0	0.743	0	1.614	1.387
CRD_FB_c10984_g1_i1	0	8.337	16.813	42.453	0.639
CRD_FL_c49923_g2_i3	0.121	0.367	0.717	3.329	0.296
CRD_FL_c44751_g2_i1	0	0	0	4.723	0.654
CRD_FL_c51556_g8_i14	0.101	0.174	0.897	7.069	0.062
CRD_FL_c50849_g2_i2	0	0	4.745	5.916	0
CRD_ML_c88553_g2_i2	22.094	36.017	70.356	144.954	9.59
CRD_FL_c52432_g13_i1	0.283	0.073	3.021	3.579	0.055
CRD_FB_c38067_g2_i2	1.194	6.117	21.875	31.163	6.053
CRD_FL_c50991_g1_i2	1.255	1.091	1.186	2.998	0.226
CRD_FR_c32048_g1_i1	0.364	7.328	5.614	199.629	3.856
CRD_FB_c37865_g3_i1	14.655	14.124	77.638	402.567	36.832
CRD_FL_c52928_g7_i4	0.759	0.211	2.717	8.292	1.285
CRD_FB_c37782_g5_i1	19.23	11.217	13.448	81.205	3.139
CRD_FL_c28612_g1_i1	0	0.183	0.414	2.707	0.148
CRD_FL_c51886_g1_i2	0	0	0	60.952	0
CRD_FL_c52530_g6_i1	0.85	0.128	9.365	35.103	4.137
CRD_FL_c6445_g1_i1	10.414	10.969	40.785	78.759	48.182
CRD_FL_c51802_g4_i1	0	0	0	15.792	0
CRD_LB_c43723_g2_i1	4.494	0.743	0.455	8.442	0.483
CRD_FL_c47963_g1_i1	0.253	0.358	0	5.224	0.086
CRD_FB_c39600_g3_i1	60.614	28.111	44.481	78.007	9.426
CRD_FL_c51151_g1_i1	0.03	0.853	0.083	23.522	0
CRD_FL_c50412_g6_i2	5.334	4.017	8.482	19.732	0.483
CRD_FR_c28791_g1_i1	0	2.421	0	12.192	8.53
CRD_FL_c7111_g2_i1	0.466	0.229	0.883	3.67	0.187
CRD_FR_c39466_g1_i1	0	0	1.628	7.069	2.01
CRD_FL_c51254_g4_i4	0	0	0.138	5.344	0
CRD_FL_c54606_g1_i1	0.415	0.156	4.096	14.759	1.628
CRD_FL_c50191_g13_i2	0.081	0.541	0.676	4.171	0.07
CRD_FL_c52370_g10_i1	3.421	20.691	1.765	30.762	0.288
CRD_FL_c51906_g8_i6	0	2.568	1.641	6.507	0.343
CRD_FL_c52076_g2_i1	0	0	0.455	1.795	0
CRD_FL_c46093_g2_i1	2.793	0.165	0.497	4.191	0.132
CRD_ML_c81899_g1_i3	0.344	3.366	0.69	3.88	0.109
CRD_FL_c37921_g1_i1	0.142	0	1.186	2.286	0.421
CRD_FL_c44454_g1_i1	0	0	0	6.938	0
CRD_FL_c49367_g5_i1	12.732	14.977	30.192	46.714	2.01
CRD_FL_c51871_g19_i1	0	0	4.952	42.051	0
CRD_FL_c47461_g2_i1	4.787	0	18.303	60.56	3.467
CRD_FL_c48976_g1_i1	0	0.33	1.559	13.536	0
CRD_FL_c50550_g7_i1	11.214	0	0	18.028	0.545
CRD_FL_c48736_g2_i6	0	0.77	0.097	2.386	0.304
CRD_FL_c48799_g1_i1	3.35	9.236	1.034	39.284	0.304
CRD_FB_c30938_g1_i1	8.643	0.624	21.503	26.921	1.69
CRD_ML_c85680_g5_i1	0	4.888	0	59.538	0
CRD_FL_c40742_g1_i1	0	0.459	0.221	5.555	0.117
CRD_FL_c48314_g2_i1	0.415	0.376	1.876	7.64	1.044
CRD_FL_c49295_g2_i1	0	0	0	2.567	0
CRD_FL_c51913_g5_i1	0	0	0.841	3.068	0.055
CRD_ML_c88630_g2_i6	5.688	11.914	7.682	42.663	2.462
CRD_FL_c51129_g7_i2	0	24.213	1.214	103.935	2.22
CRD_FL_c43179_g2_i1	0	0	2.359	2.467	0
CRD_FL_c51081_g7_i4	0.577	0.559	0.221	2.998	0.109
CRD_FB_c36611_g3_i2	6.143	7.236	5.186	7.249	1.659
CRD_FL_c51509_g15_i1	3.259	6.035	7.931	10.327	1.815
CRD_FL_c51618_g4_i1	7.247	4.256	33.709	68.943	10.844
CRD_FL_c46806_g2_i1	0.364	0.449	0	3.279	0
CRD_FL_c51705_g2_i3	0.314	1.596	0.083	2.296	0.88
CRD_FL_c49510_g6_i1	9.929	23.938	22.992	61.292	9.068
CRD_FR_c30286_g2_i1	21.487	5.879	71.583	145.185	98.093
CRD_FR_c33736_g1_i1	0.445	0.459	7.048	9.946	5.321
CRD_ML_c88784_g10_i8	0	2.605	0.869	2.978	0.319
CRD_FL_c50967_g6_i1	0.091	3.1	0.924	7.37	0.109
CRD_FL_c47625_g2_i1	0	0.697	0	4.723	0
CRD_FL_c18456_g1_i1	0.192	0.486	0.524	2.617	0.327
CRD_FL_c48182_g1_i1	0.445	0	0	13.967	0
CRD_FL_c52889_g3_i6	0.749	0.211	2.29	3.249	0.195
CRD_FL_c31146_g2_i1	11.963	1.651	8.607	54.524	3.7
CRD_FL_c25931_g1_i1	1.164	4.256	1.738	4.432	0.288
CRD_FL_c52577_g2_i3	0	0.147	0.634	1.504	0.319
CRD_FR_c29194_g1_i1	10.465	1.825	5.807	35.735	9.496
CRD_FL_c43546_g2_i2	0.182	0	0.248	3.198	0.125
CRD_ML_c88412_g3_i2	0.374	2.999	1.945	4.462	2.244
CRD_FL_c52341_g1_i3	0	0.092	0	1.765	0
CRD_FL_c51318_g4_i1	0	0	3.476	12.644	0
CRD_FL_c46279_g1_i2	0.152	0	1.945	3.038	0.047
CRD_LB_c48098_g2_i2	4.524	0.22	0.828	75.981	6.185
CRD_FL_c52577_g1_i3	0.587	1.266	0	3.299	1.597
CRD_FL_c50539_g1_i1	0.091	0	0	1.955	0
CRD_FL_c52493_g2_i1	0.121	0.66	0	1.955	1.597
CRD_FL_c47419_g1_i1	0.374	0.33	0.317	2.076	0.101
CRD_ML_c89249_g5_i3	0.536	0.651	3.2	3.88	0.499
CRD_FL_c49607_g7_i2	0	5.971	0	14.749	2.057
CRD_FL_c50528_g1_i2	0.486	0	0	5.976	0.195
CRD_FL_c50509_g12_i1	0.121	0.935	0.262	2.797	0.07
CRD_FL_c44543_g1_i1	0	0.202	0	2.787	0.086
CRD_FL_c48133_g3_i2	0	0	0	1.334	0
CRD_FB_c36721_g1_i1	10.425	1.513	108.823	114.754	17.497
CRD_FL_c44376_g1_i2	3.654	9.85	8.62	21.677	1.535
CRD_FL_c40413_g1_i1	0.132	0	0.855	8.783	0
CRD_FL_c47717_g1_i1	0.891	13.867	7.503	248.709	1.877
CRD_FB_c35735_g1_i1	0.445	2.027	3.062	5.124	2.111
CRD_FR_c34567_g1_i2	26.557	23.066	40.247	148.082	12.947
CRD_FL_c50953_g5_i2	3.391	2.412	1.503	5.374	1.574
CRD_FL_c48806_g1_i1	4.453	0.633	16.11	92.505	3.248
CRD_FL_c52643_g1_i2	0.192	0.303	2.152	24.695	0.156
CRD_FL_c46905_g1_i1	0	0	0	7.68	0
CRD_FL_c52383_g2_i2	0.972	2.944	2.896	4.231	0.312
CRD_FL_c58977_g1_i1	6.589	18.242	47.557	245.2	2.399
CRD_FL_c41581_g1_i1	0.172	0.119	2.469	3.65	0.203
CRD_FR_c17183_g1_i1	0.526	5.43	0.359	6.417	5.827
CRD_FB_c31257_g2_i1	2.803	7.035	10.317	13.275	3.412
CRD_ML_c73417_g2_i1	3.856	3.659	15.213	147.601	4.09
CRD_LB_c52948_g1_i1	30.191	10.456	29.102	154.65	81.001
CRD_FR_c32161_g6_i7	0	0.009	0.11	1.855	0.654
CRD_FL_c45973_g2_i2	2.793	0.835	1.421	5.886	0.132
CRD_FL_c37181_g1_i1	0	0	215.853	272.993	0
CRD_FL_c48719_g2_i4	0	3.32	2.8	5.886	2.212
CRD_FL_c51519_g9_i3	37.336	8.236	608.237	771.254	161.496
CRD_FL_c39847_g1_i1	0.172	2.467	1.007	5.705	0
CRD_FR_c29420_g2_i1	0	1.156	0	5.234	2.329
CRD_FB_c36292_g2_i1	2.631	1.137	6.841	13.897	6.31
CRD_FL_c52844_g6_i2	0.202	0	0.234	4.051	0.241
CRD_FL_c35589_g1_i1	3.33	14.408	21.751	63.518	23.425
CRD_FB_c20791_g1_i1	1.407	0.532	5.434	7.911	0.304
CRD_ML_c84638_g1_i1	0	2.045	1.31	12.012	0
CRD_FL_c41594_g3_i2	0.759	0.569	2.193	4.973	0.241
CRD_FL_c47880_g1_i1	2.419	2.302	24.716	25.909	4.806
CRD_FL_c49151_g2_i5	0.132	0.596	1.103	4.111	0
CRD_FL_c52565_g1_i1	0	0	0	7.079	0
CRD_FL_c42957_g1_i1	2.915	1.027	5.034	11.831	8.748
CRD_FL_c47451_g3_i1	0	1.926	0.414	6.096	0
CRD_FB_c39254_g3_i2	0.557	0	2.096	3.319	0.756
CRD_FL_c50057_g1_i1	0.071	0.018	74.135	188.65	0.101
CRD_ML_c88645_g6_i1	8.795	6.558	7.517	46.934	9.675
CRD_FB_c35505_g1_i2	3.188	1.752	12.165	20.013	7.44
CRD_FL_c47955_g2_i2	0.243	0.119	6.924	15.19	8.631
CRD_FL_c48607_g1_i3	6.68	4.833	6.165	28.706	3.467
CRD_FL_c52869_g2_i6	0.506	1.174	1.2	13.877	1.885
CRD_FL_c35552_g1_i1	50.453	85.515	238.79	414.92	82.271
CRD_ML_c88615_g8_i3	0.638	1.211	0	11.44	0.312
CRD_FL_c50748_g3_i5	21.568	7.502	71.528	105.439	31.23
CRD_FL_c35613_g1_i1	0	0	0	5.745	0
CRD_FL_c34996_g1_i1	0	0	0	26.35	0.46
CRD_FL_c52182_g2_i5	0	0	0	3.399	0
CRD_FL_c52566_g2_i2	0.344	1.036	0.552	4.021	0.351
CRD_FL_c49570_g2_i1	4.959	0.229	128.533	232.667	2.882
CRD_FL_c50143_g1_i4	0	2.082	2.124	3.549	0.413
CRD_FR_c33527_g1_i3	58.479	6.457	294.346	622.229	62.64
CRD_FL_c50957_g3_i5	0.385	0.376	0.814	3.339	0.078
CRD_ML_c88812_g4_i9	0.192	2.311	0	2.547	0.366
CRD_FL_c47179_g3_i3	2.783	8.502	6.289	39.364	3.677
CRD_ML_c80488_g2_i1	3.654	27.184	7.613	54.795	29.096
CRD_FL_c49420_g1_i2	0.638	0.715	6.579	9.064	0.265
CRD_FL_c8735_g1_i1	1.528	5.925	0	38.502	14.061
CRD_FL_c39166_g1_i1	0	0.367	0.372	8.703	0.203
CRD_FL_c50492_g5_i1	13.167	7.814	35.847	56.941	28.995
CRD_FL_c50251_g8_i1	0.051	0.862	0.455	1.233	0.055
CRD_FL_c51367_g1_i1	18.784	20.031	0	35.665	21.384
CRD_FL_c50849_g3_i1	0	0	1.241	8.533	0
CRD_FL_c51490_g3_i1	0.091	0.147	0.179	1.374	0.273
CRD_FL_c50027_g4_i1	5.111	9.997	1.338	22.68	0.592
CRD_ML_c83531_g1_i2	0.273	1.733	0.11	1.845	0
CRD_FL_c52915_g3_i6	0.334	0.147	3.379	31.945	3.872
CRD_FL_c52754_g6_i6	0.121	0.825	0	3.73	0.413
CRD_FL_c50578_g2_i1	0.354	2.32	2.345	2.517	1.893
CRD_FL_c2002_g1_i1	0	0	0.786	10.568	0
CRD_FL_c43618_g4_i1	0	0	0.345	2.406	0
CRD_LB_c48837_g4_i1	2.864	0.128	0.193	4.372	0.28
CRD_FL_c48814_g1_i3	6.963	11.226	21.682	63.258	13.601
CRD_FL_c48881_g1_i1	0	0.761	6.51	30.36	0.608
CRD_FL_c52120_g2_i2	0.162	1.697	3.172	21.146	0.421
CRD_FL_c50527_g7_i1	0.192	0.073	1.241	8.442	0.179
CRD_ML_c89257_g8_i3	0	0.725	0.703	2.166	0.125
CRD_FB_c39468_g1_i2	4.939	1.275	12.855	26.25	3.233
CRD_FL_c52723_g4_i2	0.708	0	4.827	31.965	0
CRD_ML_c89147_g1_i6	0	2.293	0.897	3.77	2.688
CRD_FL_c48992_g3_i1	0.415	0	0.234	3.459	0
CRD_FL_c9781_g1_i1	0.071	0.633	0.248	2.477	0.132
CRD_FL_c1535_g2_i1	0	0.266	2.91	15.381	0
CRD_FL_c34473_g1_i1	0	0.431	2.676	12.503	0.343
CRD_LB_c47416_g5_i1	3.998	6.934	7.186	93.568	7.736
CRD_FL_c52088_g1_i2	0.071	2.715	0.703	4.392	0.28
CRD_FL_c52302_g2_i8	0.202	0.413	0.717	1.644	0
CRD_FL_c48667_g1_i1	5.951	1.678	16.261	22.961	8.335
CRD_FB_c34447_g2_i1	1.984	0	64.935	109.38	5.617
CRD_FB_c38141_g2_i1	7.176	0.119	13.158	86.75	8.927
CRD_ML_c78901_g1_i1	2.976	27.377	9.751	36.657	2.96
CRD_FR_c28772_g2_i2	6.407	1.55	15.379	21.136	6.123
CRD_FB_c37003_g1_i2	1.478	8.062	80.341	116.599	24.297
CRD_FL_c49236_g2_i1	0.82	0.376	1.407	8.432	0.779
CRD_FL_c50723_g9_i1	0.04	0	2.731	3.519	0.514
CRD_ML_c87192_g1_i2	4.139	15.445	7.489	38.211	4.277
CRD_FL_c34071_g1_i1	0.557	0.138	0.621	17.005	0.109
CRD_FL_c48308_g2_i1	0	0	73.459	87.963	0
CRD_FB_c4719_g1_i2	0.658	0	23.902	31.243	0.514
CRD_FR_c33730_g2_i2	3.046	7.447	12.275	27.152	10.758
CRD_FL_c52494_g2_i1	0.111	0.917	0.965	4.221	0.093
CRD_FL_c45695_g1_i2	0	0.202	1.31	6.046	0
CRD_FB_c33970_g1_i1	12.975	0.605	8.262	16.133	6.45
CRD_FB_c36749_g1_i1	1.407	2.036	19.213	61.864	5.905
CRD_FR_c24806_g2_i1	0	0.541	3.241	4.823	2.244
CRD_FL_c52202_g3_i3	0.364	7.236	0	8.593	1.831
CRD_FL_c3699_g1_i1	0	0	6.869	566.441	0
CRD_FL_c54488_g1_i1	79.712	82.214	19.489	279.521	33.926
CRD_FL_c44956_g1_i2	0.688	0.275	0	4.011	0.055
CRD_FB_c39724_g2_i1	39.006	18.655	1844.88	1979.71	11.693
CRD_FL_c52894_g2_i3	0	0	0	1.965	0
CRD_FR_c32700_g1_i3	2.601	6.998	0.772	8.472	3.217
CRD_ML_c89800_g5_i4	1.083	4.21	1.517	8.202	1.574
CRD_FR_c42660_g1_i1	55.169	2.21	343.103	445.059	75.938
CRD_LB_c48891_g4_i4	41.04	21.14	152.904	172.728	112.411
CRD_ML_c89582_g3_i1	0.547	20.223	9.682	44.859	1.597
CRD_LB_c1468_g1_i1	13.724	13.308	2.496	30.17	2.142
CRD_FL_c58733_g1_i1	20.768	20.012	85.707	100.657	15.152
CRD_FL_c43071_g1_i2	2.591	0.22	39.516	89.898	17.294
CRD_FL_c46635_g3_i2	2.54	17.582	15.613	33.449	1.215
CRD_ML_c86704_g1_i1	0	1.642	0	5.926	0
CRD_FL_c39143_g2_i2	1.255	8.291	16.096	18.78	10.852
CRD_FL_c52011_g1_i2	1.407	2.045	6.607	9.305	1.698
CRD_FL_c45187_g2_i1	0.739	0.761	1.2	8.493	0.203
CRD_FL_c48390_g1_i1	0	0	0	2.336	0
CRD_FL_c54582_g1_i1	0.213	0.312	16.303	127.558	6.232
CRD_FL_c49394_g1_i2	1.144	2.256	12.579	59.498	0
CRD_FL_c51862_g4_i6	0.415	0	0.938	10.819	0
CRD_FL_c52583_g4_i2	0	2.834	0	15.722	4.526
CRD_FR_c29555_g2_i2	38.298	47.041	5.145	117.542	24.118
CRD_FL_c32613_g3_i1	0	0.046	0.855	3.229	0
CRD_FL_c51922_g1_i1	3.664	0.504	8.951	80.804	0.062
CRD_FL_c49947_g3_i2	1.599	0.569	3.338	6.367	0.499
CRD_FL_c47709_g3_i1	0	0.303	0	9.846	0
CRD_FL_c50431_g1_i1	0.314	0.083	0.234	4.091	0.46
CRD_FL_c50447_g2_i1	0	0	1.048	1.765	0.101
CRD_FR_c26484_g1_i3	1.862	1.532	1.462	10.478	7.86
CRD_FL_c52966_g2_i4	0.779	2.238	0	3.479	0.226
CRD_FL_c50706_g2_i2	0	0.541	0.331	7.741	0.086
CRD_FL_c51592_g1_i2	0	0	0	8.703	0
CRD_ML_c88994_g7_i7	0	1.137	0.855	1.705	0
CRD_LB_c49598_g8_i1	36.111	19.645	19.985	39.735	1.044
CRD_FL_c7715_g1_i1	7.672	2.88	26.247	54.514	30.701
CRD_FL_c39831_g1_i2	0	2.852	0	8.111	4.713
CRD_FL_c50936_g4_i1	0	5.705	1.545	65.263	0.179
CRD_FL_c29849_g2_i1	0.466	0.349	0.993	2.346	0.047
CRD_ML_c89337_g10_i2	0	13.968	0	23.161	0.047
CRD_FL_c49867_g2_i1	2.318	5.686	4.221	22.189	0.265
CRD_FL_c52907_g2_i3	2.004	3.192	1.765	5.765	0.28
CRD_FB_c38946_g14_i1	1.569	0.037	18.537	34.231	0.538
CRD_FL_c44100_g3_i1	0	0	1.407	7.249	0
CRD_FL_c52444_g3_i2	6.295	5.925	44.44	72.833	5.695
CRD_FL_c50327_g5_i1	0	0.486	0	3.168	0.109
CRD_FL_c52593_g8_i1	0.172	1.889	1.338	4.081	3.054
CRD_FL_c51701_g21_i1	0.223	0.165	0	2.316	0
CRD_FL_c51957_g8_i1	0.243	0.312	0.29	2.226	0.101
CRD_FL_c50794_g1_i1	25.414	4.256	46.122	138.607	34.619
CRD_FB_c32951_g3_i3	0	0	23.323	99.183	0
CRD_FL_c33599_g1_i1	0.283	1.633	0.11	3.549	0.117
CRD_FR_c34681_g5_i3	23.268	26.286	85.9	117.03	64.923
CRD_FL_c44125_g3_i1	0.091	0	0.303	4.632	0
CRD_FL_c51351_g2_i2	0	1.22	0.662	15.962	0.179
CRD_FL_c52426_g9_i1	1.265	0.33	9.71	12.232	4.526
CRD_FL_c49396_g1_i4	0.415	1.33	3.103	10.297	0.125
CRD_FL_c6279_g1_i1	0.091	0.605	0.414	7.5	0.226
CRD_FR_c42726_g1_i1	2.449	0.202	14.744	19.953	6.107
CRD_FL_c52420_g1_i1	7.095	10.997	1.586	11.27	5.998
CRD_FL_c45790_g1_i1	0	0.394	0	2.196	0.062
CRD_FB_c39937_g3_i2	2.257	0.22	2.703	7.7	3.957
CRD_FL_c44926_g1_i1	1.245	0.073	3.655	29.659	1.901
CRD_FL_c46032_g1_i3	0	1.532	1.09	3.168	0.327
CRD_FB_c37758_g1_i1	2.095	0.11	12.11	13.766	0.07
CRD_LB_c49604_g7_i5	12.297	5.43	6.648	15.772	1.496
CRD_FL_c51618_g3_i2	8.714	5.375	15.668	43.435	5.445
CRD_FL_c37147_g1_i1	0	0	0.455	2.797	0.109
CRD_FR_c29651_g1_i1	47.437	5.338	170.158	521.883	62.266
CRD_FL_c52054_g6_i1	0	0.055	0.166	3.158	0
CRD_FL_c57403_g1_i1	0.132	0	45.074	45.922	0
CRD_FB_c36302_g3_i1	1.903	5.631	18.399	26.711	7.128
CRD_FL_c49160_g2_i1	0.142	0.734	0	7.269	3.965
CRD_FL_c55839_g1_i1	37.245	7.117	1.31	291.803	61.993
CRD_FL_c52760_g5_i1	0.627	0.991	0.579	4.291	0.686
CRD_FR_c34526_g1_i4	0.87	1.137	0	5.314	2.929
CRD_FL_c51152_g1_i8	1.053	0.825	0	4.913	0.974
CRD_FL_c51776_g7_i3	0.881	3.201	12.179	20.063	2.384
CRD_FL_c49828_g6_i3	0.627	2.348	0.303	9.054	1.449
CRD_FL_c32799_g1_i1	0	0	0	4.542	0.421
CRD_FL_c47178_g1_i1	0.132	0.156	2.8	12.503	0
CRD_FB_c24412_g1_i1	0	0	5.407	5.555	0
CRD_FL_c45745_g4_i1	0	0.229	0.29	1.965	0
CRD_ML_c75635_g3_i1	0.294	2.568	0.593	4.452	0.086
CRD_FL_c52268_g8_i1	0	0	20.62	107.515	0
CRD_FR_c23070_g1_i1	9.736	3.999	5.462	31.373	3.303
CRD_FL_c52268_g4_i5	15.708	7.787	81.61	147.19	25.139
CRD_ML_c88255_g5_i1	0	1.633	0.952	3.509	0.319
CRD_FR_c31845_g1_i2	36.354	14.5	39.902	44.388	12.636
CRD_FL_c51513_g11_i1	0	0.202	5.586	7.6	0
CRD_FL_c45377_g1_i1	0	0	1.834	52.89	0.686
CRD_LB_c40028_g1_i1	12.135	0.899	34.688	51.035	11.381
CRD_FL_c41777_g2_i1	0.445	3.32	96.037	188.82	0.14
CRD_FL_c47488_g1_i2	1.518	1.128	12.358	21.998	12.651
CRD_FL_c45321_g2_i1	0.334	3.311	0.317	5.495	0.335
CRD_FL_c16435_g1_i1	0.071	0.156	5.724	7.299	0.086
CRD_FL_c52792_g21_i3	0	0.303	0.428	1.334	0.125
CRD_FL_c32861_g1_i1	1.893	12.712	6.841	75.049	0
CRD_FL_c48844_g1_i3	1.265	0.385	0.097	1.735	0.265
CRD_FL_c51519_g12_i2	3.633	8.621	0.345	15.852	1.986
CRD_FL_c52346_g2_i5	0	0.018	2.883	4.161	0
CRD_FL_c50251_g5_i3	0	1.642	0	3.78	1.2
CRD_FL_c50451_g6_i4	0	0	0.221	1.634	0
CRD_FL_c49566_g1_i1	0	0	0	43.114	0.538
CRD_FL_c52776_g2_i2	0	1.376	0.262	3.84	0.6
CRD_FL_c51066_g7_i1	0	0	0	3.78	0.522
CRD_FL_c49132_g2_i1	8.552	8.869	44.674	147.732	1.169
CRD_FL_c52974_g4_i1	0	0.128	0.207	33.739	0.164
CRD_FL_c57539_g1_i1	0	0.468	0	2.727	0
CRD_FL_c51906_g15_i1	0.779	1.321	0.152	3.389	0.086
CRD_ML_c85192_g1_i4	6.518	14.83	30.73	46.624	14.466
CRD_FL_c50518_g13_i8	1.204	0.138	80.314	246.463	0.039
CRD_FL_c51006_g1_i2	0	0.504	0.483	9.154	0.055
CRD_FL_c52639_g2_i2	1.326	0.459	0.993	3.75	0.265
CRD_FL_c33017_g1_i3	7.358	4.457	15.034	65.213	0.304
CRD_FL_c48207_g1_i1	0.678	1.504	2.952	3.068	0
CRD_FL_c50355_g2_i3	0.111	2.907	0.814	3.269	0.078
CRD_FL_c51943_g15_i1	0.152	0.33	0.345	5.284	0
CRD_FL_c51185_g10_i1	0.921	1.403	2.648	3.71	0.226
CRD_FR_c25103_g1_i1	0.152	0	0.359	10.919	1.651
CRD_FL_c51799_g1_i1	0	0.504	0	1.454	0.296
CRD_FR_c33687_g2_i1	0.213	2.128	2.8	5.073	4.627
CRD_FB_c38473_g9_i5	3.137	0	4.041	4.101	2.103
CRD_FL_c44125_g5_i1	0	0	0.11	2.015	0
CRD_FL_c40274_g1_i1	4.595	44.619	74.631	122.595	29.563
CRD_FL_c52793_g5_i4	1.781	0.092	6.951	8.252	0.086
CRD_FL_c48289_g2_i2	5.728	0	10.551	11.821	2.228
CRD_FL_c51528_g3_i2	4.767	5.65	18.385	79.11	18.4
CRD_FL_c19958_g1_i1	0	0	0.469	6.618	0
CRD_FL_c48104_g1_i2	0.061	1.688	0.8	5.033	0.257
CRD_FL_c50097_g1_i2	0.243	0	0.221	1.303	0.366
CRD_FL_c51152_g1_i3	0	0	0.441	1.013	0.062
CRD_FL_c51418_g1_i1	0.324	0.064	3.021	3.8	0.101
CRD_FB_c35280_g4_i1	7.328	0.77	2.441	8.894	1.784
CRD_FL_c51721_g14_i6	0.202	0.202	0.579	2.306	0.382
CRD_LB_c47138_g1_i1	19.321	9.933	49.419	51.867	4.503
CRD_FB_c39857_g5_i1	0	0.761	1.986	6.808	0.203
CRD_FB_c34884_g6_i1	0.172	0	5.365	7.209	0.841
CRD_FL_c28230_g2_i1	1.255	22.681	1.448	31.844	31.573
CRD_FL_c26800_g1_i1	4.301	4.916	0.731	10.167	4.02
CRD_FL_c52055_g2_i3	3.259	2.174	0.524	8.111	2.773
CRD_FL_c51676_g2_i7	0	0	0.234	1.293	0
CRD_FL_c51073_g4_i1	0.496	1.761	6.331	12.744	2.524
CRD_FB_c36154_g2_i2	0.273	0	30.854	37.71	0.795
CRD_FL_c51673_g7_i5	0.496	0	0	4.342	0
CRD_FR_c33442_g5_i1	0	1.807	0	4.271	1.698
CRD_FL_c46073_g1_i1	0	0	0	1.634	0
CRD_FL_c50036_g14_i2	0.435	0	0	1.835	0.109
CRD_FB_c36132_g2_i1	0.385	6.31	4.234	10.197	1.2
CRD_FL_c49838_g2_i1	0.597	0.312	0	5.916	0
CRD_FL_c50817_g2_i1	0	0	0.607	3.058	0
CRD_FL_c41663_g1_i2	0	0	0	6.357	2.524
CRD_FL_c47986_g1_i1	0.04	0.064	19.668	29.759	0.023
CRD_LB_c49094_g7_i2	2.085	1.825	3.503	9.505	0.366
CRD_FL_c52129_g1_i3	0	1.963	1.186	2.306	1.402
CRD_FL_c49984_g12_i1	0.091	0.073	1.407	6.216	0.062
CRD_ML_c83110_g2_i1	0.142	3.219	1.117	5.043	0.6
CRD_FR_c16848_g1_i1	0.729	2.66	1.49	13.706	2.119
CRD_FL_c51505_g3_i8	4.342	0.66	0.469	8.442	1.2
CRD_FL_c46292_g1_i1	6.579	6.429	41.074	147.902	8.733
CRD_FL_c43408_g1_i2	0.081	0	3.2	13.075	0.039
CRD_FL_c50677_g6_i4	1.235	0	2.607	2.938	0
CRD_FL_c47371_g1_i1	1.032	0.715	2.248	11.19	0.39
CRD_FL_c52128_g3_i1	6.123	0.165	17.806	34.381	8.53
CRD_FL_c50742_g4_i4	0.84	0.954	10.524	31.413	2.804
CRD_FL_c51981_g2_i8	0.152	0.504	0.221	6.417	0.031
CRD_FL_c32435_g1_i1	0.486	1.733	1.683	2.025	0
CRD_FL_c24460_g2_i1	0	0.44	1.09	3.028	0.436
CRD_FL_c52561_g1_i7	8.674	3.852	8.979	12.633	2.025
CRD_FL_c37937_g1_i1	0	0.174	0.621	2.948	0.047
CRD_FL_c52832_g1_i5	0.101	0.009	1.379	10.648	0.631
CRD_FL_c52192_g1_i4	0.759	2.229	0.234	4.592	1.091
CRD_ML_c87171_g3_i5	0.202	1.935	3.241	3.84	1.55
CRD_FB_c39990_g2_i2	0.152	7.567	5.889	9.315	3.287
CRD_FL_c51977_g6_i11	0.708	1.183	1.641	1.664	0.21
CRD_FL_c48787_g1_i1	27.994	0.238	40.674	50.885	14.723
CRD_FL_c50570_g2_i1	7.085	6.924	32.799	401.855	45.081
CRD_ML_c83757_g2_i1	5.627	23.103	8.827	30.972	1.698
CRD_FL_c46923_g1_i1	0.557	0.083	0.345	4.141	0.343
CRD_ML_c88311_g2_i4	1.123	6.677	0.841	7.309	0.795
CRD_FL_c51299_g3_i5	0.385	3.393	0	4.983	0.904
CRD_FR_c30102_g1_i1	1.053	7.19	4.648	13.766	7.946
CRD_FL_c45668_g2_i1	0.172	0.128	0.386	2.888	0
CRD_FL_c49204_g1_i3	1.994	4.265	7.696	13.185	5.383
CRD_ML_c82813_g2_i1	1.366	3.724	5.572	6.628	0
CRD_FL_c50957_g3_i1	0.536	1.614	1.669	6.788	0.989
CRD_FL_c26207_g2_i1	1.053	0	4.676	42.693	3.622
CRD_FL_c47738_g2_i1	0.638	8.97	6.662	146.468	2.407
CRD_ML_c3501_g1_i1	0.304	1.128	0.345	12.162	7.938
CRD_FL_c45077_g1_i1	0	0	1.724	3.038	0.148
CRD_FL_c49843_g2_i1	0	1.651	0.455	4.492	0.413
CRD_FB_c37865_g1_i2	72.516	44.408	426.672	2082.74	508.786
CRD_FL_c50295_g1_i1	0.111	0.44	4.91	31.874	0.234
CRD_FR_c33617_g7_i1	0.486	0	0.51	8.212	7.175
CRD_FL_c41796_g1_i3	0.688	0.266	0.676	10.528	0.896
CRD_FR_c28045_g1_i1	1.285	0.954	1.379	6.888	0.763
CRD_FL_c52798_g3_i3	0.091	0	0.152	6.708	0
CRD_FL_c46292_g2_i1	0	0.935	2.414	13.085	0.132
CRD_FL_c52560_g13_i1	0.304	0.77	0	1.885	0
CRD_FL_c46026_g2_i1	82.941	25.121	36.619	92.365	3.311
CRD_FL_c49231_g1_i2	1.336	1.55	1.214	9.375	1.41
CRD_ML_c76598_g4_i1	2.146	4.311	16.634	22.018	5.492
CRD_FB_c31195_g1_i1	0.374	1.009	8.386	9.716	0.14
CRD_FL_c48576_g1_i1	0.02	0.504	7.696	63.137	0.016
CRD_FL_c51817_g6_i2	0	0	3.793	13.897	0
CRD_FL_c40796_g1_i4	20.485	12.528	121.429	264.872	7.961
CRD_FL_c44284_g2_i1	0.951	2.1	7.696	86.63	2.15
CRD_FL_c45408_g4_i2	0	0	0	3.028	0
CRD_FR_c34098_g10_i1	2.591	0	2.538	8.422	2.82
CRD_FR_c5333_g1_i1	1.457	0.202	0.441	11.32	2.579
CRD_FB_c33403_g1_i1	15.424	3.623	5688.15	8807.64	115.231
CRD_FL_c51769_g1_i1	0	3.274	1.821	14.759	2.586
CRD_FL_c44662_g1_i1	0.243	9.887	27.378	31.935	0.179
CRD_ML_c67971_g2_i1	0.354	1.477	2.703	8.472	0.39
CRD_ML_c82942_g2_i1	14.645	59.083	34.881	100.035	39.909
CRD_FL_c50902_g9_i1	3.218	1.853	5.986	14.468	4.129
CRD_FB_c38445_g7_i2	9.159	5.668	36.674	44.207	22.077
CRD_ML_c80605_g3_i2	11.133	41.804	28.233	62.877	9.566
CRD_FL_c32430_g1_i1	0.253	0.183	1.71	5.645	0.078
CRD_FL_c50826_g2_i2	2.115	4.742	7.338	19.572	4.401
CRD_FL_c22267_g2_i1	0	0.752	0.648	2.497	0.343
CRD_ML_c87689_g5_i1	0.364	1.779	3.572	29.448	1.013
CRD_FR_c34803_g1_i2	27.468	1.431	96.617	109.881	21.516
CRD_FL_c50224_g4_i1	0.466	3.669	0	6.557	0.132
CRD_FL_c46953_g3_i1	10.192	0.385	1.352	11.902	1.542
CRD_FR_c34179_g2_i1	0	0.945	2.524	6.206	1.683
CRD_FR_c29865_g1_i1	14.19	3.008	26.868	70.236	47.714
CRD_FL_c52583_g7_i1	0.607	3.017	15.448	83.18	2.119
CRD_FB_c43759_g1_i1	10.86	1.403	57.901	80.714	27.343
CRD_FL_c51126_g4_i1	0.051	0.477	1.476	5.394	1.098
CRD_FB_c37900_g2_i1	2.297	0.67	4.676	27.232	4.152
CRD_FR_c31127_g1_i1	3.522	2.917	16.096	17.887	5.095
CRD_FL_c51337_g3_i1	0.101	0	0.524	10.127	0.156
CRD_FL_c48427_g2_i1	0.03	0.028	0.276	1.735	0.218
CRD_FL_c48638_g1_i1	0.82	0	75.238	153.346	0.678
CRD_FL_c51361_g6_i1	1.306	0.449	7.2	9.415	2.719
CRD_FL_c47631_g1_i1	0	0	0	2.908	0
CRD_FL_c3402_g1_i1	0	0.495	1.379	2.637	0
CRD_FL_c47020_g2_i1	0	1.633	0	2.958	1.239
CRD_FL_c48584_g1_i1	0	0	0	19.161	0
CRD_FL_c25754_g1_i1	7.732	26.762	38.26	53.081	12.955
CRD_FB_c26447_g3_i1	0	7.135	78.011	210.418	7.323
CRD_FB_c38655_g13_i2	6.599	5.393	36.895	42.884	13.36
CRD_FL_c52498_g11_i5	0.162	0.202	1.228	7.089	1.145
CRD_FL_c42021_g1_i1	0.182	0	1.145	5.394	0.109
CRD_FR_c26997_g1_i2	1.113	2.834	5.779	14.348	3.864
CRD_FB_c40079_g2_i2	0.496	4.43	9.393	12.964	3.981
CRD_FR_c26650_g1_i1	1.204	1.495	3.186	50.464	5.212
CRD_FL_c37724_g1_i2	52.497	34.971	65.528	202.467	8.616
CRD_FL_c46404_g7_i1	0.891	1.724	0.69	4.452	0.436
CRD_FL_c52276_g5_i1	0.385	0	0.579	5.254	0.467
CRD_FL_c50595_g7_i1	0.607	0.266	2.234	4.763	0.241
CRD_FL_c39217_g1_i1	0	0	0	8.603	0
CRD_FR_c33395_g1_i3	2.712	4.054	6.482	15.18	7.26
CRD_FB_c4342_g1_i1	0	0	9.089	9.776	0
CRD_FL_c43128_g1_i1	0	0	9.586	11.38	0.055
CRD_FL_c47991_g1_i1	0.091	0.596	0.717	4.271	1.207
CRD_FR_c32629_g6_i1	114.771	103.446	17.599	145.696	87.857
CRD_FR_c31652_g1_i1	4.473	3.192	23.309	27.262	18.322
CRD_FL_c51960_g1_i4	0	2.275	0	5.394	4.69
CRD_FL_c52017_g1_i7	1.609	7.099	1.462	43.235	0.288
CRD_FL_c47634_g1_i1	0	0	0	4.793	0
CRD_FL_c48813_g4_i1	48.226	37.035	88.162	265.393	44.653
CRD_FL_c31804_g2_i1	0	0.349	0.993	3.038	0.943
CRD_FL_c52347_g3_i6	0	3.045	0.676	9.605	1.854
CRD_FB_c36706_g1_i1	11.781	17.472	192.916	851.116	13.15
CRD_FB_c36541_g1_i2	1.893	0	5.945	6.357	1.815
CRD_FL_c52964_g1_i1	0	0	0	4.331	0
CRD_FL_c45942_g1_i2	0	3.155	1.145	3.569	2.789
CRD_FL_c51162_g1_i4	0.04	2.972	0.152	3.178	0
CRD_ML_c89262_g6_i3	0.84	1.706	2.276	8.673	0
CRD_FL_c51610_g3_i2	0	0	0	4.963	0
CRD_FL_c49323_g3_i3	0.071	0.312	0.317	1.975	0.086
CRD_FR_c33595_g5_i1	0	1.036	0.262	2.988	1.122
CRD_FR_c32668_g2_i1	4.261	1.917	0.717	14.629	6.419
CRD_ML_c89866_g6_i2	2.581	4.026	1.517	18.028	14.863
CRD_FL_c30989_g1_i1	0	0.083	3.338	5.595	0.335
CRD_FR_c27022_g1_i1	0	0.413	2.648	23.623	2.828
CRD_FL_c49526_g1_i4	0	0	0	4.181	0
CRD_FL_c51863_g2_i1	5.334	8.795	22.234	43.435	2.103
CRD_FL_c49036_g1_i1	0	0.055	0.428	84.303	0.748
CRD_FL_c51238_g3_i1	0	0	0.166	1.725	0
CRD_LB_c52928_g1_i1	6.528	0.449	2.193	12.664	0
CRD_FL_c44497_g1_i1	3.876	0.596	43.24	211.691	5.92
CRD_FL_c50970_g1_i1	0.243	0.202	21.296	59.929	1.753
CRD_ML_c74497_g1_i1	0	14.115	22.275	32.025	0.67
CRD_FL_c48812_g1_i1	0	0	0	4.522	0
CRD_FL_c51216_g3_i2	0	0	2.979	7.169	0.07
CRD_FB_c31617_g2_i2	5.071	18.27	29.544	76.804	18.221
CRD_FL_c28488_g1_i2	0.627	2.696	1.159	12.283	0.514
CRD_FL_c47429_g4_i1	1.589	0.083	7.489	13.837	1.379
CRD_FL_c52490_g2_i3	10.212	0	4.745	20.765	1.823
CRD_FL_c50346_g1_i2	54.623	60.688	144.697	191.758	59.485
CRD_ML_c77393_g1_i1	0.263	1.55	1.476	8.673	0.335
CRD_FB_c33353_g1_i1	12.054	18.481	1171.74	3248.37	4.9
CRD_FL_c46219_g2_i1	0.87	1.825	1.641	20.334	0.28
CRD_ML_c88596_g12_i2	0.547	2.275	1.076	5.475	0.709
CRD_ML_c86999_g4_i1	2.004	3.705	1.503	3.92	0.787
CRD_FR_c24176_g1_i1	0.273	4.98	1.076	20.956	5.048
CRD_FL_c52076_g1_i3	0.405	0.413	6.827	10.117	0.382
CRD_FL_c42517_g1_i1	3.31	6.787	5.779	35.454	15.128
CRD_ML_c89084_g4_i3	0.941	3.843	0	5.886	5.843
CRD_FR_c4043_g1_i1	4.281	40.501	46.274	62.195	11.56
CRD_FL_c52126_g1_i1	7.267	13.647	8.938	22.72	1.862
CRD_FR_c33857_g3_i5	0.627	4.797	0	13.827	3.264
CRD_FL_c50725_g2_i1	0.972	0.706	1.476	5.755	0.989
CRD_FL_c50714_g16_i2	0	1.376	0.345	2.918	1.613
CRD_FL_c52127_g1_i2	0	0	0	2.186	0
CRD_FL_c52902_g1_i1	0.263	3.183	0.676	124.871	0.818
CRD_FL_c50438_g2_i2	0.374	0.018	0	1.444	0.07
CRD_FL_c52186_g7_i2	0.263	0.339	0	33.248	0.802
CRD_FL_c35570_g1_i2	9.868	11.547	20.868	93.428	11.327
CRD_LB_c47158_g1_i1	13.694	4.384	20.758	36.316	7.977
CRD_ML_c88623_g3_i1	1.215	4.09	2.345	11.48	1.472
CRD_FL_c40481_g1_i2	0	0	1.407	7.62	0
CRD_FR_c24495_g1_i1	0.182	0	17.475	45.932	2.664
CRD_FR_c34890_g3_i3	1.123	1.156	3.407	47.867	1.566
CRD_FL_c50088_g1_i1	0.172	1.513	0	1.815	1.667
CRD_FL_c52106_g1_i1	6.467	5.705	25.806	54.214	23.643
CRD_FL_c42419_g3_i2	0.597	0.422	5.889	12.493	0.335
CRD_ML_c88485_g5_i2	0.526	1.889	0.124	3.108	1.137
CRD_FL_c48489_g2_i1	0.496	0.303	62.77	73.304	17.255
CRD_FL_c42325_g1_i1	0.233	0	1.834	2.647	0
CRD_ML_c88919_g1_i1	1.963	12.437	8.082	21.778	14.669
CRD_FL_c49021_g4_i1	0	0.532	0	3.028	0.148
CRD_FL_c49899_g2_i1	0	0	4.289	8.172	0
CRD_FL_c49716_g2_i2	0	0.183	0	5.053	0.078
CRD_FL_c44166_g1_i1	0	0.101	1.09	5.174	0
CRD_FL_c50943_g1_i1	0	0.202	1.821	5.665	0.062
CRD_LB_c30134_g1_i1	1123.32	868.497	3635.53	7471.91	193.459
CRD_ML_c90076_g8_i1	3.31	13.455	4.827	30.26	1.426
CRD_FL_c52703_g7_i2	3.532	7.851	9.682	27.433	3.311
CRD_FB_c29901_g1_i2	0.182	0.165	3.241	20.003	0
CRD_FL_c53594_g1_i1	0	0	38.812	61.212	0.335
CRD_FL_c50046_g4_i2	0.536	5.769	3.807	21.136	1.114
CRD_FL_c43966_g4_i1	0.648	0.211	0.538	2.557	0.117
CRD_FL_c49012_g2_i2	1.923	5.879	10.703	21.677	4.557
CRD_FL_c55893_g1_i1	5.071	2.99	10.358	144.583	3.981
CRD_FL_c48800_g2_i1	0.071	0	0.538	3.038	0.296
CRD_FB_c38933_g1_i2	3.198	0.284	7.42	9.846	3.864
CRD_FB_c29963_g1_i1	0.192	0	14.124	15.28	3.054
CRD_FL_c49880_g2_i1	0.921	3.017	0.055	10.307	1.776
CRD_FL_c47551_g1_i2	11.163	1.119	17.999	46.674	2.111
CRD_FL_c16065_g2_i1	0	0.266	0.097	2.396	0.327
CRD_ML_c87451_g2_i2	2.631	6.594	7.862	12.603	4.012
CRD_FL_c52094_g3_i1	0.334	0.908	0	19.351	0.28
CRD_ML_c85133_g1_i1	27.964	42.207	6.414	43.866	1.955
CRD_FB_c36582_g1_i2	0	0.449	1.503	49.21	0.023
CRD_FL_c9131_g2_i1	3.239	0.211	5.834	11.25	0.499
CRD_FL_c2734_g1_i1	3.988	0.046	5.324	13.225	12.55
CRD_FL_c55850_g1_i1	66.11	16.564	43.226	510.904	52.692
CRD_FB_c37575_g1_i2	1.073	0.119	111.582	207.65	1.285
CRD_FL_c59133_g1_i1	0.101	0.587	0.331	2.757	0.304
CRD_FL_c52261_g4_i1	0	0.578	0	2.657	0.67
CRD_FL_c48550_g2_i1	0	0	0	3.479	0
CRD_FL_c46595_g1_i1	3.37	11.629	8.689	19.833	3.537
CRD_FL_c55897_g1_i1	12.206	46.958	428.948	1612.3	384.48
CRD_FL_c51751_g2_i1	0	0.092	0.745	7.49	0.195
CRD_FL_c52528_g14_i6	5.334	4.237	22.854	35.614	9.94
CRD_LB_c50105_g13_i4	9.504	14.051	0	31.694	18.018
CRD_FL_c51556_g8_i5	0.961	9.034	3.448	11.25	5.352
CRD_ML_c90267_g1_i10	0.111	5.283	0	6.638	0.966
CRD_FL_c46994_g2_i1	0	0	0.855	1.364	0
CRD_FR_c31779_g1_i1	1.731	6.099	62.742	893.718	12.168
CRD_FL_c50328_g2_i3	0.445	0.486	0.248	1.985	0.187
CRD_FL_c43680_g2_i1	0	0.083	1.145	2.106	0
CRD_FL_c53001_g2_i3	29.513	22.415	5.448	36.868	2.984
CRD_FL_c48311_g3_i2	3.937	0.165	0	7.259	7.221
CRD_FL_c31391_g1_i2	0	0	3.545	5.033	0.07
CRD_ML_c89091_g4_i2	0.132	0.624	0	2.898	0.257
CRD_FL_c48592_g3_i1	0	0.073	4.055	46.323	0.475
CRD_FB_c39421_g12_i2	0	0	6.703	8.212	0.055
CRD_FL_c52553_g5_i3	0	0	0.207	13.867	0
CRD_FL_c41564_g3_i2	0.516	2.174	0	5.986	0
CRD_FL_c48192_g1_i2	5.779	2.449	4.289	14.569	0.522
CRD_ML_c89921_g4_i1	0	1.99	0.731	4.382	0.343
CRD_FL_c43791_g2_i1	0	0	0.579	7.68	0
CRD_FL_c49314_g1_i1	84.904	69.85	66.19	85.166	9.893
CRD_LB_c47705_g1_i1	6.477	6.888	4.041	7.149	2.921
CRD_ML_c90143_g1_i1	0.466	5.411	0.497	16.032	2.594
CRD_FL_c50950_g2_i3	0.455	2.201	1.269	6.567	1.55
CRD_FL_c48502_g1_i1	0.536	0.605	0.621	7.951	0.647
CRD_FL_c46514_g2_i2	0	0.697	0.193	1.835	0.421
CRD_FR_c34285_g8_i1	0.263	1.853	10.758	22.209	8.943
CRD_LB_c45319_g2_i1	6.133	2.366	0	7.149	0
CRD_FL_c30148_g1_i1	0	0.358	0.221	3.449	0.062
CRD_FL_c7212_g1_i1	0	0.046	2.648	4.051	0.093
CRD_FB_c36569_g1_i3	0.121	17.774	76.369	174.412	2.399
CRD_FL_c45558_g5_i1	0	0	15.461	22.48	0
CRD_FL_c45355_g7_i2	0.536	3.852	1.228	4.321	0.81
CRD_FL_c46372_g3_i1	0.051	0.083	0.924	4.672	0.016
CRD_FL_c52847_g1_i1	0.334	0.596	0.565	2.296	0.171
CRD_FL_c51810_g13_i1	0.263	0.954	0.317	2.096	0.086
CRD_FL_c52119_g23_i1	0.334	0.734	0.938	3.89	0.203
CRD_FL_c49367_g4_i3	0	0	0	6.878	0
CRD_FB_c39267_g6_i2	1.781	5.824	6.827	12.613	10.992
CRD_FL_c46492_g2_i1	9.372	11.519	13.296	62.897	17.052
CRD_FL_c60359_g1_i1	0	0	0.731	2.226	0
CRD_FL_c50544_g5_i2	0.142	0	0.262	2.316	0.382
CRD_FL_c42411_g1_i2	0.182	0.138	17.641	96.075	0
CRD_FL_c52939_g8_i2	2.439	4.136	1.159	6.688	0.187
CRD_FL_c51871_g22_i2	0	0.917	0	14.93	0.397
CRD_FL_c47204_g1_i3	0.121	0.504	0.441	2.086	0.171
CRD_FB_c39283_g14_i1	0	0.908	3.131	3.981	0.834
CRD_FL_c48992_g1_i1	0	0.78	0	7.049	0.927
CRD_FL_c52948_g3_i7	0	0	0	4.542	0
CRD_FL_c52692_g3_i2	0.496	0	1.6	2.086	0.288
CRD_FL_c51444_g3_i1	0	0	2.703	14.468	0
CRD_FL_c52129_g4_i1	0	0	0	3.539	0
CRD_FL_c51182_g1_i7	0	0.495	0	10.949	0.132
CRD_FL_c46633_g1_i1	0.466	3.329	2.069	6.918	1.877
CRD_FB_c34431_g2_i1	0.749	0.954	87.045	97.117	0.234
CRD_FB_c39335_g1_i1	5.668	4.246	29.019	50.053	14.754
CRD_FL_c50834_g2_i6	0	0.633	0	3.158	0
CRD_FR_c11255_g1_i1	6.214	23.158	23.93	45.681	4.222
CRD_FL_c33669_g1_i2	0.455	5.76	53.005	83.662	2.54
CRD_FB_c39618_g6_i2	0.294	1.532	0.717	3.229	0.943
CRD_FL_c52296_g1_i2	0.152	1.467	0.965	17.165	0.07
CRD_FL_c3689_g1_i1	0	0.321	0.097	1.875	0
CRD_FL_c50669_g5_i2	2.065	2.733	21.282	46.333	5.235
CRD_FL_c52041_g3_i5	1.022	3.806	3.393	9.746	1.091
CRD_ML_c90298_g9_i3	0	4.852	0.262	6.196	0.6
CRD_ML_c87071_g5_i1	3.633	5.677	0	7.089	6.014
CRD_FL_c41780_g2_i1	0.091	0.266	0	1.725	0
CRD_FB_c30998_g1_i2	6.741	0.037	2.469	12.092	1.488
CRD_FL_c51680_g3_i2	0	0.073	0.759	3.77	0.203
CRD_FL_c53027_g1_i1	0	0.853	0.014	16.032	4.152
CRD_ML_c82064_g1_i2	0	1.33	8.386	32.296	0.273
CRD_FL_c35695_g1_i1	0	0.688	0.317	1.825	0.055
CRD_FB_c37886_g6_i2	0.587	7.374	5.103	12.453	5.469
CRD_FL_c44263_g1_i1	0	0	2.083	51.166	0.039
CRD_FL_c51943_g14_i2	0.607	1.256	1.352	5.495	0.46
CRD_FL_c51673_g7_i3	0	0	0.179	2.166	0
CRD_FL_c48951_g1_i1	0	1.568	0.221	3.198	0.234
CRD_FL_c46093_g1_i1	0.547	0.138	0.731	4.813	0.101
CRD_FL_c49577_g1_i1	0	0.064	0.069	1.554	0.444
CRD_FL_c52384_g1_i2	0.091	0.367	1.034	2.086	0.343
CRD_FL_c51803_g5_i5	0.283	0	0.607	2.627	0.148
CRD_FL_c46733_g1_i1	0	4.439	1.296	36.437	5.5
CRD_FL_c52686_g4_i1	1.225	1.642	2.11	2.376	0.195
CRD_FL_c49445_g1_i1	0.789	2.972	4.814	5.354	1.55
CRD_FL_c52806_g1_i1	0.273	16.711	8.358	78.358	0.132
CRD_FL_c52792_g8_i1	6.508	14.408	1.862	16.534	11.428
CRD_FB_c38828_g1_i1	2.166	2.953	19.544	41.821	1.854
CRD_FL_c51265_g1_i2	0.294	0.715	0	13.546	0.226
CRD_FL_c52084_g15_i3	0	0	4.165	7.209	0.491
CRD_FL_c50323_g1_i1	0	0	0	2.567	0
CRD_FB_c33403_g1_i2	17.762	2.834	4020.66	18390.8	147.856
CRD_FL_c52915_g1_i3	0	0	5.696	38.071	0.358
CRD_FL_c45339_g1_i1	0.04	0	3.917	6.668	0.265
CRD_FL_c34355_g1_i1	0	0.679	0.786	4.291	0
CRD_FL_c51535_g7_i1	0.354	0.174	0	2.426	0.055
CRD_FL_c31544_g1_i2	0.415	0.679	3.352	4.632	0
CRD_FL_c51136_g1_i1	0.132	0.486	0.441	2.467	0
CRD_FR_c15449_g1_i1	1.295	0.78	0	4.442	3.007
CRD_FB_c37812_g1_i1	26.335	14.729	60.618	94.631	47.169
CRD_FL_c48749_g1_i1	0	0	0	3.75	0
CRD_FL_c51703_g3_i4	0.253	1.834	0.069	2.035	0.966
CRD_FL_c51953_g2_i1	2.227	3.907	7.117	16.253	2.189
CRD_FL_c51811_g3_i1	0	0	0	6.537	0
CRD_FL_c51701_g14_i4	0.486	1.256	0.731	3.489	1.059
CRD_FR_c27413_g2_i1	0.597	0.376	1.31	4.432	2.586
CRD_FL_c3610_g1_i1	0	0	0	9.626	0
CRD_ML_c90216_g1_i4	1.215	8.823	1.269	10.698	7.899
CRD_FL_c44952_g1_i1	0	0	0	1.514	0
CRD_FL_c43672_g2_i1	0	0.404	1.034	3.379	0
CRD_FL_c45446_g1_i1	32.276	2.724	9.407	91.733	2.431
CRD_ML_c84673_g1_i1	3.917	6.769	16.192	20.033	5.009
CRD_FL_c50376_g1_i3	1.123	0.248	0	3.549	0.522
CRD_FL_c42436_g1_i1	0.081	0.349	0.083	2.517	0.093
CRD_FL_c51724_g5_i3	0.192	0.183	0	2.186	0.382
CRD_FL_c48495_g2_i2	9.838	8.025	29.213	31.945	9.333
CRD_FL_c49700_g3_i4	0	2.871	1.641	7.36	0.592
CRD_FL_c52565_g2_i1	0	0	0	3.95	0
CRD_FR_c26889_g1_i1	133.009	8.75	163.897	174.743	60.669
CRD_FL_c51466_g12_i1	0.678	5.347	3.889	17.346	1.052
CRD_FL_c24436_g1_i1	3.259	0.495	4.745	6.447	0.483
CRD_FL_c30727_g1_i1	0	0	3.296	4.943	0.382
CRD_FL_c52377_g2_i6	0	1.275	0.372	3.128	1.036
CRD_FR_c151_g1_i1	2.196	0.064	3.103	7.61	2.547
CRD_FL_c51249_g9_i7	1.943	5.65	6.207	15.02	2.859
CRD_FL_c51252_g1_i3	2.621	1.651	13.006	15.371	5.212
CRD_FR_c32161_g6_i4	0	0.101	0.248	3.299	1.301
CRD_FL_c50049_g1_i1	0.172	0	0	7.931	0.109
CRD_FB_c36582_g1_i1	0.526	0	6.096	22.68	0
CRD_FL_c51516_g3_i8	0.86	2.275	1.324	5.936	0.405
CRD_FL_c49461_g1_i3	0.364	1.33	0	3.459	1.8
CRD_FL_c52648_g5_i1	0	0.385	0.083	1.705	0.031
CRD_FL_c52853_g1_i9	0	0.697	0	2.396	0
CRD_ML_c81966_g2_i1	0.111	1.999	0	2.787	0.07
CRD_FL_c42872_g2_i1	0	0	2.303	4.402	0
CRD_FR_c33986_g3_i6	12.246	1.853	7.586	76.824	11.07
CRD_FB_c32739_g1_i1	0	0.083	3.296	3.87	0
CRD_FL_c29282_g1_i1	3.563	10.822	40.909	116.579	25.287
CRD_FL_c48192_g5_i1	0	0	49.722	215.351	0.732
CRD_FL_c52882_g1_i5	1.852	3.797	2.207	10.779	0.686
CRD_FB_c39280_g10_i2	1.093	2.788	13.296	53.331	0.561
CRD_FL_c49005_g4_i1	7.773	2.981	19.792	70.046	7.969
CRD_FL_c47118_g3_i1	0.233	0.349	1.696	4.672	0.093
CRD_FL_c48148_g1_i1	0	0	0.759	10.157	0
CRD_ML_c85753_g1_i2	0	0.706	0.483	2.236	0.109
CRD_FL_c52385_g9_i1	0.253	0.367	0.538	3.299	0.086
CRD_FB_c7230_g2_i1	9.878	3.962	115.112	241.219	69.067
CRD_FL_c52879_g1_i2	0.476	2.164	4.579	7.099	2.797
CRD_FL_c48976_g3_i1	0.051	0	0.317	8.924	0.055
CRD_FL_c50223_g1_i2	0	0	6.593	9.034	1.083
CRD_FR_c8940_g1_i2	0	0.293	1.062	19.692	4.129
CRD_FB_c39976_g2_i1	0	0.605	3.683	15.611	1.231
CRD_FL_c49776_g2_i3	0.071	0.624	0.262	2.256	0.101
CRD_FL_c51466_g9_i1	5.01	2.834	3.007	15.1	0.047
CRD_ML_c89336_g8_i3	0.455	0.275	0.428	4.562	0.078
CRD_FR_c31661_g2_i1	8.087	14.959	10.303	24.665	10.127
CRD_LB_c40466_g1_i1	2.611	0.257	1.007	3.549	0
CRD_LB_c49095_g2_i1	2.024	8.649	0.593	18.92	0.491
CRD_LB_c47174_g1_i2	17.064	25.029	30.385	89.618	7.852
CRD_FL_c52074_g6_i3	2.672	2.293	5.476	6.567	0.88
CRD_FL_c50669_g5_i7	0.223	0.101	2.234	3.409	0.436
CRD_FB_c40020_g2_i4	4.605	11.061	6.276	11.801	0.826
CRD_FL_c47303_g3_i1	1.083	1.091	0.179	2.236	0.109
CRD_FL_c48385_g1_i6	0	0.798	2.8	4.061	1.262
CRD_FR_c34368_g3_i11	1.134	1.541	9.724	15.28	3.272
CRD_FL_c50352_g13_i7	0	0.211	1.476	3.459	0.055
CRD_FR_c32665_g1_i1	36.273	2.568	49.446	86.79	34.082
CRD_LB_c44752_g5_i1	1.468	1.385	2.165	3.91	1.059
CRD_FR_c29995_g1_i2	12.115	19.517	65.956	86.559	37.151
CRD_FL_c52338_g9_i1	17.54	27.487	24.564	31.193	12.994
CRD_FL_c40526_g2_i1	0	0	0.221	6.999	0
CRD_FR_c32915_g1_i1	40.646	16.665	330.966	1410.64	92.071
CRD_FR_c24915_g1_i1	0	1.064	0	2.015	1.62
CRD_FB_c3177_g1_i1	0.617	0.183	1.145	4.412	0.382
CRD_FL_c31487_g1_i1	0	0	40.164	457.994	4.596
CRD_FR_c33993_g3_i1	0.354	0	1.186	3.309	0.834
CRD_FL_c47625_g4_i1	0.121	0.688	0.483	4.592	0
CRD_FB_c38503_g18_i2	1.417	16.059	27.985	107.776	4.861
CRD_FL_c50146_g3_i1	0.243	0.376	4	8.071	0.288
CRD_FL_c44076_g3_i1	0.152	0	19.972	29.779	0.023
CRD_FL_c50043_g1_i1	1.468	4.815	4.138	11.631	1.753
CRD_FL_c43584_g2_i1	0.081	0	0.097	3.279	0
CRD_FB_c37091_g1_i1	2.287	5.503	11.6	27.032	11.49
CRD_FL_c49183_g1_i1	0.253	0	0.303	5.475	0
CRD_FL_c52119_g13_i11	20.262	8.474	9.075	28.576	12.254
CRD_FR_c34042_g1_i3	10.182	29.156	49.363	70.387	20.831
CRD_FL_c50824_g2_i1	0	0	0	1.815	0
CRD_FL_c49222_g1_i1	0	0	0	3.95	0
CRD_ML_c86015_g7_i3	16.517	25.644	32.881	39.946	4.487
CRD_FL_c48639_g1_i5	0.091	0.165	1.462	2.587	0.078
CRD_LB_c50000_g1_i7	7.429	0.569	1.89	10.127	0.701
CRD_FR_c33420_g1_i1	10.121	8.034	30.33	48.118	19.46
CRD_FL_c53243_g1_i1	31.314	3.375	22.303	190.525	3.926
[truncated: 2,601 more rows]

## Sheet: DEFR
	FPKM
Unigene ID	LB	ML	FB	FL	FR
CRD_FR_c33093_g4_i2	0.597	0.514	0.359	0	1.27
CRD_LB_c47123_g1_i4	9.473	1.77	2.496	15.922	24.305
CRD_FL_c45812_g1_i1	37.366	51.434	28.082	26.891	134.013
CRD_FR_c23465_g1_i1	0.496	0.119	0	0.662	1.527
CRD_LB_c48122_g6_i1	1.478	0.055	0	0	11.233
CRD_FR_c22832_g1_i3	47.406	4.054	15.406	0.16	116.345
CRD_ML_c90091_g2_i3	32.286	24.084	26.164	8.482	104.465
CRD_FR_c31350_g2_i1	0	0.651	0.359	0.271	1.589
CRD_FB_c20350_g1_i1	2.743	0.248	2.703	1.133	12.215
CRD_FB_c38508_g9_i4	7.176	6.255	9.834	1.444	19.351
CRD_FR_c26733_g1_i1	0.617	0.147	0	1.143	15.557
CRD_LB_c48828_g7_i1	6.467	0.449	0.386	0	34.977
CRD_FR_c33285_g5_i1	13.339	1.99	9.172	2.968	39.332
CRD_FR_c32492_g3_i1	161.732	18.031	15.599	2.747	213.705
CRD_FR_c8835_g2_i1	0.162	0	0	0	1.69
CRD_FR_c32773_g4_i1	12.803	7.557	5.986	2.266	21.166
CRD_FR_c26766_g1_i1	9.868	1.954	1.007	0.16	33.474
CRD_FR_c28211_g2_i1	4.352	13.143	0	9.876	26.245
CRD_FR_c24957_g1_i2	0.587	0	0	1.133	6.263
CRD_ML_c89505_g3_i3	2.753	4.246	0	3.158	6.777
CRD_FR_c20715_g2_i1	7.409	5.209	3.586	0	10.314
CRD_FR_c31167_g1_i1	29.088	5.668	34.881	30.571	101.427
CRD_LB_c40740_g1_i1	4.322	7.08	0.731	0.18	7.471
CRD_FR_c31835_g2_i2	43.621	7.236	21.144	10.187	93.948
CRD_FR_c33095_g1_i1	0	0	0	0.11	2.197
CRD_FR_c16530_g1_i1	4.757	2.99	4.496	0.411	11.685
CRD_FR_c16976_g1_i2	1.275	0	3.848	1.554	31.269
CRD_FR_c33242_g1_i1	11.427	9.557	4.055	1.474	11.997
CRD_FR_c26177_g1_i1	0.789	0	0	0	11.194
CRD_ML_c84712_g1_i1	11.133	9.511	11.02	2.376	24.609
CRD_FR_c30435_g2_i1	17.448	2.788	34.674	15.972	35.094
CRD_FR_c29250_g1_i1	1.69	0.559	0.607	0.01	1.854
CRD_ML_c77551_g4_i1	0.779	1.642	3.6	6.036	7.206
CRD_FR_c34512_g13_i1	27.114	19.178	15.999	4.522	39.994
CRD_FR_c33551_g14_i1	4.575	3.953	2.607	0.742	9.932
CRD_FR_c34324_g4_i11	1.184	0.477	0.359	2.978	5.375
CRD_FR_c20858_g2_i1	0.364	0	0	0	2.088
CRD_FR_c30986_g2_i1	1.559	1.339	0.731	0.17	3.615
CRD_FR_c33184_g1_i2	14.119	1.119	3.076	0	170.93
CRD_ML_c87071_g3_i1	25.373	18.224	17.999	28.014	61.713
CRD_LB_c48943_g1_i1	8.491	1.504	1.048	0.03	10.33
CRD_ML_c88974_g2_i6	0.101	1.422	1.283	1.534	1.722
CRD_ML_c88805_g5_i1	0	4.09	0	0.191	4.604
CRD_FR_c13707_g1_i2	2.621	2.926	0.634	1.644	8.156
CRD_FR_c25808_g1_i2	10.698	0.358	0.538	0.04	10.883
CRD_FB_c39474_g3_i2	3.026	0.761	7.158	4.622	9.769
CRD_FB_c38086_g2_i1	36.911	18.114	10.744	3.128	51.718
CRD_LB_c46363_g5_i1	5.071	2.632	0.303	0.06	6.201
CRD_FR_c33441_g15_i3	0.547	0	0.565	0.231	3.786
CRD_FR_c33472_g16_i2	57.76	41.061	84.479	39.043	403.191
CRD_LB_c47644_g1_i1	21.912	12.006	0.938	0.05	202.355
CRD_FB_c32357_g2_i1	6.042	1.192	2.538	0.411	8.966
CRD_FR_c32729_g1_i1	7.257	2.1	0.869	0.431	12.23
CRD_FR_c34426_g1_i5	0.607	0	0.262	0	2.018
CRD_FR_c34290_g2_i4	0	5.255	0	3.7	6.139
CRD_FR_c22152_g2_i1	4.696	1.816	2.262	0.261	7.611
CRD_FR_c33652_g1_i1	3.654	0.697	4.993	1.514	5.788
CRD_FR_c34663_g3_i8	3.077	1.715	1.241	1.384	5.749
CRD_FR_c27508_g2_i1	16.477	62.632	11.489	3.569	68.366
CRD_FR_c31441_g1_i3	0	1.972	0	2.647	4.355
CRD_LB_c49274_g3_i5	105.207	26.946	23.337	17.266	130.328
CRD_FR_c40116_g1_i1	0.536	0.064	0	0	1.503
CRD_FR_c33837_g1_i3	2.358	2.724	12.786	9.214	28.644
CRD_FR_c26332_g2_i1	0	0	0	0.211	1.535
CRD_FR_c26686_g1_i1	0.445	2.568	0	0.341	9.995
CRD_FR_c27899_g1_i1	0	0	0.497	0.451	4.542
CRD_FR_c27580_g2_i1	45.726	29.936	15.282	7.339	58.94
CRD_FR_c33628_g3_i1	1.083	0	0	0	16.141
CRD_FR_c27134_g2_i1	0.719	0.101	6.551	2.797	9.247
CRD_FR_c32919_g1_i5	12.145	0.257	0	0	50.238
CRD_FR_c30006_g5_i1	25.262	4.971	53.943	14.769	57.351
CRD_FL_c51634_g4_i1	0	1.651	0.386	0.231	3.809
CRD_FR_c25826_g1_i1	10.566	1	7.641	0	12.861
CRD_FL_c48068_g1_i1	2.53	0.165	4.965	12.533	17.551
CRD_FL_c47793_g3_i1	8.896	14.179	25.392	10.398	55.839
CRD_FR_c33094_g1_i1	5.101	0.037	0.11	0.05	5.897
CRD_ML_c76863_g1_i1	60.341	162.143	36.357	20.805	346.129
CRD_FR_c8754_g1_i1	51.566	9.859	57.818	2.848	563.574
CRD_FR_c31619_g3_i4	10.475	11.308	3.379	2.396	24.227
CRD_ML_c88832_g6_i1	0.243	8.025	10.551	7.089	15.549
CRD_LB_c47002_g1_i1	22.276	15.518	3.71	4.342	22.809
CRD_FR_c34462_g8_i1	0.506	0.238	0	0.14	1.581
CRD_FR_c34770_g1_i4	6.386	0.981	5.641	6.978	15.097
CRD_FR_c16611_g1_i1	0	1.266	0	2.617	6.115
CRD_FR_c34639_g6_i1	12.793	8.117	7.931	4.191	31.597
CRD_FR_c4454_g1_i1	9.595	0.128	3.641	0.983	33.606
CRD_FR_c34436_g1_i4	0.111	0	0.124	0	2.719
CRD_ML_c85806_g3_i1	1.174	1.211	2.565	1.985	19.008
CRD_FR_c33323_g4_i1	0.101	0.037	0.607	0.12	12.48
CRD_ML_c88667_g3_i3	2.146	1.541	0.331	1.995	4.822
CRD_FR_c34270_g8_i1	26.78	11.428	28.688	33.168	36.98
CRD_FR_c23119_g1_i1	0.719	0.321	0.138	0	1.363
CRD_FR_c32673_g10_i2	17.742	2.155	2.621	0.401	18.065
CRD_FR_c34096_g5_i5	31.628	4.256	23.516	4.783	41.677
CRD_ML_c82832_g2_i2	101.422	103.583	21.916	3.479	119.196
CRD_FR_c31524_g3_i1	3.411	2.183	0.262	3.319	31.402
CRD_FR_c30011_g2_i1	8.481	0.715	13.903	10.327	15.946
CRD_ML_c86239_g1_i2	0	1.889	0.483	0.572	2.119
CRD_FR_c29409_g2_i1	0.587	0.073	0	0	20.862
CRD_ML_c70629_g2_i1	0.132	5.347	0.29	1.895	6.513
CRD_FR_c32498_g1_i2	9.251	1.412	6.51	2.286	14.147
CRD_FR_c28985_g3_i1	0.425	0.679	0.276	0.04	2.906
CRD_FR_c36574_g1_i1	0	162.703	423.61	317.291	740.175
CRD_ML_c85696_g2_i1	23.005	48.132	10.441	13.035	83.073
CRD_FR_c30543_g1_i1	4.504	0.569	1.641	0.261	10.143
CRD_ML_c81900_g2_i2	6.417	2.953	1.379	0.541	8.865
CRD_FR_c34310_g2_i2	2.237	0.587	0.276	0.271	16.258
CRD_LB_c48956_g8_i4	12.287	0.578	17.31	3.098	21.181
CRD_FR_c29061_g3_i1	4.686	0	1.269	0	19.421
CRD_FR_c40077_g1_i1	0	0	0	0.07	1.418
CRD_LB_c43193_g1_i1	5.708	4.32	2.896	1.003	5.772
CRD_FR_c19397_g2_i1	1.093	0.165	0.497	0	2.096
CRD_FR_c30344_g1_i1	25.97	11.428	0.759	6.227	99.947
CRD_FB_c39328_g2_i1	0.243	0	6.069	2.316	12.659
CRD_FR_c32825_g1_i2	3.087	0.853	4.027	1.775	10.221
CRD_FR_c31231_g2_i1	19.513	24.607	17.448	6.978	45.447
CRD_FR_c33458_g1_i4	0.486	0.156	0.248	0.211	2.625
CRD_LB_c50257_g6_i5	12.631	2.586	7.793	0.712	22.03
CRD_FR_c31495_g1_i3	0.921	0.935	0.179	0	2.727
CRD_FR_c27674_g1_i1	1.872	0	0	0	2.524
CRD_FR_c30531_g4_i1	6.609	0.633	0.965	0.08	12.542
CRD_FR_c33079_g2_i3	5.749	1.339	0.717	0.12	7.961
CRD_LB_c46257_g1_i1	3.391	1.623	0.483	0.01	3.63
CRD_FR_c34516_g5_i3	2.429	1.027	0.91	4.352	15.915
CRD_ML_c78547_g1_i1	54.177	23.718	40.964	11.942	110.752
CRD_LB_c33940_g1_i3	11.922	12.354	3.227	0	19.296
CRD_FL_c48733_g1_i3	11.902	10.942	0.883	8.914	15.876
CRD_FR_c32831_g4_i1	16.669	0.715	4.331	1.394	84.11
CRD_LB_c47497_g1_i2	17.297	72.134	5.007	24.575	79.132
CRD_FR_c34327_g4_i9	30.292	12.611	6.869	4.562	42.744
CRD_FR_c32116_g6_i1	13.016	10.125	18.482	2.727	25.559
CRD_FR_c29707_g1_i2	18.784	0.743	0	14.619	33.443
CRD_LB_c49879_g1_i2	28.996	3.439	15.71	3.369	122.234
CRD_FL_c44256_g1_i1	5.05	3.632	0.166	4.201	18.065
CRD_FR_c26576_g1_i2	0	0.807	0	0.1	2.423
CRD_FR_c34339_g11_i7	6.741	2.944	0	7.791	12.877
CRD_LB_c47798_g2_i1	2.409	0.128	0	0.1	3.529
CRD_FR_c30598_g1_i1	9.696	2.229	8.841	2.025	13.968
CRD_LB_c47714_g1_i3	6.275	0.761	3.365	0.582	12.028
CRD_FR_c34457_g2_i4	0	0.147	0	0.251	1.566
CRD_LB_c43736_g4_i1	3.947	0.092	0.138	0.1	7.634
CRD_LB_c48921_g3_i5	10.799	3.604	22.303	8.332	31.098
CRD_FR_c16095_g2_i1	0.071	0	0.083	0.06	3.459
CRD_FR_c30090_g1_i3	1.974	0.917	1.007	0.351	3.233
CRD_FB_c38975_g4_i1	1.802	0	3.793	0	4.378
CRD_FR_c42507_g1_i1	0	1.018	0	0.551	10.244
CRD_LB_c48640_g11_i2	14.291	1.266	1.49	0.201	14.91
CRD_FR_c16926_g1_i2	0.83	0	2.648	0.341	2.68
CRD_LB_c49393_g5_i1	62.426	4.43	7.889	4.893	109.708
CRD_FR_c27739_g2_i1	66.717	49.434	0.345	67.138	110.074
CRD_FR_c21130_g1_i1	0	34.311	0	32.897	208.284
CRD_FR_c30972_g2_i1	10.991	9.493	0.428	7.38	15.728
CRD_FR_c16783_g1_i1	29.502	17.857	6.069	1.845	31.565
CRD_FR_c28833_g1_i1	38.601	0.871	24.964	48.378	159.782
CRD_FR_c34739_g2_i8	22.985	14.188	5.779	3.339	34.588
CRD_FR_c23051_g1_i1	11.973	0	0	0	14.825
CRD_ML_c86032_g2_i1	1.629	4.843	0.303	0.541	6.03
CRD_FR_c39492_g1_i1	15.323	14.262	33.585	31.243	115.924
CRD_FR_c20752_g1_i1	5.496	0	0	0	11.724
CRD_FR_c29716_g2_i1	4.878	0	2.703	1.354	57.351
CRD_FL_c51598_g1_i1	0.02	5.549	0	12.744	19.81
CRD_ML_c82806_g1_i1	4.544	3.623	0.524	0.191	7.658
CRD_FR_c32343_g1_i1	13.825	16.711	8.317	5.946	67.789
CRD_FR_c33312_g1_i2	2.429	0.101	3.448	0.531	5.235
CRD_FR_c34693_g3_i7	0.385	0.88	0	0.321	1.207
CRD_FR_c15315_g1_i1	0.779	0.266	0	0.18	1.636
CRD_FR_c16431_g1_i1	3.552	0.945	11.586	12.343	39.862
CRD_FR_c32813_g6_i2	3.229	2.742	0.759	0	4.292
CRD_FR_c33082_g1_i1	4.342	14.179	0.69	6.738	15.697
CRD_FB_c38946_g5_i1	7.135	3.889	19.172	37.199	73.507
CRD_ML_c89880_g2_i1	11.528	0.385	12.937	3.63	23.105
CRD_FR_c37118_g1_i1	0.132	0	0.152	0	2.423
CRD_FR_c32894_g2_i1	3.249	3.595	5.903	6.688	22.326
CRD_LB_c49353_g3_i1	29.857	11.996	4.993	3.259	30.81
CRD_LB_c38607_g1_i1	48.732	16.114	10.124	10.809	64.479
CRD_FR_c27103_g1_i3	10.678	48.618	3.338	28.656	49.07
CRD_FL_c52817_g5_i5	0	0.532	0	0.551	2.469
CRD_FR_c33041_g11_i1	0	0.404	0.166	0.14	1.13
CRD_FR_c32944_g5_i1	0	3.017	0.221	1.735	3.038
CRD_FR_c34108_g5_i1	7.317	3.32	0.634	0.13	20.589
CRD_FR_c17231_g1_i1	6.386	0.064	0.138	14.849	23.394
CRD_FR_c31478_g1_i4	2.55	0.468	0.952	0.03	25.014
CRD_LB_c10522_g1_i1	6.467	3.944	6.372	1.344	35.422
CRD_FR_c25897_g1_i1	0.83	1.981	0	0.792	5.266
CRD_ML_c90250_g6_i6	0	0.807	0	0.17	1.145
CRD_LB_c44609_g1_i4	3.765	2.201	0.428	0.441	3.817
CRD_FL_c40484_g1_i1	60.553	5.787	22.909	9.345	129.775
CRD_FL_c3293_g1_i1	0	1.633	5.117	1.243	5.913
CRD_FR_c29601_g2_i1	4.332	0.908	14.937	6.808	22.521
CRD_FR_c30178_g1_i1	12.773	2.284	0	0	13.056
CRD_FR_c20501_g1_i1	3.31	4.567	2.096	1.083	5.92
CRD_ML_c89203_g2_i1	17.368	26.515	0.772	21.387	33.396
CRD_FL_c49663_g1_i1	117.818	94.311	70.176	25.467	193.958
CRD_LB_c46340_g1_i1	20.697	2.109	29.406	13.004	88.838
CRD_FL_c46019_g1_i3	3.32	1.128	0	0.882	3.326
CRD_ML_c84026_g1_i3	3.451	7.823	1.586	0	9.301
CRD_ML_c85022_g1_i3	3.502	3.632	2.552	1.474	16.881
CRD_FR_c27540_g1_i1	1.69	0.376	0.345	0	1.924
CRD_FR_c34055_g1_i2	1.275	1.046	1.186	0.05	4.035
CRD_FR_c34205_g2_i3	3.299	3.192	0.497	2.156	9.418
CRD_ML_c89425_g5_i9	0.486	1.908	0	1.253	2.01
CRD_FL_c25678_g1_i2	2.591	14.014	1.945	2.807	20.948
CRD_FR_c32819_g13_i1	43.206	67.686	11.875	3.379	85.582
CRD_FR_c32832_g2_i2	0.294	3.944	0	6.968	11.911
CRD_LB_c50167_g1_i1	38.358	11.538	16.882	5.715	60.49
CRD_FR_c20644_g2_i1	17.195	2.339	0.814	0	34.276
CRD_FR_c28603_g1_i1	8.39	4.054	4.662	4.331	39.332
CRD_LB_c47413_g2_i2	7.874	0.22	1.09	0.431	18.439
CRD_FR_c30579_g1_i3	0.415	0.578	0	0	1.161
CRD_FR_c27115_g3_i1	0.921	0	0.193	0	2.727
CRD_FR_c29130_g1_i1	8.046	9.713	2.055	0.04	16.686
CRD_FR_c33369_g1_i1	3.714	0.44	15.834	13.756	35.203
CRD_FR_c20516_g1_i1	0.425	0.101	0.345	0	0.974
CRD_LB_c48817_g11_i1	12.803	3.797	4.152	2.005	16.398
CRD_FL_c52252_g4_i2	4.22	8.961	0.855	2.988	15.51
CRD_FR_c34476_g7_i1	2.682	0	1.49	0.582	2.758
CRD_FR_c30645_g2_i2	1.093	0.816	0.607	0.311	5.087
CRD_FR_c28231_g2_i1	12.125	10.419	2.345	3.509	20.098
CRD_LB_c47652_g1_i1	16.042	6.585	3.324	0.622	18.797
CRD_FR_c1170_g1_i1	9.018	0.404	2.193	1.013	48.556
CRD_FR_c16001_g1_i1	13.4	3.228	3.862	3.64	16.359
CRD_FR_c32986_g4_i1	8.168	2.1	0	0	28.543
CRD_FR_c33972_g3_i1	3.745	3.027	0.828	0.04	60.062
CRD_ML_c85363_g1_i4	1.184	1.798	0	0	2.937
CRD_ML_c87720_g3_i1	5.86	1.605	9.144	1.424	16.305
CRD_FR_c3529_g1_i1	2.085	0.11	0.248	0	2.602
CRD_FL_c40043_g1_i1	4.473	0.614	1.434	10.628	22.35
CRD_FR_c31226_g1_i1	6.508	4.21	10.331	2.015	19.249
CRD_FR_c32867_g1_i1	1.528	12.959	11.944	5.795	22.521
CRD_LB_c50056_g5_i1	8.856	7.924	3.076	1.233	19.218
CRD_FR_c23150_g1_i2	0.708	0.303	0.4	0.481	3.373
CRD_FR_c33217_g1_i3	0	0.339	0.055	0.421	1.27
CRD_FR_c18607_g1_i1	2.743	0.385	2.221	0.592	26.471
CRD_FR_c18264_g1_i2	3.057	6.017	0.441	1.243	6.209
CRD_FR_c32939_g3_i1	1.306	0	0.386	0.05	3.124
CRD_ML_c92020_g1_i1	5.071	1.568	0	0	6.583
CRD_FR_c29781_g2_i2	0.04	0.101	0.179	0	1.838
CRD_FB_c38115_g11_i1	0.132	0.266	12.179	3.329	12.55
CRD_FR_c28232_g1_i1	1.913	0.092	0	0	2.088
CRD_ML_c86159_g1_i2	87.607	53.929	41.543	19.893	177.505
CRD_LB_c44872_g2_i1	24.219	14.069	0	7.4	24.671
CRD_FR_c39469_g1_i1	49.694	5.778	2.51	0.1	117.942
CRD_FR_c36966_g1_i1	0.638	0.587	0.359	0.13	47.364
CRD_FR_c27191_g2_i1	0	0.734	0	2.025	3.264
CRD_FR_c30651_g3_i1	10.961	4.494	2.565	4.161	19.724
CRD_LB_c50502_g1_i1	8.977	7.154	1.131	0.792	13.204
CRD_FL_c49921_g1_i1	39.674	18.71	44.329	140.452	401.867
CRD_FR_c26425_g1_i1	0	0	11.848	15.792	169.099
CRD_FR_c30317_g1_i1	33.146	44.353	20.275	10.247	248.348
CRD_FR_c33231_g6_i7	11.801	0.422	2.869	2.416	41.116
CRD_FR_c32051_g1_i1	4.261	1.101	0.166	0.05	5.578
CRD_ML_c75824_g1_i1	0.84	1.798	0	0.251	5.344
CRD_FL_c52307_g5_i11	2.459	1.367	0	1.594	3.186
CRD_FR_c31858_g2_i2	3.765	0.193	2.069	0.251	4.666
CRD_FR_c34838_g3_i11	3.077	0.981	0	0.12	5.539
CRD_FR_c24892_g1_i2	1.366	0	0.276	0.1	2.041
CRD_LB_c49445_g1_i1	42.012	64.054	85.845	14.518	132.478
CRD_LB_c36848_g1_i1	26.679	3.017	17.985	2.196	60.794
CRD_LB_c40786_g1_i1	745.537	41.391	214.088	18.83	2133.32
CRD_LB_c49841_g10_i1	29.128	4.173	13.103	15.431	65.258
CRD_FR_c34793_g2_i1	1.893	0.569	0.565	0.241	322.12
CRD_LB_c20724_g1_i1	4.787	0.073	1.352	0.12	6.45
CRD_FR_c8788_g1_i2	0	0.321	0	1.364	5.765
CRD_ML_c69834_g1_i1	66.859	79.104	0	45.27	194.051
CRD_FR_c17372_g1_i1	0.142	0.101	0.648	0.231	5.476
CRD_ML_c84885_g1_i1	21.274	15.546	19.972	3.85	31.215
CRD_LB_c48716_g3_i1	50.433	92.412	45.75	19.201	126.137
CRD_FR_c29979_g1_i1	11.001	1.972	13.682	16.022	29.649
CRD_FR_c32007_g2_i2	2.965	0.339	2.814	0.441	5.601
CRD_FR_c41128_g1_i1	6.923	5.934	2.648	1.123	10.415
CRD_FR_c29752_g2_i1	2.601	0.688	0.731	0.04	5.515
CRD_FR_c31957_g2_i2	0.516	0.193	0.097	0.02	1.355
CRD_LB_c20405_g1_i1	5.121	0.358	1.903	0.09	7.891
CRD_FB_c35450_g2_i2	3.856	0.587	2.4	1.865	11.483
CRD_FR_c33226_g3_i2	0.182	0.018	1.186	0.762	2.508
CRD_FR_c11512_g1_i2	0.516	0	0	0.06	1.698
CRD_FR_c42552_g1_i1	27.185	2.036	9.172	10.718	59.283
CRD_FR_c34145_g7_i1	15.89	4.201	9.779	2.035	17.014
CRD_FR_c30759_g2_i1	10.07	0.165	18.385	5.835	94.019
CRD_FR_c20711_g1_i1	6.437	0.211	1.628	4.271	8.779
CRD_FR_c31748_g1_i1	9.463	7.301	2.91	0.702	14.388
CRD_FR_c4430_g1_i1	4.281	0.202	1.779	2.186	5.056
CRD_ML_c90130_g4_i1	12.105	21.773	5.324	2.827	25.972
CRD_FR_c34371_g3_i2	25.242	1.009	12.289	5.023	62.142
CRD_FR_c33283_g4_i1	0	0	0	0	29.041
CRD_FL_c50884_g1_i1	0	7.108	0.221	9.836	21.477
CRD_ML_c33626_g1_i1	1.032	2.32	0.262	0	3.046
CRD_FR_c33573_g2_i4	0	0	0.565	1.344	5.188
CRD_FB_c37683_g3_i3	9.23	3.357	21.116	7.6	41.381
CRD_FR_c18528_g1_i1	0.182	0	0.745	0.08	3.015
CRD_FR_c32515_g2_i2	7.125	7.099	2.496	1.604	15.206
CRD_FR_c24336_g1_i1	3.087	0.578	12.717	11.621	17.613
CRD_FR_c36615_g1_i1	0.243	0	0.965	3.369	15.261
CRD_FR_c34375_g1_i1	8.421	1.743	7.986	1.474	10.47
CRD_FR_c25832_g1_i1	4.534	3.531	4.358	2.567	31.168
CRD_FR_c41107_g1_i1	18.329	3.439	2.952	2.286	33.521
CRD_ML_c83694_g1_i2	7.196	15.61	1.324	4.662	21.991
CRD_FR_c30445_g4_i2	48.965	6.512	61.101	16.784	89.983
CRD_FL_c44698_g2_i1	4.747	0.844	16.151	21.838	24.406
CRD_FR_c34872_g1_i2	8.198	4.879	0	4.011	9.823
CRD_FR_c26027_g1_i1	7.743	8.906	1.655	0.842	9.309
CRD_FR_c34828_g1_i3	1.974	1.394	0.345	0.551	4.752
CRD_FR_c29771_g3_i1	1.184	4.907	1.117	0.531	7.673
CRD_FR_c32545_g5_i1	7.743	0.706	1.945	0.07	22.95
CRD_FR_c25460_g1_i1	1.123	0.614	0.331	0	24.772
CRD_FR_c34121_g1_i2	3.522	0.257	0.648	0.251	4.877
CRD_FR_c34057_g1_i2	4.635	0.77	16.758	31.002	31.916
CRD_FR_c31627_g4_i3	0.202	0	0	1.193	1.2
CRD_FR_c34942_g1_i1	244.977	41.831	174.834	9.265	301.78
CRD_FR_c34778_g1_i1	5.445	1.211	2.552	0.582	26.105
CRD_FL_c43872_g2_i1	107.272	13.124	8.772	35.173	128.248
CRD_ML_c86449_g2_i1	2.692	4.081	0.455	7.249	9.364
CRD_FR_c31514_g1_i2	0.132	1.027	5.172	4.061	7.923
CRD_FR_c33778_g1_i4	10.84	10.456	7.6	0.07	13.656
CRD_FR_c33479_g12_i1	0	0.825	0	5.996	11.483
CRD_FL_c49344_g2_i1	0	11.996	0.234	1.053	16.531
CRD_LB_c48107_g12_i3	25.414	46.234	12.358	3.6	76.818
CRD_FR_c24809_g2_i1	1.376	0	0	0	3.615
CRD_LB_c46255_g1_i1	4.838	5.64	2.759	1.083	10.252
CRD_LB_c48954_g1_i1	22.519	15.692	2.069	7.149	43.399
CRD_ML_c88535_g2_i4	0.86	1.321	0	0.451	1.48
CRD_ML_c89139_g3_i3	0	1.183	0	0.381	1.885
CRD_ML_c85902_g3_i1	0	6.182	6.551	7.68	14.996
CRD_FR_c27777_g2_i1	2.328	2.054	5.931	5.324	30.927
CRD_FR_c31880_g2_i1	2.257	0.165	0.207	0.03	8.6
CRD_FR_c34284_g3_i1	0.263	0	0	0	3.358
CRD_FR_c29346_g1_i1	335.357	518.145	132.588	37.77	711.827
CRD_FR_c20396_g2_i1	0.617	1.495	0.552	3.178	3.35
CRD_FR_c33294_g1_i3	0.051	0.147	0.221	0.12	2.898
CRD_FR_c35202_g1_i1	11.254	17.05	9.517	0.882	91.089
CRD_FR_c29300_g1_i1	0	0.55	0.152	0.381	8.109
CRD_FR_c24579_g2_i1	0.455	0.101	0	0	1.48
CRD_FL_c46502_g1_i1	0	0	0.207	1.925	2.555
CRD_FR_c32124_g1_i1	4.909	0.293	1.09	0	5.897
CRD_FR_c27806_g1_i1	9.443	19.04	0	6.708	24.032
CRD_FR_c27930_g2_i1	2.216	0.147	0.662	0.431	5.103
CRD_FR_c28110_g8_i1	0.314	1	0.372	0.06	2.392
CRD_FR_c29489_g2_i1	0.101	1.724	0	0	33.139
CRD_ML_c84042_g1_i1	22.327	25.744	5.972	3.479	39.098
CRD_FR_c33661_g9_i1	1.073	0.055	0.359	0	2.275
CRD_FR_c33607_g2_i1	14.26	0.523	8.358	1.404	42.144
CRD_FR_c31801_g2_i1	1.123	0.238	0	0.311	2.041
CRD_FR_c31947_g2_i1	1.64	0	0	0	5.118
CRD_FR_c30211_g1_i3	0	0	0	0	2.867
CRD_FR_c24973_g1_i1	0	0.504	0	0	6.442
CRD_LB_c49731_g3_i2	4.312	0.761	0.152	2.777	8.148
CRD_FR_c10589_g1_i1	22.489	13.005	7.545	1.664	48.392
CRD_FR_c11186_g1_i1	1.174	0.339	0.083	0.06	1.722
CRD_FR_c31979_g4_i1	9.028	1.752	0.938	3.188	12.939
CRD_FR_c35220_g1_i1	0	0	0.124	0	17.746
CRD_FR_c34839_g1_i5	62.74	40.217	20.316	5.785	215.006
CRD_FL_c47832_g1_i3	2.095	0.156	1.034	4.422	4.448
CRD_FR_c31484_g4_i2	1.144	0.275	0.166	0	1.761
CRD_FR_c26594_g4_i1	0	1.44	0.607	0.461	2.259
CRD_FR_c11351_g1_i1	2.348	1.495	0.428	0.241	4.666
CRD_FR_c16720_g1_i1	2.662	7.209	1.365	2.266	14.435
CRD_FL_c51177_g5_i2	0	15.628	2.055	14.859	43.944
CRD_FR_c30375_g1_i1	4.494	0.385	2.248	2.898	12.277
CRD_FB_c38495_g1_i1	9.473	1.431	9.393	3.971	40.212
CRD_FR_c28705_g1_i1	16.153	1.917	19.806	5.845	40.618
CRD_FR_c33935_g5_i1	2.055	0	0	0	4.713
CRD_FB_c39311_g3_i3	0.213	4.1	1.021	3.148	5.048
CRD_FR_c30296_g2_i1	4.2	4.155	0.248	0.07	33.388
CRD_FR_c23492_g2_i1	43.216	0.605	0.234	0.662	50.558
CRD_FR_c34667_g2_i2	0	0	0	0	5.601
CRD_FB_c38068_g2_i1	9.848	10.593	83.128	72.612	111.468
CRD_FR_c26507_g1_i1	0.881	0.211	0.138	0	2.703
CRD_FR_c34281_g7_i4	0.941	6.539	1.669	1.564	7.58
CRD_LB_c48795_g13_i5	23.45	0	6.565	4.672	33.645
CRD_FR_c31006_g2_i1	0.04	0.174	0	0.04	1.909
CRD_FR_c12347_g1_i2	3.684	0.174	3.407	0.221	4.082
CRD_FR_c31574_g1_i4	0.84	1.339	0.759	0	1.472
CRD_FR_c34754_g1_i5	8.147	0.642	11.682	6.788	14.809
CRD_FR_c34359_g3_i2	4.413	0.248	0.193	0.03	6.162
CRD_FR_c30597_g4_i1	0.931	0	0.207	0	3.21
CRD_LB_c46797_g1_i3	19.463	6.172	6.441	4.091	23.503
CRD_FR_c16497_g2_i2	0.223	0.945	0.248	4.723	7.105
CRD_FR_c33041_g2_i1	0	0.174	0	2.376	4.066
CRD_FR_c31299_g1_i1	0.445	0	0	0	5.445
CRD_FR_c29373_g2_i2	0	0.459	0.345	0	3.178
CRD_FR_c27836_g1_i7	0	0	0.607	0.391	4.814
CRD_FR_c33170_g10_i2	256.575	34.228	37.916	38.342	289.378
CRD_LB_c37173_g2_i1	387.226	8.098	189.247	6.126	599.517
CRD_FR_c34740_g8_i1	16.345	15.573	12.565	3.028	21.181
CRD_FR_c34552_g1_i1	7.338	17.316	6.427	3.048	34.191
CRD_FR_c20765_g1_i1	0	0.037	0	0	1.472
CRD_FR_c34675_g1_i3	0.567	2.458	5.71	2.908	9.597
CRD_FR_c33029_g1_i1	9.068	4.017	11.144	6.116	48.61
CRD_FR_c31232_g1_i1	4.463	0.514	4.524	4.622	5.944
CRD_FR_c25395_g1_i1	1.134	0.349	0.11	0.08	2.579
CRD_FR_c33882_g3_i1	0	9.979	0	6.608	50.932
CRD_FR_c42557_g1_i1	0	0.798	0	0.261	2.906
CRD_LB_c49089_g5_i5	1.589	1.036	0.91	0.381	4.993
CRD_FR_c27166_g1_i1	11.588	6.943	12.055	4.071	28.138
CRD_FR_c34831_g9_i1	0	0.257	0	0.712	7.167
CRD_ML_c88388_g4_i1	0.243	1	0	0.612	2.882
CRD_FR_c33220_g4_i1	0.84	0.128	0.331	0	1.028
CRD_FR_c28920_g1_i1	0.273	0	0	0	8.857
CRD_ML_c86991_g1_i3	0.324	2.44	0	0.441	2.898
CRD_FR_c16453_g1_i1	25.363	2.43	2.469	0.13	73.577
CRD_LB_c49138_g1_i1	1.549	0.385	0.234	0.01	3.755
CRD_FR_c34584_g6_i2	0.071	23.057	0.262	4.392	42.448
CRD_FR_c30281_g1_i1	2.156	0.055	0.083	0	4.806
CRD_FB_c40059_g5_i2	6.083	1.082	4.4	6.477	7.44
CRD_FR_c30761_g3_i1	14.746	0.981	5.738	0.15	96.955
CRD_FR_c34489_g1_i2	11.801	0.293	11.531	0.15	23.082
CRD_FR_c34766_g3_i2	0	0	0.317	0	0.935
CRD_FR_c12735_g1_i1	13.522	6.704	12.124	38.432	129.058
CRD_FR_c34980_g1_i1	0.344	0	0.193	0.421	10.758
CRD_FR_c25562_g1_i1	226.476	22.81	185.041	28.566	994.981
CRD_FR_c26368_g1_i1	89.226	4.512	48.922	1.183	116.719
CRD_ML_c86519_g1_i1	15.627	2.403	2.952	2.045	15.822
CRD_FR_c28460_g1_i2	17.529	17.554	4.772	3.62	26.486
CRD_FL_c48058_g1_i2	0	1.504	0.855	1.153	1.597
CRD_FR_c32279_g3_i3	1.447	0.761	3.683	2.547	12.441
CRD_LB_c48267_g1_i1	4.514	5.329	0.372	2.336	6.326
CRD_FR_c15025_g1_i1	0.172	0.945	0	0	1.675
CRD_LB_c42895_g1_i1	21.8	8.273	2.248	1.223	21.952
CRD_LB_c45629_g2_i1	8.238	13.152	4.814	0.421	23.76
CRD_FR_c12479_g1_i1	4.99	1.825	14.675	1.243	48.267
CRD_FR_c32318_g4_i3	0	2.467	0	5.645	6.341
CRD_FR_c42618_g1_i1	20.475	0.761	5.296	1.474	28.66
CRD_FR_c29234_g2_i2	0.83	0.697	0.497	0	1.246
CRD_ML_c80194_g2_i1	7.338	6.154	1.296	1.123	9.964
CRD_FR_c12404_g1_i1	9.22	0.064	4.069	0.692	188.839
CRD_FL_c48283_g1_i1	2.631	0.642	4.248	10.578	21.656
CRD_FR_c32074_g3_i2	94.57	12.317	31.626	19.231	260.01
CRD_LB_c42228_g1_i2	45.19	6.714	8.979	0.772	81.975
CRD_FR_c31027_g1_i1	0.779	0.238	0.193	0	2.103
CRD_FR_c12563_g1_i1	0.121	0.183	0	0.05	1.862
CRD_FR_c33095_g3_i1	0.071	0	0.083	0.13	1.503
CRD_LB_c34264_g1_i1	756.984	260.691	304.029	38.001	2625.76
CRD_FR_c24421_g1_i1	6.477	2.687	5.407	1.985	15.783
CRD_FL_c50921_g1_i1	14.645	0.908	4.786	15.18	23.16
CRD_FR_c31851_g1_i1	9.868	6.475	2.069	2.025	60.428
CRD_FR_c32807_g1_i3	13.683	1.385	3.958	1.945	41.63
CRD_FR_c34008_g4_i1	16.234	6.108	3.49	6.999	28.465
CRD_FB_c39435_g2_i3	8.734	1.211	16.951	5.264	219.096
CRD_FR_c29390_g8_i1	9.736	2.229	1.503	1.073	15.261
CRD_FL_c50119_g1_i3	0	0.284	0.055	1.223	1.363
CRD_FR_c32751_g6_i1	0	0.477	2.4	1.464	5.585
CRD_LB_c45995_g1_i1	2.935	0.092	2.041	0.602	7.72
CRD_FR_c27305_g1_i1	2.034	0	0	0	5.695
CRD_FR_c27968_g2_i1	6.143	4.632	4.758	1.544	17.543
CRD_LB_c48977_g3_i1	5.607	1.174	1.738	1.073	11.42
CRD_FL_c50749_g1_i1	10.05	9.988	92.493	74.548	93.738
[truncated: 3,310 more rows]
