# Supplementary material for: Transcriptome Analysis Identifies Candidate Genes Related to Triacylglycerol and Pigment Biosynthesis and Photoperiodic Flowering in the Ornamental and Oil-Producing Plant, Camellia reticulata (Theaceae)
Source: Front Plant Sci. 2016 Feb 23;7:163. doi: 10.3389/fpls.2016.00163 (PMC4763035; doi:10.3389/fpls.2016.00163)
Supplement: Supplementary Table 10 — KEGG pathway and GO enrichment analysis of DE unigenes. [file Table10.XLS]

## Sheet: DELB
Term	Database	ID	Input number	Background number	P-Value	Corrected P-Value	Input
KEGG PATHWAY Databases
Ribosome	KEGG PATHWAY	ath03010	89	512	2.23018e-10	9.52236e-09	CRD_LB_c43696_g1_i1|CRD_ML_c82583_g3_i2|CRD_FR_c29876_g1_i2|CRD_FR_c29876_g1_i1|CRD_LB_c42123_g2_i1|CRD_FR_c25856_g1_i1|CRD_FL_c51230_g3_i1|CRD_FR_c30497_g1_i2|CRD_FR_c30497_g1_i1|CRD_LB_c43590_g1_i2|CRD_FB_c13602_g1_i1|CRD_LB_c48596_g1_i1|CRD_LB_c50299_g1_i1|CRD_LB_c45815_g1_i2|CRD_FR_c30566_g1_i2|CRD_LB_c44666_g1_i1|CRD_LB_c27256_g1_i1|CRD_LB_c49841_g6_i1|CRD_FB_c34228_g1_i1|CRD_LB_c50330_g1_i1…
DNA replication	KEGG PATHWAY	ath03030	26	101	1.742e-06	3.48723e-05	CRD_FR_c27940_g1_i1|CRD_LB_c48123_g1_i4|CRD_LB_c48123_g1_i1|CRD_LB_c49215_g2_i1|CRD_FR_c25613_g1_i1|CRD_LB_c48907_g1_i1|CRD_LB_c49012_g11_i1|CRD_LB_c31692_g2_i1|CRD_ML_c89656_g3_i1|CRD_LB_c48531_g2_i2|CRD_FR_c26619_g1_i1|CRD_FR_c30857_g1_i1|CRD_FR_c17179_g1_i1|CRD_ML_c88611_g13_i1|CRD_FR_c20815_g1_i1|CRD_FR_c31186_g1_i1|CRD_FB_c31552_g2_i1|CRD_ML_c85805_g1_i5|CRD_FR_c18172_g1_i1|CRD_FR_c32286_g3_…
Mismatch repair	KEGG PATHWAY	ath03430	18	80	0.000279472	0.003947	CRD_LB_c48927_g6_i3|CRD_FR_c34233_g6_i4|CRD_LB_c43372_g1_i2|CRD_FR_c34233_g6_i2|CRD_LB_c31692_g2_i1|CRD_LB_c49131_g3_i2|CRD_FR_c31349_g4_i1|CRD_ML_c88611_g13_i1|CRD_FR_c31186_g1_i1|CRD_FR_c20815_g1_i1|CRD_LB_c49215_g2_i1|CRD_FR_c34058_g1_i4|CRD_FR_c26619_g1_i1|CRD_ML_c85805_g1_i5|CRD_FB_c31552_g2_i1|CRD_FR_c8870_g1_i1|CRD_FR_c18172_g1_i1|CRD_LB_c49012_g11_i1
Pyrimidine metabolism	KEGG PATHWAY	ath00240	37	237	0.000282247	0.00397092	CRD_LB_c46669_g1_i1|CRD_LB_c50176_g2_i5|CRD_FR_c27940_g1_i1|CRD_LB_c48446_g1_i3|CRD_LB_c49215_g2_i1|CRD_LB_c48907_g1_i1|CRD_LB_c49325_g3_i1|CRD_FR_c34623_g3_i1|CRD_FR_c29295_g1_i1|CRD_FR_c24921_g2_i1|CRD_ML_c89656_g3_i1|CRD_LB_c48285_g2_i4|CRD_LB_c54534_g1_i1|CRD_LB_c48531_g2_i2|CRD_FR_c26619_g1_i1|CRD_LB_c48285_g2_i2|CRD_LB_c1680_g1_i1|CRD_FR_c30857_g1_i1|CRD_FR_c25309_g2_i1|CRD_LB_c44706_g2_i2|…
Purine metabolism	KEGG PATHWAY	ath00230	42	295	0.000635162	0.0082414	CRD_LB_c46669_g1_i1|CRD_FR_c27940_g1_i1|CRD_FR_c32707_g1_i1|CRD_LB_c49290_g1_i6|CRD_FR_c26602_g1_i3|CRD_LB_c49215_g2_i1|CRD_LB_c48907_g1_i1|CRD_LB_c42131_g1_i1|CRD_ML_c87885_g6_i1|CRD_FR_c25309_g2_i1|CRD_LB_c48642_g6_i4|CRD_FR_c29295_g1_i1|CRD_ML_c89656_g3_i1|CRD_FR_c31134_g2_i1|CRD_LB_c48285_g2_i4|CRD_LB_c54534_g1_i1|CRD_LB_c48531_g2_i2|CRD_FR_c26619_g1_i1|CRD_LB_c48285_g2_i2|CRD_LB_c1680_g1_i1|…
Nucleotide excision repair	KEGG PATHWAY	ath03420	22	120	0.000756976	0.00971893	CRD_LB_c47444_g2_i1|CRD_FR_c27940_g1_i1|CRD_ML_c86981_g4_i1|CRD_LB_c32314_g1_i2|CRD_LB_c49012_g11_i1|CRD_LB_c31692_g2_i1|CRD_ML_c89656_g3_i1|CRD_LB_c50032_g2_i7|CRD_FR_c26619_g1_i1|CRD_FR_c30857_g1_i1|CRD_ML_c88611_g13_i1|CRD_FR_c20815_g1_i1|CRD_ML_c87121_g2_i4|CRD_FR_c31186_g1_i1|CRD_FB_c31552_g2_i1|CRD_ML_c85805_g1_i5|CRD_LB_c49215_g2_i1|CRD_LB_c50226_g14_i1|CRD_LB_c43372_g1_i2|CRD_LB_c50032_g2…
Cutin, suberine and wax biosynthesis	KEGG PATHWAY	ath00073	9	32	0.00262306	0.0297281	CRD_FR_c22876_g2_i1|CRD_FR_c28609_g1_i2|CRD_LB_c28362_g1_i1|CRD_LB_c49650_g1_i2|CRD_LB_c48486_g1_i2|CRD_LB_c48486_g2_i2|CRD_LB_c38813_g2_i1|CRD_FR_c16407_g2_i1|CRD_LB_c42799_g3_i1
Gene Ontology Databases
cell proliferation	Gene Ontology	GO:0008283	125	539	2.87959e-18	1.05739e-14	CRD_FR_c31895_g1_i1|CRD_FR_c18724_g1_i1|CRD_LB_c49342_g5_i1|CRD_FR_c25613_g1_i1|CRD_LB_c48242_g6_i1|CRD_FR_c24641_g2_i1|CRD_FR_c29479_g2_i4|CRD_FL_c49630_g1_i1|CRD_FR_c33872_g3_i1|CRD_LB_c42062_g1_i3|CRD_LB_c48737_g16_i3|CRD_LB_c30977_g1_i1|CRD_ML_c97276_g1_i1|CRD_LB_c11029_g1_i1|CRD_LB_c48979_g10_i2|CRD_LB_c55330_g1_i1|CRD_FR_c27129_g2_i1|CRD_FR_c34215_g2_i1|CRD_FR_c32636_g1_i3|CRD_LB_c49877_g4_…
chromatin organization	Gene Ontology	GO:0006325	190	1028	1.58699e-17	2.91372e-14	CRD_FR_c27045_g1_i1|CRD_FR_c33473_g7_i7|CRD_LB_c46196_g1_i2|CRD_FR_c25613_g1_i1|CRD_LB_c37415_g1_i1|CRD_FR_c34672_g8_i1|CRD_FR_c34588_g1_i2|CRD_FR_c34672_g8_i4|CRD_FR_c34672_g8_i6|CRD_FR_c33710_g4_i2|CRD_LB_c49171_g5_i1|CRD_FR_c34490_g4_i2|CRD_ML_c88546_g1_i1|CRD_LB_c48437_g1_i2|CRD_FL_c49630_g1_i1|CRD_ML_c87154_g1_i2|CRD_LB_c42062_g1_i1|CRD_FR_c33872_g3_i1|CRD_LB_c49287_g7_i1|CRD_LB_c30977_g1_i1…
regulation of multicellular organismal development	Gene Ontology	GO:2000026	261	1611	5.67034e-17	5.25647e-14	CRD_LB_c49758_g1_i3|CRD_FR_c34844_g6_i1|CRD_FB_c22688_g1_i1|CRD_LB_c28227_g1_i2|CRD_FR_c26316_g1_i1|CRD_LB_c49708_g8_i1|CRD_LB_c50209_g4_i1|CRD_LB_c46983_g3_i2|CRD_FR_c33042_g3_i1|CRD_LB_c43941_g3_i2|CRD_FR_c34672_g8_i1|CRD_FR_c21847_g2_i2|CRD_LB_c49558_g7_i2|CRD_FR_c30929_g1_i1|CRD_LB_c48216_g4_i7|CRD_FR_c34672_g8_i6|CRD_LB_c49329_g8_i1|CRD_LB_c49361_g2_i5|CRD_FR_c33834_g5_i1|CRD_LB_c48140_g2_i1…
tissue development	Gene Ontology	GO:0009888	295	1894	5.726e-17	5.25647e-14	CRD_FR_c23368_g2_i1|CRD_FR_c34844_g6_i1|CRD_FL_c42743_g1_i1|CRD_LB_c49067_g6_i2|CRD_FB_c22688_g1_i1|CRD_LB_c28227_g1_i2|CRD_LB_c46053_g8_i1|CRD_FR_c32653_g2_i1|CRD_LB_c49708_g8_i1|CRD_LB_c49758_g1_i3|CRD_FR_c26599_g3_i4|CRD_FR_c33042_g3_i1|CRD_LB_c43941_g3_i2|CRD_LB_c48419_g1_i1|CRD_FL_c51801_g2_i3|CRD_FR_c34672_g8_i1|CRD_LB_c41760_g2_i1|CRD_LB_c49558_g7_i2|CRD_FR_c30929_g1_i1|CRD_LB_c42827_g2_i1…
meristem maintenance	Gene Ontology	GO:0010073	138	663	1.25855e-16	9.24278e-14	CRD_FR_c23368_g2_i1|CRD_FR_c34844_g6_i1|CRD_LB_c46053_g8_i1|CRD_LB_c49877_g4_i3|CRD_LB_c49708_g8_i1|CRD_LB_c49758_g1_i3|CRD_FR_c34672_g8_i1|CRD_FR_c31737_g1_i1|CRD_LB_c49558_g7_i2|CRD_FR_c30929_g1_i1|CRD_LB_c48216_g4_i7|CRD_FR_c34672_g8_i6|CRD_LB_c49329_g8_i1|CRD_LB_c48140_g2_i1|CRD_FR_c32691_g1_i1|CRD_ML_c88546_g1_i1|CRD_FB_c43718_g1_i1|CRD_LB_c49995_g1_i1|CRD_LB_c48437_g1_i2|CRD_FL_c49630_g1_i1…
flower development	Gene Ontology	GO:0009908	289	1874	3.50554e-16	1.99271e-13	CRD_FR_c23368_g2_i1|CRD_FR_c27045_g1_i1|CRD_FR_c33474_g7_i2|CRD_FL_c42743_g1_i1|CRD_LB_c45546_g1_i2|CRD_LB_c46510_g6_i1|CRD_LB_c49877_g4_i3|CRD_FR_c33473_g7_i7|CRD_FR_c33042_g3_i1|CRD_FR_c34842_g7_i2|CRD_FL_c51801_g2_i3|CRD_FR_c34672_g8_i1|CRD_FR_c21847_g2_i2|CRD_LB_c49558_g7_i2|CRD_FR_c33518_g6_i1|CRD_LB_c42827_g2_i1|CRD_FR_c34672_g8_i6|CRD_LB_c49329_g8_i1|CRD_LB_c49171_g5_i1|CRD_FR_c33834_g5_i1…
regulation of multicellular organismal process	Gene Ontology	GO:0051239	264	1667	4.14181e-16	1.99271e-13	CRD_LB_c49758_g1_i3|CRD_FR_c34844_g6_i1|CRD_FB_c22688_g1_i1|CRD_LB_c28227_g1_i2|CRD_FR_c26316_g1_i1|CRD_LB_c49708_g8_i1|CRD_LB_c50209_g4_i1|CRD_LB_c46983_g3_i2|CRD_FR_c33042_g3_i1|CRD_LB_c43941_g3_i2|CRD_FR_c34672_g8_i1|CRD_FR_c21847_g2_i2|CRD_LB_c49558_g7_i2|CRD_FR_c30929_g1_i1|CRD_LB_c48216_g4_i7|CRD_FR_c34672_g8_i6|CRD_LB_c49329_g8_i1|CRD_LB_c49361_g2_i5|CRD_FR_c33834_g5_i1|CRD_LB_c48140_g2_i1…
reproductive shoot system development	Gene Ontology	GO:0090567	294	1920	4.34142e-16	1.99271e-13	CRD_FR_c23368_g2_i1|CRD_LB_c50144_g4_i12|CRD_FR_c33474_g7_i2|CRD_FL_c42743_g1_i1|CRD_LB_c45546_g1_i2|CRD_LB_c46510_g6_i1|CRD_FR_c32653_g2_i1|CRD_FR_c33473_g7_i7|CRD_FR_c33042_g3_i1|CRD_FR_c34842_g7_i2|CRD_FL_c51801_g2_i3|CRD_FR_c34672_g8_i1|CRD_FR_c21847_g2_i2|CRD_LB_c49558_g7_i2|CRD_FR_c33518_g6_i1|CRD_LB_c42827_g2_i1|CRD_FR_c34672_g8_i6|CRD_LB_c49329_g8_i1|CRD_FR_c27045_g1_i1|CRD_LB_c49171_g5_i…
DNA replication	Gene Ontology	GO:0006260	136	669	1.02706e-15	4.16452e-13	CRD_FR_c31895_g1_i1|CRD_FR_c30451_g1_i3|CRD_FR_c25613_g1_i1|CRD_LB_c48983_g7_i1|CRD_FR_c34203_g4_i1|CRD_FR_c33710_g4_i2|CRD_LB_c49361_g2_i5|CRD_LB_c46025_g2_i2|CRD_LB_c48242_g6_i1|CRD_FR_c26950_g1_i1|CRD_FR_c29479_g2_i4|CRD_FL_c49630_g1_i1|CRD_FR_c31065_g1_i2|CRD_FR_c33872_g3_i1|CRD_FR_c32973_g2_i1|CRD_LB_c44706_g2_i2|CRD_LB_c30977_g1_i1|CRD_LB_c48927_g6_i3|CRD_LB_c48979_g10_i2|CRD_LB_c55330_g1_i…
DNA binding	Gene Ontology	GO:0003677	325	2203	1.13413e-15	4.16452e-13	CRD_LB_c38125_g1_i1|CRD_LB_c48572_g14_i1|CRD_FR_c34282_g3_i4|CRD_FB_c22688_g1_i1|CRD_ML_c86860_g2_i1|CRD_LB_c48849_g1_i1|CRD_FR_c22821_g2_i1|CRD_FL_c51446_g5_i1|CRD_LB_c48158_g4_i9|CRD_LB_c44134_g1_i1|CRD_FR_c27441_g1_i2|CRD_FR_c25613_g1_i1|CRD_FR_c30442_g1_i2|CRD_LB_c47685_g4_i1|CRD_FL_c51801_g2_i3|CRD_LB_c46132_g1_i2|CRD_FR_c21847_g2_i2|CRD_ML_c89610_g7_i2|CRD_FR_c25309_g2_i1|CRD_ML_c9491_g1_i1…
covalent chromatin modification	Gene Ontology	GO:0016569	157	832	1.95635e-15	6.53065e-13	CRD_FR_c27045_g1_i1|CRD_FR_c33473_g7_i7|CRD_FR_c25613_g1_i1|CRD_FR_c34672_g8_i1|CRD_FR_c34588_g1_i2|CRD_FR_c34672_g8_i4|CRD_FR_c34672_g8_i6|CRD_FR_c33710_g4_i2|CRD_LB_c49171_g5_i1|CRD_ML_c88546_g1_i1|CRD_LB_c48437_g1_i2|CRD_FL_c49630_g1_i1|CRD_ML_c87154_g1_i2|CRD_LB_c42062_g1_i1|CRD_FR_c33872_g3_i1|CRD_LB_c49287_g7_i1|CRD_LB_c30977_g1_i1|CRD_FR_c26934_g4_i1|CRD_LB_c27256_g1_i1|CRD_FR_c34215_g2_i1…
nucleic acid binding transcription factor activity	Gene Ontology	GO:0001071	340	2348	2.40827e-15	7.36931e-13	CRD_ML_c85510_g3_i1|CRD_LB_c47560_g2_i5|CRD_FR_c34282_g3_i4|CRD_LB_c49595_g4_i1|CRD_FR_c38009_g1_i1|CRD_ML_c86860_g2_i1|CRD_LB_c48849_g1_i1|CRD_FR_c34373_g1_i1|CRD_LB_c48158_g4_i9|CRD_LB_c44134_g1_i1|CRD_FR_c27441_g1_i2|CRD_ML_c88192_g4_i5|CRD_FR_c32321_g2_i1|CRD_FL_c51801_g2_i3|CRD_LB_c46132_g1_i2|CRD_FR_c21847_g2_i2|CRD_ML_c88342_g8_i4|CRD_FR_c33518_g6_i1|CRD_LB_c17838_g2_i1|CRD_ML_c9491_g1_i1|…
sequence-specific DNA binding transcription factor activity	Gene Ontology	GO:0003700	339	2341	2.62855e-15	7.42464e-13	CRD_ML_c85510_g3_i1|CRD_LB_c47560_g2_i5|CRD_FR_c34282_g3_i4|CRD_LB_c49595_g4_i1|CRD_FR_c38009_g1_i1|CRD_ML_c86860_g2_i1|CRD_LB_c48849_g1_i1|CRD_FR_c34373_g1_i1|CRD_LB_c48158_g4_i9|CRD_LB_c44134_g1_i1|CRD_FR_c27441_g1_i2|CRD_ML_c88192_g4_i5|CRD_FR_c32321_g2_i1|CRD_FL_c51801_g2_i3|CRD_LB_c46132_g1_i2|CRD_FR_c21847_g2_i2|CRD_ML_c88342_g8_i4|CRD_FR_c33518_g6_i1|CRD_LB_c17838_g2_i1|CRD_ML_c9491_g1_i1|…
mitotic cell cycle process	Gene Ontology	GO:1903047	133	664	5.52272e-15	1.37645e-12	CRD_FR_c27045_g1_i1|CRD_LB_c50116_g4_i1|CRD_FR_c30451_g1_i3|CRD_LB_c43696_g1_i1|CRD_FR_c33473_g7_i7|CRD_LB_c49342_g5_i1|CRD_FR_c33518_g6_i1|CRD_FR_c33710_g4_i2|CRD_FR_c33411_g9_i2|CRD_FR_c32691_g1_i1|CRD_LB_c48242_g6_i1|CRD_FR_c29479_g2_i4|CRD_FL_c49630_g1_i1|CRD_FR_c33872_g3_i1|CRD_LB_c49361_g2_i5|CRD_FR_c31865_g1_i1|CRD_LB_c30977_g1_i1|CRD_LB_c11029_g1_i1|CRD_LB_c48979_g10_i2|CRD_LB_c55330_g1_i…
regulation of developmental process	Gene Ontology	GO:0050793	298	2000	5.62277e-15	1.37645e-12	CRD_FR_c33226_g2_i1|CRD_LB_c49758_g1_i3|CRD_FR_c34844_g6_i1|CRD_FB_c22688_g1_i1|CRD_LB_c28227_g1_i2|CRD_LB_c46510_g6_i1|CRD_FR_c32653_g2_i1|CRD_LB_c49708_g8_i1|CRD_LB_c50209_g4_i1|CRD_LB_c46983_g3_i2|CRD_FR_c33042_g3_i1|CRD_LB_c43941_g3_i2|CRD_LB_c48419_g1_i1|CRD_FL_c51801_g2_i3|CRD_FR_c34672_g8_i1|CRD_FR_c21847_g2_i2|CRD_LB_c49558_g7_i2|CRD_FR_c30929_g1_i1|CRD_LB_c42827_g2_i1|CRD_FR_c34672_g8_i6…
chromatin modification	Gene Ontology	GO:0016568	162	890	1.05529e-14	2.33671e-12	CRD_FR_c27045_g1_i1|CRD_FR_c33473_g7_i7|CRD_FR_c25613_g1_i1|CRD_FR_c34672_g8_i1|CRD_FR_c34588_g1_i2|CRD_FR_c34672_g8_i4|CRD_FR_c34672_g8_i6|CRD_FR_c33710_g4_i2|CRD_LB_c49171_g5_i1|CRD_ML_c88546_g1_i1|CRD_LB_c48437_g1_i2|CRD_FL_c49630_g1_i1|CRD_ML_c87154_g1_i2|CRD_LB_c42062_g1_i1|CRD_FR_c33872_g3_i1|CRD_LB_c49287_g7_i1|CRD_LB_c30977_g1_i1|CRD_LB_c48927_g6_i3|CRD_FR_c26934_g4_i1|CRD_LB_c27256_g1_i1…
shoot system development	Gene Ontology	GO:0048367	394	2858	1.08181e-14	2.33671e-12	CRD_FR_c23368_g2_i1|CRD_LB_c50209_g4_i1|CRD_FR_c33834_g4_i5|CRD_FR_c33834_g5_i1|CRD_LB_c48140_g2_i1|CRD_LB_c45171_g1_i1|CRD_LB_c45484_g1_i2|CRD_FL_c49630_g1_i1|CRD_ML_c87154_g1_i2|CRD_FR_c28751_g1_i1|CRD_FR_c34149_g2_i3|CRD_FR_c26934_g4_i1|CRD_LB_c47895_g7_i3|CRD_LB_c48584_g13_i1|CRD_ML_c97349_g1_i1|CRD_ML_c87630_g2_i3|CRD_FR_c32653_g2_i1|CRD_LB_c49329_g8_i1|CRD_LB_c48367_g7_i1|CRD_LB_c31062_g1_i…
determination of bilateral symmetry	Gene Ontology	GO:0009855	75	277	1.99565e-14	4.07113e-12	CRD_FR_c11194_g1_i1|CRD_FL_c49630_g1_i1|CRD_FR_c23368_g2_i1|CRD_FR_c34844_g6_i1|CRD_FR_c31737_g1_i1|CRD_FR_c29626_g1_i1|CRD_FR_c34289_g3_i3|CRD_LB_c45319_g3_i3|CRD_LB_c49329_g5_i3|CRD_FR_c29421_g1_i1|CRD_LB_c48140_g2_i1|CRD_FR_c33473_g7_i7|CRD_FR_c31664_g1_i2|CRD_FR_c34531_g2_i2|CRD_FR_c34672_g8_i1|CRD_FR_c34588_g1_i2|CRD_LB_c48216_g5_i1|CRD_LB_c48216_g4_i7|CRD_LB_c49722_g6_i1|CRD_FR_c34672_g8_i6…
specification of symmetry	Gene Ontology	GO:0009799	75	278	2.33039e-14	4.50378e-12	CRD_FR_c11194_g1_i1|CRD_FL_c49630_g1_i1|CRD_FR_c23368_g2_i1|CRD_FR_c34844_g6_i1|CRD_FR_c31737_g1_i1|CRD_FR_c29626_g1_i1|CRD_FR_c34289_g3_i3|CRD_LB_c45319_g3_i3|CRD_LB_c49329_g5_i3|CRD_FR_c29421_g1_i1|CRD_LB_c48140_g2_i1|CRD_FR_c33473_g7_i7|CRD_FR_c31664_g1_i2|CRD_FR_c34531_g2_i2|CRD_FR_c34672_g8_i1|CRD_FR_c34588_g1_i2|CRD_LB_c48216_g5_i1|CRD_LB_c48216_g4_i7|CRD_LB_c49722_g6_i1|CRD_FR_c34672_g8_i6…
floral organ formation	Gene Ontology	GO:0048449	82	326	3.89088e-14	7.14366e-12	CRD_FR_c24744_g1_i1|CRD_FR_c27045_g1_i1|CRD_LB_c41760_g2_i1|CRD_LB_c47397_g2_i2|CRD_LB_c45552_g2_i1|CRD_LB_c46053_g8_i1|CRD_LB_c47565_g4_i1|CRD_LB_c47397_g2_i3|CRD_FR_c33474_g7_i2|CRD_FR_c30698_g1_i1|CRD_LB_c49136_g3_i1|CRD_LB_c49099_g3_i3|CRD_FR_c32450_g1_i1|CRD_LB_c47637_g2_i2|CRD_LB_c46582_g1_i2|CRD_LB_c46744_g1_i1|CRD_LB_c49067_g6_i2|CRD_FR_c33518_g6_i1|CRD_LB_c42913_g3_i1|CRD_FR_c33551_g18_i…
methylation-dependent chromatin silencing	Gene Ontology	GO:0006346	69	245	4.38641e-14	7.66996e-12	CRD_FR_c27045_g1_i1|CRD_FR_c31737_g1_i1|CRD_FR_c28703_g3_i1|CRD_LB_c48402_g9_i1|CRD_LB_c43372_g1_i2|CRD_LB_c45552_g2_i1|CRD_LB_c49329_g5_i3|CRD_FR_c29421_g1_i1|CRD_FR_c33473_g7_i7|CRD_LB_c47397_g2_i3|CRD_LB_c47397_g2_i2|CRD_FR_c34519_g11_i2|CRD_FR_c9016_g1_i1|CRD_FR_c34672_g8_i1|CRD_FR_c34588_g1_i2|CRD_LB_c46744_g1_i1|CRD_LB_c48776_g5_i1|CRD_FR_c34672_g8_i4|CRD_LB_c49722_g6_i1|CRD_FR_c34672_g8_i6…
intracellular non-membrane-bounded organelle	Gene Ontology	GO:0043232	265	1760	6.0031e-14	9.37056e-12	CRD_FR_c32249_g1_i1|CRD_LB_c48029_g1_i2|CRD_FR_c30451_g1_i3|CRD_ML_c87705_g1_i9|CRD_LB_c43696_g1_i1|CRD_LB_c49891_g7_i2|CRD_ML_c87705_g1_i2|CRD_ML_c82583_g3_i2|CRD_ML_c87705_g1_i1|CRD_FR_c27643_g1_i1|CRD_LB_c47236_g2_i1|CRD_LB_c37415_g1_i1|CRD_FR_c24477_g2_i1|CRD_LB_c44946_g1_i1|CRD_LB_c49506_g1_i4|CRD_FR_c29876_g1_i1|CRD_LB_c42123_g2_i1|CRD_FR_c25856_g1_i1|CRD_LB_c55353_g1_i1|CRD_FR_c25309_g2_i1…
non-membrane-bounded organelle	Gene Ontology	GO:0043228	265	1760	6.0031e-14	9.37056e-12	CRD_FR_c32249_g1_i1|CRD_LB_c48029_g1_i2|CRD_FR_c30451_g1_i3|CRD_ML_c87705_g1_i9|CRD_LB_c43696_g1_i1|CRD_LB_c49891_g7_i2|CRD_ML_c87705_g1_i2|CRD_ML_c82583_g3_i2|CRD_ML_c87705_g1_i1|CRD_FR_c27643_g1_i1|CRD_LB_c47236_g2_i1|CRD_LB_c37415_g1_i1|CRD_FR_c24477_g2_i1|CRD_LB_c44946_g1_i1|CRD_LB_c49506_g1_i4|CRD_FR_c29876_g1_i1|CRD_LB_c42123_g2_i1|CRD_FR_c25856_g1_i1|CRD_LB_c55353_g1_i1|CRD_FR_c25309_g2_i1…
meristem development	Gene Ontology	GO:0048507	200	1216	6.12455e-14	9.37056e-12	CRD_FR_c23368_g2_i1|CRD_FR_c34844_g6_i1|CRD_FB_c22688_g1_i1|CRD_LB_c28227_g1_i2|CRD_LB_c46053_g8_i1|CRD_FR_c26316_g1_i1|CRD_LB_c49708_g8_i1|CRD_LB_c49758_g1_i3|CRD_FR_c33042_g3_i1|CRD_FR_c34672_g8_i1|CRD_LB_c41760_g2_i1|CRD_LB_c49558_g7_i2|CRD_FR_c30929_g1_i1|CRD_LB_c42827_g2_i1|CRD_FR_c34672_g8_i6|CRD_LB_c49329_g8_i1|CRD_FR_c19687_g1_i1|CRD_LB_c41565_g4_i1|CRD_FR_c32691_g1_i1|CRD_ML_c88546_g1_i1…
organ morphogenesis	Gene Ontology	GO:0009887	174	1008	6.88153e-14	1.00716e-11	CRD_FR_c23368_g2_i1|CRD_FR_c27045_g1_i1|CRD_LB_c43696_g1_i1|CRD_LB_c46053_g8_i1|CRD_LB_c49877_g4_i3|CRD_FR_c33473_g7_i7|CRD_FR_c27441_g1_i2|CRD_LB_c45465_g2_i2|CRD_LB_c45128_g3_i1|CRD_FR_c34672_g8_i1|CRD_FR_c31737_g1_i1|CRD_FR_c33518_g6_i1|CRD_LB_c42827_g2_i1|CRD_FR_c34672_g8_i6|CRD_FR_c11413_g1_i1|CRD_LB_c49171_g5_i1|CRD_ML_c78603_g2_i1|CRD_LB_c49067_g6_i2|CRD_LB_c48437_g1_i2|CRD_FL_c49630_g1_i1…
histone modification	Gene Ontology	GO:0016570	135	706	7.1313e-14	1.00716e-11	CRD_FR_c27045_g1_i1|CRD_FR_c25613_g1_i1|CRD_LB_c27047_g1_i2|CRD_FR_c33710_g4_i2|CRD_LB_c49171_g5_i1|CRD_FL_c49630_g1_i1|CRD_ML_c87154_g1_i2|CRD_FR_c33872_g3_i1|CRD_LB_c49287_g7_i1|CRD_LB_c30977_g1_i1|CRD_FR_c26934_g4_i1|CRD_LB_c27256_g1_i1|CRD_LB_c34418_g1_i1|CRD_LB_c49877_g4_i3|CRD_FB_c31552_g2_i1|CRD_FR_c33176_g3_i6|CRD_LB_c50058_g2_i3|CRD_FR_c33176_g3_i2|CRD_LB_c43113_g4_i2|CRD_FR_c29226_g1_i1…
post-embryonic organ morphogenesis	Gene Ontology	GO:0048563	87	367	1.14665e-13	1.50375e-11	CRD_FR_c27045_g1_i1|CRD_LB_c46053_g8_i1|CRD_FR_c33518_g6_i1|CRD_LB_c42827_g2_i1|CRD_FR_c33710_g4_i2|CRD_LB_c49361_g2_i5|CRD_LB_c49067_g6_i2|CRD_FL_c49630_g1_i1|CRD_LB_c49287_g7_i1|CRD_ML_c84252_g1_i3|CRD_LB_c49712_g6_i1|CRD_ML_c87630_g2_i3|CRD_LB_c49877_g4_i3|CRD_FB_c31552_g2_i1|CRD_LB_c46371_g2_i1|CRD_FR_c29226_g1_i1|CRD_LB_c49795_g5_i7|CRD_LB_c48367_g7_i1|CRD_LB_c45552_g2_i1|CRD_FR_c28703_g1_i1…
floral organ morphogenesis	Gene Ontology	GO:0048444	87	367	1.14665e-13	1.50375e-11	CRD_FR_c27045_g1_i1|CRD_LB_c46053_g8_i1|CRD_FR_c33518_g6_i1|CRD_LB_c42827_g2_i1|CRD_FR_c33710_g4_i2|CRD_LB_c49361_g2_i5|CRD_LB_c49067_g6_i2|CRD_FL_c49630_g1_i1|CRD_LB_c49287_g7_i1|CRD_ML_c84252_g1_i3|CRD_LB_c49712_g6_i1|CRD_ML_c87630_g2_i3|CRD_LB_c49877_g4_i3|CRD_FB_c31552_g2_i1|CRD_LB_c46371_g2_i1|CRD_FR_c29226_g1_i1|CRD_LB_c49795_g5_i7|CRD_LB_c48367_g7_i1|CRD_LB_c45552_g2_i1|CRD_FR_c28703_g1_i1…
macromolecule methylation	Gene Ontology	GO:0043414	179	1057	1.33269e-13	1.63122e-11	CRD_FR_c27045_g1_i1|CRD_LB_c43696_g1_i1|CRD_ML_c82583_g3_i2|CRD_FR_c25613_g1_i1|CRD_LB_c27047_g1_i2|CRD_FR_c29876_g1_i1|CRD_LB_c42123_g2_i1|CRD_FR_c25856_g1_i1|CRD_LB_c55353_g1_i1|CRD_FR_c30497_g1_i2|CRD_FR_c30497_g1_i1|CRD_FR_c33710_g4_i2|CRD_LB_c49171_g5_i1|CRD_LB_c43590_g1_i2|CRD_ML_c88546_g1_i1|CRD_FR_c32636_g2_i1|CRD_FL_c49630_g1_i1|CRD_ML_c87154_g1_i2|CRD_LB_c42062_g1_i1|CRD_FR_c33872_g3_i1…
methylation	Gene Ontology	GO:0032259	179	1057	1.33269e-13	1.63122e-11	CRD_FR_c27045_g1_i1|CRD_LB_c43696_g1_i1|CRD_ML_c82583_g3_i2|CRD_FR_c25613_g1_i1|CRD_LB_c27047_g1_i2|CRD_FR_c29876_g1_i1|CRD_LB_c42123_g2_i1|CRD_FR_c25856_g1_i1|CRD_LB_c55353_g1_i1|CRD_FR_c30497_g1_i2|CRD_FR_c30497_g1_i1|CRD_FR_c33710_g4_i2|CRD_LB_c49171_g5_i1|CRD_LB_c43590_g1_i2|CRD_ML_c88546_g1_i1|CRD_FR_c32636_g2_i1|CRD_FL_c49630_g1_i1|CRD_ML_c87154_g1_i2|CRD_LB_c42062_g1_i1|CRD_FR_c33872_g3_i1…
adaxial/abaxial axis specification	Gene Ontology	GO:0009943	57	182	1.80205e-13	2.13456e-11	CRD_FR_c34289_g3_i3|CRD_FR_c34844_g6_i1|CRD_FR_c31737_g1_i1|CRD_FR_c11194_g1_i1|CRD_LB_c45319_g3_i3|CRD_LB_c49329_g5_i3|CRD_FR_c29421_g1_i1|CRD_FR_c31664_g1_i2|CRD_FR_c34672_g8_i1|CRD_ML_c88513_g1_i2|CRD_LB_c45889_g2_i1|CRD_ML_c85439_g5_i1|CRD_LB_c48216_g5_i1|CRD_LB_c48216_g4_i7|CRD_FR_c34672_g8_i6|CRD_LB_c11157_g1_i1|CRD_ML_c90000_g3_i1|CRD_LB_c49558_g6_i3|CRD_FB_c40001_g7_i4|CRD_FR_c33488_g2_i2…
adaxial/abaxial pattern specification	Gene Ontology	GO:0009955	59	195	2.3354e-13	2.59866e-11	CRD_FR_c34289_g3_i3|CRD_FR_c34844_g6_i1|CRD_FR_c31737_g1_i1|CRD_FR_c11194_g1_i1|CRD_LB_c45319_g3_i3|CRD_LB_c49329_g5_i3|CRD_FR_c29421_g1_i1|CRD_FR_c31664_g1_i2|CRD_FR_c34672_g8_i1|CRD_ML_c88513_g1_i2|CRD_LB_c45889_g2_i1|CRD_ML_c85439_g5_i1|CRD_LB_c48216_g5_i1|CRD_LB_c48216_g4_i7|CRD_FR_c34672_g8_i6|CRD_LB_c11157_g1_i1|CRD_ML_c90000_g3_i1|CRD_LB_c49558_g6_i3|CRD_FB_c40001_g7_i4|CRD_FR_c33488_g2_i2…
axis specification	Gene Ontology	GO:0009798	59	195	2.3354e-13	2.59866e-11	CRD_FR_c34289_g3_i3|CRD_FR_c34844_g6_i1|CRD_FR_c31737_g1_i1|CRD_FR_c11194_g1_i1|CRD_LB_c45319_g3_i3|CRD_LB_c49329_g5_i3|CRD_FR_c29421_g1_i1|CRD_LB_c55400_g1_i1|CRD_FR_c31664_g1_i2|CRD_FR_c34672_g8_i1|CRD_ML_c88513_g1_i2|CRD_LB_c45889_g2_i1|CRD_LB_c40505_g2_i1|CRD_ML_c85439_g5_i1|CRD_LB_c48216_g5_i1|CRD_LB_c48216_g4_i7|CRD_FR_c34672_g8_i6|CRD_LB_c11157_g1_i1|CRD_ML_c90000_g3_i1|CRD_LB_c49558_g6_i3…
specification of axis polarity	Gene Ontology	GO:0065001	57	184	2.61994e-13	2.82953e-11	CRD_FR_c34289_g3_i3|CRD_FR_c34844_g6_i1|CRD_FR_c31737_g1_i1|CRD_FR_c11194_g1_i1|CRD_LB_c45319_g3_i3|CRD_LB_c49329_g5_i3|CRD_FR_c29421_g1_i1|CRD_LB_c55400_g1_i1|CRD_FR_c31664_g1_i2|CRD_FR_c34672_g8_i1|CRD_ML_c88513_g1_i2|CRD_LB_c45889_g2_i1|CRD_ML_c85439_g5_i1|CRD_LB_c48216_g5_i1|CRD_LB_c48216_g4_i7|CRD_FR_c34672_g8_i6|CRD_ML_c90000_g3_i1|CRD_LB_c49558_g6_i3|CRD_FB_c40001_g7_i4|CRD_FR_c33488_g2_i2…
polarity specification of adaxial/abaxial axis	Gene Ontology	GO:0009944	56	180	3.643e-13	3.82203e-11	CRD_FR_c34289_g3_i3|CRD_FR_c34844_g6_i1|CRD_FR_c31737_g1_i1|CRD_FR_c11194_g1_i1|CRD_LB_c45319_g3_i3|CRD_LB_c49329_g5_i3|CRD_FR_c29421_g1_i1|CRD_FR_c31664_g1_i2|CRD_FR_c34672_g8_i1|CRD_ML_c88513_g1_i2|CRD_LB_c45889_g2_i1|CRD_ML_c85439_g5_i1|CRD_LB_c48216_g5_i1|CRD_LB_c48216_g4_i7|CRD_FR_c34672_g8_i6|CRD_ML_c90000_g3_i1|CRD_LB_c49558_g6_i3|CRD_FB_c40001_g7_i4|CRD_FR_c33488_g2_i2|CRD_LB_c49558_g7_i2…
regulation of meristem development	Gene Ontology	GO:0048509	113	563	4.96922e-13	5.0686e-11	CRD_LB_c49758_g1_i3|CRD_FR_c34844_g6_i1|CRD_FB_c22688_g1_i1|CRD_FR_c26316_g1_i1|CRD_LB_c49708_g8_i1|CRD_FR_c34672_g8_i1|CRD_FR_c30929_g1_i1|CRD_LB_c48216_g4_i7|CRD_FR_c34672_g8_i6|CRD_LB_c49329_g8_i1|CRD_LB_c48140_g2_i1|CRD_FR_c32691_g1_i1|CRD_FB_c43718_g1_i1|CRD_FR_c31549_g3_i1|CRD_LB_c43861_g1_i2|CRD_FR_c11453_g1_i1|CRD_FB_c37490_g2_i1|CRD_FR_c30612_g1_i1|CRD_FB_c6415_g1_i1|CRD_FR_c33488_g3_i1|…
nucleic acid metabolic process	Gene Ontology	GO:0090304	752	6349	8.15523e-13	8.09352e-11	CRD_ML_c85510_g3_i1|CRD_FB_c30386_g1_i1|CRD_FR_c30451_g1_i3|CRD_FL_c26530_g1_i1|CRD_FR_c33003_g3_i3|CRD_FR_c29876_g1_i1|CRD_LB_c42123_g2_i1|CRD_FR_c25856_g1_i1|CRD_ML_c85064_g4_i1|CRD_LB_c46498_g3_i1|CRD_LB_c47178_g5_i1|CRD_FB_c22688_g1_i1|CRD_FB_c38965_g2_i1|CRD_FL_c49630_g1_i1|CRD_ML_c87154_g1_i2|CRD_LB_c41772_g2_i2|CRD_LB_c46475_g2_i1|CRD_LB_c48402_g2_i1|CRD_LB_c50226_g2_i1|CRD_LB_c48979_g10_i…
DNA metabolic process	Gene Ontology	GO:0006259	230	1513	1.10266e-12	1.04137e-10	CRD_FR_c27045_g1_i1|CRD_FR_c30451_g1_i3|CRD_LB_c43579_g1_i1|CRD_LB_c32314_g1_i2|CRD_FR_c25613_g1_i1|CRD_LB_c47444_g2_i1|CRD_LB_c48983_g7_i1|CRD_LB_c37415_g1_i1|CRD_LB_c48597_g3_i6|CRD_FR_c25501_g1_i1|CRD_FR_c33710_g4_i2|CRD_LB_c49361_g2_i5|CRD_LB_c46025_g2_i2|CRD_FB_c31552_g2_i1|CRD_LB_c48242_g6_i1|CRD_FR_c26950_g1_i1|CRD_LB_c48285_g2_i2|CRD_FR_c29479_g2_i4|CRD_ML_c88857_g4_i3|CRD_FL_c49630_g1_i1…
pattern specification process	Gene Ontology	GO:0007389	146	823	1.10603e-12	1.04137e-10	CRD_FR_c23368_g2_i1|CRD_FR_c34844_g6_i1|CRD_LB_c28227_g1_i2|CRD_LB_c46053_g8_i1|CRD_FR_c32653_g2_i1|CRD_LB_c49708_g8_i1|CRD_FR_c33473_g7_i7|CRD_FR_c27441_g1_i2|CRD_LB_c48781_g10_i1|CRD_FR_c34672_g8_i1|CRD_FR_c31737_g1_i1|CRD_LB_c42827_g2_i1|CRD_FR_c34672_g8_i6|CRD_LB_c48140_g2_i1|CRD_FR_c32691_g1_i1|CRD_ML_c88546_g1_i1|CRD_FB_c43718_g1_i1|CRD_LB_c49067_g6_i2|CRD_LB_c48437_g1_i2|CRD_FL_c49630_g1_i…
cytokinesis by cell plate formation	Gene Ontology	GO:0000911	105	515	1.40922e-12	1.20341e-10	CRD_FR_c27045_g1_i1|CRD_FR_c30451_g1_i3|CRD_LB_c43696_g1_i1|CRD_FR_c33473_g7_i7|CRD_LB_c49342_g5_i1|CRD_FR_c33518_g6_i1|CRD_FR_c33710_g4_i2|CRD_FR_c33411_g9_i2|CRD_FR_c32691_g1_i1|CRD_LB_c48242_g6_i1|CRD_FL_c49630_g1_i1|CRD_FR_c33872_g3_i1|CRD_FR_c31865_g1_i1|CRD_LB_c30977_g1_i1|CRD_LB_c11029_g1_i1|CRD_LB_c48979_g10_i2|CRD_FR_c27129_g2_i1|CRD_LB_c37539_g2_i1|CRD_LB_c49877_g4_i3|CRD_LB_c49092_g2_i…
mitotic cytokinesis	Gene Ontology	GO:0000281	105	515	1.40922e-12	1.20341e-10	CRD_FR_c27045_g1_i1|CRD_FR_c30451_g1_i3|CRD_LB_c43696_g1_i1|CRD_FR_c33473_g7_i7|CRD_LB_c49342_g5_i1|CRD_FR_c33518_g6_i1|CRD_FR_c33710_g4_i2|CRD_FR_c33411_g9_i2|CRD_FR_c32691_g1_i1|CRD_LB_c48242_g6_i1|CRD_FL_c49630_g1_i1|CRD_FR_c33872_g3_i1|CRD_FR_c31865_g1_i1|CRD_LB_c30977_g1_i1|CRD_LB_c11029_g1_i1|CRD_LB_c48979_g10_i2|CRD_FR_c27129_g2_i1|CRD_LB_c37539_g2_i1|CRD_LB_c49877_g4_i3|CRD_LB_c49092_g2_i…
mitotic cytokinetic process	Gene Ontology	GO:1902410	105	515	1.40922e-12	1.20341e-10	CRD_FR_c27045_g1_i1|CRD_FR_c30451_g1_i3|CRD_LB_c43696_g1_i1|CRD_FR_c33473_g7_i7|CRD_LB_c49342_g5_i1|CRD_FR_c33518_g6_i1|CRD_FR_c33710_g4_i2|CRD_FR_c33411_g9_i2|CRD_FR_c32691_g1_i1|CRD_LB_c48242_g6_i1|CRD_FL_c49630_g1_i1|CRD_FR_c33872_g3_i1|CRD_FR_c31865_g1_i1|CRD_LB_c30977_g1_i1|CRD_LB_c11029_g1_i1|CRD_LB_c48979_g10_i2|CRD_FR_c27129_g2_i1|CRD_LB_c37539_g2_i1|CRD_LB_c49877_g4_i3|CRD_LB_c49092_g2_i…
cytokinetic process	Gene Ontology	GO:0032506	105	515	1.40922e-12	1.20341e-10	CRD_FR_c27045_g1_i1|CRD_FR_c30451_g1_i3|CRD_LB_c43696_g1_i1|CRD_FR_c33473_g7_i7|CRD_LB_c49342_g5_i1|CRD_FR_c33518_g6_i1|CRD_FR_c33710_g4_i2|CRD_FR_c33411_g9_i2|CRD_FR_c32691_g1_i1|CRD_LB_c48242_g6_i1|CRD_FL_c49630_g1_i1|CRD_FR_c33872_g3_i1|CRD_FR_c31865_g1_i1|CRD_LB_c30977_g1_i1|CRD_LB_c11029_g1_i1|CRD_LB_c48979_g10_i2|CRD_FR_c27129_g2_i1|CRD_LB_c37539_g2_i1|CRD_LB_c49877_g4_i3|CRD_LB_c49092_g2_i…
regulation of nucleobase-containing compound metabolic process	Gene Ontology	GO:0019219	451	3503	1.57303e-12	1.31276e-10	CRD_ML_c85510_g3_i1|CRD_FR_c33003_g3_i3|CRD_ML_c85064_g4_i1|CRD_LB_c46498_g3_i1|CRD_LB_c47178_g5_i1|CRD_FB_c22688_g1_i1|CRD_FL_c49630_g1_i1|CRD_ML_c87154_g1_i2|CRD_LB_c41772_g2_i2|CRD_LB_c46475_g2_i1|CRD_LB_c48402_g2_i1|CRD_LB_c50226_g2_i1|CRD_LB_c48979_g10_i2|CRD_LB_c47895_g7_i3|CRD_LB_c33009_g1_i1|CRD_ML_c97349_g1_i1|CRD_ML_c87630_g2_i3|CRD_LB_c45625_g5_i1|CRD_ML_c87107_g6_i1|CRD_LB_c49329_g8_i…
nucleobase-containing compound biosynthetic process	Gene Ontology	GO:0034654	502	3982	1.70774e-12	1.39352e-10	CRD_ML_c85510_g3_i1|CRD_FR_c33003_g3_i3|CRD_LB_c43878_g2_i1|CRD_ML_c85064_g4_i1|CRD_LB_c41760_g2_i1|CRD_LB_c46498_g3_i1|CRD_LB_c47178_g5_i1|CRD_FB_c22688_g1_i1|CRD_FL_c49630_g1_i1|CRD_ML_c87154_g1_i2|CRD_FR_c28751_g1_i1|CRD_LB_c46475_g2_i1|CRD_LB_c48402_g2_i1|CRD_FB_c36599_g1_i1|CRD_LB_c50226_g2_i1|CRD_FR_c26934_g4_i1|CRD_LB_c47895_g7_i3|CRD_LB_c48584_g13_i1|CRD_LB_c33009_g1_i1|CRD_ML_c97349_g1_i…
regulation of cellular macromolecule biosynthetic process	Gene Ontology	GO:2000112	451	3508	1.88498e-12	1.47269e-10	CRD_ML_c85510_g3_i1|CRD_FR_c33003_g3_i3|CRD_ML_c85064_g4_i1|CRD_LB_c46498_g3_i1|CRD_LB_c47178_g5_i1|CRD_FB_c22688_g1_i1|CRD_FL_c49630_g1_i1|CRD_ML_c87154_g1_i2|CRD_LB_c41772_g2_i2|CRD_LB_c46475_g2_i1|CRD_LB_c48402_g2_i1|CRD_LB_c50226_g2_i1|CRD_LB_c48979_g10_i2|CRD_LB_c47895_g7_i3|CRD_LB_c33009_g1_i1|CRD_ML_c97349_g1_i1|CRD_ML_c87630_g2_i3|CRD_LB_c45625_g5_i1|CRD_ML_c87107_g6_i1|CRD_LB_c49329_g8_i…
regulation of macromolecule biosynthetic process	Gene Ontology	GO:0010556	451	3508	1.88498e-12	1.47269e-10	CRD_ML_c85510_g3_i1|CRD_FR_c33003_g3_i3|CRD_ML_c85064_g4_i1|CRD_LB_c46498_g3_i1|CRD_LB_c47178_g5_i1|CRD_FB_c22688_g1_i1|CRD_FL_c49630_g1_i1|CRD_ML_c87154_g1_i2|CRD_LB_c41772_g2_i2|CRD_LB_c46475_g2_i1|CRD_LB_c48402_g2_i1|CRD_LB_c50226_g2_i1|CRD_LB_c48979_g10_i2|CRD_LB_c47895_g7_i3|CRD_LB_c33009_g1_i1|CRD_ML_c97349_g1_i1|CRD_ML_c87630_g2_i3|CRD_LB_c45625_g5_i1|CRD_ML_c87107_g6_i1|CRD_LB_c49329_g8_i…
regulation of cell cycle	Gene Ontology	GO:0051726	115	593	2.12965e-12	1.61157e-10	CRD_FR_c27045_g1_i1|CRD_FR_c33710_g4_i2|CRD_LB_c48572_g13_i1|CRD_LB_c46387_g1_i1|CRD_FR_c29479_g2_i4|CRD_FL_c49630_g1_i1|CRD_FR_c31065_g1_i2|CRD_FR_c33872_g3_i1|CRD_FR_c28553_g1_i1|CRD_LB_c30977_g1_i1|CRD_LB_c48927_g6_i3|CRD_LB_c48979_g10_i2|CRD_LB_c55330_g1_i1|CRD_FR_c24882_g1_i1|CRD_LB_c49877_g4_i3|CRD_FR_c30925_g1_i1|CRD_LB_c45625_g5_i1|CRD_LB_c49225_g9_i3|CRD_FR_c33176_g3_i6|CRD_FR_c33176_g3_…
organ formation	Gene Ontology	GO:0048645	94	440	2.15051e-12	1.61157e-10	CRD_FR_c27045_g1_i1|CRD_LB_c28227_g1_i2|CRD_LB_c46053_g8_i1|CRD_FR_c27441_g1_i2|CRD_FR_c33518_g6_i1|CRD_FR_c33710_g4_i2|CRD_LB_c49361_g2_i5|CRD_LB_c49067_g6_i2|CRD_FL_c49630_g1_i1|CRD_FR_c28751_g1_i1|CRD_LB_c49287_g7_i1|CRD_LB_c40987_g2_i1|CRD_LB_c48584_g13_i1|CRD_LB_c49712_g6_i1|CRD_ML_c87630_g2_i3|CRD_LB_c49877_g4_i3|CRD_FB_c31552_g2_i1|CRD_LB_c48367_g7_i1|CRD_LB_c31062_g1_i2|CRD_FR_c29226_g1_i…
regulation of nitrogen compound metabolic process	Gene Ontology	GO:0051171	460	3599	2.4358e-12	1.78885e-10	CRD_ML_c85510_g3_i1|CRD_FR_c33003_g3_i3|CRD_FR_c33834_g4_i5|CRD_ML_c85064_g4_i1|CRD_LB_c46498_g3_i1|CRD_LB_c47178_g5_i1|CRD_FB_c22688_g1_i1|CRD_FL_c49630_g1_i1|CRD_ML_c87154_g1_i2|CRD_LB_c41772_g2_i2|CRD_LB_c46475_g2_i1|CRD_LB_c48402_g2_i1|CRD_LB_c50226_g2_i1|CRD_LB_c48979_g10_i2|CRD_LB_c47895_g7_i3|CRD_LB_c33009_g1_i1|CRD_ML_c97349_g1_i1|CRD_ML_c87630_g2_i3|CRD_LB_c45625_g5_i1|CRD_ML_c87107_g6_i…
nucleic acid binding	Gene Ontology	GO:0003676	468	3675	2.54969e-12	1.83578e-10	CRD_FR_c34282_g3_i4|CRD_FL_c26530_g1_i1|CRD_FR_c33003_g3_i3|CRD_FR_c33834_g4_i5|CRD_ML_c89610_g7_i2|CRD_LB_c49686_g2_i3|CRD_ML_c85064_g4_i1|CRD_LB_c46498_g3_i1|CRD_LB_c47178_g5_i1|CRD_ML_c87705_g1_i9|CRD_LB_c55241_g1_i1|CRD_FL_c49630_g1_i1|CRD_ML_c87154_g1_i2|CRD_LB_c46475_g2_i1|CRD_FB_c36599_g1_i1|CRD_LB_c50226_g2_i1|CRD_FR_c26934_g4_i1|CRD_LB_c41999_g1_i2|CRD_FR_c31139_g1_i1|CRD_LB_c43063_g1_i3…
histone lysine methylation	Gene Ontology	GO:0034968	97	464	2.84556e-12	1.99003e-10	CRD_FR_c27045_g1_i1|CRD_FR_c25613_g1_i1|CRD_LB_c27047_g1_i2|CRD_FR_c33710_g4_i2|CRD_LB_c49361_g2_i5|CRD_FL_c49630_g1_i1|CRD_FR_c33872_g3_i1|CRD_LB_c30977_g1_i1|CRD_LB_c48979_g10_i2|CRD_LB_c27256_g1_i1|CRD_LB_c49877_g4_i3|CRD_FB_c31552_g2_i1|CRD_FR_c33176_g3_i6|CRD_LB_c50058_g2_i3|CRD_FR_c33176_g3_i2|CRD_LB_c43113_g4_i2|CRD_FR_c29226_g1_i1|CRD_FR_c31543_g1_i1|CRD_FR_c28825_g1_i2|CRD_FR_c8870_g1_i1…
post-embryonic morphogenesis	Gene Ontology	GO:0009886	161	955	2.87231e-12	1.99003e-10	CRD_FR_c23368_g2_i1|CRD_LB_c50144_g4_i12|CRD_LB_c46053_g8_i1|CRD_LB_c49877_g4_i3|CRD_FR_c33473_g7_i7|CRD_FR_c26599_g3_i4|CRD_FR_c27045_g1_i1|CRD_FR_c34672_g8_i1|CRD_FR_c31737_g1_i1|CRD_FR_c33518_g6_i1|CRD_LB_c42827_g2_i1|CRD_FR_c34672_g8_i6|CRD_LB_c47625_g6_i3|CRD_FR_c33710_g4_i2|CRD_LB_c49171_g5_i1|CRD_LB_c49067_g6_i2|CRD_LB_c48437_g1_i2|CRD_FL_c49630_g1_i1|CRD_LB_c49558_g6_i3|CRD_FR_c28751_g1_i…
mitotic cell cycle	Gene Ontology	GO:0000278	170	1029	3.09716e-12	2.10607e-10	CRD_FR_c27045_g1_i1|CRD_LB_c50116_g4_i1|CRD_FR_c30451_g1_i3|CRD_LB_c43696_g1_i1|CRD_FR_c33473_g7_i7|CRD_LB_c49342_g5_i1|CRD_FR_c33518_g6_i1|CRD_FR_c33710_g4_i2|CRD_FR_c33411_g9_i2|CRD_FR_c32691_g1_i1|CRD_LB_c48242_g6_i1|CRD_FR_c29479_g2_i4|CRD_FL_c49630_g1_i1|CRD_FR_c31065_g1_i2|CRD_FR_c33872_g3_i1|CRD_LB_c49361_g2_i5|CRD_FR_c33422_g4_i2|CRD_FR_c31865_g1_i1|CRD_LB_c30977_g1_i1|CRD_LB_c48927_g6_i3…
cytokinesis	Gene Ontology	GO:0000910	109	553	3.2995e-12	2.16353e-10	CRD_FR_c27045_g1_i1|CRD_LB_c48477_g1_i1|CRD_FR_c30451_g1_i3|CRD_LB_c43696_g1_i1|CRD_FR_c33473_g7_i7|CRD_LB_c49342_g5_i1|CRD_FR_c33518_g6_i1|CRD_FR_c33710_g4_i2|CRD_FR_c33411_g9_i2|CRD_FR_c32691_g1_i1|CRD_LB_c48242_g6_i1|CRD_FL_c49630_g1_i1|CRD_FR_c33872_g3_i1|CRD_LB_c49361_g2_i5|CRD_FR_c31865_g1_i1|CRD_LB_c30977_g1_i1|CRD_LB_c11029_g1_i1|CRD_LB_c48979_g10_i2|CRD_FR_c27129_g2_i1|CRD_LB_c37539_g2_i…
cytoskeleton-dependent cytokinesis	Gene Ontology	GO:0061640	109	553	3.2995e-12	2.16353e-10	CRD_FR_c27045_g1_i1|CRD_LB_c48477_g1_i1|CRD_FR_c30451_g1_i3|CRD_LB_c43696_g1_i1|CRD_FR_c33473_g7_i7|CRD_LB_c49342_g5_i1|CRD_FR_c33518_g6_i1|CRD_FR_c33710_g4_i2|CRD_FR_c33411_g9_i2|CRD_FR_c32691_g1_i1|CRD_LB_c48242_g6_i1|CRD_FL_c49630_g1_i1|CRD_FR_c33872_g3_i1|CRD_LB_c49361_g2_i5|CRD_FR_c31865_g1_i1|CRD_LB_c30977_g1_i1|CRD_LB_c11029_g1_i1|CRD_LB_c48979_g10_i2|CRD_FR_c27129_g2_i1|CRD_LB_c37539_g2_i…
floral organ development	Gene Ontology	GO:0048437	186	1165	4.15155e-12	2.67447e-10	CRD_FR_c27045_g1_i1|CRD_FL_c42743_g1_i1|CRD_LB_c45546_g1_i2|CRD_LB_c46510_g6_i1|CRD_LB_c49877_g4_i3|CRD_FR_c34842_g7_i2|CRD_FL_c51801_g2_i3|CRD_FR_c21847_g2_i2|CRD_FR_c33518_g6_i1|CRD_LB_c42827_g2_i1|CRD_LB_c1383_g1_i1|CRD_FR_c11413_g1_i1|CRD_LB_c49171_g5_i1|CRD_FR_c33834_g5_i1|CRD_LB_c48140_g2_i1|CRD_LB_c49252_g2_i1|CRD_LB_c49995_g1_i2|CRD_LB_c48902_g6_i1|CRD_LB_c49995_g1_i1|CRD_FR_c31549_g3_i1|…
regulation of macromolecule metabolic process	Gene Ontology	GO:0060255	515	4137	5.00643e-12	3.16959e-10	CRD_ML_c85510_g3_i1|CRD_FR_c33003_g3_i3|CRD_ML_c85064_g4_i1|CRD_LB_c46498_g3_i1|CRD_LB_c47178_g5_i1|CRD_FB_c22688_g1_i1|CRD_FL_c49630_g1_i1|CRD_ML_c87154_g1_i2|CRD_LB_c41772_g2_i2|CRD_LB_c46475_g2_i1|CRD_LB_c48402_g2_i1|CRD_LB_c50226_g2_i1|CRD_LB_c48979_g10_i2|CRD_LB_c47895_g7_i3|CRD_LB_c33009_g1_i1|CRD_ML_c97349_g1_i1|CRD_ML_c87630_g2_i3|CRD_LB_c45625_g5_i1|CRD_ML_c87107_g6_i1|CRD_LB_c49329_g8_i…
regulation of cellular biosynthetic process	Gene Ontology	GO:0031326	459	3613	5.52649e-12	3.43954e-10	CRD_ML_c85510_g3_i1|CRD_FR_c33003_g3_i3|CRD_ML_c85064_g4_i1|CRD_LB_c46498_g3_i1|CRD_LB_c47178_g5_i1|CRD_FB_c22688_g1_i1|CRD_FL_c49630_g1_i1|CRD_ML_c87154_g1_i2|CRD_LB_c41772_g2_i2|CRD_LB_c46475_g2_i1|CRD_LB_c48402_g2_i1|CRD_LB_c50226_g2_i1|CRD_LB_c48979_g10_i2|CRD_LB_c47895_g7_i3|CRD_LB_c33009_g1_i1|CRD_ML_c97349_g1_i1|CRD_ML_c87630_g2_i3|CRD_LB_c45625_g5_i1|CRD_ML_c87107_g6_i1|CRD_LB_c49329_g8_i…
regulation of gene expression	Gene Ontology	GO:0010468	476	3786	8.75585e-12	5.22651e-10	CRD_ML_c85510_g3_i1|CRD_FR_c33003_g3_i3|CRD_ML_c85064_g4_i1|CRD_LB_c46498_g3_i1|CRD_LB_c47178_g5_i1|CRD_FB_c22688_g1_i1|CRD_FL_c49630_g1_i1|CRD_ML_c87154_g1_i2|CRD_LB_c41772_g2_i2|CRD_LB_c46475_g2_i1|CRD_LB_c48402_g2_i1|CRD_LB_c50226_g2_i1|CRD_LB_c48979_g10_i2|CRD_LB_c47895_g7_i3|CRD_LB_c33009_g1_i1|CRD_ML_c97349_g1_i1|CRD_ML_c87630_g2_i3|CRD_ML_c87107_g6_i1|CRD_FR_c28690_g2_i1|CRD_LB_c48125_g4_i…
regulation of nucleic acid-templated transcription	Gene Ontology	GO:1903506	417	3235	8.96706e-12	5.22651e-10	CRD_ML_c85510_g3_i1|CRD_FR_c33003_g3_i3|CRD_ML_c85064_g4_i1|CRD_FR_c33169_g2_i1|CRD_LB_c47178_g5_i1|CRD_FB_c22688_g1_i1|CRD_FL_c49630_g1_i1|CRD_ML_c87154_g1_i2|CRD_LB_c46475_g2_i1|CRD_LB_c48402_g2_i1|CRD_LB_c50226_g2_i1|CRD_LB_c48979_g10_i2|CRD_LB_c47895_g7_i3|CRD_LB_c33009_g1_i1|CRD_ML_c97349_g1_i1|CRD_ML_c87630_g2_i3|CRD_ML_c87107_g6_i1|CRD_LB_c49329_g8_i1|CRD_LB_c48125_g4_i1|CRD_LB_c48367_g7_i…
regulation of RNA biosynthetic process	Gene Ontology	GO:2001141	417	3235	8.96706e-12	5.22651e-10	CRD_ML_c85510_g3_i1|CRD_FR_c33003_g3_i3|CRD_ML_c85064_g4_i1|CRD_FR_c33169_g2_i1|CRD_LB_c47178_g5_i1|CRD_FB_c22688_g1_i1|CRD_FL_c49630_g1_i1|CRD_ML_c87154_g1_i2|CRD_LB_c46475_g2_i1|CRD_LB_c48402_g2_i1|CRD_LB_c50226_g2_i1|CRD_LB_c48979_g10_i2|CRD_LB_c47895_g7_i3|CRD_LB_c33009_g1_i1|CRD_ML_c97349_g1_i1|CRD_ML_c87630_g2_i3|CRD_ML_c87107_g6_i1|CRD_LB_c49329_g8_i1|CRD_LB_c48125_g4_i1|CRD_LB_c48367_g7_i…
regulation of transcription, DNA-templated	Gene Ontology	GO:0006355	417	3235	8.96706e-12	5.22651e-10	CRD_ML_c85510_g3_i1|CRD_FR_c33003_g3_i3|CRD_ML_c85064_g4_i1|CRD_FR_c33169_g2_i1|CRD_LB_c47178_g5_i1|CRD_FB_c22688_g1_i1|CRD_FL_c49630_g1_i1|CRD_ML_c87154_g1_i2|CRD_LB_c46475_g2_i1|CRD_LB_c48402_g2_i1|CRD_LB_c50226_g2_i1|CRD_LB_c48979_g10_i2|CRD_LB_c47895_g7_i3|CRD_LB_c33009_g1_i1|CRD_ML_c97349_g1_i1|CRD_ML_c87630_g2_i3|CRD_ML_c87107_g6_i1|CRD_LB_c49329_g8_i1|CRD_LB_c48125_g4_i1|CRD_LB_c48367_g7_i…
regulation of RNA metabolic process	Gene Ontology	GO:0051252	420	3272	1.24688e-11	7.15399e-10	CRD_ML_c85510_g3_i1|CRD_FR_c33003_g3_i3|CRD_ML_c85064_g4_i1|CRD_LB_c46498_g3_i1|CRD_LB_c47178_g5_i1|CRD_FB_c22688_g1_i1|CRD_FL_c49630_g1_i1|CRD_ML_c87154_g1_i2|CRD_LB_c46475_g2_i1|CRD_LB_c48402_g2_i1|CRD_LB_c50226_g2_i1|CRD_LB_c48979_g10_i2|CRD_LB_c47895_g7_i3|CRD_LB_c33009_g1_i1|CRD_ML_c97349_g1_i1|CRD_ML_c87630_g2_i3|CRD_ML_c87107_g6_i1|CRD_LB_c49329_g8_i1|CRD_LB_c48125_g4_i1|CRD_LB_c48367_g7_i…
DNA-dependent DNA replication	Gene Ontology	GO:0006261	78	346	1.65449e-11	9.34659e-10	CRD_LB_c47590_g2_i2|CRD_FR_c26950_g1_i1|CRD_FR_c24921_g2_i1|CRD_FR_c28703_g3_i1|CRD_FR_c30451_g1_i3|CRD_LB_c39805_g2_i2|CRD_LB_c45552_g2_i1|CRD_LB_c49254_g5_i3|CRD_LB_c47397_g2_i3|CRD_LB_c47397_g2_i2|CRD_LB_c44706_g2_i2|CRD_LB_c43307_g1_i1|CRD_FR_c28703_g1_i1|CRD_FR_c31895_g1_i1|CRD_FR_c9016_g1_i1|CRD_LB_c40507_g3_i1|CRD_LB_c50358_g1_i1|CRD_LB_c48776_g5_i1|CRD_LB_c42913_g3_i1|CRD_FR_c34904_g4_i2|…
nucleic acid-templated transcription	Gene Ontology	GO:0097659	438	3452	1.90043e-11	1.02623e-09	CRD_ML_c85510_g3_i1|CRD_FR_c33003_g3_i3|CRD_ML_c85064_g4_i1|CRD_LB_c46498_g3_i1|CRD_LB_c47178_g5_i1|CRD_FB_c22688_g1_i1|CRD_FL_c49630_g1_i1|CRD_ML_c87154_g1_i2|CRD_LB_c46475_g2_i1|CRD_LB_c48402_g2_i1|CRD_LB_c50226_g2_i1|CRD_LB_c48979_g10_i2|CRD_LB_c47895_g7_i3|CRD_LB_c33009_g1_i1|CRD_ML_c97349_g1_i1|CRD_ML_c87630_g2_i3|CRD_ML_c87107_g6_i1|CRD_LB_c49329_g8_i1|CRD_LB_c48125_g4_i1|CRD_LB_c48367_g7_i…
RNA biosynthetic process	Gene Ontology	GO:0032774	438	3452	1.90043e-11	1.02623e-09	CRD_ML_c85510_g3_i1|CRD_FR_c33003_g3_i3|CRD_ML_c85064_g4_i1|CRD_LB_c46498_g3_i1|CRD_LB_c47178_g5_i1|CRD_FB_c22688_g1_i1|CRD_FL_c49630_g1_i1|CRD_ML_c87154_g1_i2|CRD_LB_c46475_g2_i1|CRD_LB_c48402_g2_i1|CRD_LB_c50226_g2_i1|CRD_LB_c48979_g10_i2|CRD_LB_c47895_g7_i3|CRD_LB_c33009_g1_i1|CRD_ML_c97349_g1_i1|CRD_ML_c87630_g2_i3|CRD_ML_c87107_g6_i1|CRD_LB_c49329_g8_i1|CRD_LB_c48125_g4_i1|CRD_LB_c48367_g7_i…
transcription, DNA-templated	Gene Ontology	GO:0006351	438	3452	1.90043e-11	1.02623e-09	CRD_ML_c85510_g3_i1|CRD_FR_c33003_g3_i3|CRD_ML_c85064_g4_i1|CRD_LB_c46498_g3_i1|CRD_LB_c47178_g5_i1|CRD_FB_c22688_g1_i1|CRD_FL_c49630_g1_i1|CRD_ML_c87154_g1_i2|CRD_LB_c46475_g2_i1|CRD_LB_c48402_g2_i1|CRD_LB_c50226_g2_i1|CRD_LB_c48979_g10_i2|CRD_LB_c47895_g7_i3|CRD_LB_c33009_g1_i1|CRD_ML_c97349_g1_i1|CRD_ML_c87630_g2_i3|CRD_ML_c87107_g6_i1|CRD_LB_c49329_g8_i1|CRD_LB_c48125_g4_i1|CRD_LB_c48367_g7_i…
gene expression	Gene Ontology	GO:0010467	675	5727	2.38671e-11	1.27014e-09	CRD_ML_c85510_g3_i1|CRD_FL_c26530_g1_i1|CRD_FR_c33003_g3_i3|CRD_LB_c42123_g2_i1|CRD_FR_c25856_g1_i1|CRD_ML_c85064_g4_i1|CRD_LB_c46498_g3_i1|CRD_LB_c47178_g5_i1|CRD_FB_c22688_g1_i1|CRD_FL_c49630_g1_i1|CRD_ML_c87154_g1_i2|CRD_LB_c41772_g2_i2|CRD_LB_c46475_g2_i1|CRD_LB_c48402_g2_i1|CRD_LB_c50226_g2_i1|CRD_LB_c48979_g10_i2|CRD_LB_c41999_g1_i2|CRD_LB_c50151_g10_i1|CRD_LB_c33009_g1_i1|CRD_ML_c97349_g1_…
regulation of DNA replication	Gene Ontology	GO:0006275	68	283	2.98687e-11	1.56683e-09	CRD_FR_c27643_g1_i1|CRD_LB_c49254_g5_i3|CRD_FR_c28703_g3_i1|CRD_LB_c45552_g2_i1|CRD_FR_c29421_g1_i1|CRD_LB_c47397_g2_i3|CRD_FR_c33474_g7_i2|CRD_LB_c43307_g1_i1|CRD_FR_c28703_g1_i1|CRD_FR_c9016_g1_i1|CRD_LB_c47565_g4_i1|CRD_LB_c46582_g1_i2|CRD_LB_c50358_g1_i1|CRD_LB_c48776_g5_i1|CRD_LB_c42913_g3_i1|CRD_FR_c34904_g4_i2|CRD_LB_c48924_g17_i2|CRD_FL_c49802_g2_i1|CRD_LB_c31692_g2_i1|CRD_LB_c47397_g2_i2…
regulation of flower development	Gene Ontology	GO:0009909	128	724	3.08291e-11	1.59443e-09	CRD_LB_c27047_g1_i2|CRD_FR_c33834_g4_i5|CRD_FR_c33710_g4_i2|CRD_LB_c49361_g2_i5|CRD_FR_c19687_g1_i1|CRD_LB_c49252_g2_i1|CRD_LB_c49995_g1_i2|CRD_LB_c45171_g1_i1|CRD_LB_c49995_g1_i1|CRD_FL_c49630_g1_i1|CRD_ML_c87154_g1_i2|CRD_LB_c49287_g7_i1|CRD_FR_c28553_g1_i1|CRD_LB_c30977_g1_i1|CRD_FR_c26934_g4_i1|CRD_LB_c27256_g1_i1|CRD_LB_c45484_g1_i2|CRD_LB_c49877_g4_i3|CRD_FB_c31552_g2_i1|CRD_LB_c50058_g2_i3…
cell fate commitment	Gene Ontology	GO:0045165	42	124	3.32103e-11	1.69373e-09	CRD_LB_c49576_g2_i1|CRD_LB_c24465_g1_i1|CRD_LB_c46589_g1_i2|CRD_FR_c33327_g3_i1|CRD_FR_c28953_g1_i1|CRD_FR_c26599_g3_i4|CRD_FL_c51977_g3_i5|CRD_FR_c33002_g1_i2|CRD_LB_c48781_g10_i1|CRD_LB_c45809_g1_i3|CRD_FR_c32999_g1_i1|CRD_FR_c28127_g2_i2|CRD_FR_c28127_g2_i1|CRD_FR_c29373_g2_i1|CRD_FR_c31997_g3_i1|CRD_FR_c24641_g2_i1|CRD_LB_c49067_g6_i2|CRD_FL_c44469_g1_i1|CRD_FR_c28953_g2_i1|CRD_LB_c50112_g1_i…
chromosomal part	Gene Ontology	GO:0044427	46	147	3.65643e-11	1.83923e-09	CRD_FR_c27643_g1_i1|CRD_FR_c30451_g1_i3|CRD_FR_c27229_g1_i2|CRD_LB_c45552_g2_i1|CRD_LB_c37819_g2_i1|CRD_FR_c27229_g1_i1|CRD_FR_c20981_g1_i1|CRD_FR_c33002_g1_i2|CRD_LB_c37415_g1_i1|CRD_LB_c46657_g1_i2|CRD_LB_c46657_g1_i3|CRD_FR_c35148_g1_i1|CRD_LB_c48814_g3_i1|CRD_FR_c29233_g2_i1|CRD_LB_c48985_g5_i2|CRD_LB_c48979_g10_i2|CRD_FB_c31552_g2_i1|CRD_FR_c32249_g1_i1|CRD_LB_c47721_g1_i1|CRD_FL_c49630_g1_i…
histone H3-K9 modification	Gene Ontology	GO:0061647	80	368	4.228e-11	2.07003e-09	CRD_FR_c26125_g1_i2|CRD_FR_c27045_g1_i1|CRD_FR_c28703_g3_i1|CRD_FR_c28724_g1_i1|CRD_LB_c48402_g9_i1|CRD_LB_c43372_g1_i2|CRD_LB_c45552_g2_i1|CRD_FR_c31330_g1_i1|CRD_FR_c29421_g1_i1|CRD_LB_c47397_g2_i3|CRD_LB_c47397_g2_i2|CRD_FR_c25613_g1_i1|CRD_FR_c31895_g1_i1|CRD_FR_c9016_g1_i1|CRD_LB_c40507_g3_i1|CRD_FR_c34490_g4_i7|CRD_LB_c46744_g1_i1|CRD_LB_c48776_g5_i1|CRD_LB_c43113_g4_i2|CRD_FR_c29756_g4_i1|…
histone H3-K9 methylation	Gene Ontology	GO:0051567	80	368	4.228e-11	2.07003e-09	CRD_FR_c26125_g1_i2|CRD_FR_c27045_g1_i1|CRD_FR_c28703_g3_i1|CRD_FR_c28724_g1_i1|CRD_LB_c48402_g9_i1|CRD_LB_c43372_g1_i2|CRD_LB_c45552_g2_i1|CRD_FR_c31330_g1_i1|CRD_FR_c29421_g1_i1|CRD_LB_c47397_g2_i3|CRD_LB_c47397_g2_i2|CRD_FR_c25613_g1_i1|CRD_FR_c31895_g1_i1|CRD_FR_c9016_g1_i1|CRD_LB_c40507_g3_i1|CRD_FR_c34490_g4_i7|CRD_LB_c46744_g1_i1|CRD_LB_c48776_g5_i1|CRD_LB_c43113_g4_i2|CRD_FR_c29756_g4_i1|…
chromosome organization	Gene Ontology	GO:0051276	215	1451	4.3784e-11	2.11546e-09	CRD_FR_c27045_g1_i1|CRD_FR_c33473_g7_i7|CRD_LB_c46196_g1_i2|CRD_FR_c25613_g1_i1|CRD_LB_c37415_g1_i1|CRD_FR_c34672_g8_i1|CRD_FR_c34588_g1_i2|CRD_FR_c34672_g8_i4|CRD_FR_c34672_g8_i6|CRD_FR_c33710_g4_i2|CRD_LB_c49171_g5_i1|CRD_FR_c34490_g4_i2|CRD_ML_c88546_g1_i1|CRD_LB_c48437_g1_i2|CRD_FL_c49630_g1_i1|CRD_ML_c87154_g1_i2|CRD_LB_c42062_g1_i1|CRD_FR_c33872_g3_i1|CRD_LB_c49287_g7_i1|CRD_LB_c30977_g1_i1…
regionalization	Gene Ontology	GO:0003002	103	536	4.4437e-11	2.11913e-09	CRD_FR_c23368_g2_i1|CRD_FR_c34844_g6_i1|CRD_LB_c28227_g1_i2|CRD_LB_c49708_g8_i1|CRD_FR_c33473_g7_i7|CRD_FR_c27441_g1_i2|CRD_LB_c48781_g10_i1|CRD_FR_c34672_g8_i1|CRD_FR_c31737_g1_i1|CRD_LB_c42827_g2_i1|CRD_FR_c34672_g8_i6|CRD_LB_c49067_g6_i2|CRD_LB_c48437_g1_i2|CRD_FR_c31549_g3_i1|CRD_FR_c28751_g1_i1|CRD_LB_c46545_g11_i1|CRD_LB_c40987_g2_i1|CRD_FR_c33488_g3_i1|CRD_FR_c34215_g2_i1|CRD_LB_c48584_g13…
nucleobase-containing compound metabolic process	Gene Ontology	GO:0006139	820	7179	4.88836e-11	2.30129e-09	CRD_ML_c85510_g3_i1|CRD_FB_c30386_g1_i1|CRD_FR_c30451_g1_i3|CRD_FL_c26530_g1_i1|CRD_FR_c33003_g3_i3|CRD_FR_c29876_g1_i1|CRD_LB_c42123_g2_i1|CRD_FR_c25856_g1_i1|CRD_LB_c43878_g2_i1|CRD_ML_c85064_g4_i1|CRD_LB_c46498_g3_i1|CRD_LB_c47178_g5_i1|CRD_FB_c22688_g1_i1|CRD_FB_c38965_g2_i1|CRD_FL_c49630_g1_i1|CRD_ML_c87154_g1_i2|CRD_FR_c28751_g1_i1|CRD_LB_c46475_g2_i1|CRD_LB_c48402_g2_i1|CRD_FB_c36599_g1_i1…
regulation of primary metabolic process	Gene Ontology	GO:0080090	518	4256	8.43582e-11	3.92105e-09	CRD_ML_c85510_g3_i1|CRD_FR_c33003_g3_i3|CRD_ML_c85064_g4_i1|CRD_LB_c46498_g3_i1|CRD_LB_c47178_g5_i1|CRD_FB_c22688_g1_i1|CRD_FL_c49630_g1_i1|CRD_ML_c87154_g1_i2|CRD_LB_c41772_g2_i2|CRD_LB_c46475_g2_i1|CRD_LB_c48402_g2_i1|CRD_LB_c50226_g2_i1|CRD_LB_c48979_g10_i2|CRD_LB_c47895_g7_i3|CRD_LB_c33009_g1_i1|CRD_ML_c97349_g1_i1|CRD_ML_c87630_g2_i3|CRD_FR_c32653_g2_i1|CRD_LB_c45625_g5_i1|CRD_ML_c87107_g6_i…
regulation of shoot system development	Gene Ontology	GO:0048831	134	790	1.22808e-10	5.63687e-09	CRD_LB_c49877_g4_i3|CRD_LB_c27047_g1_i2|CRD_FR_c33834_g4_i5|CRD_FR_c33710_g4_i2|CRD_LB_c49361_g2_i5|CRD_FR_c19687_g1_i1|CRD_LB_c49252_g2_i1|CRD_LB_c49995_g1_i2|CRD_LB_c45171_g1_i1|CRD_LB_c49995_g1_i1|CRD_FL_c49630_g1_i1|CRD_ML_c87154_g1_i2|CRD_LB_c49287_g7_i1|CRD_FR_c28553_g1_i1|CRD_LB_c30977_g1_i1|CRD_FR_c26934_g4_i1|CRD_LB_c27256_g1_i1|CRD_LB_c45484_g1_i2|CRD_FR_c26316_g1_i1|CRD_FB_c31552_g2_i1…
cell fate specification	Gene Ontology	GO:0001708	39	114	1.28441e-10	5.82264e-09	CRD_LB_c24465_g1_i1|CRD_LB_c46589_g1_i2|CRD_FR_c33327_g3_i1|CRD_FR_c28953_g1_i1|CRD_FR_c26599_g3_i4|CRD_FR_c33002_g1_i2|CRD_LB_c48781_g10_i1|CRD_LB_c45809_g1_i3|CRD_FR_c32999_g1_i1|CRD_FR_c28127_g2_i2|CRD_FR_c28127_g2_i1|CRD_FR_c29373_g2_i1|CRD_FR_c31997_g3_i1|CRD_FR_c24641_g2_i1|CRD_LB_c49067_g6_i2|CRD_FL_c44469_g1_i1|CRD_FR_c28953_g2_i1|CRD_LB_c50112_g1_i1|CRD_LB_c48737_g16_i3|CRD_LB_c47895_g5_…
anatomical structure formation involved in morphogenesis	Gene Ontology	GO:0048646	111	610	1.38011e-10	6.1802e-09	CRD_FR_c27045_g1_i1|CRD_LB_c28227_g1_i2|CRD_LB_c46053_g8_i1|CRD_FR_c27441_g1_i2|CRD_FR_c33518_g6_i1|CRD_FR_c33710_g4_i2|CRD_LB_c49361_g2_i5|CRD_LB_c49067_g6_i2|CRD_FL_c49630_g1_i1|CRD_FR_c28751_g1_i1|CRD_LB_c49287_g7_i1|CRD_FR_c31701_g3_i1|CRD_LB_c40987_g2_i1|CRD_FR_c33488_g3_i1|CRD_FR_c31330_g1_i1|CRD_LB_c48584_g13_i1|CRD_LB_c49712_g6_i1|CRD_LB_c47397_g2_i3|CRD_LB_c49877_g4_i3|CRD_FB_c31552_g2_i…
regulation of meristem growth	Gene Ontology	GO:0010075	87	431	1.64188e-10	7.26384e-09	CRD_LB_c49758_g1_i3|CRD_FR_c34844_g6_i1|CRD_LB_c49708_g8_i1|CRD_FR_c30929_g1_i1|CRD_LB_c48216_g4_i7|CRD_LB_c48140_g2_i1|CRD_FR_c32691_g1_i1|CRD_FB_c43718_g1_i1|CRD_FR_c31549_g3_i1|CRD_LB_c43861_g1_i2|CRD_FR_c11453_g1_i1|CRD_FB_c37490_g2_i1|CRD_FR_c30612_g1_i1|CRD_FB_c6415_g1_i1|CRD_FR_c33488_g3_i1|CRD_LB_c47895_g7_i3|CRD_FR_c34189_g1_i2|CRD_ML_c84252_g1_i3|CRD_FR_c32653_g2_i1|CRD_LB_c56619_g1_i1|…
regulation of biosynthetic process	Gene Ontology	GO:0009889	472	3844	1.93514e-10	8.45935e-09	CRD_ML_c85510_g3_i1|CRD_FR_c33003_g3_i3|CRD_ML_c85064_g4_i1|CRD_LB_c46498_g3_i1|CRD_LB_c47178_g5_i1|CRD_FB_c22688_g1_i1|CRD_FL_c49630_g1_i1|CRD_ML_c87154_g1_i2|CRD_LB_c41772_g2_i2|CRD_LB_c46475_g2_i1|CRD_LB_c48402_g2_i1|CRD_LB_c50226_g2_i1|CRD_LB_c48979_g10_i2|CRD_LB_c47895_g7_i3|CRD_LB_c33009_g1_i1|CRD_ML_c97349_g1_i1|CRD_ML_c87630_g2_i3|CRD_FR_c32653_g2_i1|CRD_LB_c45625_g5_i1|CRD_ML_c87107_g6_i…
meristem growth	Gene Ontology	GO:0035266	89	448	2.06093e-10	8.9032e-09	CRD_LB_c49758_g1_i3|CRD_FR_c34844_g6_i1|CRD_LB_c49708_g8_i1|CRD_FR_c30929_g1_i1|CRD_LB_c42827_g2_i1|CRD_LB_c48140_g2_i1|CRD_FR_c32691_g1_i1|CRD_FB_c43718_g1_i1|CRD_FR_c31549_g3_i1|CRD_LB_c43861_g1_i2|CRD_FR_c11453_g1_i1|CRD_FB_c37490_g2_i1|CRD_FR_c30612_g1_i1|CRD_FB_c6415_g1_i1|CRD_FR_c33488_g3_i1|CRD_LB_c47895_g7_i3|CRD_FR_c34189_g1_i2|CRD_ML_c84252_g1_i3|CRD_FR_c32653_g2_i1|CRD_LB_c56619_g1_i1|…
histone methylation	Gene Ontology	GO:0016571	106	579	2.60873e-10	1.10106e-08	CRD_FR_c27045_g1_i1|CRD_FR_c25613_g1_i1|CRD_LB_c27047_g1_i2|CRD_FR_c33710_g4_i2|CRD_LB_c49361_g2_i5|CRD_FL_c49630_g1_i1|CRD_ML_c87154_g1_i2|CRD_FR_c33872_g3_i1|CRD_LB_c30977_g1_i1|CRD_LB_c48979_g10_i2|CRD_LB_c27256_g1_i1|CRD_LB_c34418_g1_i1|CRD_LB_c49877_g4_i3|CRD_FB_c31552_g2_i1|CRD_FR_c33176_g3_i6|CRD_LB_c50058_g2_i3|CRD_FR_c33176_g3_i2|CRD_LB_c43113_g4_i2|CRD_FR_c29226_g1_i1|CRD_FR_c31543_g1_i…
macromolecule biosynthetic process	Gene Ontology	GO:0009059	754	6605	3.03884e-10	1.26802e-08	CRD_ML_c85510_g3_i1|CRD_FR_c30451_g1_i3|CRD_FR_c33003_g3_i3|CRD_LB_c32828_g1_i1|CRD_FL_c54499_g1_i1|CRD_LB_c42123_g2_i1|CRD_FR_c25856_g1_i1|CRD_ML_c85064_g4_i1|CRD_LB_c48140_g2_i1|CRD_LB_c46498_g3_i1|CRD_LB_c47178_g5_i1|CRD_FB_c22688_g1_i1|CRD_FL_c49630_g1_i1|CRD_ML_c87154_g1_i2|CRD_LB_c41772_g2_i2|CRD_LB_c46475_g2_i1|CRD_LB_c48402_g2_i1|CRD_LB_c50226_g2_i1|CRD_LB_c47020_g1_i1|CRD_LB_c48979_g10_i…
protein alkylation	Gene Ontology	GO:0008213	106	583	3.6436e-10	1.48659e-08	CRD_FR_c27045_g1_i1|CRD_FR_c25613_g1_i1|CRD_LB_c27047_g1_i2|CRD_FR_c33710_g4_i2|CRD_LB_c49361_g2_i5|CRD_FL_c49630_g1_i1|CRD_ML_c87154_g1_i2|CRD_FR_c33872_g3_i1|CRD_LB_c30977_g1_i1|CRD_LB_c48979_g10_i2|CRD_LB_c27256_g1_i1|CRD_LB_c34418_g1_i1|CRD_LB_c49877_g4_i3|CRD_FB_c31552_g2_i1|CRD_FR_c33176_g3_i6|CRD_LB_c50058_g2_i3|CRD_FR_c33176_g3_i2|CRD_LB_c43113_g4_i2|CRD_FR_c29226_g1_i1|CRD_FR_c31543_g1_i…
protein methylation	Gene Ontology	GO:0006479	106	583	3.6436e-10	1.48659e-08	CRD_FR_c27045_g1_i1|CRD_FR_c25613_g1_i1|CRD_LB_c27047_g1_i2|CRD_FR_c33710_g4_i2|CRD_LB_c49361_g2_i5|CRD_FL_c49630_g1_i1|CRD_ML_c87154_g1_i2|CRD_FR_c33872_g3_i1|CRD_LB_c30977_g1_i1|CRD_LB_c48979_g10_i2|CRD_LB_c27256_g1_i1|CRD_LB_c34418_g1_i1|CRD_LB_c49877_g4_i3|CRD_FB_c31552_g2_i1|CRD_FR_c33176_g3_i6|CRD_LB_c50058_g2_i3|CRD_FR_c33176_g3_i2|CRD_LB_c43113_g4_i2|CRD_FR_c29226_g1_i1|CRD_FR_c31543_g1_i…
cellular nitrogen compound biosynthetic process	Gene Ontology	GO:0044271	535	4490	6.43558e-10	2.59686e-08	CRD_LB_c49898_g3_i3|CRD_LB_c49759_g1_i4|CRD_FR_c33003_g3_i3|CRD_ML_c85510_g3_i1|CRD_LB_c43878_g2_i1|CRD_ML_c85064_g4_i1|CRD_LB_c41760_g2_i1|CRD_LB_c46498_g3_i1|CRD_LB_c47178_g5_i1|CRD_FB_c22688_g1_i1|CRD_FL_c49630_g1_i1|CRD_ML_c87154_g1_i2|CRD_FR_c28751_g1_i1|CRD_LB_c46475_g2_i1|CRD_LB_c48402_g2_i1|CRD_FB_c36599_g1_i1|CRD_LB_c50226_g2_i1|CRD_FR_c26934_g4_i1|CRD_LB_c48234_g1_i1|CRD_LB_c48584_g13_i…
organ development	Gene Ontology	GO:0048513	478	3948	7.93006e-10	3.16513e-08	CRD_FR_c23368_g2_i1|CRD_LB_c50209_g4_i1|CRD_FR_c33834_g4_i5|CRD_LB_c21632_g1_i1|CRD_FR_c33834_g5_i1|CRD_LB_c48140_g2_i1|CRD_FR_c32691_g1_i1|CRD_FL_c49630_g1_i1|CRD_ML_c87154_g1_i2|CRD_FR_c28751_g1_i1|CRD_LB_c50094_g3_i3|CRD_FR_c34149_g2_i3|CRD_LB_c47895_g7_i3|CRD_LB_c48584_g13_i1|CRD_ML_c97349_g1_i1|CRD_ML_c87630_g2_i3|CRD_FR_c32653_g2_i1|CRD_LB_c45625_g5_i1|CRD_ML_c87107_g6_i1|CRD_LB_c49329_g8_i…
cell cycle process	Gene Ontology	GO:0022402	183	1231	8.97426e-10	3.54339e-08	CRD_FR_c27045_g1_i1|CRD_LB_c48477_g1_i1|CRD_FR_c30451_g1_i3|CRD_LB_c43579_g1_i1|CRD_LB_c43696_g1_i1|CRD_FR_c33473_g7_i7|CRD_LB_c49342_g5_i1|CRD_FR_c33518_g6_i1|CRD_LB_c50116_g4_i1|CRD_FR_c33710_g4_i2|CRD_FR_c33411_g9_i2|CRD_FR_c32691_g1_i1|CRD_LB_c48242_g6_i1|CRD_FR_c29479_g2_i4|CRD_FL_c49630_g1_i1|CRD_FR_c31065_g1_i2|CRD_FR_c33872_g3_i1|CRD_LB_c49361_g2_i5|CRD_LB_c48402_g2_i1|CRD_FR_c28553_g1_i1…
heterocycle biosynthetic process	Gene Ontology	GO:0018130	547	4620	9.36723e-10	3.6592e-08	CRD_LB_c49898_g3_i3|CRD_LB_c49759_g1_i4|CRD_FR_c33003_g3_i3|CRD_ML_c85510_g3_i1|CRD_LB_c43878_g2_i1|CRD_ML_c85064_g4_i1|CRD_LB_c41760_g2_i1|CRD_LB_c46498_g3_i1|CRD_LB_c47178_g5_i1|CRD_FB_c22688_g1_i1|CRD_FL_c49630_g1_i1|CRD_ML_c87154_g1_i2|CRD_FR_c28751_g1_i1|CRD_LB_c46475_g2_i1|CRD_LB_c48402_g2_i1|CRD_FB_c36599_g1_i1|CRD_LB_c50226_g2_i1|CRD_FR_c26934_g4_i1|CRD_LB_c48234_g1_i1|CRD_LB_c48584_g13_i…
regulation of post-embryonic development	Gene Ontology	GO:0048580	161	1045	9.97986e-10	3.85748e-08	CRD_LB_c49877_g4_i3|CRD_LB_c50209_g4_i1|CRD_LB_c27047_g1_i2|CRD_FR_c21847_g2_i2|CRD_FR_c33710_g4_i2|CRD_LB_c49361_g2_i5|CRD_FR_c33834_g5_i1|CRD_LB_c49252_g2_i1|CRD_LB_c49995_g1_i2|CRD_LB_c45171_g1_i1|CRD_LB_c49995_g1_i1|CRD_FR_c29479_g2_i4|CRD_FL_c49630_g1_i1|CRD_ML_c87154_g1_i2|CRD_LB_c43861_g1_i2|CRD_LB_c49287_g7_i1|CRD_FR_c28553_g1_i1|CRD_LB_c30977_g1_i1|CRD_FR_c26934_g4_i1|CRD_LB_c27256_g1_i1…
microtubule-based process	Gene Ontology	GO:0007017	102	565	1.06674e-09	4.0554e-08	CRD_FR_c27045_g1_i1|CRD_LB_c48477_g1_i1|CRD_FR_c33411_g9_i2|CRD_FR_c31231_g4_i1|CRD_FR_c33518_g6_i1|CRD_FR_c33710_g4_i2|CRD_LB_c49361_g2_i5|CRD_FR_c32691_g1_i1|CRD_LB_c48242_g6_i1|CRD_FL_c49630_g1_i1|CRD_LB_c47966_g4_i1|CRD_FR_c33872_g3_i1|CRD_FR_c11453_g1_i1|CRD_FR_c24451_g2_i1|CRD_LB_c30977_g1_i1|CRD_LB_c11029_g1_i1|CRD_FR_c34625_g1_i6|CRD_LB_c47397_g2_i3|CRD_LB_c49877_g4_i3|CRD_LB_c49092_g2_i1…
floral whorl development	Gene Ontology	GO:0048438	156	1004	1.07128e-09	4.0554e-08	CRD_FR_c27045_g1_i1|CRD_FL_c42743_g1_i1|CRD_LB_c45546_g1_i2|CRD_LB_c46053_g8_i1|CRD_FR_c34842_g7_i2|CRD_FL_c51801_g2_i3|CRD_FR_c21847_g2_i2|CRD_LB_c49558_g7_i2|CRD_FR_c33518_g6_i1|CRD_LB_c42827_g2_i1|CRD_LB_c1383_g1_i1|CRD_FR_c11413_g1_i1|CRD_LB_c49171_g5_i1|CRD_FR_c33834_g5_i1|CRD_LB_c48140_g2_i1|CRD_LB_c49252_g2_i1|CRD_FB_c43718_g1_i1|CRD_LB_c48902_g6_i1|CRD_LB_c49995_g1_i1|CRD_FR_c31549_g3_i1|…
DNA replication initiation	Gene Ontology	GO:0006270	43	149	1.23676e-09	4.63408e-08	CRD_FR_c27643_g1_i1|CRD_FR_c28703_g3_i1|CRD_LB_c45552_g2_i1|CRD_LB_c49254_g5_i3|CRD_LB_c47397_g2_i3|CRD_LB_c47397_g2_i2|CRD_FR_c25613_g1_i1|CRD_FR_c28703_g1_i1|CRD_FR_c9016_g1_i1|CRD_LB_c40507_g3_i1|CRD_LB_c48776_g5_i1|CRD_LB_c49722_g6_i1|CRD_FR_c34904_g4_i2|CRD_FR_c8852_g1_i1|CRD_LB_c48855_g9_i3|CRD_LB_c31692_g2_i1|CRD_LB_c46025_g2_i2|CRD_FR_c25501_g1_i1|CRD_LB_c42913_g3_i1|CRD_FR_c33872_g3_i1|C…
chromosome	Gene Ontology	GO:0005694	53	214	1.68978e-09	6.26756e-08	CRD_FR_c27643_g1_i1|CRD_FR_c30451_g1_i3|CRD_FR_c27229_g1_i2|CRD_LB_c45552_g2_i1|CRD_LB_c37819_g2_i1|CRD_FR_c27229_g1_i1|CRD_FR_c20981_g1_i1|CRD_FR_c33002_g1_i2|CRD_ML_c90209_g3_i1|CRD_LB_c37415_g1_i1|CRD_LB_c46657_g1_i2|CRD_LB_c46657_g1_i3|CRD_ML_c85439_g5_i1|CRD_FR_c35148_g1_i1|CRD_LB_c48814_g3_i1|CRD_FR_c29233_g2_i1|CRD_ML_c78603_g2_i1|CRD_LB_c48985_g5_i2|CRD_LB_c48979_g10_i2|CRD_FB_c31552_g2_i…
cell cycle	Gene Ontology	GO:0007049	236	1717	2.26929e-09	8.33283e-08	CRD_FR_c27045_g1_i1|CRD_LB_c48477_g1_i1|CRD_FR_c30451_g1_i3|CRD_LB_c43579_g1_i1|CRD_LB_c43696_g1_i1|CRD_FR_c33473_g7_i7|CRD_LB_c49342_g5_i1|CRD_FR_c27643_g1_i1|CRD_LB_c3416_g1_i1|CRD_LB_c49506_g1_i4|CRD_FR_c33518_g6_i1|CRD_LB_c50116_g4_i1|CRD_FR_c33710_g4_i2|CRD_LB_c48572_g13_i1|CRD_FR_c32691_g1_i1|CRD_LB_c48242_g6_i1|CRD_FR_c34490_g4_i2|CRD_LB_c46387_g1_i1|CRD_FR_c29479_g2_i4|CRD_FL_c49630_g1_i1…
DNA alkylation	Gene Ontology	GO:0006305	76	380	3.12568e-09	1.1146e-07	CRD_ML_c87490_g3_i4|CRD_FR_c27045_g1_i1|CRD_FR_c34588_g1_i2|CRD_FR_c28703_g3_i1|CRD_FR_c28724_g1_i1|CRD_LB_c48402_g9_i1|CRD_LB_c45552_g2_i1|CRD_LB_c49877_g4_i3|CRD_FL_c52563_g13_i1|CRD_FB_c40001_g7_i4|CRD_LB_c47397_g2_i3|CRD_LB_c47397_g2_i2|CRD_FR_c25613_g1_i1|CRD_FR_c31895_g1_i1|CRD_FR_c9016_g1_i1|CRD_LB_c40507_g3_i1|CRD_LB_c46744_g1_i1|CRD_LB_c48776_g5_i1|CRD_FR_c16238_g1_i1|CRD_LB_c42913_g3_i1…
DNA methylation	Gene Ontology	GO:0006306	76	380	3.12568e-09	1.1146e-07	CRD_ML_c87490_g3_i4|CRD_FR_c27045_g1_i1|CRD_FR_c34588_g1_i2|CRD_FR_c28703_g3_i1|CRD_FR_c28724_g1_i1|CRD_LB_c48402_g9_i1|CRD_LB_c45552_g2_i1|CRD_LB_c49877_g4_i3|CRD_FL_c52563_g13_i1|CRD_FB_c40001_g7_i4|CRD_LB_c47397_g2_i3|CRD_LB_c47397_g2_i2|CRD_FR_c25613_g1_i1|CRD_FR_c31895_g1_i1|CRD_FR_c9016_g1_i1|CRD_LB_c40507_g3_i1|CRD_LB_c46744_g1_i1|CRD_LB_c48776_g5_i1|CRD_FR_c16238_g1_i1|CRD_LB_c42913_g3_i1…
regulation of reproductive process	Gene Ontology	GO:2000241	136	854	3.12646e-09	1.1146e-07	CRD_LB_c27047_g1_i2|CRD_FR_c33834_g4_i5|CRD_FR_c33710_g4_i2|CRD_LB_c49361_g2_i5|CRD_FR_c19687_g1_i1|CRD_LB_c49252_g2_i1|CRD_LB_c49995_g1_i2|CRD_LB_c45171_g1_i1|CRD_LB_c49995_g1_i1|CRD_FL_c49630_g1_i1|CRD_ML_c87154_g1_i2|CRD_LB_c43861_g1_i2|CRD_LB_c49287_g7_i1|CRD_FR_c28553_g1_i1|CRD_FR_c30612_g1_i1|CRD_LB_c30977_g1_i1|CRD_FR_c26934_g4_i1|CRD_LB_c27256_g1_i1|CRD_LB_c45484_g1_i2|CRD_LB_c49877_g4_i3…
mitotic cell cycle phase transition	Gene Ontology	GO:0044772	44	161	3.24992e-09	1.13654e-07	CRD_LB_c42566_g1_i1|CRD_LB_c45552_g2_i1|CRD_FR_c29421_g1_i1|CRD_FR_c33474_g7_i2|CRD_LB_c43307_g1_i1|CRD_LB_c47565_g4_i1|CRD_LB_c46582_g1_i2|CRD_LB_c48776_g5_i1|CRD_FR_c34904_g4_i2|CRD_LB_c48924_g17_i2|CRD_FR_c33710_g4_i2|CRD_LB_c31692_g2_i1|CRD_LB_c55330_g1_i1|CRD_FR_c29479_g2_i4|CRD_LB_c46216_g3_i2|CRD_FR_c28396_g2_i1|CRD_FR_c33872_g3_i1|CRD_LB_c40507_g3_i1|CRD_LB_c30977_g1_i1|CRD_FR_c33176_g3_i…
cell cycle phase transition	Gene Ontology	GO:0044770	44	161	3.24992e-09	1.13654e-07	CRD_LB_c42566_g1_i1|CRD_LB_c45552_g2_i1|CRD_FR_c29421_g1_i1|CRD_FR_c33474_g7_i2|CRD_LB_c43307_g1_i1|CRD_LB_c47565_g4_i1|CRD_LB_c46582_g1_i2|CRD_LB_c48776_g5_i1|CRD_FR_c34904_g4_i2|CRD_LB_c48924_g17_i2|CRD_FR_c33710_g4_i2|CRD_LB_c31692_g2_i1|CRD_LB_c55330_g1_i1|CRD_FR_c29479_g2_i4|CRD_LB_c46216_g3_i2|CRD_FR_c28396_g2_i1|CRD_FR_c33872_g3_i1|CRD_LB_c40507_g3_i1|CRD_LB_c30977_g1_i1|CRD_FR_c33176_g3_i…
cellular macromolecule biosynthetic process	Gene Ontology	GO:0034645	719	6365	3.44498e-09	1.19339e-07	CRD_ML_c85510_g3_i1|CRD_FR_c30451_g1_i3|CRD_FR_c33003_g3_i3|CRD_LB_c32828_g1_i1|CRD_FL_c54499_g1_i1|CRD_LB_c42123_g2_i1|CRD_FR_c25856_g1_i1|CRD_ML_c85064_g4_i1|CRD_LB_c46498_g3_i1|CRD_LB_c47178_g5_i1|CRD_FB_c22688_g1_i1|CRD_FL_c49630_g1_i1|CRD_ML_c87154_g1_i2|CRD_LB_c41772_g2_i2|CRD_LB_c46475_g2_i1|CRD_LB_c48402_g2_i1|CRD_LB_c50226_g2_i1|CRD_LB_c47020_g1_i1|CRD_LB_c48979_g10_i2|CRD_LB_c47895_g7_i…
DNA modification	Gene Ontology	GO:0006304	76	382	3.80378e-09	1.29329e-07	CRD_ML_c87490_g3_i4|CRD_FR_c27045_g1_i1|CRD_FR_c34588_g1_i2|CRD_FR_c28703_g3_i1|CRD_FR_c28724_g1_i1|CRD_LB_c48402_g9_i1|CRD_LB_c45552_g2_i1|CRD_LB_c49877_g4_i3|CRD_FL_c52563_g13_i1|CRD_FB_c40001_g7_i4|CRD_LB_c47397_g2_i3|CRD_LB_c47397_g2_i2|CRD_FR_c25613_g1_i1|CRD_FR_c31895_g1_i1|CRD_FR_c9016_g1_i1|CRD_LB_c40507_g3_i1|CRD_LB_c46744_g1_i1|CRD_LB_c48776_g5_i1|CRD_FR_c16238_g1_i1|CRD_LB_c42913_g3_i1…
DNA methylation or demethylation	Gene Ontology	GO:0044728	76	382	3.80378e-09	1.29329e-07	CRD_ML_c87490_g3_i4|CRD_FR_c27045_g1_i1|CRD_FR_c34588_g1_i2|CRD_FR_c28703_g3_i1|CRD_FR_c28724_g1_i1|CRD_LB_c48402_g9_i1|CRD_LB_c45552_g2_i1|CRD_LB_c49877_g4_i3|CRD_FL_c52563_g13_i1|CRD_FB_c40001_g7_i4|CRD_LB_c47397_g2_i3|CRD_LB_c47397_g2_i2|CRD_FR_c25613_g1_i1|CRD_FR_c31895_g1_i1|CRD_FR_c9016_g1_i1|CRD_LB_c40507_g3_i1|CRD_LB_c46744_g1_i1|CRD_LB_c48776_g5_i1|CRD_FR_c16238_g1_i1|CRD_LB_c42913_g3_i1…
microtubule cytoskeleton organization	Gene Ontology	GO:0000226	95	529	4.82086e-09	1.62406e-07	CRD_FR_c27045_g1_i1|CRD_LB_c48477_g1_i1|CRD_FR_c33411_g9_i2|CRD_FR_c33518_g6_i1|CRD_FR_c33710_g4_i2|CRD_LB_c49361_g2_i5|CRD_FR_c32691_g1_i1|CRD_LB_c48242_g6_i1|CRD_FL_c49630_g1_i1|CRD_FR_c31231_g4_i1|CRD_FR_c33872_g3_i1|CRD_FR_c11453_g1_i1|CRD_FR_c24451_g2_i1|CRD_LB_c30977_g1_i1|CRD_LB_c11029_g1_i1|CRD_FR_c34625_g1_i6|CRD_LB_c47397_g2_i3|CRD_LB_c49877_g4_i3|CRD_LB_c49092_g2_i1|CRD_LB_c45625_g5_i1…
protein-DNA complex	Gene Ontology	GO:0032993	20	35	5.54664e-09	1.85157e-07	CRD_FR_c29233_g2_i1|CRD_FL_c49802_g2_i1|CRD_LB_c40478_g1_i1|CRD_FR_c3736_g1_i1|CRD_FR_c27229_g1_i2|CRD_FR_c27229_g1_i1|CRD_LB_c49771_g4_i2|CRD_LB_c46657_g1_i2|CRD_FR_c27643_g1_i1|CRD_FL_c25998_g1_i1|CRD_ML_c88597_g9_i2|CRD_LB_c45342_g1_i1|CRD_LB_c37415_g1_i1|CRD_LB_c48184_g3_i1|CRD_LB_c46657_g1_i3|CRD_FR_c23406_g1_i2|CRD_FR_c35148_g1_i1|CRD_FL_c57554_g1_i1|CRD_LB_c48814_g3_i1|CRD_FR_c32249_g1_i1
reproductive structure development	Gene Ontology	GO:0048608	444	3690	5.90536e-09	1.93612e-07	CRD_FR_c23368_g2_i1|CRD_LB_c50209_g4_i1|CRD_FR_c33834_g4_i5|CRD_FR_c22255_g1_i1|CRD_FR_c33834_g5_i1|CRD_LB_c48140_g2_i1|CRD_LB_c46498_g3_i1|CRD_LB_c48596_g1_i1|CRD_LB_c45171_g1_i1|CRD_LB_c45484_g1_i2|CRD_FL_c49630_g1_i1|CRD_ML_c87154_g1_i2|CRD_FR_c24386_g1_i1|CRD_LB_c46510_g6_i1|CRD_FR_c34149_g2_i3|CRD_FR_c26934_g4_i1|CRD_LB_c41999_g1_i2|CRD_LB_c48911_g6_i1|CRD_LB_c41850_g1_i1|CRD_LB_c48584_g13_i…
reproductive system development	Gene Ontology	GO:0061458	444	3690	5.90536e-09	1.93612e-07	CRD_FR_c23368_g2_i1|CRD_LB_c50209_g4_i1|CRD_FR_c33834_g4_i5|CRD_FR_c22255_g1_i1|CRD_FR_c33834_g5_i1|CRD_LB_c48140_g2_i1|CRD_LB_c46498_g3_i1|CRD_LB_c48596_g1_i1|CRD_LB_c45171_g1_i1|CRD_LB_c45484_g1_i2|CRD_FL_c49630_g1_i1|CRD_ML_c87154_g1_i2|CRD_FR_c24386_g1_i1|CRD_LB_c46510_g6_i1|CRD_FR_c34149_g2_i3|CRD_FR_c26934_g4_i1|CRD_LB_c41999_g1_i2|CRD_LB_c48911_g6_i1|CRD_LB_c41850_g1_i1|CRD_LB_c48584_g13_i…
phyllome development	Gene Ontology	GO:0048827	238	1759	6.41358e-09	2.08413e-07	CRD_LB_c43696_g1_i1|CRD_FR_c27045_g1_i1|CRD_FR_c18724_g1_i1|CRD_LB_c45546_g1_i2|CRD_LB_c46053_g8_i1|CRD_LB_c44758_g5_i1|CRD_LB_c45465_g2_i2|CRD_FR_c34842_g7_i2|CRD_FL_c48943_g1_i2|CRD_FL_c51801_g2_i3|CRD_FR_c21847_g2_i2|CRD_FR_c33518_g6_i1|CRD_LB_c42827_g2_i1|CRD_ML_c88513_g1_i2|CRD_FL_c42743_g1_i1|CRD_FR_c28322_g1_i1|CRD_FR_c11413_g1_i1|CRD_LB_c49171_g5_i1|CRD_FR_c33834_g5_i1|CRD_LB_c48140_g2_i1…
cellular nitrogen compound metabolic process	Gene Ontology	GO:0034641	867	7879	6.62014e-09	2.13238e-07	CRD_LB_c49898_g3_i3|CRD_FB_c30386_g1_i1|CRD_FR_c30451_g1_i3|CRD_FL_c26530_g1_i1|CRD_LB_c49759_g1_i4|CRD_FR_c33003_g3_i3|CRD_ML_c85510_g3_i1|CRD_FR_c29876_g1_i1|CRD_LB_c42123_g2_i1|CRD_FR_c25856_g1_i1|CRD_LB_c43878_g2_i1|CRD_FR_c34203_g4_i1|CRD_ML_c85064_g4_i1|CRD_FL_c51775_g6_i1|CRD_LB_c46498_g3_i1|CRD_LB_c47178_g5_i1|CRD_FB_c22688_g1_i1|CRD_FB_c38965_g2_i1|CRD_FL_c49630_g1_i1|CRD_ML_c87154_g1_i2…
heterocycle metabolic process	Gene Ontology	GO:0046483	875	7963	7.06064e-09	2.25449e-07	CRD_LB_c49898_g3_i3|CRD_FB_c30386_g1_i1|CRD_FR_c30451_g1_i3|CRD_FL_c26530_g1_i1|CRD_LB_c49759_g1_i4|CRD_FR_c33003_g3_i3|CRD_ML_c85510_g3_i1|CRD_FR_c29876_g1_i1|CRD_LB_c42123_g2_i1|CRD_FR_c25856_g1_i1|CRD_LB_c43878_g2_i1|CRD_FR_c34203_g4_i1|CRD_ML_c85064_g4_i1|CRD_LB_c46498_g3_i1|CRD_LB_c47178_g5_i1|CRD_FB_c22688_g1_i1|CRD_FB_c38965_g2_i1|CRD_FL_c49630_g1_i1|CRD_ML_c87154_g1_i2|CRD_FR_c28751_g1_i1…
regulation of cellular metabolic process	Gene Ontology	GO:0031323	508	4321	8.00516e-09	2.53405e-07	CRD_ML_c85510_g3_i1|CRD_FR_c33003_g3_i3|CRD_FR_c33834_g4_i5|CRD_ML_c85064_g4_i1|CRD_LB_c46498_g3_i1|CRD_LB_c47178_g5_i1|CRD_FB_c22688_g1_i1|CRD_FL_c49630_g1_i1|CRD_ML_c87154_g1_i2|CRD_LB_c41772_g2_i2|CRD_LB_c46475_g2_i1|CRD_LB_c48402_g2_i1|CRD_LB_c50226_g2_i1|CRD_LB_c48979_g10_i2|CRD_LB_c47895_g7_i3|CRD_LB_c33009_g1_i1|CRD_ML_c97349_g1_i1|CRD_ML_c87630_g2_i3|CRD_LB_c45625_g5_i1|CRD_ML_c87107_g6_i…
regulation of cell cycle phase transition	Gene Ontology	GO:1901987	41	152	1.48523e-08	4.62185e-07	CRD_LB_c42566_g1_i1|CRD_LB_c45552_g2_i1|CRD_FR_c29421_g1_i1|CRD_FR_c33474_g7_i2|CRD_LB_c43307_g1_i1|CRD_LB_c47565_g4_i1|CRD_LB_c46582_g1_i2|CRD_LB_c48776_g5_i1|CRD_FR_c34904_g4_i2|CRD_LB_c48924_g17_i2|CRD_FR_c33710_g4_i2|CRD_LB_c31692_g2_i1|CRD_LB_c55330_g1_i1|CRD_FR_c29479_g2_i4|CRD_LB_c46216_g3_i2|CRD_FR_c28396_g2_i1|CRD_FR_c33872_g3_i1|CRD_LB_c30977_g1_i1|CRD_LB_c40507_g3_i1|CRD_ML_c89337_g1_i…
regulation of mitotic cell cycle phase transition	Gene Ontology	GO:1901990	41	152	1.48523e-08	4.62185e-07	CRD_LB_c42566_g1_i1|CRD_LB_c45552_g2_i1|CRD_FR_c29421_g1_i1|CRD_FR_c33474_g7_i2|CRD_LB_c43307_g1_i1|CRD_LB_c47565_g4_i1|CRD_LB_c46582_g1_i2|CRD_LB_c48776_g5_i1|CRD_FR_c34904_g4_i2|CRD_LB_c48924_g17_i2|CRD_FR_c33710_g4_i2|CRD_LB_c31692_g2_i1|CRD_LB_c55330_g1_i1|CRD_FR_c29479_g2_i4|CRD_LB_c46216_g3_i2|CRD_FR_c28396_g2_i1|CRD_FR_c33872_g3_i1|CRD_LB_c30977_g1_i1|CRD_LB_c40507_g3_i1|CRD_ML_c89337_g1_i…
single organism reproductive process	Gene Ontology	GO:0044702	448	3762	1.52074e-08	4.66951e-07	CRD_FR_c23368_g2_i1|CRD_LB_c50209_g4_i1|CRD_FR_c33834_g4_i5|CRD_LB_c49506_g1_i4|CRD_FR_c22255_g1_i1|CRD_FR_c33834_g5_i1|CRD_LB_c48140_g2_i1|CRD_LB_c48596_g1_i1|CRD_LB_c45171_g1_i1|CRD_LB_c45484_g1_i2|CRD_FL_c49630_g1_i1|CRD_ML_c87154_g1_i2|CRD_FR_c28751_g1_i1|CRD_LB_c46510_g6_i1|CRD_FR_c34149_g2_i3|CRD_FR_c26934_g4_i1|CRD_LB_c47895_g7_i3|CRD_LB_c48911_g6_i1|CRD_LB_c41850_g1_i1|CRD_LB_c50151_g10_i…
cell cycle G2/M phase transition	Gene Ontology	GO:0044839	40	146	1.5387e-08	4.66951e-07	CRD_LB_c42566_g1_i1|CRD_LB_c45552_g2_i1|CRD_FR_c29421_g1_i1|CRD_FR_c33474_g7_i2|CRD_LB_c43307_g1_i1|CRD_LB_c47565_g4_i1|CRD_LB_c46582_g1_i2|CRD_LB_c48776_g5_i1|CRD_FR_c34904_g4_i2|CRD_LB_c48924_g17_i2|CRD_FR_c33710_g4_i2|CRD_LB_c31692_g2_i1|CRD_FR_c29479_g2_i4|CRD_LB_c46216_g3_i2|CRD_FR_c28396_g2_i1|CRD_FR_c33872_g3_i1|CRD_LB_c40507_g3_i1|CRD_LB_c30977_g1_i1|CRD_FR_c33176_g3_i6|CRD_ML_c89337_g1_i…
G2/M transition of mitotic cell cycle	Gene Ontology	GO:0000086	40	146	1.5387e-08	4.66951e-07	CRD_LB_c42566_g1_i1|CRD_LB_c45552_g2_i1|CRD_FR_c29421_g1_i1|CRD_FR_c33474_g7_i2|CRD_LB_c43307_g1_i1|CRD_LB_c47565_g4_i1|CRD_LB_c46582_g1_i2|CRD_LB_c48776_g5_i1|CRD_FR_c34904_g4_i2|CRD_LB_c48924_g17_i2|CRD_FR_c33710_g4_i2|CRD_LB_c31692_g2_i1|CRD_FR_c29479_g2_i4|CRD_LB_c46216_g3_i2|CRD_FR_c28396_g2_i1|CRD_FR_c33872_g3_i1|CRD_LB_c40507_g3_i1|CRD_LB_c30977_g1_i1|CRD_FR_c33176_g3_i6|CRD_ML_c89337_g1_i…
DNA packaging complex	Gene Ontology	GO:0044815	16	22	1.58469e-08	4.76966e-07	CRD_FR_c29233_g2_i1|CRD_FR_c32249_g1_i1|CRD_LB_c40478_g1_i1|CRD_FR_c3736_g1_i1|CRD_FR_c27229_g1_i2|CRD_LB_c45552_g2_i1|CRD_FR_c27229_g1_i1|CRD_LB_c46657_g1_i2|CRD_FL_c25998_g1_i1|CRD_LB_c45342_g1_i1|CRD_LB_c37415_g1_i1|CRD_LB_c48184_g3_i1|CRD_LB_c46657_g1_i3|CRD_FR_c35148_g1_i1|CRD_FL_c57554_g1_i1|CRD_LB_c48814_g3_i1
flower morphogenesis	Gene Ontology	GO:0048439	45	178	1.60772e-08	4.79962e-07	CRD_FR_c34289_g3_i3|CRD_FR_c23368_g2_i1|CRD_FR_c31737_g1_i1|CRD_LB_c49329_g5_i3|CRD_FR_c33473_g7_i7|CRD_FR_c31664_g1_i2|CRD_ML_c88513_g1_i2|CRD_FR_c34672_g8_i1|CRD_LB_c49558_g7_i2|CRD_FR_c31026_g2_i1|CRD_FR_c34672_g8_i4|CRD_FR_c34672_g8_i6|CRD_ML_c90000_g3_i1|CRD_LB_c49558_g6_i3|CRD_FR_c33488_g2_i2|CRD_FR_c32523_g8_i1|CRD_LB_c41565_g4_i1|CRD_LB_c48437_g1_i2|CRD_FR_c28953_g2_i1|CRD_FR_c27542_g2_i1…
ribosomal subunit	Gene Ontology	GO:0044391	82	444	1.77254e-08	5.24902e-07	CRD_LB_c40957_g1_i1|CRD_FR_c31919_g2_i2|CRD_FL_c51396_g9_i4|CRD_LB_c43696_g1_i1|CRD_LB_c43175_g2_i1|CRD_LB_c39639_g2_i1|CRD_ML_c82583_g3_i2|CRD_ML_c79057_g1_i2|CRD_ML_c83524_g3_i1|CRD_FR_c34358_g1_i2|CRD_FL_c45760_g1_i2|CRD_FL_c1823_g1_i1|CRD_LB_c48184_g5_i1|CRD_FR_c29876_g1_i2|CRD_FR_c29606_g2_i1|CRD_FR_c29876_g1_i1|CRD_LB_c42123_g2_i1|CRD_FB_c38265_g1_i3|CRD_LB_c38962_g1_i2|CRD_FL_c51230_g3_i1|…
system development	Gene Ontology	GO:0048731	654	5795	1.87594e-08	5.51077e-07	CRD_FR_c23368_g2_i1|CRD_LB_c50209_g4_i1|CRD_FR_c33834_g4_i5|CRD_LB_c21632_g1_i1|CRD_FR_c22255_g1_i1|CRD_FR_c33834_g5_i1|CRD_LB_c48140_g2_i1|CRD_FR_c32691_g1_i1|CRD_LB_c46498_g3_i1|CRD_LB_c48596_g1_i1|CRD_LB_c45171_g1_i1|CRD_LB_c45484_g1_i2|CRD_FL_c49630_g1_i1|CRD_ML_c87154_g1_i2|CRD_FR_c24386_g1_i1|CRD_LB_c43696_g1_i1|CRD_LB_c50094_g3_i3|CRD_FR_c34149_g2_i3|CRD_FR_c26934_g4_i1|CRD_LB_c41999_g1_i2…
DNA bending complex	Gene Ontology	GO:1990104	15	20	3.33583e-08	9.645e-07	CRD_FR_c29233_g2_i1|CRD_FR_c32249_g1_i1|CRD_LB_c40478_g1_i1|CRD_FR_c3736_g1_i1|CRD_FR_c27229_g1_i2|CRD_FR_c27229_g1_i1|CRD_LB_c46657_g1_i2|CRD_FL_c25998_g1_i1|CRD_LB_c45342_g1_i1|CRD_LB_c37415_g1_i1|CRD_LB_c48184_g3_i1|CRD_LB_c46657_g1_i3|CRD_FR_c35148_g1_i1|CRD_FL_c57554_g1_i1|CRD_LB_c48814_g3_i1
nucleosome	Gene Ontology	GO:0000786	15	20	3.33583e-08	9.645e-07	CRD_FR_c29233_g2_i1|CRD_FR_c32249_g1_i1|CRD_LB_c40478_g1_i1|CRD_FR_c3736_g1_i1|CRD_FR_c27229_g1_i2|CRD_FR_c27229_g1_i1|CRD_LB_c46657_g1_i2|CRD_FL_c25998_g1_i1|CRD_LB_c45342_g1_i1|CRD_LB_c37415_g1_i1|CRD_LB_c48184_g3_i1|CRD_LB_c46657_g1_i3|CRD_FR_c35148_g1_i1|CRD_FL_c57554_g1_i1|CRD_LB_c48814_g3_i1
regulation of G2/M transition of mitotic cell cycle	Gene Ontology	GO:0010389	38	142	5.80414e-08	1.65215e-06	CRD_LB_c42566_g1_i1|CRD_LB_c45552_g2_i1|CRD_FR_c29421_g1_i1|CRD_LB_c45625_g5_i1|CRD_FR_c33474_g7_i2|CRD_LB_c43307_g1_i1|CRD_LB_c47565_g4_i1|CRD_LB_c46582_g1_i2|CRD_LB_c48776_g5_i1|CRD_FR_c34904_g4_i2|CRD_LB_c48924_g17_i2|CRD_FR_c33710_g4_i2|CRD_LB_c31692_g2_i1|CRD_FR_c29479_g2_i4|CRD_LB_c46216_g3_i2|CRD_FR_c8852_g1_i1|CRD_FR_c33872_g3_i1|CRD_LB_c30977_g1_i1|CRD_LB_c40507_g3_i1|CRD_ML_c89337_g1_i4…
regulation of cell cycle G2/M phase transition	Gene Ontology	GO:1902749	38	142	5.80414e-08	1.65215e-06	CRD_LB_c42566_g1_i1|CRD_LB_c45552_g2_i1|CRD_FR_c29421_g1_i1|CRD_LB_c45625_g5_i1|CRD_FR_c33474_g7_i2|CRD_LB_c43307_g1_i1|CRD_LB_c47565_g4_i1|CRD_LB_c46582_g1_i2|CRD_LB_c48776_g5_i1|CRD_FR_c34904_g4_i2|CRD_LB_c48924_g17_i2|CRD_FR_c33710_g4_i2|CRD_LB_c31692_g2_i1|CRD_FR_c29479_g2_i4|CRD_LB_c46216_g3_i2|CRD_FR_c8852_g1_i1|CRD_FR_c33872_g3_i1|CRD_LB_c30977_g1_i1|CRD_LB_c40507_g3_i1|CRD_ML_c89337_g1_i4…
regulation of metabolic process	Gene Ontology	GO:0019222	581	5121	5.93136e-08	1.67538e-06	CRD_ML_c85510_g3_i1|CRD_FR_c33003_g3_i3|CRD_FR_c33834_g4_i5|CRD_ML_c85064_g4_i1|CRD_LB_c46498_g3_i1|CRD_LB_c47178_g5_i1|CRD_FB_c22688_g1_i1|CRD_FL_c49630_g1_i1|CRD_ML_c87154_g1_i2|CRD_LB_c41772_g2_i2|CRD_LB_c46475_g2_i1|CRD_LB_c48402_g2_i1|CRD_LB_c50226_g2_i1|CRD_LB_c48979_g10_i2|CRD_LB_c47895_g7_i3|CRD_LB_c33009_g1_i1|CRD_ML_c97349_g1_i1|CRD_ML_c87630_g2_i3|CRD_FR_c32653_g2_i1|CRD_LB_c45625_g5_i…
chromatin	Gene Ontology	GO:0000785	26	72	5.98251e-08	1.67693e-06	CRD_FR_c27229_g1_i2|CRD_LB_c37819_g2_i1|CRD_FR_c27229_g1_i1|CRD_FR_c20981_g1_i1|CRD_LB_c37415_g1_i1|CRD_LB_c46657_g1_i2|CRD_LB_c46657_g1_i3|CRD_FR_c35148_g1_i1|CRD_LB_c48814_g3_i1|CRD_FR_c29233_g2_i1|CRD_LB_c48985_g5_i2|CRD_FR_c32249_g1_i1|CRD_FL_c49630_g1_i1|CRD_FL_c25998_g1_i1|CRD_FR_c9523_g1_i1|CRD_LB_c48927_g6_i3|CRD_LB_c45342_g1_i1|CRD_LB_c49566_g2_i2|CRD_LB_c40478_g1_i1|CRD_LB_c49877_g4_i3|…
structural constituent of ribosome	Gene Ontology	GO:0003735	89	517	7.62672e-08	2.12161e-06	CRD_LB_c43696_g1_i1|CRD_ML_c82583_g3_i2|CRD_FR_c29876_g1_i2|CRD_FR_c29876_g1_i1|CRD_LB_c42123_g2_i1|CRD_FR_c25856_g1_i1|CRD_FL_c51230_g3_i1|CRD_FR_c30497_g1_i2|CRD_FR_c30497_g1_i1|CRD_LB_c43590_g1_i2|CRD_FB_c13602_g1_i1|CRD_LB_c48596_g1_i1|CRD_LB_c50299_g1_i1|CRD_LB_c45815_g1_i2|CRD_FR_c30566_g1_i2|CRD_LB_c44666_g1_i1|CRD_LB_c27256_g1_i1|CRD_LB_c49841_g6_i1|CRD_FB_c34228_g1_i1|CRD_LB_c50330_g1_i1…
regulation of DNA metabolic process	Gene Ontology	GO:0051052	77	423	7.84245e-08	2.16522e-06	CRD_FR_c27643_g1_i1|CRD_LB_c49254_g5_i3|CRD_FR_c28703_g3_i1|CRD_LB_c45552_g2_i1|CRD_FR_c29421_g1_i1|CRD_LB_c47397_g2_i3|CRD_FR_c33474_g7_i2|CRD_FR_c17439_g1_i1|CRD_LB_c43307_g1_i1|CRD_FR_c28703_g1_i1|CRD_FR_c9016_g1_i1|CRD_LB_c47565_g4_i1|CRD_LB_c32546_g1_i1|CRD_LB_c50358_g1_i1|CRD_LB_c48776_g5_i1|CRD_LB_c42913_g3_i1|CRD_FR_c34904_g4_i2|CRD_LB_c48924_g17_i2|CRD_FL_c49802_g2_i1|CRD_LB_c31692_g2_i1…
cell division	Gene Ontology	GO:0051301	180	1296	8.58927e-08	2.35372e-06	CRD_FR_c27045_g1_i1|CRD_LB_c48477_g1_i1|CRD_FR_c30451_g1_i3|CRD_LB_c43579_g1_i1|CRD_LB_c43696_g1_i1|CRD_LB_c49877_g4_i3|CRD_FR_c33473_g7_i7|CRD_LB_c49342_g5_i1|CRD_FB_c37161_g1_i1|CRD_LB_c3416_g1_i1|CRD_FR_c33834_g4_i5|CRD_FR_c33518_g6_i1|CRD_LB_c50116_g4_i1|CRD_FR_c33710_g4_i2|CRD_FR_c33411_g9_i2|CRD_FR_c19687_g1_i1|CRD_FR_c32691_g1_i1|CRD_LB_c48242_g6_i1|CRD_FR_c29479_g2_i4|CRD_FL_c49630_g1_i1|…
anatomical structure arrangement	Gene Ontology	GO:0048532	106	657	8.73204e-08	2.37512e-06	CRD_FR_c23368_g2_i1|CRD_FR_c34844_g6_i1|CRD_LB_c28227_g1_i2|CRD_LB_c46053_g8_i1|CRD_LB_c45465_g2_i2|CRD_FR_c34672_g8_i1|CRD_FR_c31737_g1_i1|CRD_LB_c48216_g4_i7|CRD_FR_c34672_g8_i6|CRD_FR_c19687_g1_i1|CRD_LB_c48140_g2_i1|CRD_FR_c32691_g1_i1|CRD_ML_c88546_g1_i1|CRD_LB_c48437_g1_i2|CRD_FL_c49630_g1_i1|CRD_ML_c87154_g1_i2|CRD_FR_c28751_g1_i1|CRD_FR_c28553_g1_i1|CRD_FR_c33488_g3_i1|CRD_FR_c34215_g2_i1…
negative regulation of cell differentiation	Gene Ontology	GO:0045596	40	158	9.38264e-08	2.53331e-06	CRD_LB_c41760_g2_i1|CRD_LB_c44516_g1_i1|CRD_LB_c46510_g6_i1|CRD_FL_c51801_g2_i3|CRD_FR_c34672_g8_i1|CRD_LB_c48968_g6_i1|CRD_FR_c32450_g1_i1|CRD_LB_c49377_g16_i3|CRD_FR_c31737_g1_i1|CRD_FR_c23171_g1_i1|CRD_FR_c34672_g8_i4|CRD_FR_c34672_g8_i6|CRD_ML_c77753_g3_i1|CRD_ML_c90000_g3_i1|CRD_LB_c49995_g1_i2|CRD_LB_c49995_g1_i1|CRD_LB_c48184_g7_i4|CRD_LB_c48437_g1_i2|CRD_FR_c31549_g3_i1|CRD_FR_c27542_g2_i…
RNA metabolic process	Gene Ontology	GO:0016070	610	5434	1.01805e-07	2.72867e-06	CRD_ML_c85510_g3_i1|CRD_FL_c26530_g1_i1|CRD_FR_c33003_g3_i3|CRD_FR_c29876_g1_i1|CRD_LB_c42123_g2_i1|CRD_FR_c25856_g1_i1|CRD_ML_c85064_g4_i1|CRD_LB_c46498_g3_i1|CRD_LB_c47178_g5_i1|CRD_FB_c22688_g1_i1|CRD_FB_c38965_g2_i1|CRD_FL_c49630_g1_i1|CRD_ML_c87154_g1_i2|CRD_LB_c46475_g2_i1|CRD_LB_c48402_g2_i1|CRD_LB_c50226_g2_i1|CRD_LB_c48979_g10_i2|CRD_LB_c41999_g1_i2|CRD_LB_c50151_g10_i1|CRD_FR_c31139_g1_…
post-embryonic development	Gene Ontology	GO:0009791	532	4660	1.04232e-07	2.77347e-06	CRD_FR_c23368_g2_i1|CRD_LB_c50209_g4_i1|CRD_FR_c33834_g4_i5|CRD_FR_c22255_g1_i1|CRD_FR_c33834_g5_i1|CRD_LB_c48140_g2_i1|CRD_LB_c46498_g3_i1|CRD_LB_c42389_g1_i1|CRD_LB_c45171_g1_i1|CRD_LB_c45484_g1_i2|CRD_FL_c49630_g1_i1|CRD_ML_c87154_g1_i2|CRD_FR_c24386_g1_i1|CRD_FB_c36599_g1_i1|CRD_LB_c50226_g2_i1|CRD_FR_c34149_g2_i3|CRD_LB_c47020_g1_i1|CRD_FR_c26934_g4_i1|CRD_LB_c41999_g1_i2|CRD_LB_c48911_g6_i1…
chromatin silencing	Gene Ontology	GO:0006342	97	587	1.13154e-07	2.98923e-06	CRD_FR_c27045_g1_i1|CRD_FR_c33473_g7_i7|CRD_FR_c25613_g1_i1|CRD_FR_c34672_g8_i1|CRD_FR_c34588_g1_i2|CRD_FR_c34672_g8_i4|CRD_FR_c34672_g8_i6|CRD_FR_c33710_g4_i2|CRD_LB_c49171_g5_i1|CRD_ML_c88546_g1_i1|CRD_LB_c48437_g1_i2|CRD_FL_c49630_g1_i1|CRD_LB_c42062_g1_i1|CRD_FR_c33872_g3_i1|CRD_LB_c49068_g2_i1|CRD_LB_c30977_g1_i1|CRD_LB_c48979_g10_i2|CRD_FR_c34215_g2_i1|CRD_ML_c87630_g2_i3|CRD_LB_c49877_g4_i…
negative regulation of gene expression, epigenetic	Gene Ontology	GO:0045814	97	588	1.21245e-07	3.1801e-06	CRD_FR_c27045_g1_i1|CRD_FR_c33473_g7_i7|CRD_FR_c25613_g1_i1|CRD_FR_c34672_g8_i1|CRD_FR_c34588_g1_i2|CRD_FR_c34672_g8_i4|CRD_FR_c34672_g8_i6|CRD_FR_c33710_g4_i2|CRD_LB_c49171_g5_i1|CRD_ML_c88546_g1_i1|CRD_LB_c48437_g1_i2|CRD_FL_c49630_g1_i1|CRD_LB_c42062_g1_i1|CRD_FR_c33872_g3_i1|CRD_LB_c49068_g2_i1|CRD_LB_c30977_g1_i1|CRD_LB_c48979_g10_i2|CRD_FR_c34215_g2_i1|CRD_ML_c87630_g2_i3|CRD_LB_c49877_g4_i…
post-embryonic organ development	Gene Ontology	GO:0048569	190	1398	1.4736e-07	3.83763e-06	CRD_FR_c27045_g1_i1|CRD_FL_c42743_g1_i1|CRD_LB_c45546_g1_i2|CRD_LB_c46510_g6_i1|CRD_LB_c49877_g4_i3|CRD_FR_c34842_g7_i2|CRD_FL_c51801_g2_i3|CRD_FR_c21847_g2_i2|CRD_FR_c33518_g6_i1|CRD_LB_c42827_g2_i1|CRD_LB_c1383_g1_i1|CRD_FR_c11413_g1_i1|CRD_LB_c49171_g5_i1|CRD_FR_c33834_g5_i1|CRD_LB_c48140_g2_i1|CRD_LB_c49252_g2_i1|CRD_LB_c49995_g1_i2|CRD_LB_c48902_g6_i1|CRD_LB_c49995_g1_i1|CRD_FR_c31549_g3_i1|…
corolla development	Gene Ontology	GO:0048465	45	195	1.54674e-07	3.97177e-06	CRD_FR_c24744_g1_i1|CRD_FR_c27045_g1_i1|CRD_LB_c41760_g2_i1|CRD_LB_c44377_g1_i2|CRD_LB_c46053_g8_i1|CRD_FR_c29421_g1_i1|CRD_LB_c47397_g2_i3|CRD_LB_c47397_g2_i2|CRD_FR_c28703_g1_i1|CRD_LB_c49136_g3_i1|CRD_LB_c49099_g3_i3|CRD_FR_c32450_g1_i1|CRD_LB_c46582_g1_i2|CRD_FR_c33518_g6_i1|CRD_LB_c36125_g1_i1|CRD_FR_c31701_g3_i1|CRD_FR_c31330_g1_i1|CRD_LB_c49171_g5_i1|CRD_FR_c28127_g2_i1|CRD_FR_c28981_g1_i1…
petal development	Gene Ontology	GO:0048441	45	195	1.54674e-07	3.97177e-06	CRD_FR_c24744_g1_i1|CRD_FR_c27045_g1_i1|CRD_LB_c41760_g2_i1|CRD_LB_c44377_g1_i2|CRD_LB_c46053_g8_i1|CRD_FR_c29421_g1_i1|CRD_LB_c47397_g2_i3|CRD_LB_c47397_g2_i2|CRD_FR_c28703_g1_i1|CRD_LB_c49136_g3_i1|CRD_LB_c49099_g3_i3|CRD_FR_c32450_g1_i1|CRD_LB_c46582_g1_i2|CRD_FR_c33518_g6_i1|CRD_LB_c36125_g1_i1|CRD_FR_c31701_g3_i1|CRD_FR_c31330_g1_i1|CRD_LB_c49171_g5_i1|CRD_FR_c28127_g2_i1|CRD_FR_c28981_g1_i1…
meristem structural organization	Gene Ontology	GO:0009933	104	650	1.62713e-07	4.14917e-06	CRD_FR_c23368_g2_i1|CRD_FR_c34844_g6_i1|CRD_LB_c28227_g1_i2|CRD_LB_c46053_g8_i1|CRD_FR_c34672_g8_i1|CRD_FR_c31737_g1_i1|CRD_LB_c48216_g4_i7|CRD_FR_c34672_g8_i6|CRD_FR_c19687_g1_i1|CRD_LB_c48140_g2_i1|CRD_FR_c32691_g1_i1|CRD_ML_c88546_g1_i1|CRD_LB_c48437_g1_i2|CRD_FL_c49630_g1_i1|CRD_ML_c87154_g1_i2|CRD_FR_c28751_g1_i1|CRD_FR_c28553_g1_i1|CRD_FR_c33488_g3_i1|CRD_FR_c34215_g2_i1|CRD_LB_c48584_g13_i…
nitrogen compound metabolic process	Gene Ontology	GO:0006807	930	8699	1.70199e-07	4.31013e-06	CRD_LB_c49898_g3_i3|CRD_LB_c47560_g2_i5|CRD_FB_c30386_g1_i1|CRD_FR_c30451_g1_i3|CRD_FL_c26530_g1_i1|CRD_LB_c49759_g1_i4|CRD_FR_c33003_g3_i3|CRD_ML_c85510_g3_i1|CRD_FR_c33834_g4_i5|CRD_FR_c29876_g1_i1|CRD_LB_c42123_g2_i1|CRD_FR_c25856_g1_i1|CRD_LB_c43878_g2_i1|CRD_FR_c34203_g4_i1|CRD_LB_c41490_g1_i1|CRD_ML_c85064_g4_i1|CRD_FL_c51775_g6_i1|CRD_LB_c46498_g3_i1|CRD_LB_c47178_g5_i1|CRD_FB_c22688_g1_i1…
regulation of gene expression, epigenetic	Gene Ontology	GO:0040029	142	976	1.83935e-07	4.6261e-06	CRD_FR_c27045_g1_i1|CRD_FR_c33473_g7_i7|CRD_FR_c25613_g1_i1|CRD_FR_c34672_g8_i1|CRD_FR_c34588_g1_i2|CRD_FR_c34672_g8_i4|CRD_FR_c34672_g8_i6|CRD_FR_c33710_g4_i2|CRD_LB_c49171_g5_i1|CRD_ML_c88546_g1_i1|CRD_LB_c48437_g1_i2|CRD_FL_c49630_g1_i1|CRD_LB_c42062_g1_i1|CRD_FR_c33872_g3_i1|CRD_LB_c49068_g2_i1|CRD_ML_c84789_g3_i4|CRD_LB_c30977_g1_i1|CRD_LB_c48927_g6_i3|CRD_LB_c48979_g10_i2|CRD_ML_c85851_g2_i…
heterocyclic compound binding	Gene Ontology	GO:1901363	602	5390	2.19231e-07	5.47629e-06	CRD_FR_c34282_g3_i4|CRD_FL_c26530_g1_i1|CRD_FR_c33003_g3_i3|CRD_FR_c33834_g4_i5|CRD_ML_c89610_g7_i2|CRD_LB_c49686_g2_i3|CRD_ML_c85064_g4_i1|CRD_LB_c48140_g2_i1|CRD_LB_c46498_g3_i1|CRD_LB_c47178_g5_i1|CRD_ML_c87705_g1_i9|CRD_LB_c55241_g1_i1|CRD_LB_c28362_g1_i1|CRD_FL_c49630_g1_i1|CRD_ML_c87154_g1_i2|CRD_LB_c46475_g2_i1|CRD_FB_c36599_g1_i1|CRD_LB_c50226_g2_i1|CRD_LB_c49403_g3_i1|CRD_LB_c47020_g1_i1…
asymmetric cell division	Gene Ontology	GO:0008356	26	80	3.24942e-07	8.06208e-06	CRD_FR_c33042_g3_i1|CRD_FR_c23234_g1_i1|CRD_FR_c9016_g1_i1|CRD_ML_c85439_g5_i1|CRD_FR_c32998_g1_i2|CRD_FR_c31895_g1_i1|CRD_FR_c25501_g1_i1|CRD_FB_c37490_g2_i1|CRD_LB_c46545_g11_i1|CRD_FR_c30612_g1_i1|CRD_LB_c49591_g4_i2|CRD_ML_c88783_g2_i5|CRD_LB_c38606_g1_i1|CRD_LB_c49591_g2_i1|CRD_FR_c30612_g2_i1|CRD_ML_c90053_g1_i1|CRD_FR_c32653_g2_i1|CRD_LB_c48983_g6_i1|CRD_LB_c37581_g1_i1|CRD_FR_c33042_g2_i1…
cytosolic ribosome	Gene Ontology	GO:0022626	89	538	3.47933e-07	8.57457e-06	CRD_LB_c43696_g1_i1|CRD_LB_c49891_g7_i2|CRD_ML_c82583_g3_i2|CRD_FR_c29876_g1_i2|CRD_FR_c29876_g1_i1|CRD_LB_c42123_g2_i1|CRD_FR_c25856_g1_i1|CRD_FL_c51230_g3_i1|CRD_FR_c30497_g1_i2|CRD_FR_c30497_g1_i1|CRD_LB_c43590_g1_i2|CRD_LB_c48596_g1_i1|CRD_LB_c50299_g1_i1|CRD_LB_c45815_g1_i2|CRD_FR_c30566_g1_i2|CRD_LB_c44666_g1_i1|CRD_LB_c27256_g1_i1|CRD_ML_c84761_g1_i1|CRD_LB_c50330_g1_i1|CRD_FL_c49240_g1_i6…
cytosolic part	Gene Ontology	GO:0044445	92	564	3.84551e-07	9.35372e-06	CRD_LB_c43696_g1_i1|CRD_LB_c49891_g7_i2|CRD_ML_c82583_g3_i2|CRD_FR_c29876_g1_i2|CRD_FR_c29876_g1_i1|CRD_LB_c42123_g2_i1|CRD_FR_c25856_g1_i1|CRD_FL_c51230_g3_i1|CRD_FR_c30497_g1_i2|CRD_FR_c30497_g1_i1|CRD_LB_c43590_g1_i2|CRD_LB_c48596_g1_i1|CRD_LB_c50299_g1_i1|CRD_LB_c45815_g1_i2|CRD_FR_c30566_g1_i2|CRD_LB_c44666_g1_i1|CRD_LB_c27256_g1_i1|CRD_ML_c86557_g1_i3|CRD_ML_c84761_g1_i1|CRD_LB_c50330_g1_i1…
structural molecule activity	Gene Ontology	GO:0005198	105	672	3.84644e-07	9.35372e-06	CRD_LB_c43696_g1_i1|CRD_ML_c82583_g3_i2|CRD_FR_c29876_g1_i2|CRD_FR_c24454_g2_i1|CRD_FR_c29876_g1_i1|CRD_LB_c42123_g2_i1|CRD_FR_c25856_g1_i1|CRD_FL_c51230_g3_i1|CRD_FR_c30497_g1_i2|CRD_FR_c30497_g1_i1|CRD_LB_c43590_g1_i2|CRD_FB_c13602_g1_i1|CRD_LB_c48596_g1_i1|CRD_LB_c50299_g1_i1|CRD_LB_c47966_g4_i1|CRD_LB_c45815_g1_i2|CRD_FR_c30566_g1_i2|CRD_LB_c44666_g1_i1|CRD_LB_c27256_g1_i1|CRD_LB_c49841_g6_i1…
organic cyclic compound binding	Gene Ontology	GO:0097159	602	5421	4.18045e-07	1.00991e-05	CRD_FR_c34282_g3_i4|CRD_FL_c26530_g1_i1|CRD_FR_c33003_g3_i3|CRD_FR_c33834_g4_i5|CRD_ML_c89610_g7_i2|CRD_LB_c49686_g2_i3|CRD_ML_c85064_g4_i1|CRD_LB_c48140_g2_i1|CRD_LB_c46498_g3_i1|CRD_LB_c47178_g5_i1|CRD_ML_c87705_g1_i9|CRD_LB_c55241_g1_i1|CRD_LB_c28362_g1_i1|CRD_FL_c49630_g1_i1|CRD_ML_c87154_g1_i2|CRD_LB_c46475_g2_i1|CRD_FB_c36599_g1_i1|CRD_LB_c50226_g2_i1|CRD_LB_c49403_g3_i1|CRD_LB_c47020_g1_i1…
ribonucleoprotein complex	Gene Ontology	GO:0030529	116	768	4.5264e-07	1.08634e-05	CRD_FL_c26530_g1_i1|CRD_LB_c43696_g1_i1|CRD_LB_c49891_g7_i2|CRD_ML_c82583_g3_i2|CRD_FR_c29876_g1_i2|CRD_FR_c29876_g1_i1|CRD_LB_c42123_g2_i1|CRD_FR_c25856_g1_i1|CRD_FL_c51230_g3_i1|CRD_FR_c30497_g1_i2|CRD_FR_c30497_g1_i1|CRD_LB_c43590_g1_i2|CRD_FB_c13602_g1_i1|CRD_LB_c48596_g1_i1|CRD_LB_c50299_g1_i1|CRD_LB_c45815_g1_i2|CRD_LB_c55410_g1_i1|CRD_FR_c30566_g1_i2|CRD_LB_c44666_g1_i1|CRD_LB_c27256_g1_i1…
aromatic compound biosynthetic process	Gene Ontology	GO:0019438	578	5190	5.10257e-07	1.21666e-05	CRD_LB_c49898_g3_i3|CRD_LB_c49759_g1_i4|CRD_FR_c33003_g3_i3|CRD_ML_c85510_g3_i1|CRD_LB_c43878_g2_i1|CRD_ML_c85064_g4_i1|CRD_LB_c41760_g2_i1|CRD_LB_c46498_g3_i1|CRD_LB_c47178_g5_i1|CRD_FB_c22688_g1_i1|CRD_FL_c49630_g1_i1|CRD_ML_c87154_g1_i2|CRD_FR_c28751_g1_i1|CRD_LB_c46475_g2_i1|CRD_LB_c48402_g2_i1|CRD_FB_c36599_g1_i1|CRD_LB_c50226_g2_i1|CRD_FR_c26934_g4_i1|CRD_LB_c48234_g1_i1|CRD_LB_c48584_g13_i…
ribosome	Gene Ontology	GO:0005840	102	652	5.29327e-07	1.25399e-05	CRD_LB_c43696_g1_i1|CRD_LB_c49891_g7_i2|CRD_ML_c82583_g3_i2|CRD_FR_c29876_g1_i2|CRD_FR_c29876_g1_i1|CRD_LB_c42123_g2_i1|CRD_FR_c25856_g1_i1|CRD_FL_c51230_g3_i1|CRD_FR_c30497_g1_i2|CRD_FR_c30497_g1_i1|CRD_LB_c43590_g1_i2|CRD_FB_c13602_g1_i1|CRD_LB_c48596_g1_i1|CRD_LB_c50299_g1_i1|CRD_LB_c45815_g1_i2|CRD_FR_c30566_g1_i2|CRD_LB_c44666_g1_i1|CRD_LB_c27256_g1_i1|CRD_ML_c84761_g1_i1|CRD_LB_c50330_g1_i1…
DNA conformation change	Gene Ontology	GO:0071103	30	107	5.99838e-07	1.41193e-05	CRD_FR_c27045_g1_i1|CRD_FR_c27229_g1_i2|CRD_FR_c27229_g1_i1|CRD_FR_c33474_g7_i2|CRD_LB_c47385_g2_i1|CRD_FR_c25613_g1_i1|CRD_LB_c37415_g1_i1|CRD_LB_c46657_g1_i2|CRD_LB_c46657_g1_i3|CRD_FR_c35148_g1_i1|CRD_FR_c29233_g2_i1|CRD_LB_c40478_g1_i1|CRD_FR_c32249_g1_i1|CRD_ML_c88857_g4_i3|CRD_FL_c25998_g1_i1|CRD_FL_c52563_g13_i1|CRD_LB_c45342_g1_i1|CRD_ML_c89337_g1_i4|CRD_LB_c48979_g10_i2|CRD_LB_c41999_g1_…
skin development	Gene Ontology	GO:0043588	83	498	6.44485e-07	1.49781e-05	CRD_FB_c39569_g4_i2|CRD_LB_c46589_g1_i2|CRD_FL_c42743_g1_i1|CRD_LB_c24465_g1_i1|CRD_ML_c88783_g2_i5|CRD_LB_c42295_g1_i1|CRD_FR_c39894_g1_i1|CRD_FR_c33327_g3_i1|CRD_LB_c48983_g7_i1|CRD_FR_c32178_g2_i1|CRD_FR_c33002_g1_i2|CRD_FR_c32999_g1_i1|CRD_FL_c51801_g2_i3|CRD_FL_c49015_g3_i1|CRD_LB_c40616_g1_i1|CRD_ML_c81918_g1_i2|CRD_LB_c39097_g1_i2|CRD_LB_c45809_g1_i3|CRD_FR_c25862_g1_i1|CRD_FL_c44469_g1_i1…
epidermis development	Gene Ontology	GO:0008544	83	498	6.44485e-07	1.49781e-05	CRD_FB_c39569_g4_i2|CRD_LB_c46589_g1_i2|CRD_FL_c42743_g1_i1|CRD_LB_c24465_g1_i1|CRD_ML_c88783_g2_i5|CRD_LB_c42295_g1_i1|CRD_FR_c39894_g1_i1|CRD_FR_c33327_g3_i1|CRD_LB_c48983_g7_i1|CRD_FR_c32178_g2_i1|CRD_FR_c33002_g1_i2|CRD_FR_c32999_g1_i1|CRD_FL_c51801_g2_i3|CRD_FL_c49015_g3_i1|CRD_LB_c40616_g1_i1|CRD_ML_c81918_g1_i2|CRD_LB_c39097_g1_i2|CRD_LB_c45809_g1_i3|CRD_FR_c25862_g1_i1|CRD_FL_c44469_g1_i1…
regulation of developmental growth	Gene Ontology	GO:0048638	98	623	7.00981e-07	1.61887e-05	CRD_LB_c49758_g1_i3|CRD_FR_c34844_g6_i1|CRD_LB_c49708_g8_i1|CRD_FR_c30929_g1_i1|CRD_LB_c48216_g4_i7|CRD_LB_c48140_g2_i1|CRD_FR_c32691_g1_i1|CRD_LB_c48242_g6_i1|CRD_FB_c43718_g1_i1|CRD_FR_c29479_g2_i4|CRD_FR_c31549_g3_i1|CRD_LB_c43861_g1_i2|CRD_FR_c11453_g1_i1|CRD_FB_c37490_g2_i1|CRD_FR_c32973_g2_i1|CRD_FR_c30612_g1_i1|CRD_FB_c6415_g1_i1|CRD_FR_c33488_g3_i1|CRD_LB_c55330_g1_i1|CRD_LB_c47895_g7_i3|…
DNA packaging	Gene Ontology	GO:0006323	21	57	8.28366e-07	1.9011e-05	CRD_FR_c29233_g2_i1|CRD_FR_c27045_g1_i1|CRD_LB_c48979_g10_i2|CRD_LB_c40478_g1_i1|CRD_FR_c3736_g1_i1|CRD_FR_c27229_g1_i2|CRD_FR_c27229_g1_i1|CRD_ML_c89337_g1_i4|CRD_FR_c33474_g7_i2|CRD_LB_c46657_g1_i2|CRD_FL_c25998_g1_i1|CRD_FL_c52563_g13_i1|CRD_LB_c45342_g1_i1|CRD_LB_c37415_g1_i1|CRD_LB_c48184_g3_i1|CRD_LB_c46657_g1_i3|CRD_LB_c49795_g5_i7|CRD_FR_c35148_g1_i1|CRD_FL_c57554_g1_i1|CRD_FR_c32348_g2_i…
chromatin silencing by small RNA	Gene Ontology	GO:0031048	51	253	8.76569e-07	1.99923e-05	CRD_FR_c27045_g1_i1|CRD_LB_c48402_g9_i1|CRD_LB_c45552_g2_i1|CRD_FR_c29421_g1_i1|CRD_LB_c47397_g2_i3|CRD_LB_c47397_g2_i2|CRD_FR_c9016_g1_i1|CRD_LB_c46744_g1_i1|CRD_LB_c48776_g5_i1|CRD_LB_c49722_g6_i1|CRD_FR_c34904_g4_i2|CRD_FR_c28510_g2_i1|CRD_LB_c48924_g17_i2|CRD_FR_c33710_g4_i2|CRD_LB_c48985_g5_i2|CRD_LB_c49171_g5_i1|CRD_LB_c43113_g4_i2|CRD_FR_c25501_g1_i1|CRD_FL_c49630_g1_i1|CRD_FR_c28396_g2_i1…
meristem initiation	Gene Ontology	GO:0010014	77	454	8.89855e-07	2.017e-05	CRD_FR_c11194_g1_i1|CRD_FL_c49630_g1_i1|CRD_FR_c23368_g2_i1|CRD_FR_c34844_g6_i1|CRD_FR_c31737_g1_i1|CRD_FR_c29626_g1_i1|CRD_FR_c34289_g3_i3|CRD_LB_c45319_g3_i3|CRD_LB_c49329_g5_i3|CRD_FR_c29421_g1_i1|CRD_LB_c48140_g2_i1|CRD_FB_c40001_g7_i4|CRD_FR_c31664_g1_i2|CRD_FR_c34531_g2_i2|CRD_FR_c34672_g8_i1|CRD_FR_c34588_g1_i2|CRD_LB_c48216_g5_i1|CRD_LB_c48216_g4_i7|CRD_LB_c49722_g6_i1|CRD_FR_c34672_g8_i6…
organic cyclic compound biosynthetic process	Gene Ontology	GO:1901362	618	5621	9.14314e-07	2.05973e-05	CRD_LB_c49898_g3_i3|CRD_LB_c49759_g1_i4|CRD_FR_c33003_g3_i3|CRD_ML_c85510_g3_i1|CRD_LB_c43878_g2_i1|CRD_ML_c85064_g4_i1|CRD_FR_c32691_g1_i1|CRD_LB_c46498_g3_i1|CRD_LB_c47178_g5_i1|CRD_FB_c22688_g1_i1|CRD_FL_c49630_g1_i1|CRD_ML_c87154_g1_i2|CRD_FR_c28751_g1_i1|CRD_LB_c46475_g2_i1|CRD_LB_c48402_g2_i1|CRD_FB_c36599_g1_i1|CRD_LB_c50226_g2_i1|CRD_FR_c26934_g4_i1|CRD_LB_c48234_g1_i1|CRD_LB_c48911_g6_i1…
regulation of cell cycle process	Gene Ontology	GO:0010564	60	322	1.01064e-06	2.24149e-05	CRD_LB_c42566_g1_i1|CRD_FR_c34490_g4_i7|CRD_FR_c33963_g2_i2|CRD_LB_c45552_g2_i1|CRD_FR_c29421_g1_i1|CRD_FR_c33474_g7_i2|CRD_LB_c43307_g1_i1|CRD_FR_c33963_g2_i1|CRD_LB_c47565_g4_i1|CRD_LB_c46582_g1_i2|CRD_FR_c32998_g1_i2|CRD_LB_c48776_g5_i1|CRD_FR_c34904_g4_i2|CRD_LB_c48924_g17_i2|CRD_FR_c33710_g4_i2|CRD_LB_c48983_g6_i1|CRD_LB_c31692_g2_i1|CRD_FR_c24120_g1_i1|CRD_LB_c55330_g1_i1|CRD_LB_c44470_g2_i…
anatomical structure morphogenesis	Gene Ontology	GO:0009653	390	3355	1.01438e-06	2.24149e-05	CRD_FR_c23368_g2_i1|CRD_FR_c19687_g1_i1|CRD_LB_c48140_g2_i1|CRD_FR_c32691_g1_i1|CRD_LB_c45484_g1_i2|CRD_FL_c49630_g1_i1|CRD_ML_c87154_g1_i2|CRD_FR_c28751_g1_i1|CRD_LB_c50094_g3_i3|CRD_LB_c48584_g13_i1|CRD_ML_c87630_g2_i3|CRD_FR_c32653_g2_i1|CRD_LB_c45625_g5_i1|CRD_ML_c87107_g6_i1|CRD_FR_c28690_g2_i1|CRD_FR_c31706_g1_i1|CRD_FR_c30164_g1_i1|CRD_LB_c48367_g7_i1|CRD_LB_c31062_g1_i2|CRD_LB_c41760_g2_i…
flower calyx development	Gene Ontology	GO:0048464	36	149	1.01941e-06	2.24149e-05	CRD_FR_c24744_g1_i1|CRD_FR_c27045_g1_i1|CRD_LB_c46053_g8_i1|CRD_FR_c29421_g1_i1|CRD_LB_c47397_g2_i3|CRD_LB_c47397_g2_i2|CRD_FR_c28703_g1_i1|CRD_LB_c49136_g3_i1|CRD_LB_c49099_g3_i3|CRD_LB_c46582_g1_i2|CRD_FR_c33518_g6_i1|CRD_FR_c31701_g3_i1|CRD_FR_c31330_g1_i1|CRD_FR_c28127_g2_i2|CRD_FR_c28127_g2_i1|CRD_FR_c28981_g1_i1|CRD_LB_c32051_g1_i1|CRD_FR_c29226_g1_i1|CRD_LB_c49067_g6_i2|CRD_LB_c48184_g7_i4…
sepal development	Gene Ontology	GO:0048442	36	149	1.01941e-06	2.24149e-05	CRD_FR_c24744_g1_i1|CRD_FR_c27045_g1_i1|CRD_LB_c46053_g8_i1|CRD_FR_c29421_g1_i1|CRD_LB_c47397_g2_i3|CRD_LB_c47397_g2_i2|CRD_FR_c28703_g1_i1|CRD_LB_c49136_g3_i1|CRD_LB_c49099_g3_i3|CRD_LB_c46582_g1_i2|CRD_FR_c33518_g6_i1|CRD_FR_c31701_g3_i1|CRD_FR_c31330_g1_i1|CRD_FR_c28127_g2_i2|CRD_FR_c28127_g2_i1|CRD_FR_c28981_g1_i1|CRD_LB_c32051_g1_i1|CRD_FR_c29226_g1_i1|CRD_LB_c49067_g6_i2|CRD_LB_c48184_g7_i4…
sepal morphogenesis	Gene Ontology	GO:0048447	35	143	1.10967e-06	2.383e-05	CRD_FR_c24744_g1_i1|CRD_FR_c27045_g1_i1|CRD_LB_c46053_g8_i1|CRD_FR_c29421_g1_i1|CRD_LB_c47397_g2_i3|CRD_LB_c47397_g2_i2|CRD_FR_c28703_g1_i1|CRD_LB_c49136_g3_i1|CRD_LB_c49099_g3_i3|CRD_LB_c46582_g1_i2|CRD_FR_c33518_g6_i1|CRD_FR_c31701_g3_i1|CRD_FR_c31330_g1_i1|CRD_FR_c28127_g2_i2|CRD_FR_c28127_g2_i1|CRD_FR_c28981_g1_i1|CRD_LB_c32051_g1_i1|CRD_FR_c29226_g1_i1|CRD_LB_c49067_g6_i2|CRD_LB_c46216_g3_i2…
sepal formation	Gene Ontology	GO:0048453	35	143	1.10967e-06	2.383e-05	CRD_FR_c24744_g1_i1|CRD_FR_c27045_g1_i1|CRD_LB_c46053_g8_i1|CRD_FR_c29421_g1_i1|CRD_LB_c47397_g2_i3|CRD_LB_c47397_g2_i2|CRD_FR_c28703_g1_i1|CRD_LB_c49136_g3_i1|CRD_LB_c49099_g3_i3|CRD_LB_c46582_g1_i2|CRD_FR_c33518_g6_i1|CRD_FR_c31701_g3_i1|CRD_FR_c31330_g1_i1|CRD_FR_c28127_g2_i2|CRD_FR_c28127_g2_i1|CRD_FR_c28981_g1_i1|CRD_LB_c32051_g1_i1|CRD_FR_c29226_g1_i1|CRD_LB_c49067_g6_i2|CRD_LB_c46216_g3_i2…
petal formation	Gene Ontology	GO:0048451	35	143	1.10967e-06	2.383e-05	CRD_FR_c24744_g1_i1|CRD_FR_c27045_g1_i1|CRD_LB_c46053_g8_i1|CRD_FR_c29421_g1_i1|CRD_LB_c47397_g2_i3|CRD_LB_c47397_g2_i2|CRD_FR_c28703_g1_i1|CRD_LB_c49136_g3_i1|CRD_LB_c49099_g3_i3|CRD_LB_c46582_g1_i2|CRD_FR_c33518_g6_i1|CRD_FR_c31701_g3_i1|CRD_FR_c31330_g1_i1|CRD_FR_c28127_g2_i2|CRD_FR_c28127_g2_i1|CRD_FR_c28981_g1_i1|CRD_LB_c32051_g1_i1|CRD_FR_c29226_g1_i1|CRD_LB_c49067_g6_i2|CRD_LB_c46216_g3_i2…
chromatin assembly	Gene Ontology	GO:0031497	20	53	1.10973e-06	2.383e-05	CRD_FR_c29233_g2_i1|CRD_FR_c27045_g1_i1|CRD_LB_c48979_g10_i2|CRD_LB_c40478_g1_i1|CRD_FR_c3736_g1_i1|CRD_FR_c27229_g1_i2|CRD_FR_c27229_g1_i1|CRD_ML_c89337_g1_i4|CRD_FR_c33474_g7_i2|CRD_LB_c46657_g1_i2|CRD_FL_c25998_g1_i1|CRD_LB_c45342_g1_i1|CRD_LB_c37415_g1_i1|CRD_LB_c48184_g3_i1|CRD_LB_c46657_g1_i3|CRD_LB_c49795_g5_i7|CRD_FR_c35148_g1_i1|CRD_FL_c57554_g1_i1|CRD_FL_c52563_g13_i1|CRD_FR_c32249_g1_i1
nematode larval development	Gene Ontology	GO:0002119	10	10	1.1674e-06	2.46363e-05	CRD_FR_c30005_g1_i1|CRD_FR_c30005_g5_i1|CRD_FR_c30005_g4_i1|CRD_LB_c45120_g2_i3|CRD_FR_c32313_g2_i3|CRD_ML_c84255_g3_i2|CRD_LB_c49287_g17_i1|CRD_FB_c37384_g3_i1|CRD_LB_c48346_g3_i3|CRD_LB_c48346_g8_i1
larval development	Gene Ontology	GO:0002164	10	10	1.1674e-06	2.46363e-05	CRD_FR_c30005_g1_i1|CRD_FR_c30005_g5_i1|CRD_FR_c30005_g4_i1|CRD_LB_c45120_g2_i3|CRD_FR_c32313_g2_i3|CRD_ML_c84255_g3_i2|CRD_LB_c49287_g17_i1|CRD_FB_c37384_g3_i1|CRD_LB_c48346_g3_i3|CRD_LB_c48346_g8_i1
regulation of nematode larval development	Gene Ontology	GO:0061062	10	10	1.1674e-06	2.46363e-05	CRD_FR_c30005_g1_i1|CRD_FR_c30005_g5_i1|CRD_FR_c30005_g4_i1|CRD_LB_c45120_g2_i3|CRD_FR_c32313_g2_i3|CRD_ML_c84255_g3_i2|CRD_LB_c49287_g17_i1|CRD_FB_c37384_g3_i1|CRD_LB_c48346_g3_i3|CRD_LB_c48346_g8_i1
epithelium development	Gene Ontology	GO:0060429	83	507	1.20348e-06	2.52525e-05	CRD_FB_c39569_g4_i2|CRD_LB_c46589_g1_i2|CRD_FL_c42743_g1_i1|CRD_LB_c24465_g1_i1|CRD_ML_c88783_g2_i5|CRD_LB_c42295_g1_i1|CRD_FR_c39894_g1_i1|CRD_FR_c33327_g3_i1|CRD_LB_c48983_g7_i1|CRD_FR_c32178_g2_i1|CRD_FR_c33002_g1_i2|CRD_FR_c32999_g1_i1|CRD_FL_c51801_g2_i3|CRD_FL_c49015_g3_i1|CRD_LB_c40616_g1_i1|CRD_ML_c81918_g1_i2|CRD_LB_c39097_g1_i2|CRD_LB_c45809_g1_i3|CRD_FR_c25862_g1_i1|CRD_FL_c44469_g1_i1…
stem cell maintenance	Gene Ontology	GO:0019827	33	132	1.49171e-06	3.10306e-05	CRD_LB_c41760_g2_i1|CRD_LB_c44516_g1_i1|CRD_LB_c49329_g5_i3|CRD_LB_c49377_g16_i3|CRD_LB_c48968_g6_i1|CRD_FR_c32450_g1_i1|CRD_FR_c34672_g8_i1|CRD_FR_c31737_g1_i1|CRD_FR_c23171_g1_i1|CRD_FR_c34672_g8_i4|CRD_FR_c34672_g8_i6|CRD_ML_c90000_g3_i1|CRD_LB_c49995_g1_i2|CRD_LB_c49995_g1_i1|CRD_LB_c48184_g7_i4|CRD_LB_c48437_g1_i2|CRD_FR_c31549_g3_i1|CRD_FR_c27542_g2_i1|CRD_LB_c49377_g16_i4|CRD_LB_c44959_g3_…
large ribosomal subunit	Gene Ontology	GO:0015934	50	251	1.49576e-06	3.10306e-05	CRD_LB_c40957_g1_i1|CRD_FR_c31919_g2_i2|CRD_LB_c43175_g2_i1|CRD_LB_c39639_g2_i1|CRD_ML_c82583_g3_i2|CRD_ML_c83524_g3_i1|CRD_LB_c48184_g5_i1|CRD_FR_c29606_g2_i1|CRD_FR_c29876_g1_i2|CRD_FL_c1823_g1_i1|CRD_FR_c29876_g1_i1|CRD_FB_c38265_g1_i3|CRD_FR_c30497_g1_i2|CRD_FR_c30497_g1_i1|CRD_FB_c13602_g1_i1|CRD_LB_c48596_g1_i1|CRD_LB_c45737_g2_i1|CRD_LB_c50299_g1_i1|CRD_FR_c34275_g6_i1|CRD_LB_c44366_g1_i3|…
reproductive process	Gene Ontology	GO:0022414	496	4421	1.50946e-06	3.10671e-05	CRD_FR_c23368_g2_i1|CRD_LB_c50209_g4_i1|CRD_FR_c33834_g4_i5|CRD_LB_c49506_g1_i4|CRD_FR_c22255_g1_i1|CRD_FR_c33834_g5_i1|CRD_LB_c48140_g2_i1|CRD_LB_c46498_g3_i1|CRD_LB_c48596_g1_i1|CRD_LB_c45171_g1_i1|CRD_LB_c45484_g1_i2|CRD_FL_c49630_g1_i1|CRD_ML_c87154_g1_i2|CRD_FR_c24386_g1_i1|CRD_LB_c46510_g6_i1|CRD_FR_c34149_g2_i3|CRD_FR_c26934_g4_i1|CRD_LB_c41999_g1_i2|CRD_LB_c48911_g6_i1|CRD_LB_c41850_g1_i1…
petal morphogenesis	Gene Ontology	GO:0048446	36	152	1.51443e-06	3.10671e-05	CRD_FR_c24744_g1_i1|CRD_FR_c27045_g1_i1|CRD_LB_c46053_g8_i1|CRD_FR_c29421_g1_i1|CRD_LB_c47397_g2_i3|CRD_LB_c47397_g2_i2|CRD_FR_c28703_g1_i1|CRD_LB_c49136_g3_i1|CRD_LB_c49099_g3_i3|CRD_LB_c46582_g1_i2|CRD_FR_c33518_g6_i1|CRD_FR_c31701_g3_i1|CRD_FR_c31330_g1_i1|CRD_FR_c28127_g2_i2|CRD_FR_c28127_g2_i1|CRD_FR_c28981_g1_i1|CRD_LB_c32051_g1_i1|CRD_FR_c29226_g1_i1|CRD_LB_c49067_g6_i2|CRD_LB_c46216_g3_i2…
nucleus	Gene Ontology	GO:0005634	1443	14181	1.5804e-06	3.22402e-05	CRD_LB_c48773_g6_i2|CRD_LB_c49648_g1_i4|CRD_FR_c33003_g3_i3|CRD_LB_c49342_g5_i1|CRD_FR_c30651_g1_i1|CRD_FR_c33277_g5_i1|CRD_LB_c46712_g5_i1|CRD_FR_c25856_g1_i1|CRD_ML_c85064_g4_i1|CRD_FR_c25711_g1_i1|CRD_LB_c47178_g5_i1|CRD_FB_c38965_g2_i1|CRD_FR_c31146_g1_i5|CRD_FR_c31303_g1_i5|CRD_FR_c28618_g1_i1|CRD_LB_c42794_g2_i2|CRD_LB_c46797_g1_i4|CRD_LB_c48782_g2_i5|CRD_FR_c28486_g1_i1|CRD_LB_c47895_g7_i3…
cellular aromatic compound metabolic process	Gene Ontology	GO:0006725	914	8676	1.62853e-06	3.30384e-05	CRD_LB_c49898_g3_i3|CRD_FB_c30386_g1_i1|CRD_FR_c30451_g1_i3|CRD_FL_c26530_g1_i1|CRD_LB_c49759_g1_i4|CRD_FR_c33003_g3_i3|CRD_ML_c85510_g3_i1|CRD_FR_c33834_g4_i5|CRD_FR_c29876_g1_i1|CRD_LB_c42123_g2_i1|CRD_FR_c25856_g1_i1|CRD_LB_c43878_g2_i1|CRD_FR_c34203_g4_i1|CRD_ML_c85064_g4_i1|CRD_LB_c46498_g3_i1|CRD_LB_c47178_g5_i1|CRD_FB_c22688_g1_i1|CRD_FB_c38965_g2_i1|CRD_FL_c49630_g1_i1|CRD_ML_c87154_g1_i2…
anatomical structure development	Gene Ontology	GO:0048856	759	7088	1.7205e-06	3.47125e-05	CRD_FR_c23368_g2_i1|CRD_LB_c50209_g4_i1|CRD_FR_c33834_g4_i5|CRD_LB_c49506_g1_i4|CRD_LB_c21632_g1_i1|CRD_FR_c22255_g1_i1|CRD_FR_c33834_g5_i1|CRD_LB_c48140_g2_i1|CRD_FR_c32691_g1_i1|CRD_LB_c46498_g3_i1|CRD_LB_c48596_g1_i1|CRD_LB_c45171_g1_i1|CRD_LB_c28362_g1_i1|CRD_LB_c45484_g1_i2|CRD_FL_c49630_g1_i1|CRD_ML_c87154_g1_i2|CRD_FR_c24386_g1_i1|CRD_LB_c43696_g1_i1|CRD_LB_c50094_g3_i3|CRD_LB_c49403_g3_i1…
developmental process involved in reproduction	Gene Ontology	GO:0003006	484	4308	1.74741e-06	3.48723e-05	CRD_FR_c23368_g2_i1|CRD_LB_c50209_g4_i1|CRD_FR_c33834_g4_i5|CRD_LB_c49506_g1_i4|CRD_FR_c22255_g1_i1|CRD_FR_c33834_g5_i1|CRD_LB_c48140_g2_i1|CRD_LB_c46498_g3_i1|CRD_LB_c48596_g1_i1|CRD_LB_c45171_g1_i1|CRD_LB_c45484_g1_i2|CRD_FL_c49630_g1_i1|CRD_ML_c87154_g1_i2|CRD_FR_c24386_g1_i1|CRD_LB_c46510_g6_i1|CRD_FR_c34149_g2_i3|CRD_FR_c26934_g4_i1|CRD_LB_c41999_g1_i2|CRD_LB_c48911_g6_i1|CRD_LB_c41850_g1_i1…
stem cell differentiation	Gene Ontology	GO:0048863	34	140	1.81345e-06	3.59944e-05	CRD_LB_c41760_g2_i1|CRD_LB_c44516_g1_i1|CRD_LB_c49329_g5_i3|CRD_LB_c49377_g16_i3|CRD_LB_c48968_g6_i1|CRD_FR_c32450_g1_i1|CRD_FR_c34672_g8_i1|CRD_FR_c31737_g1_i1|CRD_FR_c23171_g1_i1|CRD_FR_c34672_g8_i4|CRD_FR_c34672_g8_i6|CRD_ML_c90000_g3_i1|CRD_LB_c49995_g1_i2|CRD_LB_c49995_g1_i1|CRD_LB_c48184_g7_i4|CRD_LB_c48437_g1_i2|CRD_FR_c31549_g3_i1|CRD_FR_c27542_g2_i1|CRD_LB_c49377_g16_i4|CRD_LB_c44959_g3_…
regulation of growth	Gene Ontology	GO:0040008	103	683	2.00784e-06	3.96387e-05	CRD_LB_c49758_g1_i3|CRD_FR_c34844_g6_i1|CRD_LB_c49708_g8_i1|CRD_FR_c33834_g4_i5|CRD_FR_c30929_g1_i1|CRD_LB_c48216_g4_i7|CRD_FR_c33834_g5_i1|CRD_LB_c48140_g2_i1|CRD_FR_c32691_g1_i1|CRD_LB_c48242_g6_i1|CRD_FB_c43718_g1_i1|CRD_FR_c29479_g2_i4|CRD_FR_c31549_g3_i1|CRD_LB_c43861_g1_i2|CRD_FR_c11453_g1_i1|CRD_FB_c37490_g2_i1|CRD_FR_c32973_g2_i1|CRD_FR_c30612_g1_i1|CRD_FB_c6415_g1_i1|CRD_FR_c33488_g3_i1|…
chromatin assembly or disassembly	Gene Ontology	GO:0006333	35	149	2.45654e-06	4.82375e-05	CRD_LB_c47870_g2_i2|CRD_FR_c27045_g1_i1|CRD_FR_c27229_g1_i2|CRD_FR_c27229_g1_i1|CRD_LB_c46196_g1_i2|CRD_FR_c20981_g1_i1|CRD_LB_c37415_g1_i1|CRD_LB_c46657_g1_i2|CRD_LB_c46657_g1_i3|CRD_LB_c41772_g2_i2|CRD_FR_c35148_g1_i1|CRD_FR_c29233_g2_i1|CRD_ML_c68697_g1_i1|CRD_LB_c48979_g10_i2|CRD_FR_c32249_g1_i1|CRD_LB_c43493_g2_i2|CRD_FL_c25998_g1_i1|CRD_LB_c36699_g1_i1|CRD_FL_c52563_g13_i1|CRD_LB_c45342_g1_…
epithelial cell differentiation	Gene Ontology	GO:0030855	21	62	2.48681e-06	4.83151e-05	CRD_LB_c47895_g5_i1|CRD_LB_c49462_g3_i2|CRD_ML_c77753_g3_i1|CRD_FR_c32999_g1_i1|CRD_LB_c45809_g1_i3|CRD_LB_c49361_g2_i5|CRD_LB_c24465_g1_i1|CRD_LB_c47895_g7_i3|CRD_FR_c33633_g15_i2|CRD_FR_c33327_g3_i1|CRD_FR_c28690_g2_i1|CRD_FR_c33002_g1_i2|CRD_FR_c31543_g1_i1|CRD_FR_c24914_g2_i1|CRD_LB_c50091_g4_i3|CRD_FL_c51801_g2_i3|CRD_FB_c39645_g3_i2|CRD_ML_c87107_g6_i1|CRD_FL_c51801_g8_i1|CRD_LB_c40616_g1_i…
epidermal cell differentiation	Gene Ontology	GO:0009913	21	62	2.48681e-06	4.83151e-05	CRD_LB_c47895_g5_i1|CRD_LB_c49462_g3_i2|CRD_ML_c77753_g3_i1|CRD_FR_c32999_g1_i1|CRD_LB_c45809_g1_i3|CRD_LB_c49361_g2_i5|CRD_LB_c24465_g1_i1|CRD_LB_c47895_g7_i3|CRD_FR_c33633_g15_i2|CRD_FR_c33327_g3_i1|CRD_FR_c28690_g2_i1|CRD_FR_c33002_g1_i2|CRD_FR_c31543_g1_i1|CRD_FR_c24914_g2_i1|CRD_LB_c50091_g4_i3|CRD_FL_c51801_g2_i3|CRD_FB_c39645_g3_i2|CRD_ML_c87107_g6_i1|CRD_FL_c51801_g8_i1|CRD_LB_c40616_g1_i…
multicellular organismal development	Gene Ontology	GO:0007275	753	7055	2.76929e-06	5.35201e-05	CRD_FR_c23368_g2_i1|CRD_LB_c50209_g4_i1|CRD_FR_c33834_g4_i5|CRD_LB_c49506_g1_i4|CRD_LB_c21632_g1_i1|CRD_FR_c22255_g1_i1|CRD_FR_c33834_g5_i1|CRD_LB_c48140_g2_i1|CRD_FR_c32691_g1_i1|CRD_LB_c46498_g3_i1|CRD_LB_c42389_g1_i1|CRD_LB_c45171_g1_i1|CRD_LB_c28362_g1_i1|CRD_LB_c45484_g1_i2|CRD_FL_c49630_g1_i1|CRD_ML_c87154_g1_i2|CRD_FR_c24386_g1_i1|CRD_LB_c43696_g1_i1|CRD_FB_c36599_g1_i1|CRD_LB_c50226_g2_i1…
regulation of mitotic cell cycle	Gene Ontology	GO:0007346	45	221	2.93758e-06	5.64753e-05	CRD_LB_c42566_g1_i1|CRD_LB_c45552_g2_i1|CRD_FR_c29421_g1_i1|CRD_LB_c48552_g7_i4|CRD_FR_c33474_g7_i2|CRD_LB_c43307_g1_i1|CRD_LB_c47565_g4_i1|CRD_LB_c46582_g1_i2|CRD_LB_c48776_g5_i1|CRD_FR_c34904_g4_i2|CRD_LB_c48924_g17_i2|CRD_FR_c33710_g4_i2|CRD_LB_c48985_g5_i2|CRD_LB_c31692_g2_i1|CRD_LB_c55330_g1_i1|CRD_FR_c29479_g2_i4|CRD_LB_c46216_g3_i2|CRD_LB_c30977_g1_i1|CRD_FR_c28396_g2_i1|CRD_FR_c33872_g3_i…
stem cell development	Gene Ontology	GO:0048864	33	137	2.96018e-06	5.66134e-05	CRD_LB_c41760_g2_i1|CRD_LB_c44516_g1_i1|CRD_LB_c49329_g5_i3|CRD_LB_c49377_g16_i3|CRD_LB_c48968_g6_i1|CRD_FR_c32450_g1_i1|CRD_FR_c34672_g8_i1|CRD_FR_c31737_g1_i1|CRD_FR_c23171_g1_i1|CRD_FR_c34672_g8_i4|CRD_FR_c34672_g8_i6|CRD_ML_c90000_g3_i1|CRD_LB_c49995_g1_i2|CRD_LB_c49995_g1_i1|CRD_LB_c48184_g7_i4|CRD_LB_c48437_g1_i2|CRD_FR_c31549_g3_i1|CRD_FR_c27542_g2_i1|CRD_LB_c49377_g16_i4|CRD_LB_c44959_g3_…
macromolecular complex subunit organization	Gene Ontology	GO:0043933	293	2457	3.5534e-06	6.76066e-05	CRD_LB_c46953_g2_i2|CRD_FL_c48672_g1_i1|CRD_FR_c27045_g1_i1|CRD_LB_c48477_g1_i1|CRD_FR_c33473_g7_i7|CRD_LB_c46196_g1_i2|CRD_LB_c32314_g1_i2|CRD_FR_c25613_g1_i1|CRD_LB_c43941_g3_i2|CRD_LB_c37415_g1_i1|CRD_FR_c34672_g8_i1|CRD_FR_c34588_g1_i2|CRD_LB_c49506_g1_i4|CRD_FR_c33338_g1_i7|CRD_FR_c34672_g8_i4|CRD_FR_c34672_g8_i6|CRD_FR_c26125_g1_i2|CRD_LB_c41490_g1_i1|CRD_LB_c49171_g5_i1|CRD_FR_c19687_g1_i1…
cytosolic large ribosomal subunit	Gene Ontology	GO:0022625	44	216	3.7195e-06	7.0402e-05	CRD_LB_c40957_g1_i1|CRD_FR_c31919_g2_i2|CRD_LB_c39639_g2_i1|CRD_ML_c82583_g3_i2|CRD_ML_c83524_g3_i1|CRD_LB_c48184_g5_i1|CRD_FR_c29606_g2_i1|CRD_FR_c29876_g1_i2|CRD_FL_c1823_g1_i1|CRD_FR_c29876_g1_i1|CRD_FB_c38265_g1_i3|CRD_FR_c30497_g1_i2|CRD_FR_c30497_g1_i1|CRD_LB_c48596_g1_i1|CRD_LB_c45737_g2_i1|CRD_LB_c50299_g1_i1|CRD_LB_c44366_g1_i3|CRD_LB_c40541_g1_i1|CRD_FR_c28381_g1_i2|CRD_ML_c93007_g1_i1|…
organelle assembly	Gene Ontology	GO:0070925	27	100	3.86968e-06	7.2869e-05	CRD_FR_c32345_g1_i1|CRD_FB_c35781_g2_i1|CRD_LB_c43307_g1_i1|CRD_LB_c40507_g3_i1|CRD_LB_c46744_g1_i1|CRD_LB_c48776_g5_i1|CRD_FR_c8852_g1_i1|CRD_FR_c33710_g4_i2|CRD_LB_c48916_g1_i1|CRD_FL_c49630_g1_i1|CRD_LB_c48371_g6_i1|CRD_FR_c33872_g3_i1|CRD_FR_c31642_g1_i1|CRD_FR_c32278_g1_i2|CRD_LB_c11029_g1_i1|CRD_FR_c23416_g1_i1|CRD_LB_c44470_g2_i1|CRD_LB_c49895_g1_i2|CRD_LB_c48403_g5_i1|CRD_LB_c49877_g4_i3|…
negative regulation of macromolecule metabolic process	Gene Ontology	GO:0010605	175	1342	4.03891e-06	7.56677e-05	CRD_FR_c27045_g1_i1|CRD_LB_c9341_g1_i1|CRD_FR_c33473_g7_i7|CRD_FR_c25613_g1_i1|CRD_LB_c48983_g7_i1|CRD_FR_c34672_g8_i1|CRD_FR_c34588_g1_i2|CRD_FR_c34672_g8_i4|CRD_FR_c34672_g8_i6|CRD_FR_c33710_g4_i2|CRD_LB_c49171_g5_i1|CRD_ML_c88546_g1_i1|CRD_LB_c48437_g1_i2|CRD_FL_c49630_g1_i1|CRD_LB_c42062_g1_i1|CRD_FR_c33872_g3_i1|CRD_LB_c49068_g2_i1|CRD_FR_c16228_g2_i1|CRD_FR_c24451_g2_i1|CRD_LB_c30977_g1_i1|…
negative regulation of cellular metabolic process	Gene Ontology	GO:0031324	148	1095	4.06673e-06	7.58022e-05	CRD_FR_c27045_g1_i1|CRD_LB_c9341_g1_i1|CRD_FR_c33473_g7_i7|CRD_FR_c25613_g1_i1|CRD_LB_c48983_g7_i1|CRD_FR_c34672_g8_i1|CRD_FR_c34588_g1_i2|CRD_FR_c34672_g8_i4|CRD_FR_c34672_g8_i6|CRD_FR_c33710_g4_i2|CRD_LB_c49171_g5_i1|CRD_ML_c88546_g1_i1|CRD_LB_c48437_g1_i2|CRD_FL_c49630_g1_i1|CRD_LB_c42062_g1_i1|CRD_FR_c33872_g3_i1|CRD_LB_c49068_g2_i1|CRD_FR_c16228_g2_i1|CRD_FR_c24451_g2_i1|CRD_LB_c30977_g1_i1|…
gene silencing	Gene Ontology	GO:0016458	124	880	4.12978e-06	7.65887e-05	CRD_FR_c27045_g1_i1|CRD_FR_c33473_g7_i7|CRD_FR_c25613_g1_i1|CRD_FR_c34672_g8_i1|CRD_FR_c34588_g1_i2|CRD_FR_c34672_g8_i4|CRD_FR_c34672_g8_i6|CRD_FR_c33710_g4_i2|CRD_LB_c49171_g5_i1|CRD_ML_c88546_g1_i1|CRD_LB_c48437_g1_i2|CRD_FL_c49630_g1_i1|CRD_LB_c42062_g1_i1|CRD_FR_c33872_g3_i1|CRD_LB_c49068_g2_i1|CRD_LB_c30977_g1_i1|CRD_LB_c48927_g6_i3|CRD_LB_c48979_g10_i2|CRD_ML_c85851_g2_i1|CRD_FR_c34215_g2_i…
organic cyclic compound metabolic process	Gene Ontology	GO:1901360	948	9098	4.61776e-06	8.52082e-05	CRD_LB_c49898_g3_i3|CRD_FB_c30386_g1_i1|CRD_FR_c30451_g1_i3|CRD_FL_c26530_g1_i1|CRD_LB_c49759_g1_i4|CRD_FR_c33003_g3_i3|CRD_ML_c85510_g3_i1|CRD_FR_c33834_g4_i5|CRD_FR_c29876_g1_i1|CRD_LB_c42123_g2_i1|CRD_FR_c25856_g1_i1|CRD_LB_c43878_g2_i1|CRD_FR_c34203_g4_i1|CRD_ML_c85064_g4_i1|CRD_FR_c32691_g1_i1|CRD_LB_c46498_g3_i1|CRD_LB_c47178_g5_i1|CRD_FB_c22688_g1_i1|CRD_FB_c38965_g2_i1|CRD_FL_c49630_g1_i1…
spindle organization	Gene Ontology	GO:0007051	25	89	4.85269e-06	8.90955e-05	CRD_FR_c32345_g1_i1|CRD_FB_c35781_g2_i1|CRD_LB_c43307_g1_i1|CRD_LB_c40507_g3_i1|CRD_LB_c46744_g1_i1|CRD_LB_c48776_g5_i1|CRD_FR_c8852_g1_i1|CRD_FR_c33710_g4_i2|CRD_FL_c49630_g1_i1|CRD_LB_c48371_g6_i1|CRD_FR_c33872_g3_i1|CRD_FR_c31642_g1_i1|CRD_LB_c11029_g1_i1|CRD_LB_c44470_g2_i1|CRD_LB_c48403_g5_i1|CRD_LB_c49877_g4_i3|CRD_LB_c45625_g5_i1|CRD_FR_c16799_g2_i1|CRD_FR_c19077_g4_i1|CRD_FR_c32678_g3_i1|…
single-multicellular organism process	Gene Ontology	GO:0044707	754	7107	5.47647e-06	0.000100048	CRD_FR_c23368_g2_i1|CRD_LB_c50209_g4_i1|CRD_FR_c33834_g4_i5|CRD_LB_c49506_g1_i4|CRD_LB_c21632_g1_i1|CRD_FR_c22255_g1_i1|CRD_FR_c33834_g5_i1|CRD_LB_c48140_g2_i1|CRD_FR_c32691_g1_i1|CRD_LB_c46498_g3_i1|CRD_LB_c42389_g1_i1|CRD_LB_c45171_g1_i1|CRD_LB_c28362_g1_i1|CRD_LB_c45484_g1_i2|CRD_FL_c49630_g1_i1|CRD_ML_c87154_g1_i2|CRD_FR_c24386_g1_i1|CRD_LB_c43696_g1_i1|CRD_FB_c36599_g1_i1|CRD_LB_c50226_g2_i1…
nucleosome assembly	Gene Ontology	GO:0006334	14	30	6.60914e-06	0.000119551	CRD_FR_c29233_g2_i1|CRD_FR_c32249_g1_i1|CRD_LB_c40478_g1_i1|CRD_FR_c3736_g1_i1|CRD_FR_c27229_g1_i2|CRD_FR_c27229_g1_i1|CRD_LB_c46657_g1_i2|CRD_FL_c25998_g1_i1|CRD_LB_c45342_g1_i1|CRD_LB_c37415_g1_i1|CRD_LB_c48184_g3_i1|CRD_LB_c46657_g1_i3|CRD_FR_c35148_g1_i1|CRD_FL_c57554_g1_i1
nucleosome organization	Gene Ontology	GO:0034728	14	30	6.60914e-06	0.000119551	CRD_FR_c29233_g2_i1|CRD_FR_c32249_g1_i1|CRD_LB_c40478_g1_i1|CRD_FR_c3736_g1_i1|CRD_FR_c27229_g1_i2|CRD_FR_c27229_g1_i1|CRD_LB_c46657_g1_i2|CRD_FL_c25998_g1_i1|CRD_LB_c45342_g1_i1|CRD_LB_c37415_g1_i1|CRD_LB_c48184_g3_i1|CRD_LB_c46657_g1_i3|CRD_FR_c35148_g1_i1|CRD_FL_c57554_g1_i1
leaf morphogenesis	Gene Ontology	GO:0009965	70	430	9.06808e-06	0.000163225	CRD_FR_c34289_g3_i3|CRD_LB_c28227_g1_i2|CRD_LB_c44377_g1_i2|CRD_LB_c8576_g1_i1|CRD_LB_c43696_g1_i1|CRD_FR_c29421_g1_i1|CRD_FR_c31664_g1_i2|CRD_FR_c33474_g7_i2|CRD_LB_c45465_g2_i2|CRD_LB_c44849_g3_i1|CRD_FR_c29565_g4_i1|CRD_LB_c41772_g2_i2|CRD_FR_c23171_g1_i1|CRD_LB_c49067_g6_i2|CRD_LB_c42827_g2_i1|CRD_FR_c34780_g4_i1|CRD_LB_c36125_g1_i1|CRD_LB_c31062_g1_i2|CRD_ML_c85439_g5_i1|CRD_FR_c28127_g2_i2|…
protein-DNA complex assembly	Gene Ontology	GO:0065004	17	47	1.09053e-05	0.000194389	CRD_FR_c29233_g2_i1|CRD_FR_c32249_g1_i1|CRD_LB_c32314_g1_i2|CRD_LB_c48979_g10_i2|CRD_LB_c40478_g1_i1|CRD_FR_c3736_g1_i1|CRD_FR_c27229_g1_i2|CRD_FR_c27229_g1_i1|CRD_LB_c46657_g1_i2|CRD_FL_c25998_g1_i1|CRD_LB_c45342_g1_i1|CRD_LB_c37415_g1_i1|CRD_LB_c48184_g3_i1|CRD_LB_c46657_g1_i3|CRD_FR_c35148_g1_i1|CRD_FL_c57554_g1_i1|CRD_FL_c52563_g13_i1
protein-DNA complex subunit organization	Gene Ontology	GO:0071824	17	47	1.09053e-05	0.000194389	CRD_FR_c29233_g2_i1|CRD_FR_c32249_g1_i1|CRD_LB_c32314_g1_i2|CRD_LB_c48979_g10_i2|CRD_LB_c40478_g1_i1|CRD_FR_c3736_g1_i1|CRD_FR_c27229_g1_i2|CRD_FR_c27229_g1_i1|CRD_LB_c46657_g1_i2|CRD_FL_c25998_g1_i1|CRD_LB_c45342_g1_i1|CRD_LB_c37415_g1_i1|CRD_LB_c48184_g3_i1|CRD_LB_c46657_g1_i3|CRD_FR_c35148_g1_i1|CRD_FL_c57554_g1_i1|CRD_FL_c52563_g13_i1
gene silencing by RNA	Gene Ontology	GO:0031047	102	706	1.11303e-05	0.000197441	CRD_FR_c27045_g1_i1|CRD_FR_c33473_g7_i7|CRD_FR_c34672_g8_i1|CRD_FR_c34588_g1_i2|CRD_FR_c34672_g8_i4|CRD_FR_c34672_g8_i6|CRD_FR_c33710_g4_i2|CRD_LB_c49361_g2_i5|CRD_ML_c88546_g1_i1|CRD_LB_c48437_g1_i2|CRD_FL_c49630_g1_i1|CRD_LB_c42062_g1_i1|CRD_FR_c33872_g3_i1|CRD_LB_c49068_g2_i1|CRD_LB_c30977_g1_i1|CRD_LB_c48927_g6_i3|CRD_LB_c48979_g10_i2|CRD_ML_c85851_g2_i1|CRD_FR_c34215_g2_i1|CRD_FR_c24882_g1_i…
nucleolus	Gene Ontology	GO:0005730	101	701	1.34995e-05	0.000238166	CRD_ML_c87705_g1_i9|CRD_LB_c43696_g1_i1|CRD_ML_c87705_g1_i2|CRD_ML_c82583_g3_i2|CRD_ML_c87705_g1_i1|CRD_LB_c37415_g1_i1|CRD_FR_c24477_g2_i1|CRD_FR_c34588_g1_i2|CRD_FR_c29876_g1_i1|CRD_LB_c55353_g1_i1|CRD_FR_c25309_g2_i1|CRD_LB_c43590_g1_i2|CRD_LB_c48596_g1_i1|CRD_LB_c55241_g1_i1|CRD_ML_c89076_g10_i7|CRD_FR_c32636_g2_i1|CRD_FL_c49630_g1_i1|CRD_LB_c48656_g10_i2|CRD_LB_c45342_g1_i1|CRD_FR_c31022_g1_…
regulation of biological process	Gene Ontology	GO:0050789	949	9186	1.35557e-05	0.000238166	CRD_LB_c48773_g6_i2|CRD_FR_c23368_g2_i1|CRD_ML_c85510_g3_i1|CRD_FB_c30386_g1_i1|CRD_FR_c30847_g2_i1|CRD_ML_c89335_g1_i2|CRD_LB_c50209_g4_i1|CRD_FR_c33003_g3_i3|CRD_LB_c45136_g4_i2|CRD_LB_c48004_g1_i2|CRD_FR_c33834_g4_i5|CRD_LB_c46712_g5_i1|CRD_LB_c41490_g1_i1|CRD_ML_c85064_g4_i1|CRD_LB_c48140_g2_i1|CRD_LB_c50334_g1_i1|CRD_LB_c49102_g1_i2|CRD_LB_c47178_g5_i1|CRD_FB_c22688_g1_i1|CRD_LB_c45171_g1_i1…
spindle assembly	Gene Ontology	GO:0051225	23	83	1.37046e-05	0.000239635	CRD_FR_c32345_g1_i1|CRD_FB_c35781_g2_i1|CRD_LB_c43307_g1_i1|CRD_LB_c40507_g3_i1|CRD_LB_c46744_g1_i1|CRD_LB_c48776_g5_i1|CRD_FR_c33710_g4_i2|CRD_FR_c31642_g1_i1|CRD_FL_c49630_g1_i1|CRD_FR_c8852_g1_i1|CRD_FR_c33872_g3_i1|CRD_LB_c48371_g6_i1|CRD_LB_c11029_g1_i1|CRD_LB_c44470_g2_i1|CRD_LB_c48403_g5_i1|CRD_LB_c49877_g4_i3|CRD_LB_c45625_g5_i1|CRD_FR_c16799_g2_i1|CRD_FR_c19077_g4_i1|CRD_FR_c29204_g1_i1|…
cellular macromolecule metabolic process	Gene Ontology	GO:0044260	1139	11183	1.56755e-05	0.000272799	CRD_ML_c85510_g3_i1|CRD_LB_c50116_g4_i1|CRD_FR_c30451_g1_i3|CRD_FL_c26530_g1_i1|CRD_LB_c45546_g1_i2|CRD_LB_c49891_g7_i2|CRD_LB_c50209_g4_i1|CRD_FR_c33003_g3_i3|CRD_LB_c32828_g1_i1|CRD_FL_c54499_g1_i1|CRD_FR_c33834_g4_i5|CRD_FR_c29876_g1_i1|CRD_LB_c42123_g2_i1|CRD_FR_c25856_g1_i1|CRD_FR_c26125_g1_i2|CRD_ML_c85064_g4_i1|CRD_LB_c48140_g2_i1|CRD_FR_c33156_g7_i1|CRD_LB_c46498_g3_i1|CRD_LB_c47178_g5_i1…
negative regulation of RNA biosynthetic process	Gene Ontology	GO:1902679	119	865	1.64621e-05	0.000281158	CRD_FR_c27045_g1_i1|CRD_FR_c33473_g7_i7|CRD_FR_c25613_g1_i1|CRD_FR_c34672_g8_i1|CRD_FR_c34588_g1_i2|CRD_FR_c34672_g8_i4|CRD_FR_c34672_g8_i6|CRD_FR_c33710_g4_i2|CRD_LB_c49171_g5_i1|CRD_ML_c88546_g1_i1|CRD_LB_c48437_g1_i2|CRD_FL_c49630_g1_i1|CRD_LB_c42062_g1_i1|CRD_FR_c33872_g3_i1|CRD_LB_c49068_g2_i1|CRD_LB_c30977_g1_i1|CRD_LB_c48979_g10_i2|CRD_FR_c34215_g2_i1|CRD_ML_c87630_g2_i3|CRD_LB_c49877_g4_i…
negative regulation of RNA metabolic process	Gene Ontology	GO:0051253	119	865	1.64621e-05	0.000281158	CRD_FR_c27045_g1_i1|CRD_FR_c33473_g7_i7|CRD_FR_c25613_g1_i1|CRD_FR_c34672_g8_i1|CRD_FR_c34588_g1_i2|CRD_FR_c34672_g8_i4|CRD_FR_c34672_g8_i6|CRD_FR_c33710_g4_i2|CRD_LB_c49171_g5_i1|CRD_ML_c88546_g1_i1|CRD_LB_c48437_g1_i2|CRD_FL_c49630_g1_i1|CRD_LB_c42062_g1_i1|CRD_FR_c33872_g3_i1|CRD_LB_c49068_g2_i1|CRD_LB_c30977_g1_i1|CRD_LB_c48979_g10_i2|CRD_FR_c34215_g2_i1|CRD_ML_c87630_g2_i3|CRD_LB_c49877_g4_i…
negative regulation of transcription, DNA-templated	Gene Ontology	GO:0045892	119	865	1.64621e-05	0.000281158	CRD_FR_c27045_g1_i1|CRD_FR_c33473_g7_i7|CRD_FR_c25613_g1_i1|CRD_FR_c34672_g8_i1|CRD_FR_c34588_g1_i2|CRD_FR_c34672_g8_i4|CRD_FR_c34672_g8_i6|CRD_FR_c33710_g4_i2|CRD_LB_c49171_g5_i1|CRD_ML_c88546_g1_i1|CRD_LB_c48437_g1_i2|CRD_FL_c49630_g1_i1|CRD_LB_c42062_g1_i1|CRD_FR_c33872_g3_i1|CRD_LB_c49068_g2_i1|CRD_LB_c30977_g1_i1|CRD_LB_c48979_g10_i2|CRD_FR_c34215_g2_i1|CRD_ML_c87630_g2_i3|CRD_LB_c49877_g4_i…
negative regulation of nucleic acid-templated transcription	Gene Ontology	GO:1903507	119	865	1.64621e-05	0.000281158	CRD_FR_c27045_g1_i1|CRD_FR_c33473_g7_i7|CRD_FR_c25613_g1_i1|CRD_FR_c34672_g8_i1|CRD_FR_c34588_g1_i2|CRD_FR_c34672_g8_i4|CRD_FR_c34672_g8_i6|CRD_FR_c33710_g4_i2|CRD_LB_c49171_g5_i1|CRD_ML_c88546_g1_i1|CRD_LB_c48437_g1_i2|CRD_FL_c49630_g1_i1|CRD_LB_c42062_g1_i1|CRD_FR_c33872_g3_i1|CRD_LB_c49068_g2_i1|CRD_LB_c30977_g1_i1|CRD_LB_c48979_g10_i2|CRD_FR_c34215_g2_i1|CRD_ML_c87630_g2_i3|CRD_LB_c49877_g4_i…
histone phosphorylation	Gene Ontology	GO:0016572	32	144	1.68746e-05	0.000286506	CRD_FR_c33002_g1_i2|CRD_FR_c34569_g1_i2|CRD_FR_c9016_g1_i1|CRD_LB_c46744_g1_i1|CRD_FR_c29756_g4_i1|CRD_LB_c48814_g3_i1|CRD_LB_c42913_g3_i1|CRD_LB_c48855_g9_i3|CRD_FR_c25501_g1_i1|CRD_LB_c47721_g1_i1|CRD_FL_c49630_g1_i1|CRD_LB_c49722_g6_i1|CRD_FL_c52563_g13_i1|CRD_FR_c8852_g1_i1|CRD_LB_c48979_g10_i2|CRD_LB_c55330_g1_i1|CRD_FR_c30780_g1_i2|CRD_LB_c43276_g2_i1|CRD_LB_c49877_g4_i3|CRD_FR_c34490_g4_i2…
xylem and phloem pattern formation	Gene Ontology	GO:0010051	49	270	1.69313e-05	0.000286506	CRD_FR_c34289_g3_i3|CRD_FR_c23368_g2_i1|CRD_FR_c31737_g1_i1|CRD_FR_c29644_g2_i3|CRD_LB_c49329_g5_i3|CRD_FR_c29421_g1_i1|CRD_LB_c49708_g8_i1|CRD_FR_c33473_g7_i7|CRD_FR_c31664_g1_i2|CRD_FR_c34672_g8_i1|CRD_LB_c48968_g6_i1|CRD_FR_c34672_g8_i4|CRD_FR_c34672_g8_i6|CRD_LB_c11157_g1_i1|CRD_ML_c90000_g3_i1|CRD_FR_c33488_g2_i2|CRD_LB_c41565_g4_i1|CRD_LB_c48437_g1_i2|CRD_FR_c28953_g2_i1|CRD_FR_c27542_g2_i1…
single-organism organelle organization	Gene Ontology	GO:1902589	290	2489	1.86328e-05	0.000313851	CRD_FR_c27045_g1_i1|CRD_LB_c48477_g1_i1|CRD_FR_c33411_g9_i2|CRD_LB_c43579_g1_i1|CRD_FR_c33473_g7_i7|CRD_FR_c25613_g1_i1|CRD_LB_c43941_g3_i2|CRD_FB_c37161_g1_i1|CRD_FR_c34672_g8_i1|CRD_FR_c31737_g1_i1|CRD_LB_c49506_g1_i4|CRD_FR_c33518_g6_i1|CRD_FR_c34672_g8_i4|CRD_FR_c34672_g8_i6|CRD_FR_c33710_g4_i2|CRD_LB_c49171_g5_i1|CRD_FR_c33465_g1_i3|CRD_FR_c32691_g1_i1|CRD_FB_c13602_g1_i1|CRD_LB_c48242_g6_i1…
leaf development	Gene Ontology	GO:0048366	123	907	2.14145e-05	0.00035906	CRD_FR_c18724_g1_i1|CRD_LB_c43696_g1_i1|CRD_LB_c49877_g4_i3|CRD_LB_c45465_g2_i2|CRD_FL_c48943_g1_i2|CRD_FL_c51801_g2_i3|CRD_LB_c42827_g2_i1|CRD_FR_c28322_g1_i1|CRD_FL_c51801_g8_i1|CRD_FR_c19687_g1_i1|CRD_ML_c78603_g2_i1|CRD_LB_c45484_g1_i2|CRD_LB_c48437_g1_i2|CRD_FL_c49630_g1_i1|CRD_LB_c42062_g1_i1|CRD_FR_c28751_g1_i1|CRD_LB_c49287_g7_i1|CRD_FR_c28553_g1_i1|CRD_LB_c46545_g11_i1|CRD_LB_c48927_g6_i…
negative regulation of nucleobase-containing compound metabolic process	Gene Ontology	GO:0045934	121	890	2.24613e-05	0.0003749	CRD_FR_c27045_g1_i1|CRD_FR_c33473_g7_i7|CRD_FR_c25613_g1_i1|CRD_FR_c34672_g8_i1|CRD_FR_c34588_g1_i2|CRD_FR_c34672_g8_i4|CRD_FR_c34672_g8_i6|CRD_FR_c33710_g4_i2|CRD_LB_c49171_g5_i1|CRD_ML_c88546_g1_i1|CRD_LB_c48437_g1_i2|CRD_FL_c49630_g1_i1|CRD_LB_c42062_g1_i1|CRD_FR_c33872_g3_i1|CRD_LB_c49068_g2_i1|CRD_LB_c30977_g1_i1|CRD_LB_c48979_g10_i2|CRD_FR_c34215_g2_i1|CRD_ML_c87630_g2_i3|CRD_LB_c49877_g4_i…
kinase regulator activity	Gene Ontology	GO:0019207	18	56	2.26616e-05	0.000376531	CRD_FR_c30847_g2_i1|CRD_ML_c89046_g8_i1|CRD_FB_c40164_g2_i4|CRD_FR_c34644_g6_i1|CRD_LB_c44470_g2_i1|CRD_LB_c40962_g1_i2|CRD_LB_c48125_g22_i3|CRD_LB_c40566_g1_i1|CRD_LB_c46387_g1_i1|CRD_FR_c29479_g2_i4|CRD_FR_c26106_g1_i1|CRD_LB_c42930_g1_i1|CRD_FR_c33687_g1_i3|CRD_LB_c49225_g7_i1|CRD_LB_c49225_g6_i1|CRD_LB_c49225_g7_i2|CRD_LB_c49225_g9_i3|CRD_LB_c46387_g2_i2
organelle organization	Gene Ontology	GO:0006996	485	4448	2.46247e-05	0.000407306	CRD_LB_c50116_g4_i1|CRD_LB_c49506_g1_i4|CRD_FR_c32691_g1_i1|CRD_LB_c42389_g1_i1|CRD_FB_c38965_g2_i1|CRD_FL_c49630_g1_i1|CRD_LB_c47966_g4_i1|CRD_LB_c50094_g3_i3|CRD_LB_c46797_g1_i4|CRD_FB_c32655_g1_i1|CRD_FR_c26934_g4_i1|CRD_LB_c41999_g1_i2|CRD_LB_c50151_g10_i1|CRD_FR_c31139_g1_i1|CRD_ML_c87630_g2_i3|CRD_LB_c45625_g5_i1|CRD_LB_c49329_g8_i1|CRD_LB_c49623_g5_i5|CRD_LB_c33715_g3_i1|CRD_FR_c32678_g3_i…
single-organism developmental process	Gene Ontology	GO:0044767	803	7716	2.6095e-05	0.000429691	CRD_FR_c23368_g2_i1|CRD_LB_c50209_g4_i1|CRD_FR_c33834_g4_i5|CRD_LB_c49506_g1_i4|CRD_LB_c21632_g1_i1|CRD_FR_c22255_g1_i1|CRD_FR_c33834_g5_i1|CRD_LB_c48140_g2_i1|CRD_FR_c32691_g1_i1|CRD_LB_c46498_g3_i1|CRD_LB_c42389_g1_i1|CRD_LB_c45171_g1_i1|CRD_LB_c28362_g1_i1|CRD_LB_c45484_g1_i2|CRD_FL_c49630_g1_i1|CRD_ML_c87154_g1_i2|CRD_FR_c24386_g1_i1|CRD_LB_c43696_g1_i1|CRD_FB_c36599_g1_i1|CRD_LB_c50226_g2_i1…
negative regulation of nitrogen compound metabolic process	Gene Ontology	GO:0051172	122	904	2.7836e-05	0.000456273	CRD_FR_c27045_g1_i1|CRD_FR_c33473_g7_i7|CRD_FR_c25613_g1_i1|CRD_FR_c34672_g8_i1|CRD_FR_c34588_g1_i2|CRD_FR_c34672_g8_i4|CRD_FR_c34672_g8_i6|CRD_FR_c33710_g4_i2|CRD_LB_c49171_g5_i1|CRD_ML_c88546_g1_i1|CRD_LB_c48437_g1_i2|CRD_FL_c49630_g1_i1|CRD_LB_c42062_g1_i1|CRD_FR_c33872_g3_i1|CRD_LB_c49068_g2_i1|CRD_LB_c30977_g1_i1|CRD_LB_c48979_g10_i2|CRD_FR_c34215_g2_i1|CRD_ML_c87630_g2_i3|CRD_LB_c49877_g4_i…
shoot system morphogenesis	Gene Ontology	GO:0010016	141	1078	2.79579e-05	0.000456273	CRD_FR_c23368_g2_i1|CRD_LB_c50144_g4_i12|CRD_LB_c43696_g1_i1|CRD_LB_c49877_g4_i3|CRD_FR_c33473_g7_i7|CRD_FR_c26599_g3_i4|CRD_LB_c45465_g2_i2|CRD_FR_c34672_g8_i1|CRD_LB_c49558_g7_i2|CRD_LB_c42827_g2_i1|CRD_FR_c34672_g8_i6|CRD_LB_c47625_g6_i3|CRD_LB_c49329_g8_i1|CRD_ML_c78603_g2_i1|CRD_LB_c49067_g6_i2|CRD_LB_c48437_g1_i2|CRD_FL_c49630_g1_i1|CRD_LB_c49558_g6_i3|CRD_FR_c28751_g1_i1|CRD_LB_c49287_g7_i…
negative regulation of cell cycle	Gene Ontology	GO:0045786	19	63	2.83564e-05	0.000460728	CRD_ML_c88783_g2_i5|CRD_LB_c48983_g7_i1|CRD_LB_c46589_g1_i2|CRD_LB_c55330_g1_i1|CRD_LB_c47890_g1_i1|CRD_LB_c49591_g2_i1|CRD_LB_c39097_g1_i2|CRD_FL_c44469_g1_i1|CRD_LB_c40507_g3_i1|CRD_FR_c26106_g1_i1|CRD_LB_c49225_g7_i2|CRD_FR_c31065_g1_i2|CRD_LB_c49225_g7_i1|CRD_LB_c49225_g6_i1|CRD_FR_c32998_g1_i2|CRD_LB_c49225_g9_i3|CRD_LB_c48983_g6_i1|CRD_FR_c31997_g3_i1|CRD_LB_c49591_g4_i2
negative regulation of protein modification process	Gene Ontology	GO:0031400	25	103	3.96449e-05	0.000641304	CRD_LB_c48790_g13_i2|CRD_LB_c26790_g2_i1|CRD_LB_c49903_g5_i1|CRD_LB_c39097_g1_i2|CRD_LB_c48814_g3_i1|CRD_FR_c32998_g1_i2|CRD_LB_c49044_g5_i8|CRD_LB_c46589_g1_i2|CRD_FL_c47778_g1_i1|CRD_FR_c31997_g3_i1|CRD_FL_c44469_g1_i1|CRD_FR_c31065_g1_i2|CRD_FR_c28066_g1_i1|CRD_FR_c24451_g2_i1|CRD_ML_c88783_g2_i5|CRD_LB_c49044_g6_i2|CRD_LB_c49225_g7_i2|CRD_LB_c49225_g7_i1|CRD_LB_c49225_g6_i1|CRD_LB_c48983_g7_i…
negative regulation of metabolic process	Gene Ontology	GO:0009892	177	1425	4.03205e-05	0.000649372	CRD_FR_c27045_g1_i1|CRD_LB_c9341_g1_i1|CRD_FR_c33473_g7_i7|CRD_FR_c25613_g1_i1|CRD_LB_c48983_g7_i1|CRD_FR_c34672_g8_i1|CRD_FR_c34588_g1_i2|CRD_FR_c34672_g8_i4|CRD_FR_c34672_g8_i6|CRD_FR_c33710_g4_i2|CRD_LB_c49171_g5_i1|CRD_ML_c88546_g1_i1|CRD_LB_c48437_g1_i2|CRD_FL_c49630_g1_i1|CRD_LB_c42062_g1_i1|CRD_FR_c33872_g3_i1|CRD_LB_c49068_g2_i1|CRD_FR_c16228_g2_i1|CRD_FR_c24451_g2_i1|CRD_LB_c30977_g1_i1|…
negative regulation of macromolecule biosynthetic process	Gene Ontology	GO:0010558	122	918	5.01779e-05	0.000801101	CRD_FR_c27045_g1_i1|CRD_FR_c33473_g7_i7|CRD_FR_c25613_g1_i1|CRD_FR_c34672_g8_i1|CRD_FR_c34588_g1_i2|CRD_FR_c34672_g8_i4|CRD_FR_c34672_g8_i6|CRD_FR_c33710_g4_i2|CRD_LB_c49171_g5_i1|CRD_ML_c88546_g1_i1|CRD_LB_c48437_g1_i2|CRD_FL_c49630_g1_i1|CRD_LB_c42062_g1_i1|CRD_FR_c33872_g3_i1|CRD_LB_c49068_g2_i1|CRD_LB_c30977_g1_i1|CRD_LB_c48979_g10_i2|CRD_LB_c49895_g1_i2|CRD_FR_c34215_g2_i1|CRD_ML_c87630_g2_i…
negative regulation of cellular macromolecule biosynthetic process	Gene Ontology	GO:2000113	122	918	5.01779e-05	0.000801101	CRD_FR_c27045_g1_i1|CRD_FR_c33473_g7_i7|CRD_FR_c25613_g1_i1|CRD_FR_c34672_g8_i1|CRD_FR_c34588_g1_i2|CRD_FR_c34672_g8_i4|CRD_FR_c34672_g8_i6|CRD_FR_c33710_g4_i2|CRD_LB_c49171_g5_i1|CRD_ML_c88546_g1_i1|CRD_LB_c48437_g1_i2|CRD_FL_c49630_g1_i1|CRD_LB_c42062_g1_i1|CRD_FR_c33872_g3_i1|CRD_LB_c49068_g2_i1|CRD_LB_c30977_g1_i1|CRD_LB_c48979_g10_i2|CRD_LB_c49895_g1_i2|CRD_FR_c34215_g2_i1|CRD_ML_c87630_g2_i…
anther development	Gene Ontology	GO:0048653	35	176	5.23316e-05	0.000831868	CRD_FR_c33042_g3_i1|CRD_LB_c1383_g1_i1|CRD_FR_c23234_g1_i1|CRD_LB_c43307_g1_i1|CRD_FR_c34842_g7_i2|CRD_LB_c49936_g13_i2|CRD_LB_c49386_g2_i1|CRD_LB_c49119_g2_i2|CRD_LB_c37870_g2_i1|CRD_FR_c28127_g2_i2|CRD_FR_c28127_g2_i1|CRD_LB_c48140_g2_i1|CRD_FR_c13800_g2_i1|CRD_FB_c35297_g1_i1|CRD_FB_c43718_g1_i1|CRD_LB_c49067_g6_i2|CRD_LB_c47679_g4_i3|CRD_FR_c32248_g1_i1|CRD_FL_c43121_g1_i1|CRD_FR_c11453_g1_i1…
developmental process	Gene Ontology	GO:0032502	810	7843	5.5449e-05	0.000877624	CRD_FR_c23368_g2_i1|CRD_LB_c50209_g4_i1|CRD_FR_c33834_g4_i5|CRD_LB_c49506_g1_i4|CRD_LB_c21632_g1_i1|CRD_FR_c22255_g1_i1|CRD_FR_c33834_g5_i1|CRD_LB_c48140_g2_i1|CRD_FR_c32691_g1_i1|CRD_LB_c46498_g3_i1|CRD_LB_c42389_g1_i1|CRD_LB_c45171_g1_i1|CRD_LB_c28362_g1_i1|CRD_LB_c45484_g1_i2|CRD_FL_c49630_g1_i1|CRD_ML_c87154_g1_i2|CRD_FR_c24386_g1_i1|CRD_LB_c43696_g1_i1|CRD_FB_c36599_g1_i1|CRD_LB_c50226_g2_i1…
cyclin-dependent protein serine/threonine kinase regulator activity	Gene Ontology	GO:0016538	14	39	6.82779e-05	0.00107604	CRD_FR_c30847_g2_i1|CRD_LB_c44470_g2_i1|CRD_LB_c40962_g1_i2|CRD_LB_c40566_g1_i1|CRD_LB_c46387_g1_i1|CRD_FR_c29479_g2_i4|CRD_FR_c26106_g1_i1|CRD_LB_c42930_g1_i1|CRD_FR_c33687_g1_i3|CRD_LB_c49225_g7_i1|CRD_LB_c49225_g6_i1|CRD_LB_c49225_g7_i2|CRD_LB_c49225_g9_i3|CRD_LB_c46387_g2_i2
macromolecule metabolic process	Gene Ontology	GO:0043170	1204	11998	6.98914e-05	0.00109676	CRD_ML_c85510_g3_i1|CRD_LB_c50116_g4_i1|CRD_FR_c30451_g1_i3|CRD_FL_c26530_g1_i1|CRD_LB_c45546_g1_i2|CRD_LB_c49891_g7_i2|CRD_FR_c28174_g1_i1|CRD_LB_c50209_g4_i1|CRD_FR_c33003_g3_i3|CRD_LB_c32828_g1_i1|CRD_FL_c54499_g1_i1|CRD_FR_c33834_g4_i5|CRD_FR_c29876_g1_i1|CRD_LB_c42123_g2_i1|CRD_FR_c25856_g1_i1|CRD_FR_c26125_g1_i2|CRD_ML_c85064_g4_i1|CRD_LB_c48140_g2_i1|CRD_FR_c33156_g7_i1|CRD_LB_c46498_g3_i1…
negative regulation of cellular biosynthetic process	Gene Ontology	GO:0031327	124	945	7.11832e-05	0.00111228	CRD_FR_c27045_g1_i1|CRD_FR_c33473_g7_i7|CRD_FR_c25613_g1_i1|CRD_FR_c34672_g8_i1|CRD_FR_c34588_g1_i2|CRD_FR_c34672_g8_i4|CRD_FR_c34672_g8_i6|CRD_FR_c33710_g4_i2|CRD_LB_c49171_g5_i1|CRD_ML_c88546_g1_i1|CRD_LB_c48437_g1_i2|CRD_FL_c49630_g1_i1|CRD_LB_c42062_g1_i1|CRD_FR_c33872_g3_i1|CRD_LB_c49068_g2_i1|CRD_LB_c30977_g1_i1|CRD_LB_c48979_g10_i2|CRD_LB_c49895_g1_i2|CRD_FR_c34215_g2_i1|CRD_ML_c87630_g2_i…
RNA methylation	Gene Ontology	GO:0001510	55	339	8.21574e-05	0.00127831	CRD_LB_c48516_g9_i2|CRD_LB_c43696_g1_i1|CRD_LB_c40531_g1_i1|CRD_LB_c40552_g1_i1|CRD_LB_c39639_g2_i1|CRD_ML_c82583_g3_i2|CRD_FR_c34358_g1_i2|CRD_ML_c87532_g1_i2|CRD_FR_c28851_g2_i1|CRD_LB_c49325_g3_i1|CRD_FR_c29876_g1_i1|CRD_LB_c42123_g2_i1|CRD_FR_c25856_g1_i1|CRD_LB_c55353_g1_i1|CRD_FR_c30497_g1_i2|CRD_FR_c30497_g1_i1|CRD_LB_c43590_g1_i2|CRD_FR_c28340_g2_i1|CRD_ML_c89076_g10_i7|CRD_FR_c32636_g2_i…
negative regulation of biosynthetic process	Gene Ontology	GO:0009890	124	952	9.37414e-05	0.0014524	CRD_FR_c27045_g1_i1|CRD_FR_c33473_g7_i7|CRD_FR_c25613_g1_i1|CRD_FR_c34672_g8_i1|CRD_FR_c34588_g1_i2|CRD_FR_c34672_g8_i4|CRD_FR_c34672_g8_i6|CRD_FR_c33710_g4_i2|CRD_LB_c49171_g5_i1|CRD_ML_c88546_g1_i1|CRD_LB_c48437_g1_i2|CRD_FL_c49630_g1_i1|CRD_LB_c42062_g1_i1|CRD_FR_c33872_g3_i1|CRD_LB_c49068_g2_i1|CRD_LB_c30977_g1_i1|CRD_LB_c48979_g10_i2|CRD_LB_c49895_g1_i2|CRD_FR_c34215_g2_i1|CRD_ML_c87630_g2_i…
microtubule motor activity	Gene Ontology	GO:0003777	26	118	0.00011137	0.00171828	CRD_FR_c28703_g3_i1|CRD_LB_c49342_g5_i1|CRD_FR_c34569_g1_i2|CRD_LB_c47565_g4_i1|CRD_LB_c48776_g5_i1|CRD_FR_c33073_g2_i1|CRD_FR_c33073_g2_i2|CRD_FR_c33710_g4_i2|CRD_FR_c20516_g1_i3|CRD_LB_c42566_g1_i1|CRD_FR_c31330_g1_i1|CRD_LB_c48355_g1_i1|CRD_LB_c48763_g3_i1|CRD_FR_c26125_g1_i2|CRD_FR_c25476_g1_i1|CRD_FR_c33872_g3_i1|CRD_FR_c27129_g2_i1|CRD_LB_c31868_g1_i2|CRD_FB_c34571_g1_i1|CRD_LB_c37539_g2_i1…
stomatal lineage progression	Gene Ontology	GO:0010440	20	78	0.000119835	0.00184115	CRD_ML_c88783_g2_i5|CRD_LB_c48983_g7_i1|CRD_LB_c46589_g1_i2|CRD_FR_c32397_g1_i1|CRD_FR_c32998_g1_i2|CRD_LB_c39097_g1_i2|CRD_LB_c47890_g1_i1|CRD_FR_c39894_g1_i1|CRD_FR_c33699_g5_i1|CRD_FL_c44469_g1_i1|CRD_FR_c26106_g1_i1|CRD_ML_c87154_g1_i2|CRD_FR_c31065_g1_i2|CRD_LB_c49225_g7_i1|CRD_LB_c49225_g6_i1|CRD_LB_c49225_g7_i2|CRD_LB_c49225_g9_i3|CRD_LB_c48983_g6_i1|CRD_FR_c31997_g3_i1|CRD_LB_c46387_g2_i2
multicellular organismal process	Gene Ontology	GO:0032501	763	7428	0.000150729	0.00230615	CRD_FR_c23368_g2_i1|CRD_LB_c50209_g4_i1|CRD_FR_c33834_g4_i5|CRD_LB_c49506_g1_i4|CRD_LB_c21632_g1_i1|CRD_FR_c22255_g1_i1|CRD_FR_c33834_g5_i1|CRD_LB_c48140_g2_i1|CRD_FR_c32691_g1_i1|CRD_LB_c46498_g3_i1|CRD_LB_c42389_g1_i1|CRD_LB_c45171_g1_i1|CRD_LB_c28362_g1_i1|CRD_LB_c45484_g1_i2|CRD_FL_c49630_g1_i1|CRD_ML_c87154_g1_i2|CRD_FR_c24386_g1_i1|CRD_LB_c43696_g1_i1|CRD_FB_c36599_g1_i1|CRD_LB_c50226_g2_i1…
negative regulation of gene expression	Gene Ontology	GO:0010629	146	1172	0.000156288	0.00238128	CRD_FR_c27045_g1_i1|CRD_FR_c33473_g7_i7|CRD_FR_c25613_g1_i1|CRD_FR_c34672_g8_i1|CRD_FR_c34588_g1_i2|CRD_FR_c34672_g8_i4|CRD_FR_c34672_g8_i6|CRD_FR_c33710_g4_i2|CRD_LB_c49171_g5_i1|CRD_ML_c88546_g1_i1|CRD_LB_c48437_g1_i2|CRD_FL_c49630_g1_i1|CRD_LB_c42062_g1_i1|CRD_FR_c33872_g3_i1|CRD_LB_c49068_g2_i1|CRD_LB_c30977_g1_i1|CRD_LB_c48927_g6_i3|CRD_LB_c48979_g10_i2|CRD_ML_c85851_g2_i1|CRD_FR_c34215_g2_i…
regulation of protein serine/threonine kinase activity	Gene Ontology	GO:0071900	23	100	0.000157	0.00238226	CRD_LB_c48790_g13_i2|CRD_FB_c39569_g4_i2|CRD_LB_c26790_g2_i1|CRD_LB_c39097_g1_i2|CRD_LB_c49044_g6_i2|CRD_FR_c32998_g1_i2|CRD_LB_c49044_g5_i8|CRD_LB_c46589_g1_i2|CRD_FR_c31997_g3_i1|CRD_FL_c44469_g1_i1|CRD_FR_c31065_g1_i2|CRD_FR_c28066_g1_i1|CRD_FR_c24451_g2_i1|CRD_ML_c88783_g2_i5|CRD_LB_c49225_g7_i2|CRD_LB_c49225_g7_i1|CRD_LB_c49225_g6_i1|CRD_LB_c48983_g7_i1|CRD_LB_c48983_g6_i1|CRD_FR_c33509_g2_i…
negative regulation of developmental process	Gene Ontology	GO:0051093	57	368	0.000181892	0.00274171	CRD_LB_c41760_g2_i1|CRD_LB_c44516_g1_i1|CRD_FR_c25705_g2_i1|CRD_LB_c46510_g6_i1|CRD_FL_c51801_g2_i3|CRD_FR_c34672_g8_i1|CRD_LB_c48968_g6_i1|CRD_FR_c32450_g1_i1|CRD_LB_c49377_g16_i3|CRD_FR_c31737_g1_i1|CRD_FR_c23171_g1_i1|CRD_FR_c7276_g1_i1|CRD_FR_c34672_g8_i4|CRD_FR_c34672_g8_i6|CRD_FR_c25862_g1_i1|CRD_ML_c77753_g3_i1|CRD_LB_c48985_g5_i2|CRD_FL_c51383_g1_i2|CRD_FR_c33834_g5_i1|CRD_ML_c90000_g3_i1…
biological regulation	Gene Ontology	GO:0065007	1015	10090	0.000182184	0.00274171	CRD_LB_c48773_g6_i2|CRD_FR_c23368_g2_i1|CRD_ML_c85510_g3_i1|CRD_FB_c30386_g1_i1|CRD_LB_c49663_g3_i1|CRD_LB_c49072_g10_i3|CRD_FR_c30847_g2_i1|CRD_ML_c89335_g1_i2|CRD_LB_c49759_g1_i4|CRD_LB_c50209_g4_i1|CRD_FR_c33003_g3_i3|CRD_LB_c45136_g4_i2|CRD_LB_c48004_g1_i2|CRD_FR_c33834_g4_i5|CRD_LB_c46712_g5_i1|CRD_LB_c41490_g1_i1|CRD_ML_c85064_g4_i1|CRD_LB_c48140_g2_i1|CRD_LB_c50334_g1_i1|CRD_LB_c49102_g1_i…
negative regulation of protein serine/threonine kinase activity	Gene Ontology	GO:0071901	22	95	0.00019846	0.00295021	CRD_LB_c48790_g13_i2|CRD_LB_c26790_g2_i1|CRD_LB_c39097_g1_i2|CRD_LB_c49044_g6_i2|CRD_FR_c32998_g1_i2|CRD_LB_c49044_g5_i8|CRD_LB_c46589_g1_i2|CRD_FR_c31997_g3_i1|CRD_FL_c44469_g1_i1|CRD_FR_c31065_g1_i2|CRD_FR_c28066_g1_i1|CRD_FR_c24451_g2_i1|CRD_ML_c88783_g2_i5|CRD_LB_c49225_g7_i2|CRD_LB_c49225_g7_i1|CRD_LB_c49225_g6_i1|CRD_LB_c48983_g7_i1|CRD_LB_c48983_g6_i1|CRD_FR_c33509_g2_i2|CRD_LB_c49225_g9_i…
cyclin-dependent protein kinase activity	Gene Ontology	GO:0097472	15	50	0.000200055	0.00295021	CRD_ML_c88783_g2_i5|CRD_LB_c46589_g1_i2|CRD_FR_c32998_g1_i2|CRD_LB_c47890_g1_i1|CRD_FR_c39894_g1_i1|CRD_FR_c33699_g5_i1|CRD_LB_c47531_g13_i4|CRD_FL_c44469_g1_i1|CRD_LB_c39097_g1_i2|CRD_FR_c31065_g1_i2|CRD_LB_c45625_g5_i1|CRD_FR_c30288_g2_i1|CRD_LB_c48983_g7_i1|CRD_LB_c48983_g6_i1|CRD_FR_c31997_g3_i1
negative regulation of cyclin-dependent protein serine/threonine kinase activity	Gene Ontology	GO:0045736	15	50	0.000200055	0.00295021	CRD_ML_c88783_g2_i5|CRD_LB_c46589_g1_i2|CRD_FR_c32998_g1_i2|CRD_LB_c47890_g1_i1|CRD_LB_c39097_g1_i2|CRD_FL_c44469_g1_i1|CRD_FR_c26106_g1_i1|CRD_LB_c49225_g7_i2|CRD_FR_c31065_g1_i2|CRD_LB_c49225_g7_i1|CRD_LB_c49225_g6_i1|CRD_LB_c48983_g7_i1|CRD_LB_c48983_g6_i1|CRD_FR_c31997_g3_i1|CRD_LB_c49225_g9_i3
regulation of cyclin-dependent protein serine/threonine kinase activity	Gene Ontology	GO:0000079	15	50	0.000200055	0.00295021	CRD_ML_c88783_g2_i5|CRD_LB_c46589_g1_i2|CRD_FR_c32998_g1_i2|CRD_LB_c47890_g1_i1|CRD_LB_c39097_g1_i2|CRD_FL_c44469_g1_i1|CRD_FR_c26106_g1_i1|CRD_LB_c49225_g7_i2|CRD_FR_c31065_g1_i2|CRD_LB_c49225_g7_i1|CRD_LB_c49225_g6_i1|CRD_LB_c48983_g7_i1|CRD_LB_c48983_g6_i1|CRD_FR_c31997_g3_i1|CRD_LB_c49225_g9_i3
cyclin-dependent protein serine/threonine kinase activity	Gene Ontology	GO:0004693	15	50	0.000200055	0.00295021	CRD_ML_c88783_g2_i5|CRD_LB_c46589_g1_i2|CRD_FR_c32998_g1_i2|CRD_LB_c47890_g1_i1|CRD_FR_c39894_g1_i1|CRD_FR_c33699_g5_i1|CRD_LB_c47531_g13_i4|CRD_FL_c44469_g1_i1|CRD_LB_c39097_g1_i2|CRD_FR_c31065_g1_i2|CRD_LB_c45625_g5_i1|CRD_FR_c30288_g2_i1|CRD_LB_c48983_g7_i1|CRD_LB_c48983_g6_i1|CRD_FR_c31997_g3_i1
multicellular organismal reproductive process	Gene Ontology	GO:0048609	101	761	0.000214963	0.00315737	CRD_LB_c1383_g1_i1|CRD_LB_c27047_g1_i2|CRD_FR_c19687_g1_i1|CRD_FR_c16472_g1_i1|CRD_ML_c88153_g8_i3|CRD_ML_c87154_g1_i2|CRD_LB_c42062_g1_i3|CRD_FR_c28553_g1_i1|CRD_LB_c50164_g8_i8|CRD_FR_c34183_g1_i8|CRD_LB_c48927_g6_i3|CRD_LB_c48966_g1_i1|CRD_FR_c34215_g2_i1|CRD_LB_c50151_g10_i1|CRD_LB_c11538_g1_i1|CRD_FR_c24882_g1_i1|CRD_FR_c20340_g2_i2|CRD_FB_c31552_g2_i1|CRD_FR_c32267_g1_i1|CRD_LB_c35622_g1_i2…
negative regulation of phosphorylation	Gene Ontology	GO:0042326	22	96	0.000225232	0.00324334	CRD_LB_c48790_g13_i2|CRD_LB_c26790_g2_i1|CRD_LB_c39097_g1_i2|CRD_LB_c49044_g6_i2|CRD_FR_c32998_g1_i2|CRD_LB_c49044_g5_i8|CRD_LB_c46589_g1_i2|CRD_FR_c31997_g3_i1|CRD_FL_c44469_g1_i1|CRD_FR_c31065_g1_i2|CRD_FR_c28066_g1_i1|CRD_FR_c24451_g2_i1|CRD_ML_c88783_g2_i5|CRD_LB_c49225_g7_i2|CRD_LB_c49225_g7_i1|CRD_LB_c49225_g6_i1|CRD_LB_c48983_g7_i1|CRD_LB_c48983_g6_i1|CRD_FR_c33509_g2_i2|CRD_LB_c49225_g9_i…
negative regulation of kinase activity	Gene Ontology	GO:0033673	22	96	0.000225232	0.00324334	CRD_LB_c48790_g13_i2|CRD_LB_c26790_g2_i1|CRD_LB_c39097_g1_i2|CRD_LB_c49044_g6_i2|CRD_FR_c32998_g1_i2|CRD_LB_c49044_g5_i8|CRD_LB_c46589_g1_i2|CRD_FR_c31997_g3_i1|CRD_FL_c44469_g1_i1|CRD_FR_c31065_g1_i2|CRD_FR_c28066_g1_i1|CRD_FR_c24451_g2_i1|CRD_ML_c88783_g2_i5|CRD_LB_c49225_g7_i2|CRD_LB_c49225_g7_i1|CRD_LB_c49225_g6_i1|CRD_LB_c48983_g7_i1|CRD_LB_c48983_g6_i1|CRD_FR_c33509_g2_i2|CRD_LB_c49225_g9_i…
negative regulation of protein kinase activity	Gene Ontology	GO:0006469	22	96	0.000225232	0.00324334	CRD_LB_c48790_g13_i2|CRD_LB_c26790_g2_i1|CRD_LB_c39097_g1_i2|CRD_LB_c49044_g6_i2|CRD_FR_c32998_g1_i2|CRD_LB_c49044_g5_i8|CRD_LB_c46589_g1_i2|CRD_FR_c31997_g3_i1|CRD_FL_c44469_g1_i1|CRD_FR_c31065_g1_i2|CRD_FR_c28066_g1_i1|CRD_FR_c24451_g2_i1|CRD_ML_c88783_g2_i5|CRD_LB_c49225_g7_i2|CRD_LB_c49225_g7_i1|CRD_LB_c49225_g6_i1|CRD_LB_c48983_g7_i1|CRD_LB_c48983_g6_i1|CRD_FR_c33509_g2_i2|CRD_LB_c49225_g9_i…
negative regulation of transferase activity	Gene Ontology	GO:0051348	22	96	0.000225232	0.00324334	CRD_LB_c48790_g13_i2|CRD_LB_c26790_g2_i1|CRD_LB_c39097_g1_i2|CRD_LB_c49044_g6_i2|CRD_FR_c32998_g1_i2|CRD_LB_c49044_g5_i8|CRD_LB_c46589_g1_i2|CRD_FR_c31997_g3_i1|CRD_FL_c44469_g1_i1|CRD_FR_c31065_g1_i2|CRD_FR_c28066_g1_i1|CRD_FR_c24451_g2_i1|CRD_ML_c88783_g2_i5|CRD_LB_c49225_g7_i2|CRD_LB_c49225_g7_i1|CRD_LB_c49225_g6_i1|CRD_LB_c48983_g7_i1|CRD_LB_c48983_g6_i1|CRD_FR_c33509_g2_i2|CRD_LB_c49225_g9_i…
negative regulation of protein phosphorylation	Gene Ontology	GO:0001933	22	96	0.000225232	0.00324334	CRD_LB_c48790_g13_i2|CRD_LB_c26790_g2_i1|CRD_LB_c39097_g1_i2|CRD_LB_c49044_g6_i2|CRD_FR_c32998_g1_i2|CRD_LB_c49044_g5_i8|CRD_LB_c46589_g1_i2|CRD_FR_c31997_g3_i1|CRD_FL_c44469_g1_i1|CRD_FR_c31065_g1_i2|CRD_FR_c28066_g1_i1|CRD_FR_c24451_g2_i1|CRD_ML_c88783_g2_i5|CRD_LB_c49225_g7_i2|CRD_LB_c49225_g7_i1|CRD_LB_c49225_g6_i1|CRD_LB_c48983_g7_i1|CRD_LB_c48983_g6_i1|CRD_FR_c33509_g2_i2|CRD_LB_c49225_g9_i…
establishment of protein localization to mitochondrion	Gene Ontology	GO:0072655	35	192	0.000229893	0.00327196	CRD_FR_c16867_g1_i1|CRD_LB_c21889_g1_i1|CRD_LB_c45930_g1_i1|CRD_FR_c15822_g2_i1|CRD_FR_c29900_g1_i4|CRD_FR_c33462_g2_i1|CRD_LB_c47680_g1_i2|CRD_LB_c47680_g1_i5|CRD_LB_c48448_g3_i3|CRD_FR_c31395_g1_i2|CRD_LB_c42389_g1_i1|CRD_FR_c29501_g1_i1|CRD_FL_c42110_g2_i2|CRD_LB_c46314_g2_i3|CRD_LB_c55410_g1_i1|CRD_LB_c48296_g2_i1|CRD_LB_c50164_g8_i8|CRD_FB_c35547_g1_i2|CRD_LB_c49107_g6_i1|CRD_LB_c50025_g2_i3…
protein targeting to mitochondrion	Gene Ontology	GO:0006626	35	192	0.000229893	0.00327196	CRD_FR_c16867_g1_i1|CRD_LB_c21889_g1_i1|CRD_LB_c45930_g1_i1|CRD_FR_c15822_g2_i1|CRD_FR_c29900_g1_i4|CRD_FR_c33462_g2_i1|CRD_LB_c47680_g1_i2|CRD_LB_c47680_g1_i5|CRD_LB_c48448_g3_i3|CRD_FR_c31395_g1_i2|CRD_LB_c42389_g1_i1|CRD_FR_c29501_g1_i1|CRD_FL_c42110_g2_i2|CRD_LB_c46314_g2_i3|CRD_LB_c55410_g1_i1|CRD_LB_c48296_g2_i1|CRD_LB_c50164_g8_i8|CRD_FB_c35547_g1_i2|CRD_LB_c49107_g6_i1|CRD_LB_c50025_g2_i3…
protein localization to mitochondrion	Gene Ontology	GO:0070585	35	192	0.000229893	0.00327196	CRD_FR_c16867_g1_i1|CRD_LB_c21889_g1_i1|CRD_LB_c45930_g1_i1|CRD_FR_c15822_g2_i1|CRD_FR_c29900_g1_i4|CRD_FR_c33462_g2_i1|CRD_LB_c47680_g1_i2|CRD_LB_c47680_g1_i5|CRD_LB_c48448_g3_i3|CRD_FR_c31395_g1_i2|CRD_LB_c42389_g1_i1|CRD_FR_c29501_g1_i1|CRD_FL_c42110_g2_i2|CRD_LB_c46314_g2_i3|CRD_LB_c55410_g1_i1|CRD_LB_c48296_g2_i1|CRD_LB_c50164_g8_i8|CRD_FB_c35547_g1_i2|CRD_LB_c49107_g6_i1|CRD_LB_c50025_g2_i3…
anchored component of membrane	Gene Ontology	GO:0031225	43	256	0.000238618	0.00338303	CRD_LB_c47291_g10_i2|CRD_FB_c39497_g4_i1|CRD_LB_c40259_g1_i1|CRD_LB_c47795_g1_i2|CRD_LB_c46679_g1_i3|CRD_FB_c35781_g2_i1|CRD_LB_c45143_g2_i2|CRD_FR_c27735_g1_i1|CRD_FR_c3632_g1_i1|CRD_LB_c11307_g1_i1|CRD_FB_c32933_g1_i2|CRD_FR_c33960_g1_i1|CRD_LB_c49386_g2_i1|CRD_LB_c46561_g1_i2|CRD_LB_c13972_g1_i1|CRD_FL_c45288_g1_i1|CRD_LB_c38700_g1_i3|CRD_LB_c48902_g7_i1|CRD_LB_c49714_g3_i1|CRD_FL_c48867_g2_i1…
regulation of epidermis development	Gene Ontology	GO:0045682	10	24	0.000284126	0.0039821	CRD_FR_c25862_g1_i1|CRD_LB_c47895_g5_i1|CRD_FB_c39569_g4_i2|CRD_LB_c45096_g3_i2|CRD_LB_c49462_g3_i2|CRD_LB_c45096_g3_i1|CRD_LB_c29849_g2_i2|CRD_FR_c29479_g2_i4|CRD_LB_c47860_g1_i1|CRD_LB_c45809_g1_i3
protein kinase regulator activity	Gene Ontology	GO:0019887	15	52	0.000285268	0.0039829	CRD_FR_c30847_g2_i1|CRD_ML_c89046_g8_i1|CRD_LB_c44470_g2_i1|CRD_LB_c40962_g1_i2|CRD_LB_c40566_g1_i1|CRD_LB_c46387_g1_i1|CRD_FR_c29479_g2_i4|CRD_FR_c26106_g1_i1|CRD_LB_c42930_g1_i1|CRD_FR_c33687_g1_i3|CRD_LB_c49225_g7_i1|CRD_LB_c49225_g6_i1|CRD_LB_c49225_g7_i2|CRD_LB_c49225_g9_i3|CRD_LB_c46387_g2_i2
response to herbivore	Gene Ontology	GO:0080027	8	15	0.000323666	0.00444392	CRD_LB_c50202_g2_i2|CRD_LB_c50202_g2_i1|CRD_FR_c33108_g6_i2|CRD_LB_c49347_g2_i4|CRD_FR_c33809_g1_i1|CRD_LB_c49633_g4_i1|CRD_LB_c50046_g1_i5|CRD_FR_c32919_g1_i6
regulation of kinase activity	Gene Ontology	GO:0043549	23	106	0.000324064	0.00444392	CRD_LB_c48790_g13_i2|CRD_FB_c39569_g4_i2|CRD_LB_c26790_g2_i1|CRD_LB_c39097_g1_i2|CRD_LB_c49044_g6_i2|CRD_FR_c32998_g1_i2|CRD_LB_c49044_g5_i8|CRD_LB_c46589_g1_i2|CRD_FR_c31997_g3_i1|CRD_FL_c44469_g1_i1|CRD_FR_c31065_g1_i2|CRD_FR_c28066_g1_i1|CRD_FR_c24451_g2_i1|CRD_ML_c88783_g2_i5|CRD_LB_c49225_g7_i2|CRD_LB_c49225_g7_i1|CRD_LB_c49225_g6_i1|CRD_LB_c48983_g7_i1|CRD_LB_c48983_g6_i1|CRD_FR_c33509_g2_i…
maintenance of meristem identity	Gene Ontology	GO:0010074	23	106	0.000324064	0.00444392	CRD_LB_c41760_g2_i1|CRD_FR_c32450_g1_i1|CRD_LB_c49377_g16_i3|CRD_LB_c48968_g6_i1|CRD_LB_c49995_g1_i1|CRD_LB_c49377_g16_i4|CRD_FR_c23171_g1_i1|CRD_ML_c90000_g3_i1|CRD_LB_c49995_g1_i2|CRD_LB_c44516_g1_i1|CRD_LB_c48184_g7_i4|CRD_LB_c48437_g1_i2|CRD_FR_c31549_g3_i1|CRD_LB_c44959_g3_i2|CRD_FR_c34215_g2_i1|CRD_LB_c44193_g1_i1|CRD_FB_c40001_g7_i4|CRD_LB_c44193_g2_i1|CRD_FR_c34215_g3_i2|CRD_LB_c39256_g5_…
regulation of protein kinase activity	Gene Ontology	GO:0045859	23	106	0.000324064	0.00444392	CRD_LB_c48790_g13_i2|CRD_FB_c39569_g4_i2|CRD_LB_c26790_g2_i1|CRD_LB_c39097_g1_i2|CRD_LB_c49044_g6_i2|CRD_FR_c32998_g1_i2|CRD_LB_c49044_g5_i8|CRD_LB_c46589_g1_i2|CRD_FR_c31997_g3_i1|CRD_FL_c44469_g1_i1|CRD_FR_c31065_g1_i2|CRD_FR_c28066_g1_i1|CRD_FR_c24451_g2_i1|CRD_ML_c88783_g2_i5|CRD_LB_c49225_g7_i2|CRD_LB_c49225_g7_i1|CRD_LB_c49225_g6_i1|CRD_LB_c48983_g7_i1|CRD_LB_c48983_g6_i1|CRD_FR_c33509_g2_i…
negative regulation of phosphate metabolic process	Gene Ontology	GO:0045936	22	99	0.000325549	0.00444392	CRD_LB_c48790_g13_i2|CRD_LB_c26790_g2_i1|CRD_LB_c39097_g1_i2|CRD_LB_c49044_g6_i2|CRD_FR_c32998_g1_i2|CRD_LB_c49044_g5_i8|CRD_LB_c46589_g1_i2|CRD_FR_c31997_g3_i1|CRD_FL_c44469_g1_i1|CRD_FR_c31065_g1_i2|CRD_FR_c28066_g1_i1|CRD_FR_c24451_g2_i1|CRD_ML_c88783_g2_i5|CRD_LB_c49225_g7_i2|CRD_LB_c49225_g7_i1|CRD_LB_c49225_g6_i1|CRD_LB_c48983_g7_i1|CRD_LB_c48983_g6_i1|CRD_FR_c33509_g2_i2|CRD_LB_c49225_g9_i…
negative regulation of phosphorus metabolic process	Gene Ontology	GO:0010563	22	99	0.000325549	0.00444392	CRD_LB_c48790_g13_i2|CRD_LB_c26790_g2_i1|CRD_LB_c39097_g1_i2|CRD_LB_c49044_g6_i2|CRD_FR_c32998_g1_i2|CRD_LB_c49044_g5_i8|CRD_LB_c46589_g1_i2|CRD_FR_c31997_g3_i1|CRD_FL_c44469_g1_i1|CRD_FR_c31065_g1_i2|CRD_FR_c28066_g1_i1|CRD_FR_c24451_g2_i1|CRD_ML_c88783_g2_i5|CRD_LB_c49225_g7_i2|CRD_LB_c49225_g7_i1|CRD_LB_c49225_g6_i1|CRD_LB_c48983_g7_i1|CRD_LB_c48983_g6_i1|CRD_FR_c33509_g2_i2|CRD_LB_c49225_g9_i…
cytoskeleton organization	Gene Ontology	GO:0007010	149	1226	0.000356474	0.00484805	CRD_FR_c27045_g1_i1|CRD_LB_c48477_g1_i1|CRD_FR_c33411_g9_i2|CRD_LB_c49178_g3_i2|CRD_FR_c31231_g4_i1|CRD_LB_c49368_g4_i1|CRD_LB_c45625_g5_i1|CRD_LB_c49506_g1_i4|CRD_FR_c33518_g6_i1|CRD_FR_c33710_g4_i2|CRD_LB_c49361_g2_i5|CRD_FR_c32691_g1_i1|CRD_LB_c48242_g6_i1|CRD_FR_c31549_g3_i1|CRD_LB_c47966_g4_i1|CRD_FR_c33872_g3_i1|CRD_FR_c11453_g1_i1|CRD_LB_c44706_g2_i2|CRD_LB_c50094_g3_i3|CRD_LB_c30977_g1_i1…
regulation of protein phosphorylation	Gene Ontology	GO:0001932	23	107	0.000363509	0.00492548	CRD_LB_c48790_g13_i2|CRD_FB_c39569_g4_i2|CRD_LB_c26790_g2_i1|CRD_LB_c39097_g1_i2|CRD_LB_c49044_g6_i2|CRD_FR_c32998_g1_i2|CRD_LB_c49044_g5_i8|CRD_LB_c46589_g1_i2|CRD_FR_c31997_g3_i1|CRD_FL_c44469_g1_i1|CRD_FR_c31065_g1_i2|CRD_FR_c28066_g1_i1|CRD_FR_c24451_g2_i1|CRD_ML_c88783_g2_i5|CRD_LB_c49225_g7_i2|CRD_LB_c49225_g7_i1|CRD_LB_c49225_g6_i1|CRD_LB_c48983_g7_i1|CRD_LB_c48983_g6_i1|CRD_FR_c33509_g2_i…
mitochondrion organization	Gene Ontology	GO:0007005	39	232	0.000443003	0.00597878	CRD_FR_c16867_g1_i1|CRD_LB_c21889_g1_i1|CRD_LB_c45930_g1_i1|CRD_FR_c15822_g2_i1|CRD_FR_c29900_g1_i4|CRD_FR_c33462_g2_i1|CRD_LB_c47680_g1_i2|CRD_LB_c47680_g1_i5|CRD_LB_c48448_g3_i3|CRD_FR_c31395_g1_i2|CRD_LB_c42389_g1_i1|CRD_FR_c29501_g1_i1|CRD_FL_c42110_g2_i2|CRD_ML_c88878_g6_i3|CRD_LB_c46314_g2_i3|CRD_LB_c55410_g1_i1|CRD_LB_c48296_g2_i1|CRD_LB_c50164_g8_i8|CRD_ML_c84124_g1_i1|CRD_FB_c35547_g1_i2…
cellular biosynthetic process	Gene Ontology	GO:0044249	1028	10311	0.000444501	0.00597878	CRD_LB_c49898_g3_i3|CRD_FR_c30451_g1_i3|CRD_LB_c45546_g1_i2|CRD_LB_c49759_g1_i4|CRD_LB_c48748_g7_i1|CRD_FR_c33003_g3_i3|CRD_ML_c85510_g3_i1|CRD_LB_c32828_g1_i1|CRD_FL_c54499_g1_i1|CRD_LB_c42123_g2_i1|CRD_FR_c25856_g1_i1|CRD_LB_c43878_g2_i1|CRD_FR_c34358_g1_i2|CRD_LB_c50631_g1_i1|CRD_LB_c41490_g1_i1|CRD_ML_c85064_g4_i1|CRD_LB_c46498_g3_i1|CRD_LB_c47178_g5_i1|CRD_FB_c22688_g1_i1|CRD_LB_c45484_g1_i2…
adenine phosphoribosyltransferase activity	Gene Ontology	GO:0003999	8	16	0.0004507	0.00604003	CRD_LB_c48642_g6_i4|CRD_FR_c31134_g2_i1|CRD_LB_c47960_g2_i3|CRD_LB_c47960_g3_i2|CRD_LB_c36374_g1_i4|CRD_LB_c36374_g1_i1|CRD_LB_c36374_g1_i3|CRD_LB_c36374_g1_i2
plant epidermis development	Gene Ontology	GO:0090558	62	428	0.000478524	0.00636645	CRD_FB_c39569_g4_i2|CRD_FL_c42743_g1_i1|CRD_LB_c46589_g1_i2|CRD_LB_c42295_g1_i1|CRD_FR_c39894_g1_i1|CRD_LB_c49225_g7_i1|CRD_FR_c32178_g2_i1|CRD_FL_c49015_g3_i1|CRD_LB_c39097_g1_i2|CRD_FR_c25862_g1_i1|CRD_FL_c44469_g1_i1|CRD_LB_c49732_g1_i7|CRD_LB_c49732_g1_i1|CRD_LB_c49732_g1_i3|CRD_LB_c46424_g5_i1|CRD_LB_c40146_g2_i1|CRD_FR_c31997_g3_i1|CRD_FR_c26599_g3_i4|CRD_FR_c29479_g2_i4|CRD_FR_c32248_g1_i1…
stomatal complex development	Gene Ontology	GO:0010374	62	428	0.000478524	0.00636645	CRD_FB_c39569_g4_i2|CRD_FL_c42743_g1_i1|CRD_LB_c46589_g1_i2|CRD_LB_c42295_g1_i1|CRD_FR_c39894_g1_i1|CRD_LB_c49225_g7_i1|CRD_FR_c32178_g2_i1|CRD_FL_c49015_g3_i1|CRD_LB_c39097_g1_i2|CRD_FR_c25862_g1_i1|CRD_FL_c44469_g1_i1|CRD_LB_c49732_g1_i7|CRD_LB_c49732_g1_i1|CRD_LB_c49732_g1_i3|CRD_LB_c46424_g5_i1|CRD_LB_c40146_g2_i1|CRD_FR_c31997_g3_i1|CRD_FR_c26599_g3_i4|CRD_FR_c29479_g2_i4|CRD_FR_c32248_g1_i1…
translation	Gene Ontology	GO:0006412	117	933	0.0005185	0.00685418	CRD_LB_c43696_g1_i1|CRD_LB_c47667_g1_i2|CRD_ML_c88878_g6_i3|CRD_LB_c42123_g2_i1|CRD_FR_c25856_g1_i1|CRD_FL_c51230_g3_i1|CRD_FR_c30497_g1_i2|CRD_FR_c30497_g1_i1|CRD_FR_c19687_g1_i1|CRD_LB_c43590_g1_i2|CRD_FB_c13602_g1_i1|CRD_LB_c48596_g1_i1|CRD_LB_c50299_g1_i1|CRD_LB_c45815_g1_i2|CRD_FR_c30566_g1_i2|CRD_LB_c44666_g1_i1|CRD_LB_c27256_g1_i1|CRD_LB_c49895_g1_i2|CRD_LB_c6289_g1_i1|CRD_FR_c29565_g2_i1|…
anchored component of plasma membrane	Gene Ontology	GO:0046658	22	103	0.000518916	0.00685418	CRD_LB_c46679_g1_i3|CRD_LB_c45143_g2_i2|CRD_FR_c3632_g1_i1|CRD_FB_c32933_g1_i2|CRD_FR_c33960_g1_i1|CRD_LB_c13972_g1_i1|CRD_LB_c38700_g1_i3|CRD_FL_c48867_g2_i1|CRD_LB_c43647_g1_i1|CRD_LB_c43276_g2_i1|CRD_LB_c48454_g1_i1|CRD_LB_c47291_g10_i2|CRD_LB_c47300_g3_i1|CRD_FR_c24068_g1_i1|CRD_LB_c46050_g1_i1|CRD_FR_c30508_g5_i1|CRD_FR_c23259_g1_i1|CRD_FR_c31728_g1_i2|CRD_LB_c36368_g1_i1|CRD_LB_c44065_g1_i1…
negative regulation of molecular function	Gene Ontology	GO:0044092	26	133	0.000558372	0.00732266	CRD_LB_c48790_g13_i2|CRD_LB_c43589_g1_i2|CRD_LB_c26790_g2_i1|CRD_LB_c39097_g1_i2|CRD_LB_c49044_g6_i2|CRD_FR_c32998_g1_i2|CRD_LB_c48985_g5_i2|CRD_LB_c49044_g5_i8|CRD_LB_c46589_g1_i2|CRD_FR_c31997_g3_i1|CRD_FL_c44469_g1_i1|CRD_FR_c31065_g1_i2|CRD_FR_c33338_g1_i7|CRD_FR_c24451_g2_i1|CRD_ML_c88783_g2_i5|CRD_LB_c49225_g7_i2|CRD_LB_c49225_g7_i1|CRD_LB_c49225_g6_i1|CRD_LB_c48983_g7_i1|CRD_LB_c48983_g6_i…
regulation of cell size	Gene Ontology	GO:0008361	26	133	0.000558372	0.00732266	CRD_FR_c33042_g3_i1|CRD_LB_c46140_g1_i1|CRD_FR_c30612_g1_i1|CRD_FR_c31664_g1_i2|CRD_FR_c23234_g1_i1|CRD_FR_c29098_g1_i1|CRD_FR_c34371_g3_i3|CRD_FB_c43718_g1_i1|CRD_LB_c38700_g1_i3|CRD_FR_c28751_g1_i1|CRD_FB_c37490_g2_i1|CRD_LB_c44811_g1_i1|CRD_LB_c48584_g13_i1|CRD_FR_c30612_g2_i1|CRD_LB_c40709_g1_i1|CRD_LB_c16487_g1_i1|CRD_FR_c31231_g4_i1|CRD_LB_c46339_g1_i1|CRD_LB_c48419_g1_i1|CRD_LB_c37581_g1_i…
binding	Gene Ontology	GO:0005488	1069	10770	0.00056562	0.00739131	CRD_LB_c37819_g2_i1|CRD_FR_c24368_g1_i1|CRD_FR_c30451_g1_i3|CRD_FL_c26530_g1_i1|CRD_FR_c26695_g2_i1|CRD_LB_c48808_g9_i1|CRD_FR_c30847_g2_i1|CRD_LB_c50209_g4_i1|CRD_FR_c33003_g3_i3|CRD_LB_c46337_g2_i1|CRD_LB_c48004_g1_i2|CRD_FR_c33834_g4_i5|CRD_LB_c49506_g1_i4|CRD_LB_c46712_g5_i1|CRD_FR_c34282_g3_i4|CRD_LB_c41490_g1_i1|CRD_LB_c6658_g1_i1|CRD_ML_c85064_g4_i1|CRD_LB_c48140_g2_i1|CRD_LB_c50334_g1_i1|…
regulation of phosphorylation	Gene Ontology	GO:0042325	23	112	0.00063047	0.00820952	CRD_LB_c48790_g13_i2|CRD_FB_c39569_g4_i2|CRD_LB_c26790_g2_i1|CRD_LB_c39097_g1_i2|CRD_LB_c49044_g6_i2|CRD_FR_c32998_g1_i2|CRD_LB_c49044_g5_i8|CRD_LB_c46589_g1_i2|CRD_FR_c31997_g3_i1|CRD_FL_c44469_g1_i1|CRD_FR_c31065_g1_i2|CRD_FR_c28066_g1_i1|CRD_FR_c24451_g2_i1|CRD_ML_c88783_g2_i5|CRD_LB_c49225_g7_i2|CRD_LB_c49225_g7_i1|CRD_LB_c49225_g6_i1|CRD_LB_c48983_g7_i1|CRD_LB_c48983_g6_i1|CRD_FR_c33509_g2_i…
nuclear lumen	Gene Ontology	GO:0031981	127	1036	0.000680707	0.00880126	CRD_ML_c87705_g1_i9|CRD_LB_c43696_g1_i1|CRD_ML_c87705_g1_i2|CRD_ML_c82583_g3_i2|CRD_ML_c87705_g1_i1|CRD_FR_c27643_g1_i1|CRD_LB_c37415_g1_i1|CRD_FR_c24477_g2_i1|CRD_FR_c34588_g1_i2|CRD_FR_c29876_g1_i1|CRD_LB_c55353_g1_i1|CRD_FR_c25309_g2_i1|CRD_LB_c43590_g1_i2|CRD_LB_c48596_g1_i1|CRD_LB_c55241_g1_i1|CRD_LB_c45484_g1_i2|CRD_FR_c32636_g2_i1|CRD_ML_c88546_g1_i1|CRD_FL_c49630_g1_i1|CRD_LB_c48656_g10_i…
multicellular organism reproduction	Gene Ontology	GO:0032504	106	838	0.00070146	0.00903775	CRD_LB_c1383_g1_i1|CRD_LB_c27047_g1_i2|CRD_FR_c19687_g1_i1|CRD_FR_c16472_g1_i1|CRD_ML_c88153_g8_i3|CRD_ML_c87154_g1_i2|CRD_LB_c42062_g1_i3|CRD_FR_c28553_g1_i1|CRD_LB_c50164_g8_i8|CRD_FR_c34183_g1_i8|CRD_LB_c48927_g6_i3|CRD_LB_c48966_g1_i1|CRD_FR_c34215_g2_i1|CRD_LB_c50151_g10_i1|CRD_LB_c11538_g1_i1|CRD_FR_c24882_g1_i1|CRD_FR_c20340_g2_i2|CRD_FB_c31552_g2_i1|CRD_FR_c32267_g1_i1|CRD_LB_c35622_g1_i2…
organic substance biosynthetic process	Gene Ontology	GO:1901576	1078	10897	0.000767248	0.00981649	CRD_LB_c49898_g3_i3|CRD_FR_c30451_g1_i3|CRD_LB_c45546_g1_i2|CRD_LB_c49759_g1_i4|CRD_LB_c48748_g7_i1|CRD_FR_c33003_g3_i3|CRD_ML_c85510_g3_i1|CRD_LB_c32828_g1_i1|CRD_FL_c54499_g1_i1|CRD_LB_c42123_g2_i1|CRD_FR_c25856_g1_i1|CRD_LB_c43878_g2_i1|CRD_FR_c34358_g1_i2|CRD_LB_c50631_g1_i1|CRD_LB_c41490_g1_i1|CRD_ML_c85064_g4_i1|CRD_LB_c48140_g2_i1|CRD_FR_c32691_g1_i1|CRD_LB_c46498_g3_i1|CRD_LB_c47178_g5_i1…
membrane-enclosed lumen	Gene Ontology	GO:0031974	137	1137	0.000799518	0.0101938	CRD_ML_c87705_g1_i9|CRD_LB_c43696_g1_i1|CRD_ML_c87705_g1_i2|CRD_ML_c82583_g3_i2|CRD_ML_c87705_g1_i1|CRD_FR_c27643_g1_i1|CRD_LB_c37415_g1_i1|CRD_FR_c24477_g2_i1|CRD_FR_c34588_g1_i2|CRD_FR_c29876_g1_i1|CRD_LB_c55353_g1_i1|CRD_FR_c25309_g2_i1|CRD_LB_c43590_g1_i2|CRD_LB_c48596_g1_i1|CRD_LB_c55241_g1_i1|CRD_LB_c45484_g1_i2|CRD_FR_c32636_g2_i1|CRD_ML_c88546_g1_i1|CRD_FL_c49630_g1_i1|CRD_LB_c48656_g10_i…
floral meristem determinacy	Gene Ontology	GO:0010582	9	23	0.000817404	0.0103858	CRD_LB_c41760_g2_i1|CRD_LB_c44193_g1_i1|CRD_LB_c44193_g2_i1|CRD_LB_c48719_g3_i4|CRD_LB_c44516_g1_i1|CRD_ML_c88513_g1_i2|CRD_FR_c32450_g1_i1|CRD_FR_c23171_g1_i1|CRD_LB_c28554_g1_i1
cytosolic small ribosomal subunit	Gene Ontology	GO:0022627	32	184	0.000832997	0.0105475	CRD_FL_c51396_g9_i4|CRD_LB_c43696_g1_i1|CRD_LB_c40531_g1_i1|CRD_ML_c79057_g1_i2|CRD_FR_c34358_g1_i2|CRD_FL_c45760_g1_i2|CRD_FR_c19340_g1_i1|CRD_LB_c42123_g2_i1|CRD_LB_c38962_g1_i2|CRD_FL_c51230_g3_i1|CRD_LB_c43590_g1_i2|CRD_FR_c30196_g3_i2|CRD_FR_c28340_g2_i1|CRD_LB_c40506_g1_i2|CRD_LB_c45815_g1_i2|CRD_ML_c87959_g2_i1|CRD_FR_c32278_g1_i2|CRD_FR_c23416_g1_i1|CRD_ML_c84469_g2_i1|CRD_LB_c27256_g1_i1…
regulation of transferase activity	Gene Ontology	GO:0051338	23	115	0.000861673	0.0108731	CRD_LB_c48790_g13_i2|CRD_FB_c39569_g4_i2|CRD_LB_c26790_g2_i1|CRD_LB_c39097_g1_i2|CRD_LB_c49044_g6_i2|CRD_FR_c32998_g1_i2|CRD_LB_c49044_g5_i8|CRD_LB_c46589_g1_i2|CRD_FR_c31997_g3_i1|CRD_FL_c44469_g1_i1|CRD_FR_c31065_g1_i2|CRD_FR_c28066_g1_i1|CRD_FR_c24451_g2_i1|CRD_ML_c88783_g2_i5|CRD_LB_c49225_g7_i2|CRD_LB_c49225_g7_i1|CRD_LB_c49225_g6_i1|CRD_LB_c48983_g7_i1|CRD_LB_c48983_g6_i1|CRD_FR_c33509_g2_i…
sexual reproduction	Gene Ontology	GO:0019953	55	378	0.000870875	0.0109516	CRD_LB_c49576_g2_i1|CRD_LB_c48174_g1_i3|CRD_LB_c48174_g1_i1|CRD_FR_c34759_g3_i1|CRD_FR_c34210_g1_i1|CRD_LB_c49612_g3_i4|CRD_FR_c26602_g1_i2|CRD_LB_c27047_g1_i2|CRD_FR_c26042_g1_i1|CRD_FR_c29900_g1_i4|CRD_LB_c46420_g1_i3|CRD_FR_c33462_g2_i1|CRD_LB_c47637_g2_i2|CRD_FR_c34203_g4_i1|CRD_ML_c90000_g3_i1|CRD_FB_c31552_g2_i1|CRD_FR_c29501_g1_i1|CRD_FR_c16472_g1_i1|CRD_FR_c34183_g4_i1|CRD_ML_c88153_g8_i3…
DNA endoreduplication	Gene Ontology	GO:0042023	36	217	0.000879894	0.0110272	CRD_LB_c43307_g1_i1|CRD_LB_c40507_g3_i1|CRD_LB_c48776_g5_i1|CRD_LB_c39097_g1_i2|CRD_FR_c34780_g4_i1|CRD_FL_c44469_g1_i1|CRD_LB_c46589_g1_i2|CRD_LB_c48242_g6_i1|CRD_LB_c55330_g1_i1|CRD_FR_c29479_g2_i4|CRD_FR_c33690_g2_i1|CRD_LB_c48402_g2_i1|CRD_FR_c31065_g1_i2|CRD_FR_c33872_g3_i1|CRD_FR_c32998_g1_i2|CRD_FR_c32973_g2_i1|CRD_ML_c88783_g2_i5|CRD_LB_c50358_g1_i1|CRD_LB_c44470_g2_i1|CRD_LB_c48403_g5_i1…
intracellular organelle lumen	Gene Ontology	GO:0070013	135	1123	0.000937727	0.0116723	CRD_ML_c87705_g1_i9|CRD_LB_c43696_g1_i1|CRD_ML_c87705_g1_i2|CRD_ML_c82583_g3_i2|CRD_ML_c87705_g1_i1|CRD_FR_c27643_g1_i1|CRD_LB_c37415_g1_i1|CRD_FR_c24477_g2_i1|CRD_FR_c34588_g1_i2|CRD_FR_c29876_g1_i1|CRD_LB_c55353_g1_i1|CRD_FR_c25309_g2_i1|CRD_LB_c43590_g1_i2|CRD_LB_c48596_g1_i1|CRD_LB_c55241_g1_i1|CRD_LB_c45484_g1_i2|CRD_FR_c32636_g2_i1|CRD_ML_c88546_g1_i1|CRD_FL_c49630_g1_i1|CRD_LB_c48656_g10_i…
organelle lumen	Gene Ontology	GO:0043233	135	1123	0.000937727	0.0116723	CRD_ML_c87705_g1_i9|CRD_LB_c43696_g1_i1|CRD_ML_c87705_g1_i2|CRD_ML_c82583_g3_i2|CRD_ML_c87705_g1_i1|CRD_FR_c27643_g1_i1|CRD_LB_c37415_g1_i1|CRD_FR_c24477_g2_i1|CRD_FR_c34588_g1_i2|CRD_FR_c29876_g1_i1|CRD_LB_c55353_g1_i1|CRD_FR_c25309_g2_i1|CRD_LB_c43590_g1_i2|CRD_LB_c48596_g1_i1|CRD_LB_c55241_g1_i1|CRD_LB_c45484_g1_i2|CRD_FR_c32636_g2_i1|CRD_ML_c88546_g1_i1|CRD_FL_c49630_g1_i1|CRD_LB_c48656_g10_i…
cell cycle DNA replication	Gene Ontology	GO:0044786	36	218	0.000945473	0.011729	CRD_LB_c43307_g1_i1|CRD_LB_c40507_g3_i1|CRD_LB_c48776_g5_i1|CRD_LB_c39097_g1_i2|CRD_FR_c34780_g4_i1|CRD_FL_c44469_g1_i1|CRD_LB_c46589_g1_i2|CRD_LB_c48242_g6_i1|CRD_LB_c55330_g1_i1|CRD_FR_c29479_g2_i4|CRD_FR_c33690_g2_i1|CRD_LB_c48402_g2_i1|CRD_FR_c31065_g1_i2|CRD_FR_c33872_g3_i1|CRD_FR_c32998_g1_i2|CRD_FR_c32973_g2_i1|CRD_ML_c88783_g2_i5|CRD_LB_c50358_g1_i1|CRD_LB_c44470_g2_i1|CRD_LB_c48403_g5_i1…
cell differentiation	Gene Ontology	GO:0030154	234	2102	0.00101236	0.0125165	CRD_LB_c48477_g1_i1|CRD_LB_c43696_g1_i1|CRD_LB_c46510_g6_i1|CRD_LB_c48995_g6_i2|CRD_FR_c31997_g3_i1|CRD_LB_c49576_g2_i1|CRD_LB_c48781_g10_i1|CRD_LB_c48536_g4_i1|CRD_LB_c48419_g1_i1|CRD_FL_c51801_g2_i3|CRD_FR_c34672_g8_i1|CRD_FR_c31737_g1_i1|CRD_FR_c34672_g8_i4|CRD_FR_c34672_g8_i6|CRD_LB_c49329_g8_i1|CRD_LB_c49361_g2_i5|CRD_LB_c48140_g2_i1|CRD_FR_c32691_g1_i1|CRD_LB_c49995_g1_i2|CRD_LB_c48902_g6_i…
carbon-oxygen lyase activity, acting on phosphates	Gene Ontology	GO:0016838	9	24	0.00104278	0.0128493	CRD_LB_c50202_g2_i2|CRD_ML_c89230_g2_i5|CRD_LB_c50202_g2_i1|CRD_LB_c50046_g1_i5|CRD_FL_c52198_g7_i2|CRD_LB_c49347_g2_i3|CRD_LB_c49347_g2_i4|CRD_FL_c47173_g1_i1|CRD_FR_c32919_g1_i6
nuclear part	Gene Ontology	GO:0044428	153	1303	0.00109569	0.0134561	CRD_ML_c87705_g1_i9|CRD_LB_c43696_g1_i1|CRD_ML_c87705_g1_i2|CRD_ML_c82583_g3_i2|CRD_ML_c87705_g1_i1|CRD_FR_c27643_g1_i1|CRD_LB_c47236_g2_i1|CRD_LB_c37415_g1_i1|CRD_FR_c24477_g2_i1|CRD_FR_c34588_g1_i2|CRD_FR_c29876_g1_i1|CRD_FR_c39831_g1_i1|CRD_LB_c55353_g1_i1|CRD_FR_c25309_g2_i1|CRD_LB_c43590_g1_i2|CRD_LB_c48596_g1_i1|CRD_LB_c46163_g4_i1|CRD_LB_c45484_g1_i2|CRD_FR_c32636_g2_i1|CRD_ML_c88546_g1_i1…
ovule development	Gene Ontology	GO:0048481	53	366	0.00116899	0.0143084	CRD_FR_c34289_g3_i3|CRD_FB_c39569_g4_i2|CRD_LB_c41760_g2_i1|CRD_FL_c42743_g1_i1|CRD_FR_c33156_g12_i1|CRD_FL_c51801_g2_i3|CRD_FR_c32450_g1_i1|CRD_LB_c47637_g2_i2|CRD_FR_c33834_g4_i5|CRD_FR_c23171_g1_i1|CRD_FR_c11413_g1_i1|CRD_FR_c33834_g5_i1|CRD_LB_c36951_g1_i3|CRD_LB_c49995_g1_i2|CRD_LB_c48902_g6_i1|CRD_ML_c88878_g6_i3|CRD_LB_c49995_g1_i1|CRD_LB_c44516_g1_i1|CRD_FR_c31549_g3_i1|CRD_FR_c27542_g2_i…
cellular developmental process	Gene Ontology	GO:0048869	284	2614	0.00117944	0.0143884	CRD_LB_c48477_g1_i1|CRD_LB_c43696_g1_i1|CRD_LB_c46510_g6_i1|CRD_LB_c48995_g6_i2|CRD_FR_c31997_g3_i1|CRD_LB_c45465_g2_i2|CRD_LB_c49576_g2_i1|CRD_LB_c48781_g10_i1|CRD_LB_c48536_g4_i1|CRD_LB_c48419_g1_i1|CRD_FL_c51801_g2_i3|CRD_FR_c34672_g8_i1|CRD_FR_c31737_g1_i1|CRD_LB_c49506_g1_i4|CRD_LB_c48242_g1_i1|CRD_FR_c34672_g8_i4|CRD_FR_c34672_g8_i6|CRD_ML_c23277_g1_i1|CRD_LB_c49361_g2_i5|CRD_LB_c48140_g2_i…
negative regulation of catalytic activity	Gene Ontology	GO:0043086	22	111	0.00121933	0.0148258	CRD_LB_c48790_g13_i2|CRD_LB_c26790_g2_i1|CRD_LB_c39097_g1_i2|CRD_LB_c49044_g6_i2|CRD_FR_c32998_g1_i2|CRD_LB_c49044_g5_i8|CRD_LB_c46589_g1_i2|CRD_FR_c31997_g3_i1|CRD_FL_c44469_g1_i1|CRD_FR_c31065_g1_i2|CRD_FR_c28066_g1_i1|CRD_FR_c24451_g2_i1|CRD_ML_c88783_g2_i5|CRD_LB_c49225_g7_i2|CRD_LB_c49225_g7_i1|CRD_LB_c49225_g6_i1|CRD_LB_c48983_g7_i1|CRD_LB_c48983_g6_i1|CRD_FR_c33509_g2_i2|CRD_LB_c49225_g9_i…
stamen development	Gene Ontology	GO:0048443	53	367	0.00123274	0.0148414	CRD_FR_c33042_g3_i1|CRD_LB_c41760_g2_i1|CRD_LB_c1383_g1_i1|CRD_FR_c31664_g1_i2|CRD_FR_c23234_g1_i1|CRD_LB_c43307_g1_i1|CRD_FR_c34842_g7_i2|CRD_FR_c32450_g1_i1|CRD_FL_c49015_g3_i1|CRD_LB_c49936_g13_i2|CRD_LB_c49386_g2_i1|CRD_LB_c49119_g2_i2|CRD_LB_c37870_g2_i1|CRD_FR_c34371_g3_i3|CRD_FR_c28127_g2_i2|CRD_FR_c28127_g2_i1|CRD_LB_c48140_g2_i1|CRD_LB_c49102_g1_i2|CRD_LB_c49252_g2_i1|CRD_FB_c35297_g1_i1…
androecium development	Gene Ontology	GO:0048466	53	367	0.00123274	0.0148414	CRD_FR_c33042_g3_i1|CRD_LB_c41760_g2_i1|CRD_LB_c1383_g1_i1|CRD_FR_c31664_g1_i2|CRD_FR_c23234_g1_i1|CRD_LB_c43307_g1_i1|CRD_FR_c34842_g7_i2|CRD_FR_c32450_g1_i1|CRD_FL_c49015_g3_i1|CRD_LB_c49936_g13_i2|CRD_LB_c49386_g2_i1|CRD_LB_c49119_g2_i2|CRD_LB_c37870_g2_i1|CRD_FR_c34371_g3_i3|CRD_FR_c28127_g2_i2|CRD_FR_c28127_g2_i1|CRD_LB_c48140_g2_i1|CRD_LB_c49102_g1_i2|CRD_LB_c49252_g2_i1|CRD_FB_c35297_g1_i1…
plant-type ovary development	Gene Ontology	GO:0035670	53	367	0.00123274	0.0148414	CRD_FR_c34289_g3_i3|CRD_FB_c39569_g4_i2|CRD_LB_c41760_g2_i1|CRD_FL_c42743_g1_i1|CRD_FR_c33156_g12_i1|CRD_FL_c51801_g2_i3|CRD_FR_c32450_g1_i1|CRD_LB_c47637_g2_i2|CRD_FR_c33834_g4_i5|CRD_FR_c23171_g1_i1|CRD_FR_c11413_g1_i1|CRD_FR_c33834_g5_i1|CRD_LB_c36951_g1_i3|CRD_LB_c49995_g1_i2|CRD_LB_c48902_g6_i1|CRD_ML_c88878_g6_i3|CRD_LB_c49995_g1_i1|CRD_LB_c44516_g1_i1|CRD_FR_c31549_g3_i1|CRD_FR_c27542_g2_i…
gamete generation	Gene Ontology	GO:0007276	47	315	0.00124832	0.0149798	CRD_LB_c49576_g2_i1|CRD_LB_c48174_g1_i3|CRD_LB_c48174_g1_i1|CRD_FR_c34759_g3_i1|CRD_FR_c34210_g1_i1|CRD_LB_c49612_g3_i4|CRD_FR_c26602_g1_i2|CRD_FR_c26042_g1_i1|CRD_FR_c29900_g1_i4|CRD_LB_c46420_g1_i3|CRD_FR_c33462_g2_i1|CRD_LB_c27047_g1_i2|CRD_FR_c34203_g4_i1|CRD_ML_c90000_g3_i1|CRD_FB_c31552_g2_i1|CRD_FR_c29501_g1_i1|CRD_FR_c16472_g1_i1|CRD_FR_c34183_g4_i1|CRD_ML_c88153_g8_i3|CRD_FR_c34183_g1_i8…
regulation of cell differentiation	Gene Ontology	GO:0045595	55	387	0.0013944	0.0166115	CRD_LB_c41760_g2_i1|CRD_LB_c44516_g1_i1|CRD_LB_c46510_g6_i1|CRD_FL_c51801_g2_i3|CRD_FR_c30612_g1_i1|CRD_FR_c34672_g8_i1|CRD_LB_c48968_g6_i1|CRD_FR_c32450_g1_i1|CRD_LB_c49377_g16_i3|CRD_FR_c31737_g1_i1|CRD_FR_c23171_g1_i1|CRD_FR_c34672_g8_i4|CRD_FR_c34672_g8_i6|CRD_ML_c77753_g3_i1|CRD_LB_c45809_g1_i3|CRD_FR_c21601_g2_i1|CRD_ML_c90000_g3_i1|CRD_LB_c49842_g7_i4|CRD_FR_c34567_g1_i4|CRD_LB_c49995_g1_i…
gynoecium development	Gene Ontology	GO:0048467	71	531	0.00139561	0.0166115	CRD_FR_c34289_g3_i3|CRD_FR_c11413_g1_i1|CRD_FB_c39569_g4_i2|CRD_LB_c41760_g2_i1|CRD_FL_c42743_g1_i1|CRD_FR_c34149_g2_i3|CRD_FR_c33156_g12_i1|CRD_FL_c51801_g2_i3|CRD_LB_c48968_g6_i1|CRD_FR_c32450_g1_i1|CRD_LB_c47637_g2_i2|CRD_FR_c21847_g2_i2|CRD_FR_c23171_g1_i1|CRD_LB_c50319_g1_i1|CRD_FR_c34371_g3_i3|CRD_FB_c39498_g13_i2|CRD_FR_c28127_g2_i2|CRD_FR_c33834_g5_i1|CRD_LB_c41718_g1_i1|CRD_LB_c36951_g1_…
sesquiterpene synthase activity	Gene Ontology	GO:0010334	7	15	0.00140196	0.0166115	CRD_LB_c50202_g2_i2|CRD_LB_c50202_g2_i1|CRD_LB_c50046_g1_i5|CRD_FL_c52198_g7_i2|CRD_LB_c49347_g2_i3|CRD_LB_c49347_g2_i4|CRD_FR_c32919_g1_i6
negative regulation of cellular protein metabolic process	Gene Ontology	GO:0032269	26	143	0.00140239	0.0166115	CRD_LB_c48790_g13_i2|CRD_LB_c26790_g2_i1|CRD_LB_c49903_g5_i1|CRD_LB_c39097_g1_i2|CRD_LB_c48814_g3_i1|CRD_FR_c32998_g1_i2|CRD_LB_c49044_g5_i8|CRD_LB_c46589_g1_i2|CRD_FL_c47778_g1_i1|CRD_FR_c31997_g3_i1|CRD_FL_c44469_g1_i1|CRD_FR_c31065_g1_i2|CRD_FR_c28066_g1_i1|CRD_FR_c24451_g2_i1|CRD_ML_c88783_g2_i5|CRD_LB_c49895_g1_i2|CRD_LB_c49044_g6_i2|CRD_LB_c49225_g7_i2|CRD_LB_c49225_g7_i1|CRD_LB_c49225_g6_i…
xylem development	Gene Ontology	GO:0010089	28	159	0.00143659	0.0169619	CRD_FR_c34289_g3_i3|CRD_FR_c28703_g3_i1|CRD_FR_c34634_g8_i2|CRD_LB_c49154_g6_i1|CRD_FR_c31664_g1_i2|CRD_FR_c29632_g1_i1|CRD_FR_c31750_g4_i1|CRD_ML_c90000_g3_i1|CRD_FR_c33488_g2_i2|CRD_FR_c28751_g1_i1|CRD_LB_c44959_g3_i2|CRD_FR_c33488_g3_i1|CRD_FB_c40001_g7_i4|CRD_FR_c34215_g2_i1|CRD_LB_c48584_g13_i1|CRD_FR_c34215_g3_i2|CRD_FR_c34536_g2_i5|CRD_FR_c31706_g1_i1|CRD_FR_c34536_g2_i3|CRD_FR_c16303_g1_i…
meristem determinacy	Gene Ontology	GO:0010022	9	26	0.00164378	0.0193444	CRD_LB_c41760_g2_i1|CRD_LB_c44193_g1_i1|CRD_LB_c44193_g2_i1|CRD_LB_c48719_g3_i4|CRD_LB_c44516_g1_i1|CRD_ML_c88513_g1_i2|CRD_FR_c32450_g1_i1|CRD_FR_c23171_g1_i1|CRD_LB_c28554_g1_i1
small ribosomal subunit	Gene Ontology	GO:0015935	32	193	0.00164891	0.0193444	CRD_FL_c51396_g9_i4|CRD_LB_c43696_g1_i1|CRD_LB_c40531_g1_i1|CRD_ML_c79057_g1_i2|CRD_FR_c34358_g1_i2|CRD_FL_c45760_g1_i2|CRD_FR_c19340_g1_i1|CRD_LB_c42123_g2_i1|CRD_LB_c38962_g1_i2|CRD_FL_c51230_g3_i1|CRD_LB_c43590_g1_i2|CRD_FR_c30196_g3_i2|CRD_FR_c28340_g2_i1|CRD_LB_c40506_g1_i2|CRD_LB_c45815_g1_i2|CRD_ML_c87959_g2_i1|CRD_FR_c32278_g1_i2|CRD_FR_c23416_g1_i1|CRD_ML_c84469_g2_i1|CRD_LB_c27256_g1_i1…
cell-cell signaling	Gene Ontology	GO:0007267	30	179	0.001953	0.0228389	CRD_LB_c49576_g2_i1|CRD_FR_c31737_g1_i1|CRD_LB_c49329_g5_i3|CRD_FR_c34672_g8_i1|CRD_FR_c34588_g1_i2|CRD_LB_c46744_g1_i1|CRD_FR_c34672_g8_i4|CRD_LB_c49722_g6_i1|CRD_FR_c34672_g8_i6|CRD_ML_c89854_g4_i3|CRD_ML_c88546_g1_i1|CRD_LB_c28362_g1_i1|CRD_LB_c38392_g1_i1|CRD_FL_c49630_g1_i1|CRD_LB_c42062_g1_i1|CRD_FR_c31498_g4_i1|CRD_FR_c29968_g1_i1|CRD_LB_c49877_g4_i3|CRD_LB_c49329_g8_i1|CRD_FR_c36740_g1_i1…
negative regulation of protein metabolic process	Gene Ontology	GO:0051248	28	163	0.00197694	0.0230112	CRD_LB_c48790_g13_i2|CRD_LB_c26790_g2_i1|CRD_LB_c49903_g5_i1|CRD_LB_c39097_g1_i2|CRD_LB_c48814_g3_i1|CRD_FR_c32998_g1_i2|CRD_LB_c49044_g5_i8|CRD_LB_c46589_g1_i2|CRD_FL_c47778_g1_i1|CRD_FR_c31997_g3_i1|CRD_FL_c44469_g1_i1|CRD_FR_c31065_g1_i2|CRD_FR_c28066_g1_i1|CRD_FR_c24451_g2_i1|CRD_ML_c88783_g2_i5|CRD_LB_c49895_g1_i2|CRD_LB_c49044_g6_i2|CRD_LB_c49225_g7_i2|CRD_LB_c49225_g7_i1|CRD_LB_c49225_g6_i…
reproduction	Gene Ontology	GO:0000003	154	1335	0.00198027	0.0230112	CRD_LB_c1383_g1_i1|CRD_LB_c43579_g1_i1|CRD_FR_c20410_g2_i1|CRD_ML_c89076_g3_i2|CRD_LB_c3416_g1_i1|CRD_LB_c49506_g1_i4|CRD_FR_c33710_g4_i2|CRD_FR_c19687_g1_i1|CRD_FR_c16472_g1_i1|CRD_ML_c88153_g8_i3|CRD_ML_c87154_g1_i2|CRD_LB_c49287_g7_i1|CRD_LB_c39331_g2_i1|CRD_FR_c28553_g1_i1|CRD_LB_c50164_g8_i8|CRD_FR_c34183_g1_i8|CRD_LB_c48927_g6_i3|CRD_LB_c48966_g1_i1|CRD_FR_c34215_g2_i1|CRD_LB_c50151_g10_i1|…
embryonic morphogenesis	Gene Ontology	GO:0048598	9	27	0.00203397	0.0235607	CRD_FR_c26316_g2_i1|CRD_LB_c3416_g1_i1|CRD_LB_c48584_g13_i1|CRD_FR_c33156_g12_i1|CRD_FR_c31664_g1_i2|CRD_LB_c49999_g8_i2|CRD_FR_c28751_g1_i1|CRD_FR_c26316_g1_i1|CRD_LB_c49999_g12_i1
biosynthetic process	Gene Ontology	GO:0009058	1108	11337	0.00227273	0.0262436	CRD_LB_c49898_g3_i3|CRD_FR_c30451_g1_i3|CRD_LB_c45546_g1_i2|CRD_LB_c49759_g1_i4|CRD_LB_c48748_g7_i1|CRD_FR_c33003_g3_i3|CRD_ML_c85510_g3_i1|CRD_LB_c32828_g1_i1|CRD_FL_c54499_g1_i1|CRD_LB_c42123_g2_i1|CRD_FR_c25856_g1_i1|CRD_LB_c43878_g2_i1|CRD_FR_c34358_g1_i2|CRD_LB_c50631_g1_i1|CRD_LB_c41490_g1_i1|CRD_ML_c85064_g4_i1|CRD_LB_c48140_g2_i1|CRD_FR_c32691_g1_i1|CRD_LB_c46498_g3_i1|CRD_LB_c47178_g5_i1…
shoot apical meristem development	Gene Ontology	GO:1902182	6	12	0.00236673	0.0270061	CRD_FR_c31737_g1_i1|CRD_LB_c49329_g5_i3|CRD_FR_c34672_g8_i1|CRD_LB_c49329_g8_i1|CRD_FR_c34672_g8_i4|CRD_FR_c34672_g8_i6
somatic stem cell maintenance	Gene Ontology	GO:0035019	6	12	0.00236673	0.0270061	CRD_FR_c31737_g1_i1|CRD_LB_c49329_g5_i3|CRD_FR_c34672_g8_i1|CRD_LB_c49329_g8_i1|CRD_FR_c34672_g8_i4|CRD_FR_c34672_g8_i6
regulation of shoot apical meristem development	Gene Ontology	GO:1902183	6	12	0.00236673	0.0270061	CRD_FR_c31737_g1_i1|CRD_LB_c49329_g5_i3|CRD_FR_c34672_g8_i1|CRD_LB_c49329_g8_i1|CRD_FR_c34672_g8_i4|CRD_FR_c34672_g8_i6
carpel development	Gene Ontology	GO:0048440	68	516	0.00236818	0.0270061	CRD_FR_c34289_g3_i3|CRD_FR_c11413_g1_i1|CRD_FB_c39569_g4_i2|CRD_LB_c41760_g2_i1|CRD_FL_c42743_g1_i1|CRD_FR_c34149_g2_i3|CRD_FR_c33156_g12_i1|CRD_FL_c51801_g2_i3|CRD_FR_c32450_g1_i1|CRD_LB_c47637_g2_i2|CRD_FR_c21847_g2_i2|CRD_FR_c23171_g1_i1|CRD_LB_c50319_g1_i1|CRD_FR_c34371_g3_i3|CRD_FB_c39498_g13_i2|CRD_FR_c28127_g2_i2|CRD_FR_c33834_g5_i1|CRD_LB_c41718_g1_i1|CRD_LB_c36951_g1_i3|CRD_LB_c49995_g1_…
RNA interference	Gene Ontology	GO:0016246	54	389	0.00239276	0.0272019	CRD_FR_c31737_g1_i1|CRD_FR_c28703_g3_i1|CRD_FR_c25705_g2_i1|CRD_LB_c45552_g2_i1|CRD_LB_c49329_g5_i3|CRD_LB_c48631_g1_i3|CRD_FR_c33473_g7_i7|CRD_LB_c47397_g2_i3|CRD_LB_c47397_g2_i2|CRD_FR_c34519_g11_i2|CRD_FR_c34672_g8_i1|CRD_FR_c34588_g1_i2|CRD_LB_c46744_g1_i1|CRD_FR_c1097_g1_i1|CRD_FR_c34672_g8_i4|CRD_LB_c49722_g6_i1|CRD_FR_c34672_g8_i6|CRD_LB_c43372_g1_i2|CRD_LB_c48985_g5_i2|CRD_LB_c49171_g5_i1…
megagametogenesis	Gene Ontology	GO:0009561	45	314	0.0030805	0.0348049	CRD_LB_c49576_g2_i1|CRD_LB_c48174_g1_i3|CRD_LB_c48174_g1_i1|CRD_FR_c34759_g3_i1|CRD_FR_c34210_g1_i1|CRD_LB_c49612_g3_i4|CRD_FR_c26602_g1_i2|CRD_FR_c34888_g7_i2|CRD_FR_c34569_g1_i2|CRD_FR_c29900_g1_i4|CRD_FL_c35636_g4_i1|CRD_FR_c33462_g2_i1|CRD_LB_c27047_g1_i2|CRD_FR_c34203_g4_i1|CRD_FR_c24120_g1_i1|CRD_FR_c29501_g1_i1|CRD_FR_c34183_g4_i1|CRD_ML_c88878_g6_i3|CRD_ML_c88153_g8_i3|CRD_FB_c31552_g2_i1…
regulation of stomatal complex development	Gene Ontology	GO:2000038	7	18	0.00317688	0.0355656	CRD_FR_c25862_g1_i1|CRD_FB_c39569_g4_i2|CRD_LB_c45096_g3_i2|CRD_LB_c45096_g3_i1|CRD_LB_c29849_g2_i2|CRD_FR_c29479_g2_i4|CRD_LB_c47860_g1_i1
maintenance of shoot apical meristem identity	Gene Ontology	GO:0010492	7	18	0.00317688	0.0355656	CRD_ML_c90000_g3_i1|CRD_FB_c40001_g7_i4|CRD_FR_c34215_g2_i1|CRD_FR_c34215_g3_i2|CRD_FB_c40001_g12_i1|CRD_LB_c44959_g3_i2|CRD_LB_c50064_g23_i1
terpene synthase activity	Gene Ontology	GO:0010333	7	18	0.00317688	0.0355656	CRD_LB_c50202_g2_i2|CRD_LB_c50202_g2_i1|CRD_LB_c50046_g1_i5|CRD_FL_c52198_g7_i2|CRD_LB_c49347_g2_i3|CRD_LB_c49347_g2_i4|CRD_FR_c32919_g1_i6
specification of organ identity	Gene Ontology	GO:0010092	12	49	0.00358092	0.0398458	CRD_FR_c30741_g1_i1|CRD_FR_c28472_g1_i1|CRD_LB_c41760_g2_i1|CRD_LB_c42965_g3_i1|CRD_FR_c28127_g2_i1|CRD_FR_c29383_g1_i1|CRD_LB_c49067_g6_i2|CRD_LB_c42965_g1_i1|CRD_FR_c27542_g2_i1|CRD_FR_c32450_g1_i1|CRD_LB_c47637_g2_i2|CRD_FR_c28127_g2_i2
specification of floral organ identity	Gene Ontology	GO:0010093	12	49	0.00358092	0.0398458	CRD_FR_c30741_g1_i1|CRD_FR_c28472_g1_i1|CRD_LB_c41760_g2_i1|CRD_LB_c42965_g3_i1|CRD_FR_c28127_g2_i1|CRD_FR_c29383_g1_i1|CRD_LB_c49067_g6_i2|CRD_LB_c42965_g1_i1|CRD_FR_c27542_g2_i1|CRD_FR_c32450_g1_i1|CRD_LB_c47637_g2_i2|CRD_FR_c28127_g2_i2
chromosomal region	Gene Ontology	GO:0098687	9	30	0.00366132	0.0406175	CRD_FR_c28396_g2_i1|CRD_LB_c40222_g1_i1|CRD_LB_c48979_g10_i2|CRD_LB_c55330_g1_i1|CRD_LB_c27748_g1_i1|CRD_LB_c47721_g1_i1|CRD_FR_c28396_g1_i2|CRD_ML_c87870_g5_i1|CRD_FL_c52563_g13_i1
response to gibberellin	Gene Ontology	GO:0009739	39	265	0.00373921	0.0413566	CRD_ML_c86860_g2_i1|CRD_FR_c34519_g11_i2|CRD_LB_c48616_g1_i2|CRD_FR_c32879_g3_i1|CRD_ML_c85439_g5_i1|CRD_LB_c48999_g7_i2|CRD_FR_c30741_g2_i2|CRD_FL_c51446_g5_i1|CRD_LB_c55230_g1_i1|CRD_LB_c43816_g1_i1|CRD_LB_c49995_g1_i2|CRD_LB_c49995_g1_i1|CRD_LB_c17838_g2_i1|CRD_LB_c43008_g1_i2|CRD_FB_c29529_g1_i1|CRD_LB_c44193_g2_i1|CRD_ML_c81807_g1_i8|CRD_LB_c44193_g1_i1|CRD_LB_c21661_g1_i1|CRD_LB_c49791_g3_i…
embryo sac egg cell differentiation	Gene Ontology	GO:0009560	35	233	0.00435199	0.0479895	CRD_LB_c49576_g2_i1|CRD_LB_c48174_g1_i3|CRD_LB_c48174_g1_i1|CRD_FR_c34759_g3_i1|CRD_FR_c34210_g1_i1|CRD_LB_c49612_g3_i4|CRD_FR_c26602_g1_i2|CRD_FR_c26042_g1_i1|CRD_FR_c29900_g1_i4|CRD_FL_c35636_g4_i1|CRD_FR_c33462_g2_i1|CRD_LB_c27047_g1_i2|CRD_FR_c34203_g4_i1|CRD_FB_c31552_g2_i1|CRD_FR_c29501_g1_i1|CRD_ML_c88153_g8_i3|CRD_FR_c34183_g1_i8|CRD_FR_c34183_g4_i1|CRD_LB_c48927_g6_i3|CRD_LB_c49107_g6_i1…
motor activity	Gene Ontology	GO:0003774	27	167	0.00485651	0.0533926	CRD_FR_c28703_g3_i1|CRD_LB_c49342_g5_i1|CRD_LB_c50030_g9_i5|CRD_LB_c47565_g4_i1|CRD_LB_c48776_g5_i1|CRD_FR_c33073_g2_i1|CRD_FR_c33073_g2_i2|CRD_FR_c33710_g4_i2|CRD_FR_c20516_g1_i3|CRD_LB_c42566_g1_i1|CRD_FR_c31330_g1_i1|CRD_LB_c48355_g1_i1|CRD_LB_c48763_g3_i1|CRD_FR_c26125_g1_i2|CRD_FR_c25476_g1_i1|CRD_FR_c33872_g3_i1|CRD_FR_c27129_g2_i1|CRD_LB_c31868_g1_i2|CRD_FB_c34571_g1_i1|CRD_LB_c37539_g2_i1…
Enrichment analysis of DE gene sets in KEGG pathway or GO database was performed with online tool KOBAS,using hypergeometric test / Fisher's exact test and Benjamini and Hochberg FDR correction method.

## Sheet: DEML
##Statistical test method: hypergeometric test / Fisher's exact test
##FDR correction method: Benjamini and Hochberg
Term	Database	ID	Input number	Background number	P-Value	Corrected P-Value	Input
KEGG PATHWAY Databases
Photosynthesis	KEGG PATHWAY	ath00195	44	79	8.99109e-17	3.37121e-15	CRD_FR_c16020_g1_i1|CRD_LB_c35193_g2_i1|CRD_FR_c33946_g10_i1|CRD_ML_c11704_g1_i1|CRD_LB_c51753_g1_i1|CRD_ML_c85299_g2_i2|CRD_ML_c79626_g1_i1|CRD_ML_c75702_g1_i1|CRD_FB_c20524_g1_i1|CRD_LB_c44825_g1_i1|CRD_ML_c67455_g1_i1|CRD_ML_c45031_g1_i1|CRD_ML_c80428_g1_i3|CRD_ML_c80926_g2_i1|CRD_FB_c43781_g1_i1|CRD_ML_c60865_g1_i1|CRD_ML_c94520_g1_i1|CRD_FR_c23210_g3_i1|CRD_ML_c65790_g1_i1|CRD_ML_c63468_g1_i…
Photosynthesis - antenna proteins	KEGG PATHWAY	ath00196	23	35	1.75216e-10	4.3946e-09	CRD_ML_c84548_g1_i1|CRD_LB_c42844_g1_i1|CRD_FR_c29238_g1_i1|CRD_ML_c60215_g2_i1|CRD_LB_c49282_g14_i1|CRD_ML_c85463_g1_i6|CRD_ML_c85463_g1_i4|CRD_ML_c85463_g1_i1|CRD_ML_c82082_g4_i1|CRD_ML_c85504_g3_i1|CRD_ML_c85504_g3_i2|CRD_ML_c67558_g1_i1|CRD_FB_c33650_g1_i1|CRD_ML_c84024_g3_i1|CRD_ML_c11559_g1_i1|CRD_ML_c84024_g3_i2|CRD_FR_c16969_g1_i1|CRD_ML_c76449_g5_i1|CRD_ML_c84548_g2_i1|CRD_FB_c36303_g2_i…
Glyoxylate and dicarboxylate metabolism	KEGG PATHWAY	ath00630	31	119	5.15026e-06	8.81004e-05	CRD_ML_c87518_g1_i3|CRD_FR_c26578_g1_i2|CRD_FL_c47316_g2_i2|CRD_ML_c79388_g1_i2|CRD_ML_c79388_g1_i1|CRD_ML_c86616_g1_i1|CRD_ML_c88838_g2_i7|CRD_FL_c52003_g8_i1|CRD_FR_c34832_g2_i1|CRD_FB_c33172_g1_i2|CRD_ML_c87885_g3_i1|CRD_ML_c89276_g3_i1|CRD_ML_c73515_g2_i1|CRD_ML_c93055_g1_i1|CRD_ML_c87184_g1_i4|CRD_FR_c31272_g1_i2|CRD_ML_c50633_g1_i1|CRD_ML_c93019_g1_i1|CRD_LB_c47617_g1_i2|CRD_LB_c399_g1_i1|C…
Carbon fixation in photosynthetic organisms	KEGG PATHWAY	ath00710	37	174	3.43888e-05	0.00053188	CRD_FR_c17913_g1_i1|CRD_ML_c90228_g9_i1|CRD_FB_c33172_g1_i2|CRD_FB_c40107_g4_i1|CRD_ML_c87289_g2_i1|CRD_ML_c51306_g1_i1|CRD_ML_c89188_g6_i4|CRD_FB_c39606_g11_i1|CRD_ML_c74705_g1_i1|CRD_ML_c90228_g10_i1|CRD_ML_c86959_g4_i2|CRD_ML_c81440_g1_i1|CRD_FR_c29463_g1_i1|CRD_FR_c24399_g1_i1|CRD_ML_c89492_g7_i8|CRD_ML_c84876_g1_i6|CRD_FB_c34145_g1_i2|CRD_ML_c84876_g1_i1|CRD_ML_c78739_g1_i1|CRD_ML_c50349_g1_…
Porphyrin and chlorophyll metabolism	KEGG PATHWAY	ath00860	21	77	9.48337e-05	0.00138048	CRD_ML_c89005_g6_i2|CRD_FR_c29257_g1_i2|CRD_FL_c53070_g1_i1|CRD_ML_c68705_g1_i1|CRD_FR_c15822_g3_i1|CRD_ML_c60285_g1_i2|CRD_FR_c32941_g1_i1|CRD_ML_c97074_g1_i1|CRD_ML_c68749_g2_i1|CRD_ML_c79120_g1_i1|CRD_FL_c49483_g1_i2|CRD_FR_c25374_g1_i1|CRD_ML_c90149_g1_i2|CRD_ML_c1052_g1_i2|CRD_ML_c60285_g1_i1|CRD_ML_c86507_g5_i1|CRD_ML_c87638_g1_i1|CRD_FR_c33364_g2_i5|CRD_ML_c68749_g1_i1|CRD_ML_c50682_g1_i1|…
Fructose and mannose metabolism	KEGG PATHWAY	ath00051	25	116	0.000509191	0.00656291	CRD_FB_c40107_g4_i1|CRD_FR_c30340_g1_i2|CRD_ML_c51306_g1_i1|CRD_FR_c32395_g3_i2|CRD_ML_c87805_g3_i5|CRD_ML_c78196_g1_i1|CRD_FR_c32395_g3_i4|CRD_ML_c87805_g3_i8|CRD_ML_c74705_g1_i1|CRD_ML_c88039_g2_i8|CRD_FR_c24399_g1_i1|CRD_ML_c88788_g6_i4|CRD_ML_c82787_g1_i3|CRD_ML_c85635_g2_i2|CRD_ML_c80711_g1_i1|CRD_ML_c50349_g1_i1|CRD_ML_c89144_g8_i6|CRD_FB_c34537_g1_i1|CRD_FR_c34668_g3_i7|CRD_ML_c88788_g6_i1…
Carotenoid biosynthesis	KEGG PATHWAY	ath00906	15	55	0.000908373	0.0108073	CRD_FR_c16650_g1_i1|CRD_FR_c29959_g1_i2|CRD_FR_c30721_g1_i1|CRD_ML_c84348_g1_i5|CRD_ML_c84348_g1_i2|CRD_ML_c73325_g1_i1|CRD_FL_c50742_g8_i1|CRD_LB_c48160_g7_i1|CRD_ML_c78112_g1_i2|CRD_ML_c84079_g2_i1|CRD_ML_c84079_g2_i2|CRD_LB_c43194_g1_i2|CRD_FR_c33800_g2_i1|CRD_ML_c88177_g11_i3|CRD_ML_c88177_g11_i4
Tryptophan metabolism	KEGG PATHWAY	ath00380	15	56	0.00106005	0.0122965	CRD_FL_c52003_g8_i1|CRD_ML_c87518_g1_i3|CRD_ML_c87420_g1_i2|CRD_ML_c89276_g3_i1|CRD_FR_c30312_g1_i1|CRD_FR_c30702_g3_i1|CRD_ML_c88591_g5_i4|CRD_ML_c89550_g1_i4|CRD_ML_c78834_g1_i2|CRD_ML_c88591_g8_i1|CRD_ML_c89550_g1_i5|CRD_ML_c89550_g1_i6|CRD_FR_c30702_g1_i1|CRD_ML_c89323_g4_i2|CRD_ML_c89550_g1_i3
Biosynthesis of secondary metabolites	KEGG PATHWAY	ath01110	207	1778	0.00365435	0.0358861	CRD_FL_c47597_g5_i6|CRD_ML_c76049_g3_i1|CRD_ML_c89498_g6_i3|CRD_FR_c30721_g1_i1|CRD_ML_c89276_g3_i1|CRD_ML_c86995_g4_i2|CRD_FL_c50999_g8_i3|CRD_FR_c26578_g1_i2|CRD_ML_c74705_g1_i1|CRD_ML_c88190_g1_i3|CRD_ML_c84707_g1_i1|CRD_FR_c32941_g1_i1|CRD_FR_c16650_g1_i1|CRD_FR_c1381_g1_i1|CRD_ML_c93055_g1_i1|CRD_ML_c85626_g3_i1|CRD_FB_c37831_g3_i1|CRD_ML_c87720_g7_i1|CRD_ML_c88766_g1_i3|CRD_FR_c33800_g2_i1|…
Nitrogen metabolism	KEGG PATHWAY	ath00910	16	72	0.00376522	0.0366837	CRD_ML_c89208_g2_i1|CRD_ML_c79752_g3_i2|CRD_FR_c34832_g2_i1|CRD_ML_c50633_g1_i1|CRD_FL_c45177_g2_i1|CRD_ML_c89180_g2_i1|CRD_ML_c50133_g1_i1|CRD_ML_c71783_g1_i1|CRD_FL_c51028_g2_i2|CRD_FL_c55899_g1_i1|CRD_ML_c89610_g6_i2|CRD_ML_c86616_g1_i1|CRD_FB_c10464_g1_i1|CRD_ML_c89610_g2_i8|CRD_ML_c93019_g1_i1|CRD_ML_c81682_g2_i2
Limonene and pinene degradation	KEGG PATHWAY	ath00903	13	56	0.00629533	0.0561737	CRD_FR_c33054_g2_i2|CRD_ML_c89498_g6_i3|CRD_ML_c88222_g1_i1|CRD_ML_c85041_g1_i3|CRD_FR_c30312_g1_i1|CRD_FR_c30702_g3_i1|CRD_ML_c89498_g8_i1|CRD_ML_c78834_g1_i2|CRD_FL_c24826_g1_i1|CRD_FR_c30702_g1_i1|CRD_ML_c89337_g4_i4|CRD_ML_c89323_g4_i2|CRD_ML_c89222_g7_i1
Gene Ontology Databases
plastid part	Gene Ontology	GO:0044435	683	2346	5.42306e-104	2.01304e-100	CRD_ML_c86575_g1_i7|CRD_ML_c86575_g1_i5|CRD_ML_c62484_g1_i1|CRD_FL_c51757_g11_i1|CRD_FR_c32929_g1_i2|CRD_ML_c87076_g1_i1|CRD_LB_c45583_g1_i3|CRD_ML_c88368_g6_i2|CRD_FL_c37211_g2_i1|CRD_ML_c88631_g5_i3|CRD_FR_c32338_g1_i1|CRD_ML_c81006_g1_i3|CRD_FR_c33600_g5_i3|CRD_ML_c51152_g1_i1|CRD_ML_c88909_g2_i1|CRD_ML_c62254_g1_i1|CRD_FR_c32941_g1_i1|CRD_ML_c78414_g2_i1|CRD_ML_c83205_g1_i1|CRD_FR_c26260_g1_i…
chloroplast part	Gene Ontology	GO:0044434	671	2293	5.20025e-103	9.65166e-100	CRD_ML_c86575_g1_i7|CRD_ML_c86575_g1_i5|CRD_ML_c62484_g1_i1|CRD_FL_c51757_g11_i1|CRD_FR_c32929_g1_i2|CRD_ML_c87076_g1_i1|CRD_LB_c45583_g1_i3|CRD_ML_c88368_g6_i2|CRD_ML_c88631_g5_i3|CRD_FR_c32338_g1_i1|CRD_ML_c81006_g1_i3|CRD_FR_c33600_g5_i3|CRD_ML_c51152_g1_i1|CRD_ML_c88909_g2_i1|CRD_ML_c62254_g1_i1|CRD_FR_c32941_g1_i1|CRD_ML_c78414_g2_i1|CRD_ML_c83205_g1_i1|CRD_FR_c26260_g1_i1|CRD_ML_c82082_g4_i…
photosynthesis	Gene Ontology	GO:0015979	305	636	3.37546e-86	4.17657e-83	CRD_ML_c76653_g1_i2|CRD_ML_c89367_g2_i1|CRD_ML_c60413_g1_i1|CRD_ML_c76653_g1_i1|CRD_FR_c28647_g2_i2|CRD_ML_c85288_g1_i2|CRD_FL_c51757_g11_i1|CRD_FR_c27812_g1_i1|CRD_LB_c45583_g1_i3|CRD_ML_c87509_g1_i1|CRD_LB_c51753_g1_i1|CRD_ML_c85299_g2_i2|CRD_ML_c84195_g2_i3|CRD_ML_c75702_g1_i1|CRD_ML_c81269_g4_i1|CRD_FR_c29238_g1_i1|CRD_FB_c20524_g1_i1|CRD_FL_c52749_g2_i3|CRD_FL_c47143_g2_i3|CRD_FR_c12356_g1_i…
thylakoid	Gene Ontology	GO:0009579	344	854	3.62599e-81	3.36492e-78	CRD_FL_c51757_g11_i1|CRD_LB_c45583_g1_i3|CRD_ML_c88368_g6_i2|CRD_ML_c88631_g5_i3|CRD_ML_c81006_g1_i2|CRD_ML_c81006_g1_i3|CRD_FR_c33600_g5_i3|CRD_ML_c62254_g1_i1|CRD_ML_c78414_g2_i1|CRD_ML_c83205_g1_i1|CRD_FR_c26260_g1_i1|CRD_ML_c82082_g4_i1|CRD_ML_c88678_g8_i4|CRD_LB_c38394_g1_i1|CRD_ML_c86070_g2_i2|CRD_ML_c84424_g1_i1|CRD_ML_c87549_g2_i2|CRD_ML_c77763_g1_i2|CRD_ML_c82258_g1_i2|CRD_ML_c86937_g2_i…
photosynthesis, light reaction	Gene Ontology	GO:0019684	254	507	4.57363e-75	3.39546e-72	CRD_ML_c76653_g1_i2|CRD_ML_c89367_g2_i1|CRD_ML_c60413_g1_i1|CRD_ML_c76653_g1_i1|CRD_FR_c28647_g2_i2|CRD_ML_c90228_g9_i1|CRD_FL_c51757_g11_i1|CRD_FR_c27812_g1_i1|CRD_LB_c45583_g1_i3|CRD_ML_c87509_g1_i1|CRD_LB_c51753_g1_i1|CRD_ML_c85299_g2_i2|CRD_FL_c37211_g2_i1|CRD_ML_c75702_g1_i1|CRD_ML_c81269_g4_i1|CRD_FB_c20524_g1_i1|CRD_FL_c47143_g2_i3|CRD_FR_c12356_g1_i1|CRD_FR_c32338_g1_i1|CRD_ML_c80428_g1_i…
chloroplast thylakoid	Gene Ontology	GO:0009534	295	702	3.90392e-73	2.07019e-70	CRD_ML_c76653_g1_i2|CRD_FR_c26100_g1_i1|CRD_ML_c60413_g1_i1|CRD_ML_c88575_g10_i2|CRD_FR_c28647_g2_i2|CRD_FL_c51757_g11_i1|CRD_FB_c20640_g1_i1|CRD_LB_c45583_g1_i3|CRD_ML_c88368_g6_i2|CRD_ML_c85299_g2_i2|CRD_FR_c31826_g4_i1|CRD_ML_c76653_g1_i1|CRD_ML_c75702_g1_i1|CRD_FR_c29238_g1_i1|CRD_FB_c20524_g1_i1|CRD_ML_c81075_g3_i1|CRD_FL_c47143_g2_i3|CRD_ML_c88631_g5_i3|CRD_FR_c33800_g2_i1|CRD_ML_c81006_g1_…
plastid thylakoid	Gene Ontology	GO:0031976	295	702	3.90392e-73	2.07019e-70	CRD_ML_c76653_g1_i2|CRD_FR_c26100_g1_i1|CRD_ML_c60413_g1_i1|CRD_ML_c88575_g10_i2|CRD_FR_c28647_g2_i2|CRD_FL_c51757_g11_i1|CRD_FB_c20640_g1_i1|CRD_LB_c45583_g1_i3|CRD_ML_c88368_g6_i2|CRD_ML_c85299_g2_i2|CRD_FR_c31826_g4_i1|CRD_ML_c76653_g1_i1|CRD_ML_c75702_g1_i1|CRD_FR_c29238_g1_i1|CRD_FB_c20524_g1_i1|CRD_ML_c81075_g3_i1|CRD_FL_c47143_g2_i3|CRD_ML_c88631_g5_i3|CRD_FR_c33800_g2_i1|CRD_ML_c81006_g1_…
chloroplast	Gene Ontology	GO:0009507	1238	6650	2.15412e-72	9.99513e-70	CRD_ML_c86575_g1_i7|CRD_ML_c86575_g1_i5|CRD_ML_c62484_g1_i1|CRD_FL_c45730_g1_i1|CRD_FL_c51757_g11_i1|CRD_FR_c32929_g1_i2|CRD_ML_c82258_g1_i2|CRD_ML_c87076_g1_i1|CRD_LB_c45583_g1_i3|CRD_ML_c88368_g6_i2|CRD_ML_c89539_g6_i2|CRD_FB_c12683_g1_i1|CRD_FL_c37211_g2_i1|CRD_ML_c87872_g7_i6|CRD_ML_c94379_g1_i1|CRD_ML_c87872_g7_i8|CRD_ML_c85460_g1_i2|CRD_FR_c30490_g2_i2|CRD_ML_c88631_g5_i3|CRD_ML_c81006_g1_i…
organelle subcompartment	Gene Ontology	GO:0031984	295	711	3.75435e-72	1.54846e-69	CRD_ML_c76653_g1_i2|CRD_FR_c26100_g1_i1|CRD_ML_c60413_g1_i1|CRD_ML_c88575_g10_i2|CRD_FR_c28647_g2_i2|CRD_FL_c51757_g11_i1|CRD_FB_c20640_g1_i1|CRD_LB_c45583_g1_i3|CRD_ML_c88368_g6_i2|CRD_ML_c85299_g2_i2|CRD_FR_c31826_g4_i1|CRD_ML_c76653_g1_i1|CRD_ML_c75702_g1_i1|CRD_FR_c29238_g1_i1|CRD_FB_c20524_g1_i1|CRD_ML_c81075_g3_i1|CRD_FL_c47143_g2_i3|CRD_ML_c88631_g5_i3|CRD_FR_c33800_g2_i1|CRD_ML_c81006_g1_…
plastid	Gene Ontology	GO:0009536	1254	6797	2.22441e-71	8.25701e-69	CRD_ML_c86575_g1_i7|CRD_ML_c86575_g1_i5|CRD_ML_c62484_g1_i1|CRD_FL_c45730_g1_i1|CRD_FL_c51757_g11_i1|CRD_FR_c32929_g1_i2|CRD_ML_c82258_g1_i2|CRD_ML_c87076_g1_i1|CRD_LB_c45583_g1_i3|CRD_ML_c88368_g6_i2|CRD_ML_c89539_g6_i2|CRD_FB_c12683_g1_i1|CRD_FL_c37211_g2_i1|CRD_ML_c87872_g7_i6|CRD_ML_c94379_g1_i1|CRD_ML_c87872_g7_i8|CRD_ML_c85460_g1_i2|CRD_FR_c30490_g2_i2|CRD_ML_c88631_g5_i3|CRD_ML_c81006_g1_i…
thylakoid part	Gene Ontology	GO:0044436	279	646	2.82608e-71	9.53673e-69	CRD_ML_c76653_g1_i2|CRD_FR_c26100_g1_i1|CRD_ML_c60413_g1_i1|CRD_ML_c88575_g10_i2|CRD_FR_c28647_g2_i2|CRD_FL_c51757_g11_i1|CRD_FB_c20640_g1_i1|CRD_LB_c45583_g1_i3|CRD_LB_c51753_g1_i1|CRD_ML_c88368_g6_i2|CRD_ML_c85299_g2_i2|CRD_FR_c31826_g4_i1|CRD_ML_c76653_g1_i1|CRD_ML_c75702_g1_i1|CRD_ML_c89132_g5_i2|CRD_FR_c29238_g1_i1|CRD_FB_c20524_g1_i1|CRD_ML_c81075_g3_i1|CRD_FL_c47143_g2_i3|CRD_ML_c88631_g5_…
photosynthetic membrane	Gene Ontology	GO:0034357	253	571	1.6276e-66	5.03471e-64	CRD_ML_c76653_g1_i2|CRD_FR_c26100_g1_i1|CRD_ML_c60413_g1_i1|CRD_ML_c88575_g10_i2|CRD_FR_c28647_g2_i2|CRD_FL_c51757_g11_i1|CRD_FB_c20640_g1_i1|CRD_LB_c45583_g1_i3|CRD_LB_c51753_g1_i1|CRD_ML_c88368_g6_i2|CRD_ML_c85299_g2_i2|CRD_FR_c31826_g4_i1|CRD_ML_c76653_g1_i1|CRD_ML_c75702_g1_i1|CRD_ML_c89132_g5_i2|CRD_FR_c29238_g1_i1|CRD_FB_c20524_g1_i1|CRD_ML_c81075_g3_i1|CRD_FL_c47143_g2_i3|CRD_ML_c88631_g5_…
thylakoid membrane	Gene Ontology	GO:0042651	252	570	4.11018e-66	1.17361e-63	CRD_ML_c76653_g1_i2|CRD_FR_c26100_g1_i1|CRD_ML_c60413_g1_i1|CRD_ML_c88575_g10_i2|CRD_FR_c28647_g2_i2|CRD_FL_c51757_g11_i1|CRD_FB_c20640_g1_i1|CRD_LB_c45583_g1_i3|CRD_ML_c88368_g6_i2|CRD_ML_c85299_g2_i2|CRD_FR_c31826_g4_i1|CRD_ML_c76653_g1_i1|CRD_ML_c75702_g1_i1|CRD_ML_c89132_g5_i2|CRD_FR_c29238_g1_i1|CRD_FB_c20524_g1_i1|CRD_ML_c81075_g3_i1|CRD_FL_c47143_g2_i3|CRD_ML_c88631_g5_i3|CRD_ML_c81006_g1_…
chloroplast thylakoid membrane	Gene Ontology	GO:0009535	244	543	4.02151e-65	1.06627e-62	CRD_ML_c76653_g1_i2|CRD_FR_c26100_g1_i1|CRD_ML_c60413_g1_i1|CRD_ML_c88575_g10_i2|CRD_FR_c28647_g2_i2|CRD_FL_c51757_g11_i1|CRD_FB_c20640_g1_i1|CRD_LB_c45583_g1_i3|CRD_ML_c88368_g6_i2|CRD_ML_c85299_g2_i2|CRD_FR_c31826_g4_i1|CRD_ML_c76653_g1_i1|CRD_ML_c75702_g1_i1|CRD_FR_c29238_g1_i1|CRD_FB_c20524_g1_i1|CRD_ML_c81075_g3_i1|CRD_FL_c47143_g2_i3|CRD_ML_c88631_g5_i3|CRD_ML_c81006_g1_i2|CRD_ML_c81006_g1_…
plastid thylakoid membrane	Gene Ontology	GO:0055035	244	544	5.28594e-65	1.30809e-62	CRD_ML_c76653_g1_i2|CRD_FR_c26100_g1_i1|CRD_ML_c60413_g1_i1|CRD_ML_c88575_g10_i2|CRD_FR_c28647_g2_i2|CRD_FL_c51757_g11_i1|CRD_FB_c20640_g1_i1|CRD_LB_c45583_g1_i3|CRD_ML_c88368_g6_i2|CRD_ML_c85299_g2_i2|CRD_FR_c31826_g4_i1|CRD_ML_c76653_g1_i1|CRD_ML_c75702_g1_i1|CRD_FR_c29238_g1_i1|CRD_FB_c20524_g1_i1|CRD_ML_c81075_g3_i1|CRD_FL_c47143_g2_i3|CRD_ML_c88631_g5_i3|CRD_ML_c81006_g1_i2|CRD_ML_c81006_g1_…
plastid organization	Gene Ontology	GO:0009657	297	828	1.71031e-61	3.96792e-59	CRD_ML_c76653_g1_i2|CRD_FR_c32929_g1_i2|CRD_ML_c76653_g1_i1|CRD_FR_c28647_g2_i2|CRD_ML_c90228_g9_i1|CRD_FL_c51757_g11_i1|CRD_ML_c89999_g1_i2|CRD_ML_c90228_g10_i1|CRD_FR_c27812_g1_i1|CRD_ML_c85631_g1_i2|CRD_ML_c88368_g6_i2|CRD_ML_c85299_g2_i2|CRD_FR_c31826_g4_i1|CRD_ML_c84195_g2_i3|CRD_ML_c75702_g1_i1|CRD_FB_c20524_g1_i1|CRD_FL_c52749_g2_i3|CRD_FL_c47143_g2_i3|CRD_ML_c88803_g4_i1|CRD_ML_c81006_g1_…
plastid stroma	Gene Ontology	GO:0009532	380	1272	4.97216e-61	1.08569e-58	CRD_ML_c86575_g1_i7|CRD_ML_c86575_g1_i5|CRD_ML_c62484_g1_i1|CRD_FR_c32929_g1_i2|CRD_ML_c87076_g1_i1|CRD_FL_c37211_g2_i1|CRD_ML_c60215_g2_i1|CRD_ML_c88909_g2_i1|CRD_FR_c32941_g1_i1|CRD_ML_c83205_g1_i1|CRD_ML_c82082_g4_i1|CRD_ML_c60729_g1_i1|CRD_ML_c89921_g2_i8|CRD_ML_c84944_g1_i2|CRD_ML_c11645_g1_i1|CRD_ML_c76654_g1_i1|CRD_ML_c76654_g1_i2|CRD_ML_c77763_g1_i2|CRD_FR_c31826_g4_i2|CRD_ML_c86979_g1_i2…
chloroplast stroma	Gene Ontology	GO:0009570	362	1245	6.6363e-56	1.36855e-53	CRD_ML_c86575_g1_i7|CRD_ML_c86575_g1_i5|CRD_ML_c62484_g1_i1|CRD_FR_c32929_g1_i2|CRD_ML_c87076_g1_i1|CRD_ML_c60215_g2_i1|CRD_ML_c88909_g2_i1|CRD_FR_c32941_g1_i1|CRD_ML_c83205_g1_i1|CRD_ML_c82082_g4_i1|CRD_ML_c60729_g1_i1|CRD_ML_c89921_g2_i8|CRD_ML_c84944_g1_i2|CRD_ML_c11645_g1_i1|CRD_ML_c76654_g1_i1|CRD_ML_c76654_g1_i2|CRD_ML_c77763_g1_i2|CRD_FR_c31826_g4_i2|CRD_ML_c86979_g1_i2|CRD_ML_c86979_g1_i3…
photosystem II assembly	Gene Ontology	GO:0010207	149	280	3.31751e-47	6.48138e-45	CRD_ML_c76653_g1_i2|CRD_ML_c89367_g2_i1|CRD_ML_c60413_g1_i1|CRD_ML_c76653_g1_i1|CRD_FR_c28647_g2_i2|CRD_ML_c90228_g9_i1|CRD_FL_c51757_g11_i1|CRD_FR_c24187_g3_i1|CRD_LB_c45583_g1_i3|CRD_LB_c51753_g1_i1|CRD_ML_c85299_g2_i2|CRD_FL_c37211_g2_i1|CRD_ML_c75702_g1_i1|CRD_FB_c20524_g1_i1|CRD_FL_c47143_g2_i3|CRD_FR_c32338_g1_i1|CRD_FR_c26575_g1_i1|CRD_ML_c62254_g1_i1|CRD_ML_c83205_g1_i1|CRD_ML_c82191_g1_i…
plastid envelope	Gene Ontology	GO:0009526	327	1179	4.45796e-47	8.27396e-45	CRD_ML_c76653_g1_i2|CRD_FR_c32929_g1_i2|CRD_ML_c60413_g1_i1|CRD_ML_c79995_g1_i1|CRD_FR_c39534_g1_i1|CRD_ML_c89276_g3_i1|CRD_FR_c34268_g4_i4|CRD_ML_c89579_g7_i3|CRD_ML_c85631_g1_i2|CRD_ML_c79992_g1_i1|CRD_FR_c31826_g4_i1|CRD_ML_c76653_g1_i1|CRD_ML_c82258_g1_i2|CRD_ML_c75702_g1_i1|CRD_FR_c34654_g4_i3|CRD_ML_c87109_g1_i2|CRD_ML_c78822_g1_i1|CRD_FR_c12356_g1_i1|CRD_ML_c83047_g1_i1|CRD_ML_c81006_g1_i2…
chloroplast envelope	Gene Ontology	GO:0009941	314	1117	2.93459e-46	5.18724e-44	CRD_ML_c89367_g2_i1|CRD_FR_c32929_g1_i2|CRD_ML_c60413_g1_i1|CRD_ML_c79995_g1_i1|CRD_ML_c90228_g9_i1|CRD_ML_c35185_g1_i1|CRD_FR_c34268_g4_i4|CRD_ML_c89579_g7_i3|CRD_ML_c85631_g1_i2|CRD_ML_c79992_g1_i1|CRD_FR_c31826_g4_i1|CRD_ML_c82258_g1_i2|CRD_ML_c75702_g1_i1|CRD_FR_c34654_g4_i3|CRD_ML_c87109_g1_i2|CRD_ML_c78822_g1_i1|CRD_FR_c12356_g1_i1|CRD_ML_c83047_g1_i1|CRD_ML_c81006_g1_i2|CRD_ML_c81006_g1_i3…
NADPH regeneration	Gene Ontology	GO:0006740	169	374	6.37598e-46	1.0758e-43	CRD_FL_c47597_g5_i6|CRD_FR_c33800_g2_i1|CRD_ML_c90228_g9_i1|CRD_FL_c51757_g11_i1|CRD_ML_c81794_g3_i1|CRD_LB_c51753_g1_i1|CRD_ML_c85299_g2_i2|CRD_ML_c87406_g2_i1|CRD_ML_c84195_g2_i3|CRD_ML_c75702_g1_i1|CRD_FL_c52749_g2_i3|CRD_FL_c47143_g2_i3|CRD_ML_c83047_g1_i1|CRD_FR_c16916_g1_i1|CRD_ML_c81006_g1_i3|CRD_FR_c33600_g5_i3|CRD_ML_c88190_g1_i3|CRD_FR_c26260_g1_i1|CRD_FL_c60227_g1_i1|CRD_ML_c89358_g2_i…
pentose-phosphate shunt	Gene Ontology	GO:0006098	168	373	1.6233e-45	2.61987e-43	CRD_FL_c47597_g5_i6|CRD_FR_c33800_g2_i1|CRD_ML_c90228_g9_i1|CRD_FL_c51757_g11_i1|CRD_ML_c81794_g3_i1|CRD_LB_c51753_g1_i1|CRD_ML_c85299_g2_i2|CRD_ML_c87406_g2_i1|CRD_ML_c84195_g2_i3|CRD_ML_c75702_g1_i1|CRD_FL_c52749_g2_i3|CRD_FL_c47143_g2_i3|CRD_ML_c83047_g1_i1|CRD_FR_c16916_g1_i1|CRD_ML_c81006_g1_i3|CRD_FR_c33600_g5_i3|CRD_ML_c88190_g1_i3|CRD_FR_c26260_g1_i1|CRD_FL_c60227_g1_i1|CRD_ML_c89358_g2_i…
NADP metabolic process	Gene Ontology	GO:0006739	169	397	2.91217e-43	4.37925e-41	CRD_FL_c47597_g5_i6|CRD_FR_c33800_g2_i1|CRD_ML_c90228_g9_i1|CRD_FL_c51757_g11_i1|CRD_ML_c81794_g3_i1|CRD_LB_c51753_g1_i1|CRD_ML_c85299_g2_i2|CRD_ML_c87406_g2_i1|CRD_ML_c84195_g2_i3|CRD_ML_c75702_g1_i1|CRD_FL_c52749_g2_i3|CRD_FL_c47143_g2_i3|CRD_ML_c83047_g1_i1|CRD_FR_c16916_g1_i1|CRD_ML_c81006_g1_i3|CRD_FR_c33600_g5_i3|CRD_ML_c88190_g1_i3|CRD_FR_c26260_g1_i1|CRD_FL_c60227_g1_i1|CRD_ML_c89358_g2_i…
plastid membrane organization	Gene Ontology	GO:0009668	177	434	3.06736e-43	4.37925e-41	CRD_ML_c76653_g1_i2|CRD_FR_c32929_g1_i2|CRD_ML_c76653_g1_i1|CRD_ML_c84325_g1_i1|CRD_FL_c51757_g11_i1|CRD_FR_c27812_g1_i1|CRD_ML_c85631_g1_i2|CRD_ML_c88368_g6_i2|CRD_FB_c35835_g1_i1|CRD_FR_c31826_g4_i1|CRD_ML_c84195_g2_i3|CRD_ML_c84195_g2_i2|CRD_FL_c47143_g2_i3|CRD_FR_c16916_g1_i1|CRD_ML_c81006_g1_i3|CRD_FR_c30638_g1_i1|CRD_FR_c33600_g5_i3|CRD_LB_c49679_g1_i3|CRD_ML_c89196_g3_i1|CRD_ML_c83205_g1_i…
thylakoid membrane organization	Gene Ontology	GO:0010027	177	434	3.06736e-43	4.37925e-41	CRD_ML_c76653_g1_i2|CRD_FR_c32929_g1_i2|CRD_ML_c76653_g1_i1|CRD_ML_c84325_g1_i1|CRD_FL_c51757_g11_i1|CRD_FR_c27812_g1_i1|CRD_ML_c85631_g1_i2|CRD_ML_c88368_g6_i2|CRD_FB_c35835_g1_i1|CRD_FR_c31826_g4_i1|CRD_ML_c84195_g2_i3|CRD_ML_c84195_g2_i2|CRD_FL_c47143_g2_i3|CRD_FR_c16916_g1_i1|CRD_ML_c81006_g1_i3|CRD_FR_c30638_g1_i1|CRD_FR_c33600_g5_i3|CRD_LB_c49679_g1_i3|CRD_ML_c89196_g3_i1|CRD_ML_c83205_g1_i…
nicotinamide nucleotide metabolic process	Gene Ontology	GO:0046496	169	405	2.22858e-42	3.06388e-40	CRD_FL_c47597_g5_i6|CRD_FR_c33800_g2_i1|CRD_ML_c90228_g9_i1|CRD_FL_c51757_g11_i1|CRD_ML_c81794_g3_i1|CRD_LB_c51753_g1_i1|CRD_ML_c85299_g2_i2|CRD_ML_c87406_g2_i1|CRD_ML_c84195_g2_i3|CRD_ML_c75702_g1_i1|CRD_FL_c52749_g2_i3|CRD_FL_c47143_g2_i3|CRD_ML_c83047_g1_i1|CRD_FR_c16916_g1_i1|CRD_ML_c81006_g1_i3|CRD_FR_c33600_g5_i3|CRD_ML_c88190_g1_i3|CRD_FR_c26260_g1_i1|CRD_FL_c60227_g1_i1|CRD_ML_c89358_g2_i…
pyridine-containing compound metabolic process	Gene Ontology	GO:0072524	171	420	9.2597e-42	1.22757e-39	CRD_FL_c47597_g5_i6|CRD_FR_c33800_g2_i1|CRD_ML_c90228_g9_i1|CRD_FL_c51757_g11_i1|CRD_ML_c81794_g3_i1|CRD_LB_c51753_g1_i1|CRD_ML_c85299_g2_i2|CRD_ML_c87406_g2_i1|CRD_ML_c84195_g2_i3|CRD_ML_c75702_g1_i1|CRD_FL_c52749_g2_i3|CRD_FL_c47143_g2_i3|CRD_ML_c83047_g1_i1|CRD_FR_c16916_g1_i1|CRD_ML_c81006_g1_i3|CRD_FR_c33600_g5_i3|CRD_ML_c88190_g1_i3|CRD_FR_c26260_g1_i1|CRD_FL_c60227_g1_i1|CRD_ML_c89358_g2_i…
pyridine nucleotide metabolic process	Gene Ontology	GO:0019362	169	411	9.94547e-42	1.27302e-39	CRD_FL_c47597_g5_i6|CRD_FR_c33800_g2_i1|CRD_ML_c90228_g9_i1|CRD_FL_c51757_g11_i1|CRD_ML_c81794_g3_i1|CRD_LB_c51753_g1_i1|CRD_ML_c85299_g2_i2|CRD_ML_c87406_g2_i1|CRD_ML_c84195_g2_i3|CRD_ML_c75702_g1_i1|CRD_FL_c52749_g2_i3|CRD_FL_c47143_g2_i3|CRD_ML_c83047_g1_i1|CRD_FR_c16916_g1_i1|CRD_ML_c81006_g1_i3|CRD_FR_c33600_g5_i3|CRD_ML_c88190_g1_i3|CRD_FR_c26260_g1_i1|CRD_FL_c60227_g1_i1|CRD_ML_c89358_g2_i…
oxidoreduction coenzyme metabolic process	Gene Ontology	GO:0006733	188	516	2.37509e-40	2.93877e-38	CRD_FL_c47597_g5_i6|CRD_FR_c33800_g2_i1|CRD_ML_c90228_g9_i1|CRD_FL_c51757_g11_i1|CRD_ML_c81794_g3_i1|CRD_LB_c51753_g1_i1|CRD_ML_c85299_g2_i2|CRD_ML_c87406_g2_i1|CRD_ML_c84195_g2_i3|CRD_ML_c75702_g1_i1|CRD_FL_c52749_g2_i3|CRD_ML_c78822_g1_i1|CRD_ML_c83047_g1_i1|CRD_FR_c16916_g1_i1|CRD_ML_c81006_g1_i3|CRD_FR_c33600_g5_i3|CRD_FR_c29463_g1_i1|CRD_ML_c88190_g1_i3|CRD_FR_c26260_g1_i1|CRD_FL_c60227_g1_i…
isopentenyl diphosphate biosynthetic process, methylerythritol 4-phosphate pathway	Gene Ontology	GO:0019288	173	451	1.47924e-39	1.71592e-37	CRD_FR_c26100_g1_i1|CRD_ML_c90228_g9_i1|CRD_ML_c35185_g1_i1|CRD_ML_c81794_g3_i1|CRD_FB_c38621_g1_i2|CRD_FB_c35835_g1_i1|CRD_ML_c84195_g2_i3|CRD_ML_c84195_g2_i2|CRD_FR_c30910_g1_i1|CRD_FR_c114_g1_i1|CRD_ML_c78822_g1_i1|CRD_FR_c33600_g5_i3|CRD_FR_c27468_g1_i1|CRD_ML_c88190_g1_i3|CRD_ML_c86853_g2_i2|CRD_ML_c83205_g1_i1|CRD_FR_c28996_g1_i1|CRD_FR_c26260_g1_i1|CRD_FR_c34156_g1_i1|CRD_FR_c33800_g2_i1|C…
glyceraldehyde-3-phosphate metabolic process	Gene Ontology	GO:0019682	173	451	1.47924e-39	1.71592e-37	CRD_FR_c26100_g1_i1|CRD_ML_c90228_g9_i1|CRD_ML_c35185_g1_i1|CRD_ML_c81794_g3_i1|CRD_FB_c38621_g1_i2|CRD_FB_c35835_g1_i1|CRD_ML_c84195_g2_i3|CRD_ML_c84195_g2_i2|CRD_FR_c30910_g1_i1|CRD_FR_c114_g1_i1|CRD_ML_c78822_g1_i1|CRD_FR_c33600_g5_i3|CRD_FR_c27468_g1_i1|CRD_ML_c88190_g1_i3|CRD_ML_c86853_g2_i2|CRD_ML_c83205_g1_i1|CRD_FR_c28996_g1_i1|CRD_FR_c26260_g1_i1|CRD_FR_c34156_g1_i1|CRD_FR_c33800_g2_i1|C…
rRNA processing	Gene Ontology	GO:0006364	175	467	6.08125e-39	6.84049e-37	CRD_ML_c76653_g1_i2|CRD_FR_c32929_g1_i2|CRD_ML_c76653_g1_i1|CRD_FR_c28647_g2_i2|CRD_ML_c90228_g9_i1|CRD_FL_c51757_g11_i1|CRD_FR_c27812_g1_i1|CRD_ML_c85631_g1_i2|CRD_ML_c85299_g2_i2|CRD_FL_c37211_g2_i1|CRD_ML_c75702_g1_i1|CRD_ML_c87122_g4_i4|CRD_FB_c20524_g1_i1|CRD_FL_c47143_g2_i3|CRD_FR_c33600_g5_i3|CRD_ML_c62254_g1_i1|CRD_FR_c32941_g1_i1|CRD_ML_c83205_g1_i1|CRD_FR_c28996_g1_i1|CRD_FR_c33800_g2_i…
generation of precursor metabolites and energy	Gene Ontology	GO:0006091	289	1089	6.58011e-39	7.18393e-37	CRD_ML_c76653_g1_i2|CRD_ML_c89367_g2_i1|CRD_ML_c60413_g1_i1|CRD_ML_c76653_g1_i1|CRD_FR_c28647_g2_i2|CRD_ML_c90228_g9_i1|CRD_FL_c51757_g11_i1|CRD_FB_c39740_g2_i1|CRD_FR_c27812_g1_i1|CRD_LB_c45583_g1_i3|CRD_ML_c87509_g1_i1|CRD_ML_c95189_g1_i1|CRD_FB_c38621_g1_i2|CRD_ML_c85299_g2_i2|CRD_FL_c37211_g2_i1|CRD_ML_c75702_g1_i1|CRD_ML_c81269_g4_i1|CRD_FB_c20524_g1_i1|CRD_ML_c84290_g1_i1|CRD_FR_c16969_g1_i…
rRNA metabolic process	Gene Ontology	GO:0016072	175	469	9.45106e-39	1.00235e-36	CRD_ML_c76653_g1_i2|CRD_FR_c32929_g1_i2|CRD_ML_c76653_g1_i1|CRD_FR_c28647_g2_i2|CRD_ML_c90228_g9_i1|CRD_FL_c51757_g11_i1|CRD_FR_c27812_g1_i1|CRD_ML_c85631_g1_i2|CRD_ML_c85299_g2_i2|CRD_FL_c37211_g2_i1|CRD_ML_c75702_g1_i1|CRD_ML_c87122_g4_i4|CRD_FB_c20524_g1_i1|CRD_FL_c47143_g2_i3|CRD_FR_c33600_g5_i3|CRD_ML_c62254_g1_i1|CRD_FR_c32941_g1_i1|CRD_ML_c83205_g1_i1|CRD_FR_c28996_g1_i1|CRD_FR_c33800_g2_i…
ncRNA metabolic process	Gene Ontology	GO:0034660	226	741	3.56753e-38	3.67852e-36	CRD_ML_c76653_g1_i2|CRD_FR_c32929_g1_i2|CRD_ML_c76653_g1_i1|CRD_FR_c28647_g2_i2|CRD_ML_c90228_g9_i1|CRD_FL_c51757_g11_i1|CRD_ML_c90228_g10_i1|CRD_FR_c27812_g1_i1|CRD_ML_c85631_g1_i2|CRD_FR_c27558_g1_i1|CRD_ML_c85299_g2_i2|CRD_ML_c84195_g2_i3|CRD_ML_c75702_g1_i1|CRD_ML_c87122_g4_i4|CRD_FB_c20524_g1_i1|CRD_FL_c52749_g2_i3|CRD_ML_c82970_g1_i1|CRD_FL_c47143_g2_i3|CRD_FR_c30638_g1_i1|CRD_FR_c33600_g5_…
isopentenyl diphosphate biosynthetic process	Gene Ontology	GO:0009240	173	468	6.48102e-38	6.33094e-36	CRD_FR_c26100_g1_i1|CRD_ML_c90228_g9_i1|CRD_ML_c35185_g1_i1|CRD_ML_c81794_g3_i1|CRD_FB_c38621_g1_i2|CRD_FB_c35835_g1_i1|CRD_ML_c84195_g2_i3|CRD_ML_c84195_g2_i2|CRD_FR_c30910_g1_i1|CRD_FR_c114_g1_i1|CRD_ML_c78822_g1_i1|CRD_FR_c33600_g5_i3|CRD_FR_c27468_g1_i1|CRD_ML_c88190_g1_i3|CRD_ML_c86853_g2_i2|CRD_ML_c83205_g1_i1|CRD_FR_c28996_g1_i1|CRD_FR_c26260_g1_i1|CRD_FR_c34156_g1_i1|CRD_FR_c33800_g2_i1|C…
isopentenyl diphosphate metabolic process	Gene Ontology	GO:0046490	173	468	6.48102e-38	6.33094e-36	CRD_FR_c26100_g1_i1|CRD_ML_c90228_g9_i1|CRD_ML_c35185_g1_i1|CRD_ML_c81794_g3_i1|CRD_FB_c38621_g1_i2|CRD_FB_c35835_g1_i1|CRD_ML_c84195_g2_i3|CRD_ML_c84195_g2_i2|CRD_FR_c30910_g1_i1|CRD_FR_c114_g1_i1|CRD_ML_c78822_g1_i1|CRD_FR_c33600_g5_i3|CRD_FR_c27468_g1_i1|CRD_ML_c88190_g1_i3|CRD_ML_c86853_g2_i2|CRD_ML_c83205_g1_i1|CRD_FR_c28996_g1_i1|CRD_FR_c26260_g1_i1|CRD_FR_c34156_g1_i1|CRD_FR_c33800_g2_i1|C…
chloroplast organization	Gene Ontology	GO:0009658	180	504	8.45467e-38	8.04711e-36	CRD_ML_c76653_g1_i2|CRD_FR_c32929_g1_i2|CRD_ML_c76653_g1_i1|CRD_FL_c51757_g11_i1|CRD_ML_c89999_g1_i2|CRD_ML_c85631_g1_i2|CRD_FB_c35835_g1_i1|CRD_ML_c84195_g2_i3|CRD_ML_c84195_g2_i2|CRD_FL_c52749_g2_i3|CRD_FL_c47143_g2_i3|CRD_ML_c88803_g4_i1|CRD_FR_c32338_g1_i1|CRD_FR_c30638_g1_i1|CRD_FR_c26575_g1_i1|CRD_ML_c89196_g3_i1|CRD_ML_c86853_g2_i2|CRD_ML_c83205_g1_i1|CRD_FR_c28996_g1_i1|CRD_FR_c26260_g1_i…
isoprenoid biosynthetic process	Gene Ontology	GO:0008299	240	845	2.27323e-36	2.10956e-34	CRD_FR_c26100_g1_i1|CRD_LB_c49141_g2_i1|CRD_ML_c90228_g9_i1|CRD_ML_c35185_g1_i1|CRD_ML_c81794_g3_i1|CRD_FB_c38621_g1_i2|CRD_FB_c35835_g1_i1|CRD_ML_c84195_g2_i3|CRD_LB_c27842_g1_i1|CRD_ML_c81269_g4_i1|CRD_FR_c30910_g1_i1|CRD_FR_c114_g1_i1|CRD_LB_c37170_g2_i2|CRD_ML_c78822_g1_i1|CRD_FR_c16916_g1_i1|CRD_FR_c33600_g5_i3|CRD_FR_c27468_g1_i1|CRD_ML_c87837_g2_i6|CRD_FR_c29463_g1_i1|CRD_ML_c88190_g1_i3|C…
isoprenoid metabolic process	Gene Ontology	GO:0006720	245	881	6.90781e-36	6.2541e-34	CRD_FR_c26100_g1_i1|CRD_LB_c49141_g2_i1|CRD_ML_c90228_g9_i1|CRD_ML_c35185_g1_i1|CRD_ML_c81794_g3_i1|CRD_FB_c38621_g1_i2|CRD_FB_c35835_g1_i1|CRD_ML_c84195_g2_i3|CRD_ML_c86687_g5_i3|CRD_ML_c81269_g4_i1|CRD_FR_c30910_g1_i1|CRD_FR_c114_g1_i1|CRD_LB_c37170_g2_i2|CRD_ML_c78822_g1_i1|CRD_FR_c16916_g1_i1|CRD_FR_c33600_g5_i3|CRD_FR_c27468_g1_i1|CRD_ML_c87837_g2_i6|CRD_FR_c29463_g1_i1|CRD_ML_c88190_g1_i3|C…
starch biosynthetic process	Gene Ontology	GO:0019252	145	376	1.21147e-33	1.07071e-31	CRD_FR_c32257_g3_i1|CRD_FR_c26100_g1_i1|CRD_ML_c60413_g1_i1|CRD_ML_c79995_g1_i1|CRD_ML_c90228_g9_i1|CRD_FL_c51757_g11_i1|CRD_ML_c81794_g3_i1|CRD_FR_c31826_g4_i2|CRD_ML_c87406_g2_i1|CRD_ML_c84195_g2_i3|CRD_ML_c84195_g2_i2|CRD_FR_c114_g1_i1|CRD_ML_c80428_g1_i3|CRD_FR_c16463_g1_i1|CRD_LB_c49679_g1_i3|CRD_ML_c88909_g2_i1|CRD_ML_c88190_g1_i3|CRD_ML_c82191_g1_i1|CRD_ML_c88007_g1_i1|CRD_ML_c86951_g1_i5|…
ncRNA processing	Gene Ontology	GO:0034470	178	551	6.09019e-33	5.2574e-31	CRD_ML_c76653_g1_i2|CRD_FR_c32929_g1_i2|CRD_ML_c76653_g1_i1|CRD_FR_c28647_g2_i2|CRD_ML_c90228_g9_i1|CRD_FL_c51757_g11_i1|CRD_FR_c27812_g1_i1|CRD_ML_c85631_g1_i2|CRD_ML_c85299_g2_i2|CRD_FL_c37211_g2_i1|CRD_ML_c75702_g1_i1|CRD_ML_c87122_g4_i4|CRD_FB_c20524_g1_i1|CRD_FL_c47143_g2_i3|CRD_FR_c33600_g5_i3|CRD_ML_c62254_g1_i1|CRD_FR_c32941_g1_i1|CRD_ML_c83205_g1_i1|CRD_FR_c28996_g1_i1|CRD_FR_c33800_g2_i…
cellular aldehyde metabolic process	Gene Ontology	GO:0006081	192	635	2.64208e-32	2.1878e-30	CRD_FR_c26100_g1_i1|CRD_ML_c90228_g9_i1|CRD_ML_c35185_g1_i1|CRD_ML_c81794_g3_i1|CRD_FB_c38621_g1_i2|CRD_FB_c35835_g1_i1|CRD_ML_c87406_g2_i1|CRD_ML_c84195_g2_i3|CRD_FB_c32940_g1_i1|CRD_FR_c30910_g1_i1|CRD_FR_c114_g1_i1|CRD_ML_c78822_g1_i1|CRD_FR_c33600_g5_i3|CRD_FR_c27468_g1_i1|CRD_ML_c88190_g1_i3|CRD_ML_c86853_g2_i2|CRD_ML_c83205_g1_i1|CRD_FR_c28996_g1_i1|CRD_FR_c26260_g1_i1|CRD_FR_c34156_g1_i1|C…
cofactor metabolic process	Gene Ontology	GO:0051186	283	1171	2.65224e-32	2.1878e-30	CRD_FL_c47597_g5_i6|CRD_FR_c29257_g1_i2|CRD_FR_c33800_g2_i1|CRD_FL_c45730_g1_i1|CRD_FL_c51757_g11_i1|CRD_FB_c20640_g1_i1|CRD_ML_c81794_g3_i1|CRD_LB_c51753_g1_i1|CRD_ML_c85299_g2_i2|CRD_ML_c87406_g2_i1|CRD_ML_c84195_g2_i3|CRD_ML_c75702_g1_i1|CRD_FR_c30910_g1_i1|CRD_FL_c52749_g2_i3|CRD_ML_c78822_g1_i1|CRD_ML_c83047_g1_i1|CRD_ML_c81006_g1_i2|CRD_ML_c81006_g1_i3|CRD_ML_c87805_g3_i5|CRD_FR_c33600_g5_i…
establishment of plastid localization	Gene Ontology	GO:0051667	113	245	6.59295e-32	5.20703e-30	CRD_ML_c76653_g1_i2|CRD_ML_c89367_g2_i1|CRD_ML_c76653_g1_i1|CRD_FL_c51757_g11_i1|CRD_ML_c89999_g1_i2|CRD_FB_c35835_g1_i1|CRD_ML_c84195_g2_i3|CRD_ML_c84195_g2_i2|CRD_FL_c47143_g2_i3|CRD_ML_c89196_g3_i1|CRD_ML_c83205_g1_i1|CRD_FR_c28996_g1_i1|CRD_FR_c26260_g1_i1|CRD_FR_c34156_g1_i1|CRD_ML_c88678_g8_i4|CRD_LB_c38394_g1_i1|CRD_FR_c26886_g1_i1|CRD_ML_c89034_g8_i2|CRD_ML_c89443_g1_i2|CRD_FR_c26995_g1_i…
chloroplast relocation	Gene Ontology	GO:0009902	113	245	6.59295e-32	5.20703e-30	CRD_ML_c76653_g1_i2|CRD_ML_c89367_g2_i1|CRD_ML_c76653_g1_i1|CRD_FL_c51757_g11_i1|CRD_ML_c89999_g1_i2|CRD_FB_c35835_g1_i1|CRD_ML_c84195_g2_i3|CRD_ML_c84195_g2_i2|CRD_FL_c47143_g2_i3|CRD_ML_c89196_g3_i1|CRD_ML_c83205_g1_i1|CRD_FR_c28996_g1_i1|CRD_FR_c26260_g1_i1|CRD_FR_c34156_g1_i1|CRD_ML_c88678_g8_i4|CRD_LB_c38394_g1_i1|CRD_FR_c26886_g1_i1|CRD_ML_c89034_g8_i2|CRD_ML_c89443_g1_i2|CRD_FR_c26995_g1_i…
ribosome biogenesis	Gene Ontology	GO:0042254	186	608	7.10837e-32	5.49714e-30	CRD_ML_c76653_g1_i2|CRD_FR_c32929_g1_i2|CRD_ML_c76653_g1_i1|CRD_FR_c28647_g2_i2|CRD_ML_c90228_g9_i1|CRD_FL_c51757_g11_i1|CRD_ML_c88004_g4_i1|CRD_FR_c27812_g1_i1|CRD_ML_c85631_g1_i2|CRD_ML_c85299_g2_i2|CRD_FL_c37211_g2_i1|CRD_ML_c75702_g1_i1|CRD_ML_c87122_g4_i4|CRD_FB_c20524_g1_i1|CRD_FL_c47143_g2_i3|CRD_FR_c33600_g5_i3|CRD_ML_c51152_g1_i1|CRD_ML_c62254_g1_i1|CRD_FR_c32941_g1_i1|CRD_ML_c83205_g1_i…
plastid localization	Gene Ontology	GO:0051644	113	246	8.73551e-32	6.61759e-30	CRD_ML_c76653_g1_i2|CRD_ML_c89367_g2_i1|CRD_ML_c76653_g1_i1|CRD_FL_c51757_g11_i1|CRD_ML_c89999_g1_i2|CRD_FB_c35835_g1_i1|CRD_ML_c84195_g2_i3|CRD_ML_c84195_g2_i2|CRD_FL_c47143_g2_i3|CRD_ML_c89196_g3_i1|CRD_ML_c83205_g1_i1|CRD_FR_c28996_g1_i1|CRD_FR_c26260_g1_i1|CRD_FR_c34156_g1_i1|CRD_ML_c88678_g8_i4|CRD_LB_c38394_g1_i1|CRD_FR_c26886_g1_i1|CRD_ML_c89034_g8_i2|CRD_ML_c89443_g1_i2|CRD_FR_c26995_g1_i…
ribonucleoprotein complex biogenesis	Gene Ontology	GO:0022613	189	630	1.79382e-31	1.33174e-29	CRD_ML_c76653_g1_i2|CRD_FR_c32929_g1_i2|CRD_ML_c76653_g1_i1|CRD_FR_c28647_g2_i2|CRD_ML_c90228_g9_i1|CRD_FL_c51757_g11_i1|CRD_ML_c88004_g4_i1|CRD_FR_c27812_g1_i1|CRD_ML_c85631_g1_i2|CRD_ML_c85299_g2_i2|CRD_FL_c37211_g2_i1|CRD_ML_c75702_g1_i1|CRD_ML_c87122_g4_i4|CRD_FB_c20524_g1_i1|CRD_FL_c47143_g2_i3|CRD_FR_c33600_g5_i3|CRD_ML_c51152_g1_i1|CRD_ML_c62254_g1_i1|CRD_FR_c32941_g1_i1|CRD_ML_c83205_g1_i…
establishment of organelle localization	Gene Ontology	GO:0051656	113	252	4.6031e-31	3.35034e-29	CRD_ML_c76653_g1_i2|CRD_ML_c89367_g2_i1|CRD_ML_c76653_g1_i1|CRD_FL_c51757_g11_i1|CRD_ML_c89999_g1_i2|CRD_FB_c35835_g1_i1|CRD_ML_c84195_g2_i3|CRD_ML_c84195_g2_i2|CRD_FL_c47143_g2_i3|CRD_ML_c89196_g3_i1|CRD_ML_c83205_g1_i1|CRD_FR_c28996_g1_i1|CRD_FR_c26260_g1_i1|CRD_FR_c34156_g1_i1|CRD_ML_c88678_g8_i4|CRD_LB_c38394_g1_i1|CRD_FR_c26886_g1_i1|CRD_ML_c89034_g8_i2|CRD_ML_c89443_g1_i2|CRD_FR_c26995_g1_i…
glucose catabolic process	Gene Ontology	GO:0006007	179	595	5.06187e-30	3.6134e-28	CRD_FL_c47597_g5_i6|CRD_FR_c33800_g2_i1|CRD_ML_c90228_g9_i1|CRD_FL_c51757_g11_i1|CRD_FB_c39740_g2_i1|CRD_ML_c81794_g3_i1|CRD_LB_c51753_g1_i1|CRD_ML_c85299_g2_i2|CRD_ML_c87406_g2_i1|CRD_ML_c84195_g2_i3|CRD_ML_c75702_g1_i1|CRD_FL_c52749_g2_i3|CRD_FL_c47143_g2_i3|CRD_ML_c83047_g1_i1|CRD_FR_c16916_g1_i1|CRD_ML_c81006_g1_i3|CRD_FR_c33600_g5_i3|CRD_ML_c88190_g1_i3|CRD_FR_c26260_g1_i1|CRD_FL_c60227_g1_i…
hexose catabolic process	Gene Ontology	GO:0019320	179	601	1.36053e-29	9.35235e-28	CRD_FL_c47597_g5_i6|CRD_FR_c33800_g2_i1|CRD_ML_c90228_g9_i1|CRD_FL_c51757_g11_i1|CRD_FB_c39740_g2_i1|CRD_ML_c81794_g3_i1|CRD_LB_c51753_g1_i1|CRD_ML_c85299_g2_i2|CRD_ML_c87406_g2_i1|CRD_ML_c84195_g2_i3|CRD_ML_c75702_g1_i1|CRD_FL_c52749_g2_i3|CRD_FL_c47143_g2_i3|CRD_ML_c83047_g1_i1|CRD_FR_c16916_g1_i1|CRD_ML_c81006_g1_i3|CRD_FR_c33600_g5_i3|CRD_ML_c88190_g1_i3|CRD_FR_c26260_g1_i1|CRD_FL_c60227_g1_i…
monosaccharide catabolic process	Gene Ontology	GO:0046365	179	601	1.36053e-29	9.35235e-28	CRD_FL_c47597_g5_i6|CRD_FR_c33800_g2_i1|CRD_ML_c90228_g9_i1|CRD_FL_c51757_g11_i1|CRD_FB_c39740_g2_i1|CRD_ML_c81794_g3_i1|CRD_LB_c51753_g1_i1|CRD_ML_c85299_g2_i2|CRD_ML_c87406_g2_i1|CRD_ML_c84195_g2_i3|CRD_ML_c75702_g1_i1|CRD_FL_c52749_g2_i3|CRD_FL_c47143_g2_i3|CRD_ML_c83047_g1_i1|CRD_FR_c16916_g1_i1|CRD_ML_c81006_g1_i3|CRD_FR_c33600_g5_i3|CRD_ML_c88190_g1_i3|CRD_FR_c26260_g1_i1|CRD_FL_c60227_g1_i…
starch metabolic process	Gene Ontology	GO:0005982	155	479	5.58303e-29	3.76803e-27	CRD_FR_c32257_g3_i1|CRD_FR_c26100_g1_i1|CRD_ML_c60413_g1_i1|CRD_ML_c79995_g1_i1|CRD_ML_c90228_g9_i1|CRD_FL_c51757_g11_i1|CRD_ML_c89276_g3_i1|CRD_ML_c81794_g3_i1|CRD_FR_c31826_g4_i2|CRD_ML_c87406_g2_i1|CRD_ML_c84195_g2_i3|CRD_ML_c84195_g2_i2|CRD_FR_c30910_g1_i1|CRD_FR_c114_g1_i1|CRD_ML_c88114_g2_i1|CRD_ML_c80428_g1_i3|CRD_FR_c16463_g1_i1|CRD_LB_c49679_g1_i3|CRD_ML_c88909_g2_i1|CRD_ML_c88190_g1_i3|…
maltose metabolic process	Gene Ontology	GO:0000023	119	302	1.37297e-28	9.10081e-27	CRD_FR_c32257_g3_i1|CRD_FR_c26100_g1_i1|CRD_ML_c60413_g1_i1|CRD_ML_c79995_g1_i1|CRD_ML_c90228_g9_i1|CRD_FL_c51757_g11_i1|CRD_FR_c31826_g4_i2|CRD_ML_c87406_g2_i1|CRD_FR_c114_g1_i1|CRD_ML_c88114_g2_i1|CRD_ML_c80428_g1_i3|CRD_FR_c16463_g1_i1|CRD_ML_c88190_g1_i3|CRD_ML_c82191_g1_i1|CRD_ML_c86951_g1_i3|CRD_ML_c86951_g1_i5|CRD_LB_c38394_g1_i1|CRD_FR_c26886_g1_i1|CRD_FB_c39986_g1_i2|CRD_ML_c50349_g1_i1|…
single-organism membrane organization	Gene Ontology	GO:0044802	283	1262	7.13257e-28	4.64493e-26	CRD_ML_c76653_g1_i2|CRD_FR_c32929_g1_i2|CRD_ML_c76653_g1_i1|CRD_ML_c24815_g1_i1|CRD_ML_c90228_g9_i1|CRD_FL_c51757_g11_i1|CRD_ML_c90228_g10_i1|CRD_FR_c27812_g1_i1|CRD_ML_c88679_g14_i1|CRD_ML_c85631_g1_i2|CRD_ML_c88368_g6_i2|CRD_ML_c85299_g2_i2|CRD_FR_c31826_g4_i1|CRD_ML_c84195_g2_i3|CRD_ML_c75702_g1_i1|CRD_FL_c52749_g2_i3|CRD_ML_c81440_g1_i1|CRD_ML_c81006_g1_i2|CRD_ML_c81006_g1_i3|CRD_FR_c30638_g1…
coenzyme metabolic process	Gene Ontology	GO:0006732	210	814	1.94904e-27	1.24738e-25	CRD_FL_c47597_g5_i6|CRD_FR_c33800_g2_i1|CRD_ML_c90228_g9_i1|CRD_FL_c51757_g11_i1|CRD_ML_c81794_g3_i1|CRD_LB_c51753_g1_i1|CRD_ML_c85299_g2_i2|CRD_ML_c87406_g2_i1|CRD_ML_c84195_g2_i3|CRD_ML_c75702_g1_i1|CRD_FL_c52749_g2_i3|CRD_ML_c78822_g1_i1|CRD_ML_c83047_g1_i1|CRD_ML_c81006_g1_i2|CRD_ML_c81006_g1_i3|CRD_ML_c87805_g3_i5|CRD_FR_c33600_g5_i3|CRD_ML_c87805_g3_i1|CRD_FR_c29463_g1_i1|CRD_ML_c88190_g1_i…
organelle envelope	Gene Ontology	GO:0031967	349	1729	8.86827e-27	5.4865e-25	CRD_FR_c32929_g1_i2|CRD_FR_c12356_g1_i1|CRD_ML_c81006_g1_i2|CRD_ML_c81006_g1_i3|CRD_ML_c60215_g2_i1|CRD_ML_c88909_g2_i1|CRD_ML_c62254_g1_i1|CRD_ML_c78414_g2_i1|CRD_ML_c83205_g1_i1|CRD_ML_c82082_g4_i1|CRD_FL_c51857_g2_i1|CRD_ML_c72507_g2_i1|CRD_ML_c79992_g1_i1|CRD_LB_c47516_g1_i1|CRD_ML_c87549_g2_i2|CRD_ML_c77763_g1_i2|CRD_ML_c82258_g1_i2|CRD_ML_c82258_g1_i1|CRD_LB_c39854_g1_i1|CRD_FR_c34540_g2_i3…
envelope	Gene Ontology	GO:0031975	349	1729	8.86827e-27	5.4865e-25	CRD_FR_c32929_g1_i2|CRD_FR_c12356_g1_i1|CRD_ML_c81006_g1_i2|CRD_ML_c81006_g1_i3|CRD_ML_c60215_g2_i1|CRD_ML_c88909_g2_i1|CRD_ML_c62254_g1_i1|CRD_ML_c78414_g2_i1|CRD_ML_c83205_g1_i1|CRD_ML_c82082_g4_i1|CRD_FL_c51857_g2_i1|CRD_ML_c72507_g2_i1|CRD_ML_c79992_g1_i1|CRD_LB_c47516_g1_i1|CRD_ML_c87549_g2_i2|CRD_ML_c77763_g1_i2|CRD_ML_c82258_g1_i2|CRD_ML_c82258_g1_i1|CRD_LB_c39854_g1_i1|CRD_FR_c34540_g2_i3…
pigment biosynthetic process	Gene Ontology	GO:0046148	158	526	1.19157e-26	7.25097e-25	CRD_FB_c35835_g1_i1|CRD_ML_c84195_g2_i3|CRD_ML_c84195_g2_i2|CRD_FR_c30910_g1_i1|CRD_FL_c47143_g2_i3|CRD_FR_c16916_g1_i1|CRD_FR_c33600_g5_i3|CRD_LB_c49679_g1_i3|CRD_LB_c47703_g1_i3|CRD_FR_c32941_g1_i1|CRD_FR_c28996_g1_i1|CRD_FR_c26260_g1_i1|CRD_ML_c86458_g1_i1|CRD_FR_c33800_g2_i1|CRD_LB_c37170_g2_i2|CRD_ML_c73968_g1_i1|CRD_ML_c81269_g4_i1|CRD_ML_c76414_g1_i1|CRD_ML_c86070_g2_i2|CRD_ML_c89443_g1_i2…
pigment metabolic process	Gene Ontology	GO:0042440	194	735	1.77847e-26	1.06479e-24	CRD_FR_c32257_g3_i1|CRD_FB_c20640_g1_i1|CRD_FB_c35835_g1_i1|CRD_ML_c84195_g2_i3|CRD_ML_c84195_g2_i2|CRD_FR_c30910_g1_i1|CRD_LB_c37170_g2_i2|CRD_FL_c47143_g2_i3|CRD_FR_c16916_g1_i1|CRD_FR_c33600_g5_i3|CRD_LB_c49679_g1_i3|CRD_ML_c59086_g1_i2|CRD_LB_c47703_g1_i3|CRD_FR_c32941_g1_i1|CRD_FR_c28996_g1_i1|CRD_FR_c26260_g1_i1|CRD_ML_c86458_g1_i1|CRD_FR_c33800_g2_i1|CRD_ML_c78004_g1_i1|CRD_ML_c73968_g1_i1…
photosynthetic electron transport chain	Gene Ontology	GO:0009767	78	143	4.7132e-26	2.77705e-24	CRD_ML_c71785_g1_i3|CRD_ML_c90228_g9_i1|CRD_FL_c51757_g11_i1|CRD_ML_c81269_g4_i1|CRD_LB_c49505_g7_i4|CRD_FR_c12410_g1_i1|CRD_FR_c33946_g10_i1|CRD_ML_c78739_g1_i1|CRD_FR_c33492_g1_i1|CRD_FR_c25006_g1_i1|CRD_FL_c18104_g1_i1|CRD_FR_c38050_g1_i1|CRD_FB_c39279_g2_i1|CRD_ML_c87289_g2_i1|CRD_LB_c46005_g1_i1|CRD_ML_c75702_g1_i1|CRD_FL_c47143_g2_i3|CRD_LB_c3933_g1_i1|CRD_ML_c65790_g1_i1|CRD_FR_c31053_g1_i…
phospholipid biosynthetic process	Gene Ontology	GO:0008654	189	737	1.28129e-24	7.43149e-23	CRD_FR_c26100_g1_i1|CRD_ML_c90228_g9_i1|CRD_ML_c86349_g7_i8|CRD_ML_c35185_g1_i1|CRD_ML_c81794_g3_i1|CRD_FB_c38621_g1_i2|CRD_FB_c35835_g1_i1|CRD_ML_c84195_g2_i3|CRD_ML_c84195_g2_i2|CRD_FR_c30910_g1_i1|CRD_FR_c114_g1_i1|CRD_ML_c78822_g1_i1|CRD_ML_c89584_g5_i8|CRD_FR_c27468_g1_i1|CRD_ML_c88190_g1_i3|CRD_ML_c89584_g5_i1|CRD_ML_c86853_g2_i2|CRD_ML_c83205_g1_i1|CRD_FR_c28996_g1_i1|CRD_FR_c26260_g1_i1|C…
oxidation-reduction process	Gene Ontology	GO:0055114	244	1087	2.49785e-24	1.42647e-22	CRD_FL_c47597_g5_i6|CRD_FR_c33800_g2_i1|CRD_ML_c90228_g9_i1|CRD_FL_c51757_g11_i1|CRD_ML_c81794_g3_i1|CRD_ML_c87509_g1_i1|CRD_LB_c51753_g1_i1|CRD_ML_c85299_g2_i2|CRD_ML_c87406_g2_i1|CRD_ML_c84195_g2_i3|CRD_ML_c75702_g1_i1|CRD_FL_c52749_g2_i3|CRD_ML_c78822_g1_i1|CRD_ML_c83047_g1_i1|CRD_ML_c81006_g1_i2|CRD_ML_c81006_g1_i3|CRD_ML_c80428_g1_i3|CRD_FR_c30174_g4_i1|CRD_FR_c33600_g5_i3|CRD_FR_c40022_g1_i…
regulation of protein dephosphorylation	Gene Ontology	GO:0035304	98	251	1.29531e-23	7.28514e-22	CRD_ML_c76653_g1_i2|CRD_ML_c89367_g2_i1|CRD_ML_c76653_g1_i1|CRD_FR_c28647_g2_i2|CRD_ML_c90228_g9_i1|CRD_FL_c51757_g11_i1|CRD_LB_c51753_g1_i1|CRD_FB_c35835_g1_i1|CRD_FL_c37211_g2_i1|CRD_FB_c20524_g1_i1|CRD_FL_c47143_g2_i3|CRD_ML_c89196_g3_i1|CRD_ML_c78414_g2_i1|CRD_ML_c83205_g1_i1|CRD_FR_c26260_g1_i1|CRD_ML_c82082_g4_i1|CRD_FR_c29717_g1_i1|CRD_ML_c88199_g8_i5|CRD_FR_c26995_g1_i2|CRD_ML_c88199_g8_i…
disaccharide metabolic process	Gene Ontology	GO:0005984	123	377	1.31789e-23	7.30153e-22	CRD_FR_c32257_g3_i1|CRD_FR_c26100_g1_i1|CRD_ML_c60413_g1_i1|CRD_ML_c79995_g1_i1|CRD_ML_c90228_g9_i1|CRD_FL_c51757_g11_i1|CRD_FR_c31826_g4_i2|CRD_ML_c87406_g2_i1|CRD_FR_c114_g1_i1|CRD_ML_c88114_g2_i1|CRD_ML_c80428_g1_i3|CRD_FR_c16463_g1_i1|CRD_ML_c88190_g1_i3|CRD_ML_c82191_g1_i1|CRD_ML_c85891_g4_i1|CRD_ML_c86951_g1_i3|CRD_ML_c86951_g1_i5|CRD_LB_c38394_g1_i1|CRD_FR_c26886_g1_i1|CRD_FB_c39986_g1_i2|…
photosynthetic electron transport in photosystem I	Gene Ontology	GO:0009773	63	102	1.80708e-23	9.86451e-22	CRD_ML_c71785_g1_i3|CRD_ML_c90228_g9_i1|CRD_FL_c51757_g11_i1|CRD_ML_c81269_g4_i1|CRD_LB_c49505_g7_i4|CRD_FR_c12410_g1_i1|CRD_FR_c33946_g10_i1|CRD_ML_c78739_g1_i1|CRD_FL_c18104_g1_i1|CRD_FR_c38050_g1_i1|CRD_FB_c39279_g2_i1|CRD_ML_c87289_g2_i1|CRD_ML_c83205_g1_i1|CRD_FL_c47143_g2_i3|CRD_LB_c3933_g1_i1|CRD_ML_c65790_g1_i1|CRD_ML_c45031_g1_i1|CRD_FB_c35835_g1_i1|CRD_ML_c88553_g7_i2|CRD_FR_c40022_g1_i…
organelle localization	Gene Ontology	GO:0051640	118	354	2.41193e-23	1.29755e-21	CRD_ML_c76653_g1_i2|CRD_ML_c89367_g2_i1|CRD_ML_c76653_g1_i1|CRD_FL_c51757_g11_i1|CRD_ML_c89999_g1_i2|CRD_FB_c35835_g1_i1|CRD_ML_c84195_g2_i3|CRD_ML_c84195_g2_i2|CRD_FL_c47143_g2_i3|CRD_ML_c89196_g3_i1|CRD_ML_c83205_g1_i1|CRD_FR_c28996_g1_i1|CRD_FR_c26260_g1_i1|CRD_FR_c34156_g1_i1|CRD_ML_c88678_g8_i4|CRD_LB_c38394_g1_i1|CRD_FR_c26886_g1_i1|CRD_ML_c89034_g8_i2|CRD_ML_c89443_g1_i2|CRD_FR_c26995_g1_i…
phospholipid metabolic process	Gene Ontology	GO:0006644	190	772	5.05774e-23	2.68205e-21	CRD_FR_c26100_g1_i1|CRD_ML_c90228_g9_i1|CRD_ML_c86349_g7_i8|CRD_ML_c35185_g1_i1|CRD_ML_c81794_g3_i1|CRD_FB_c38621_g1_i2|CRD_FB_c35835_g1_i1|CRD_ML_c84195_g2_i3|CRD_ML_c84195_g2_i2|CRD_FR_c30910_g1_i1|CRD_FR_c114_g1_i1|CRD_ML_c78822_g1_i1|CRD_ML_c89584_g5_i8|CRD_FR_c27468_g1_i1|CRD_ML_c88190_g1_i3|CRD_ML_c89584_g5_i1|CRD_ML_c86853_g2_i2|CRD_ML_c83205_g1_i1|CRD_FR_c28996_g1_i1|CRD_FR_c26260_g1_i1|C…
regulation of dephosphorylation	Gene Ontology	GO:0035303	98	258	6.42877e-23	3.36107e-21	CRD_ML_c76653_g1_i2|CRD_ML_c89367_g2_i1|CRD_ML_c76653_g1_i1|CRD_FR_c28647_g2_i2|CRD_ML_c90228_g9_i1|CRD_FL_c51757_g11_i1|CRD_LB_c51753_g1_i1|CRD_FB_c35835_g1_i1|CRD_FL_c37211_g2_i1|CRD_FB_c20524_g1_i1|CRD_FL_c47143_g2_i3|CRD_ML_c89196_g3_i1|CRD_ML_c78414_g2_i1|CRD_ML_c83205_g1_i1|CRD_FR_c26260_g1_i1|CRD_ML_c82082_g4_i1|CRD_FR_c29717_g1_i1|CRD_ML_c88199_g8_i5|CRD_FR_c26995_g1_i2|CRD_ML_c88199_g8_i…
electron transport chain	Gene Ontology	GO:0022900	80	179	2.03286e-22	1.04805e-20	CRD_ML_c71785_g1_i3|CRD_ML_c90228_g9_i1|CRD_FL_c51757_g11_i1|CRD_ML_c81269_g4_i1|CRD_LB_c49505_g7_i4|CRD_FR_c12410_g1_i1|CRD_FR_c33946_g10_i1|CRD_ML_c78739_g1_i1|CRD_FR_c33492_g1_i1|CRD_FR_c25006_g1_i1|CRD_FL_c18104_g1_i1|CRD_FR_c38050_g1_i1|CRD_FB_c39279_g2_i1|CRD_ML_c87289_g2_i1|CRD_LB_c46005_g1_i1|CRD_ML_c75702_g1_i1|CRD_FL_c47143_g2_i3|CRD_LB_c3933_g1_i1|CRD_ML_c65790_g1_i1|CRD_FR_c31053_g1_i…
organophosphate metabolic process	Gene Ontology	GO:0019637	359	1940	6.39791e-22	3.25329e-20	CRD_FR_c26100_g1_i1|CRD_FL_c51757_g11_i1|CRD_ML_c81794_g3_i1|CRD_ML_c81006_g1_i2|CRD_ML_c81006_g1_i3|CRD_FR_c33600_g5_i3|CRD_ML_c62254_g1_i1|CRD_FR_c32941_g1_i1|CRD_ML_c83205_g1_i1|CRD_FR_c26260_g1_i1|CRD_LB_c38394_g1_i1|CRD_ML_c89921_g2_i8|CRD_ML_c89443_g1_i2|CRD_ML_c84944_g1_i2|CRD_LB_c47516_g1_i1|CRD_ML_c86937_g2_i1|CRD_ML_c74497_g2_i1|CRD_ML_c89371_g8_i2|CRD_FR_c31826_g4_i2|CRD_FR_c31826_g4_i…
oligosaccharide metabolic process	Gene Ontology	GO:0009311	131	443	6.64663e-22	3.33409e-20	CRD_FR_c32257_g3_i1|CRD_FR_c26100_g1_i1|CRD_ML_c60413_g1_i1|CRD_ML_c79995_g1_i1|CRD_ML_c90228_g9_i1|CRD_FL_c51757_g11_i1|CRD_FL_c43160_g1_i1|CRD_ML_c87406_g2_i1|CRD_FR_c114_g1_i1|CRD_ML_c88114_g2_i1|CRD_ML_c80428_g1_i3|CRD_FR_c16463_g1_i1|CRD_ML_c88190_g1_i3|CRD_ML_c82191_g1_i1|CRD_ML_c85891_g4_i1|CRD_LB_c37622_g1_i1|CRD_ML_c86951_g1_i5|CRD_LB_c38394_g1_i1|CRD_ML_c90064_g4_i3|CRD_FR_c26886_g1_i1|…
carotenoid biosynthetic process	Gene Ontology	GO:0016117	82	207	2.42721e-20	1.1855e-18	CRD_ML_c88581_g1_i3|CRD_ML_c89834_g11_i1|CRD_ML_c81269_g4_i1|CRD_ML_c78822_g1_i2|CRD_ML_c60285_g1_i2|CRD_FR_c28369_g1_i1|CRD_LB_c45421_g1_i1|CRD_ML_c87385_g1_i2|CRD_ML_c90208_g2_i2|CRD_ML_c87385_g1_i1|CRD_ML_c84195_g2_i3|CRD_ML_c86616_g1_i1|CRD_ML_c87385_g1_i4|CRD_FL_c42644_g1_i1|CRD_ML_c84924_g1_i2|CRD_LB_c37170_g2_i2|CRD_FR_c31199_g1_i1|CRD_FB_c39193_g4_i2|CRD_ML_c11703_g1_i1|CRD_FR_c30520_g1_i…
tetraterpenoid biosynthetic process	Gene Ontology	GO:0016109	82	207	2.42721e-20	1.1855e-18	CRD_ML_c88581_g1_i3|CRD_ML_c89834_g11_i1|CRD_ML_c81269_g4_i1|CRD_ML_c78822_g1_i2|CRD_ML_c60285_g1_i2|CRD_FR_c28369_g1_i1|CRD_LB_c45421_g1_i1|CRD_ML_c87385_g1_i2|CRD_ML_c90208_g2_i2|CRD_ML_c87385_g1_i1|CRD_ML_c84195_g2_i3|CRD_ML_c86616_g1_i1|CRD_ML_c87385_g1_i4|CRD_FL_c42644_g1_i1|CRD_ML_c84924_g1_i2|CRD_LB_c37170_g2_i2|CRD_FR_c31199_g1_i1|CRD_FB_c39193_g4_i2|CRD_ML_c11703_g1_i1|CRD_FR_c30520_g1_i…
positive regulation of catalytic activity	Gene Ontology	GO:0043085	95	271	2.52246e-20	1.20043e-18	CRD_ML_c79995_g1_i1|CRD_FR_c28647_g2_i2|CRD_ML_c90228_g9_i1|CRD_FL_c51757_g11_i1|CRD_FR_c31826_g4_i2|CRD_ML_c87406_g2_i1|CRD_ML_c80428_g1_i3|CRD_FR_c16463_g1_i1|CRD_LB_c49679_g1_i3|CRD_ML_c88190_g1_i3|CRD_ML_c62254_g1_i1|CRD_ML_c82191_g1_i1|CRD_LB_c38394_g1_i1|CRD_FB_c39986_g1_i2|CRD_ML_c88428_g4_i3|CRD_ML_c11645_g1_i1|CRD_LB_c44572_g1_i4|CRD_LB_c47516_g1_i1|CRD_ML_c68749_g1_i1|CRD_LB_c44572_g1_i…
positive regulation of molecular function	Gene Ontology	GO:0044093	95	271	2.52246e-20	1.20043e-18	CRD_ML_c79995_g1_i1|CRD_FR_c28647_g2_i2|CRD_ML_c90228_g9_i1|CRD_FL_c51757_g11_i1|CRD_FR_c31826_g4_i2|CRD_ML_c87406_g2_i1|CRD_ML_c80428_g1_i3|CRD_FR_c16463_g1_i1|CRD_LB_c49679_g1_i3|CRD_ML_c88190_g1_i3|CRD_ML_c62254_g1_i1|CRD_ML_c82191_g1_i1|CRD_LB_c38394_g1_i1|CRD_FB_c39986_g1_i2|CRD_ML_c88428_g4_i3|CRD_ML_c11645_g1_i1|CRD_LB_c44572_g1_i4|CRD_LB_c47516_g1_i1|CRD_ML_c68749_g1_i1|CRD_LB_c44572_g1_i…
glucan biosynthetic process	Gene Ontology	GO:0009250	157	628	7.29272e-20	3.42665e-18	CRD_FR_c32257_g3_i1|CRD_FR_c26100_g1_i1|CRD_ML_c60413_g1_i1|CRD_ML_c79995_g1_i1|CRD_ML_c90228_g9_i1|CRD_FL_c51757_g11_i1|CRD_FB_c39740_g2_i1|CRD_ML_c81794_g3_i1|CRD_FR_c31826_g4_i2|CRD_ML_c87406_g2_i1|CRD_ML_c84195_g2_i3|CRD_ML_c84195_g2_i2|CRD_FR_c114_g1_i1|CRD_ML_c80428_g1_i3|CRD_FR_c16463_g1_i1|CRD_LB_c49679_g1_i3|CRD_ML_c88909_g2_i1|CRD_ML_c88190_g1_i3|CRD_ML_c82191_g1_i1|CRD_ML_c88007_g1_i1|…
tetraterpenoid metabolic process	Gene Ontology	GO:0016108	82	213	9.81658e-20	4.49866e-18	CRD_ML_c88581_g1_i3|CRD_ML_c89834_g11_i1|CRD_ML_c81269_g4_i1|CRD_ML_c78822_g1_i2|CRD_ML_c60285_g1_i2|CRD_FR_c28369_g1_i1|CRD_LB_c45421_g1_i1|CRD_ML_c87385_g1_i2|CRD_ML_c90208_g2_i2|CRD_ML_c87385_g1_i1|CRD_ML_c84195_g2_i3|CRD_ML_c86616_g1_i1|CRD_ML_c87385_g1_i4|CRD_FL_c42644_g1_i1|CRD_ML_c84924_g1_i2|CRD_LB_c37170_g2_i2|CRD_FR_c31199_g1_i1|CRD_FB_c39193_g4_i2|CRD_ML_c11703_g1_i1|CRD_FR_c30520_g1_i…
carotenoid metabolic process	Gene Ontology	GO:0016116	82	213	9.81658e-20	4.49866e-18	CRD_ML_c88581_g1_i3|CRD_ML_c89834_g11_i1|CRD_ML_c81269_g4_i1|CRD_ML_c78822_g1_i2|CRD_ML_c60285_g1_i2|CRD_FR_c28369_g1_i1|CRD_LB_c45421_g1_i1|CRD_ML_c87385_g1_i2|CRD_ML_c90208_g2_i2|CRD_ML_c87385_g1_i1|CRD_ML_c84195_g2_i3|CRD_ML_c86616_g1_i1|CRD_ML_c87385_g1_i4|CRD_FL_c42644_g1_i1|CRD_ML_c84924_g1_i2|CRD_LB_c37170_g2_i2|CRD_FR_c31199_g1_i1|CRD_FB_c39193_g4_i2|CRD_ML_c11703_g1_i1|CRD_FR_c30520_g1_i…
response to red light	Gene Ontology	GO:0010114	83	218	1.02057e-19	4.61993e-18	CRD_FL_c43052_g1_i3|CRD_FL_c51757_g11_i1|CRD_ML_c87109_g1_i1|CRD_FR_c28072_g1_i1|CRD_ML_c93020_g1_i1|CRD_FR_c27558_g1_i1|CRD_ML_c78739_g1_i1|CRD_ML_c87109_g1_i2|CRD_LB_c45421_g1_i1|CRD_ML_c78753_g1_i1|CRD_FB_c35835_g1_i1|CRD_LB_c49505_g7_i5|CRD_ML_c87289_g2_i1|CRD_ML_c86616_g1_i1|CRD_LB_c49586_g1_i4|CRD_ML_c87792_g1_i1|CRD_ML_c88713_g3_i5|CRD_ML_c87102_g13_i2|CRD_LB_c3933_g1_i1|CRD_ML_c83047_g1_i…
transcription from plastid promoter	Gene Ontology	GO:0042793	67	145	1.23198e-19	5.50978e-18	CRD_ML_c89196_g8_i1|CRD_ML_c76653_g1_i2|CRD_ML_c70246_g1_i1|CRD_FR_c20339_g1_i1|CRD_FR_c31257_g2_i1|CRD_ML_c86679_g1_i3|CRD_FR_c24187_g3_i1|CRD_FR_c30588_g5_i2|CRD_LB_c45421_g1_i1|CRD_ML_c87385_g1_i2|CRD_ML_c87385_g1_i3|CRD_ML_c86679_g1_i5|CRD_ML_c76653_g1_i1|CRD_FL_c37211_g2_i1|CRD_ML_c87385_g1_i4|CRD_FR_c17808_g1_i1|CRD_FL_c52749_g2_i3|CRD_FR_c33544_g1_i1|CRD_FR_c34751_g1_i1|CRD_ML_c85691_g1_i2…
chlorophyll metabolic process	Gene Ontology	GO:0015994	127	455	1.46328e-19	6.4663e-18	CRD_FR_c32257_g3_i1|CRD_FR_c29257_g1_i2|CRD_FB_c20640_g1_i1|CRD_FB_c35835_g1_i1|CRD_FR_c30910_g1_i1|CRD_FL_c47143_g2_i3|CRD_FR_c33600_g5_i3|CRD_LB_c49679_g1_i3|CRD_ML_c59086_g1_i2|CRD_FR_c32941_g1_i1|CRD_FR_c28996_g1_i1|CRD_FR_c26260_g1_i1|CRD_FR_c33800_g2_i1|CRD_ML_c73968_g1_i1|CRD_ML_c89921_g2_i8|CRD_ML_c89443_g1_i2|CRD_ML_c87707_g2_i1|CRD_ML_c83047_g1_i1|CRD_ML_c68749_g1_i1|CRD_FR_c34508_g1_i1…
organonitrogen compound metabolic process	Gene Ontology	GO:1901564	485	2972	2.17212e-19	9.48576e-18	CRD_FR_c29257_g1_i2|CRD_FL_c51757_g11_i1|CRD_ML_c81794_g3_i1|CRD_LB_c45583_g1_i3|CRD_ML_c88977_g2_i2|CRD_ML_c81006_g1_i2|CRD_ML_c81006_g1_i3|CRD_FR_c33600_g5_i3|CRD_ML_c59086_g1_i2|CRD_FR_c32941_g1_i1|CRD_ML_c78414_g2_i1|CRD_FR_c26260_g1_i1|CRD_ML_c86631_g3_i2|CRD_ML_c82082_g4_i1|CRD_LB_c38394_g1_i1|CRD_ML_c89921_g2_i8|CRD_ML_c89443_g1_i2|CRD_ML_c84944_g1_i2|CRD_FR_c20648_g1_i1|CRD_LB_c47516_g1_i…
chlorophyll biosynthetic process	Gene Ontology	GO:0015995	93	275	4.30315e-19	1.85736e-17	CRD_FB_c35835_g1_i1|CRD_FR_c30910_g1_i1|CRD_FL_c47143_g2_i3|CRD_FR_c33600_g5_i3|CRD_LB_c49679_g1_i3|CRD_FR_c32941_g1_i1|CRD_FR_c28996_g1_i1|CRD_FR_c26260_g1_i1|CRD_FR_c33800_g2_i1|CRD_ML_c73968_g1_i1|CRD_ML_c89921_g2_i8|CRD_ML_c89443_g1_i2|CRD_ML_c87707_g2_i1|CRD_ML_c83047_g1_i1|CRD_ML_c68749_g1_i1|CRD_FR_c34508_g1_i1|CRD_ML_c86937_g2_i1|CRD_ML_c86937_g2_i3|CRD_ML_c90208_g2_i2|CRD_ML_c84924_g1_i2…
porphyrin-containing compound metabolic process	Gene Ontology	GO:0006778	135	510	4.83347e-19	2.06228e-17	CRD_FR_c32257_g3_i1|CRD_FR_c29257_g1_i2|CRD_FB_c20640_g1_i1|CRD_FB_c35835_g1_i1|CRD_FR_c30910_g1_i1|CRD_FL_c47143_g2_i3|CRD_FR_c33600_g5_i3|CRD_LB_c49679_g1_i3|CRD_ML_c59086_g1_i2|CRD_FR_c32941_g1_i1|CRD_FR_c28996_g1_i1|CRD_FR_c26260_g1_i1|CRD_ML_c86458_g1_i1|CRD_FR_c33800_g2_i1|CRD_ML_c73968_g1_i1|CRD_ML_c89921_g2_i8|CRD_ML_c89443_g1_i2|CRD_ML_c87707_g2_i1|CRD_ML_c83047_g1_i1|CRD_ML_c68749_g1_i1…
pyruvate metabolic process	Gene Ontology	GO:0006090	201	925	4.91996e-19	2.07533e-17	CRD_FR_c26100_g1_i1|CRD_ML_c90228_g9_i1|CRD_FB_c39740_g2_i1|CRD_ML_c35185_g1_i1|CRD_ML_c81794_g3_i1|CRD_ML_c95189_g1_i1|CRD_FB_c38621_g1_i2|CRD_FB_c35835_g1_i1|CRD_ML_c84195_g2_i3|CRD_ML_c84195_g2_i2|CRD_FR_c30910_g1_i1|CRD_FR_c114_g1_i1|CRD_ML_c81440_g1_i1|CRD_FR_c33600_g5_i3|CRD_FR_c27468_g1_i1|CRD_ML_c88190_g1_i3|CRD_ML_c86853_g2_i2|CRD_ML_c83205_g1_i1|CRD_FR_c28996_g1_i1|CRD_FR_c26260_g1_i1|C…
tetrapyrrole metabolic process	Gene Ontology	GO:0033013	135	512	6.36583e-19	2.65505e-17	CRD_FR_c32257_g3_i1|CRD_FR_c29257_g1_i2|CRD_FB_c20640_g1_i1|CRD_FB_c35835_g1_i1|CRD_FR_c30910_g1_i1|CRD_FL_c47143_g2_i3|CRD_FR_c33600_g5_i3|CRD_LB_c49679_g1_i3|CRD_ML_c59086_g1_i2|CRD_FR_c32941_g1_i1|CRD_FR_c28996_g1_i1|CRD_FR_c26260_g1_i1|CRD_ML_c86458_g1_i1|CRD_FR_c33800_g2_i1|CRD_ML_c73968_g1_i1|CRD_ML_c89921_g2_i8|CRD_ML_c89443_g1_i2|CRD_ML_c87707_g2_i1|CRD_ML_c83047_g1_i1|CRD_ML_c68749_g1_i1…
porphyrin-containing compound biosynthetic process	Gene Ontology	GO:0006779	101	326	2.07426e-18	8.55516e-17	CRD_FB_c35835_g1_i1|CRD_FR_c30910_g1_i1|CRD_FL_c47143_g2_i3|CRD_FR_c33600_g5_i3|CRD_LB_c49679_g1_i3|CRD_FR_c32941_g1_i1|CRD_FR_c28996_g1_i1|CRD_FR_c26260_g1_i1|CRD_ML_c86458_g1_i1|CRD_FR_c33800_g2_i1|CRD_ML_c73968_g1_i1|CRD_ML_c89921_g2_i8|CRD_ML_c89443_g1_i2|CRD_ML_c87707_g2_i1|CRD_ML_c83047_g1_i1|CRD_ML_c68749_g1_i1|CRD_FR_c34508_g1_i1|CRD_ML_c86937_g2_i1|CRD_ML_c86937_g2_i3|CRD_ML_c90208_g2_i2…
tetrapyrrole biosynthetic process	Gene Ontology	GO:0033014	101	330	4.12414e-18	1.68229e-16	CRD_FB_c35835_g1_i1|CRD_FR_c30910_g1_i1|CRD_FL_c47143_g2_i3|CRD_FR_c33600_g5_i3|CRD_LB_c49679_g1_i3|CRD_FR_c32941_g1_i1|CRD_FR_c28996_g1_i1|CRD_FR_c26260_g1_i1|CRD_ML_c86458_g1_i1|CRD_FR_c33800_g2_i1|CRD_ML_c73968_g1_i1|CRD_ML_c89921_g2_i8|CRD_ML_c89443_g1_i2|CRD_ML_c87707_g2_i1|CRD_ML_c83047_g1_i1|CRD_ML_c68749_g1_i1|CRD_FR_c34508_g1_i1|CRD_ML_c86937_g2_i1|CRD_ML_c86937_g2_i3|CRD_ML_c90208_g2_i2…
phosphate-containing compound metabolic process	Gene Ontology	GO:0006796	580	3783	6.5671e-18	2.64968e-16	CRD_FR_c26100_g1_i1|CRD_FL_c51757_g11_i1|CRD_ML_c81794_g3_i1|CRD_FL_c37211_g2_i1|CRD_ML_c81006_g1_i2|CRD_ML_c81006_g1_i3|CRD_FR_c33600_g5_i3|CRD_ML_c76449_g2_i1|CRD_ML_c62254_g1_i1|CRD_FR_c32941_g1_i1|CRD_ML_c78414_g2_i1|CRD_ML_c83205_g1_i1|CRD_FR_c26260_g1_i1|CRD_ML_c82082_g4_i1|CRD_LB_c38394_g1_i1|CRD_ML_c82389_g1_i1|CRD_ML_c87059_g1_i1|CRD_ML_c89921_g2_i8|CRD_ML_c89443_g1_i2|CRD_FB_c39986_g1_i…
thylakoid lumen	Gene Ontology	GO:0031977	64	149	1.36246e-17	5.43811e-16	CRD_FR_c26100_g1_i1|CRD_ML_c86613_g2_i1|CRD_ML_c86613_g2_i2|CRD_ML_c89834_g11_i1|CRD_ML_c83892_g3_i1|CRD_LB_c45583_g1_i3|CRD_FR_c17703_g1_i1|CRD_ML_c78737_g1_i1|CRD_LB_c45421_g1_i1|CRD_LB_c26608_g1_i1|CRD_ML_c88713_g3_i5|CRD_ML_c88943_g2_i7|CRD_ML_c88943_g2_i5|CRD_LB_c3933_g1_i1|CRD_ML_c65790_g1_i1|CRD_ML_c89174_g2_i6|CRD_ML_c80428_g1_i3|CRD_ML_c83591_g2_i3|CRD_FB_c43781_g1_i1|CRD_FR_c33600_g5_i3…
protein dephosphorylation	Gene Ontology	GO:0006470	102	345	1.99677e-17	7.88511e-16	CRD_ML_c76653_g1_i2|CRD_ML_c89367_g2_i1|CRD_ML_c76653_g1_i1|CRD_FR_c28647_g2_i2|CRD_ML_c90228_g9_i1|CRD_FL_c51757_g11_i1|CRD_LB_c51753_g1_i1|CRD_FB_c35835_g1_i1|CRD_FL_c37211_g2_i1|CRD_FB_c20524_g1_i1|CRD_FL_c47143_g2_i3|CRD_ML_c89196_g3_i1|CRD_ML_c78414_g2_i1|CRD_ML_c83205_g1_i1|CRD_FR_c26260_g1_i1|CRD_ML_c82082_g4_i1|CRD_FR_c29717_g1_i1|CRD_ML_c86676_g3_i5|CRD_ML_c88199_g8_i5|CRD_FR_c26995_g1_i…
lipid biosynthetic process	Gene Ontology	GO:0008610	328	1867	2.32299e-17	9.07678e-16	CRD_FR_c26100_g1_i1|CRD_LB_c49141_g2_i1|CRD_ML_c90228_g9_i1|CRD_ML_c86349_g7_i8|CRD_FL_c50737_g8_i1|CRD_ML_c35185_g1_i1|CRD_ML_c81794_g3_i1|CRD_FB_c38621_g1_i2|CRD_FB_c35835_g1_i1|CRD_ML_c84195_g2_i3|CRD_LB_c44273_g3_i1|CRD_ML_c81269_g4_i1|CRD_FR_c30910_g1_i1|CRD_FR_c114_g1_i1|CRD_LB_c37170_g2_i2|CRD_ML_c81440_g1_i1|CRD_FR_c16916_g1_i1|CRD_ML_c78649_g2_i1|CRD_ML_c87805_g3_i5|CRD_FR_c33600_g5_i3|C…
regulation of protein modification process	Gene Ontology	GO:0031399	109	386	2.52491e-17	9.763e-16	CRD_ML_c76653_g1_i2|CRD_ML_c89367_g2_i1|CRD_ML_c76653_g1_i1|CRD_FR_c28647_g2_i2|CRD_ML_c90228_g9_i1|CRD_FL_c51757_g11_i1|CRD_LB_c51753_g1_i1|CRD_FB_c35835_g1_i1|CRD_FL_c37211_g2_i1|CRD_ML_c87911_g2_i4|CRD_FB_c20524_g1_i1|CRD_FL_c47143_g2_i3|CRD_ML_c89196_g3_i1|CRD_ML_c78414_g2_i1|CRD_ML_c83205_g1_i1|CRD_FR_c26260_g1_i1|CRD_ML_c82082_g4_i1|CRD_FR_c29717_g1_i1|CRD_ML_c89202_g6_i1|CRD_ML_c87763_g2_i…
hexose metabolic process	Gene Ontology	GO:0019318	211	1040	4.33937e-17	1.66059e-15	CRD_FL_c47597_g5_i6|CRD_FR_c34623_g3_i10|CRD_FR_c33800_g2_i1|CRD_ML_c90228_g9_i1|CRD_FL_c51757_g11_i1|CRD_FB_c39740_g2_i1|CRD_ML_c81794_g3_i1|CRD_LB_c51753_g1_i1|CRD_FB_c38621_g1_i2|CRD_ML_c85299_g2_i2|CRD_ML_c87406_g2_i1|CRD_ML_c84195_g2_i3|CRD_ML_c75702_g1_i1|CRD_FL_c52749_g2_i3|CRD_FL_c47143_g2_i3|CRD_ML_c83047_g1_i1|CRD_ML_c81006_g1_i2|CRD_ML_c81006_g1_i3|CRD_ML_c83781_g2_i2|CRD_FB_c40107_g4_…
membrane organization	Gene Ontology	GO:0061024	293	1628	7.61607e-17	2.88478e-15	CRD_ML_c76653_g1_i2|CRD_FR_c32929_g1_i2|CRD_ML_c76653_g1_i1|CRD_ML_c24815_g1_i1|CRD_ML_c90228_g9_i1|CRD_FL_c51757_g11_i1|CRD_ML_c90228_g10_i1|CRD_FR_c27812_g1_i1|CRD_ML_c88679_g14_i1|CRD_ML_c85631_g1_i2|CRD_ML_c88368_g6_i2|CRD_ML_c85299_g2_i2|CRD_FR_c31826_g4_i1|CRD_ML_c84195_g2_i3|CRD_ML_c75702_g1_i1|CRD_FL_c52749_g2_i3|CRD_ML_c81440_g1_i1|CRD_ML_c81006_g1_i2|CRD_ML_c81006_g1_i3|CRD_FR_c30638_g1…
mRNA modification	Gene Ontology	GO:0016556	78	227	1.36283e-16	5.05882e-15	CRD_ML_c89693_g1_i3|CRD_FR_c32929_g1_i2|CRD_ML_c81083_g1_i3|CRD_FR_c17808_g1_i1|CRD_ML_c86072_g2_i1|CRD_FR_c31171_g1_i2|CRD_LB_c45583_g1_i3|CRD_FR_c25006_g1_i1|CRD_ML_c84474_g1_i1|CRD_ML_c62321_g1_i2|CRD_FR_c3713_g1_i1|CRD_ML_c87932_g1_i1|CRD_ML_c87872_g7_i5|CRD_ML_c87932_g1_i4|CRD_ML_c87932_g1_i5|CRD_ML_c87872_g7_i8|CRD_ML_c25335_g1_i1|CRD_ML_c88943_g2_i5|CRD_ML_c89693_g1_i4|CRD_ML_c88943_g2_i1|…
glucosinolate metabolic process	Gene Ontology	GO:0019760	99	342	1.82191e-16	6.56595e-15	CRD_ML_c76653_g1_i2|CRD_ML_c88306_g2_i6|CRD_ML_c90228_g9_i1|CRD_ML_c81794_g3_i1|CRD_FB_c38621_g1_i2|CRD_ML_c85299_g2_i2|CRD_ML_c87406_g2_i1|CRD_ML_c76653_g1_i1|CRD_ML_c84195_g2_i3|CRD_ML_c84195_g2_i2|CRD_ML_c88977_g2_i2|CRD_ML_c88190_g1_i3|CRD_ML_c62254_g1_i1|CRD_FR_c32941_g1_i1|CRD_ML_c86951_g1_i3|CRD_ML_c86951_g1_i5|CRD_ML_c73968_g1_i1|CRD_FR_c29717_g1_i1|CRD_ML_c88713_g3_i5|CRD_ML_c87769_g1_i1…
S-glycoside metabolic process	Gene Ontology	GO:0016143	99	342	1.82191e-16	6.56595e-15	CRD_ML_c76653_g1_i2|CRD_ML_c88306_g2_i6|CRD_ML_c90228_g9_i1|CRD_ML_c81794_g3_i1|CRD_FB_c38621_g1_i2|CRD_ML_c85299_g2_i2|CRD_ML_c87406_g2_i1|CRD_ML_c76653_g1_i1|CRD_ML_c84195_g2_i3|CRD_ML_c84195_g2_i2|CRD_ML_c88977_g2_i2|CRD_ML_c88190_g1_i3|CRD_ML_c62254_g1_i1|CRD_FR_c32941_g1_i1|CRD_ML_c86951_g1_i3|CRD_ML_c86951_g1_i5|CRD_ML_c73968_g1_i1|CRD_FR_c29717_g1_i1|CRD_ML_c88713_g3_i5|CRD_ML_c87769_g1_i1…
glycosinolate metabolic process	Gene Ontology	GO:0019757	99	342	1.82191e-16	6.56595e-15	CRD_ML_c76653_g1_i2|CRD_ML_c88306_g2_i6|CRD_ML_c90228_g9_i1|CRD_ML_c81794_g3_i1|CRD_FB_c38621_g1_i2|CRD_ML_c85299_g2_i2|CRD_ML_c87406_g2_i1|CRD_ML_c76653_g1_i1|CRD_ML_c84195_g2_i3|CRD_ML_c84195_g2_i2|CRD_ML_c88977_g2_i2|CRD_ML_c88190_g1_i3|CRD_ML_c62254_g1_i1|CRD_FR_c32941_g1_i1|CRD_ML_c86951_g1_i3|CRD_ML_c86951_g1_i5|CRD_ML_c73968_g1_i1|CRD_FR_c29717_g1_i1|CRD_ML_c88713_g3_i5|CRD_ML_c87769_g1_i1…
glucose metabolic process	Gene Ontology	GO:0006006	202	995	1.8561e-16	6.62486e-15	CRD_FL_c47597_g5_i6|CRD_FR_c34623_g3_i10|CRD_FR_c33800_g2_i1|CRD_ML_c90228_g9_i1|CRD_FL_c51757_g11_i1|CRD_FB_c39740_g2_i1|CRD_ML_c81794_g3_i1|CRD_LB_c51753_g1_i1|CRD_FB_c38621_g1_i2|CRD_ML_c85299_g2_i2|CRD_ML_c87406_g2_i1|CRD_ML_c84195_g2_i3|CRD_ML_c75702_g1_i1|CRD_FL_c52749_g2_i3|CRD_FL_c47143_g2_i3|CRD_ML_c83047_g1_i1|CRD_FR_c16916_g1_i1|CRD_ML_c81006_g1_i3|CRD_FR_c33600_g5_i3|CRD_ML_c88190_g1_…
phosphorus metabolic process	Gene Ontology	GO:0006793	587	3930	3.52313e-16	1.24551e-14	CRD_FR_c26100_g1_i1|CRD_ML_c78649_g2_i1|CRD_FL_c51757_g11_i1|CRD_ML_c81794_g3_i1|CRD_FL_c37211_g2_i1|CRD_ML_c81006_g1_i2|CRD_ML_c81006_g1_i3|CRD_FR_c33600_g5_i3|CRD_ML_c76449_g2_i1|CRD_ML_c62254_g1_i1|CRD_FR_c32941_g1_i1|CRD_ML_c78414_g2_i1|CRD_ML_c83205_g1_i1|CRD_FR_c26260_g1_i1|CRD_ML_c82082_g4_i1|CRD_LB_c38394_g1_i1|CRD_ML_c82389_g1_i1|CRD_ML_c87059_g1_i1|CRD_ML_c89921_g2_i8|CRD_ML_c89443_g1_i…
intracellular organelle part	Gene Ontology	GO:0044446	867	6231	3.86511e-16	1.35352e-14	CRD_ML_c86575_g1_i7|CRD_ML_c86575_g1_i5|CRD_FR_c33956_g2_i3|CRD_FL_c51757_g11_i1|CRD_FR_c32929_g1_i2|CRD_ML_c90228_g10_i1|CRD_ML_c87076_g1_i1|CRD_LB_c45583_g1_i3|CRD_ML_c88368_g6_i2|CRD_ML_c89539_g6_i2|CRD_FL_c37211_g2_i1|CRD_FR_c30231_g2_i1|CRD_ML_c62484_g1_i1|CRD_ML_c88631_g5_i3|CRD_FR_c32338_g1_i1|CRD_ML_c81006_g1_i3|CRD_FR_c33600_g5_i3|CRD_ML_c51152_g1_i1|CRD_ML_c88909_g2_i1|CRD_ML_c62254_g1_…
photosystem	Gene Ontology	GO:0009521	38	54	4.11712e-16	1.42829e-14	CRD_LB_c35193_g2_i1|CRD_LB_c45583_g1_i3|CRD_ML_c11704_g1_i1|CRD_LB_c51753_g1_i1|CRD_LB_c45421_g1_i1|CRD_FB_c20524_g1_i1|CRD_ML_c88943_g2_i7|CRD_ML_c88943_g2_i5|CRD_LB_c44825_g1_i1|CRD_ML_c45031_g1_i1|CRD_ML_c80428_g1_i3|CRD_FB_c43781_g1_i1|CRD_FR_c23210_g3_i1|CRD_ML_c85463_g1_i6|CRD_FR_c30251_g1_i1|CRD_ML_c85463_g1_i4|CRD_ML_c85463_g1_i1|CRD_FR_c33800_g2_i1|CRD_FL_c53071_g1_i1|CRD_LB_c15881_g1_i1…
cofactor biosynthetic process	Gene Ontology	GO:0051188	127	517	6.61102e-16	2.27223e-14	CRD_FB_c35835_g1_i1|CRD_ML_c87406_g2_i1|CRD_ML_c86995_g4_i2|CRD_FR_c30910_g1_i1|CRD_FL_c47143_g2_i3|CRD_FR_c33600_g5_i3|CRD_LB_c49679_g1_i3|CRD_FR_c29463_g1_i1|CRD_FR_c32941_g1_i1|CRD_FR_c33446_g9_i1|CRD_FR_c26260_g1_i1|CRD_ML_c86458_g1_i1|CRD_FR_c33800_g2_i1|CRD_ML_c73968_g1_i1|CRD_ML_c89921_g2_i8|CRD_ML_c89443_g1_i2|CRD_ML_c87707_g2_i1|CRD_ML_c83047_g1_i1|CRD_ML_c68749_g1_i1|CRD_FR_c34508_g1_i1…
organelle part	Gene Ontology	GO:0044422	867	6248	6.75732e-16	2.30121e-14	CRD_ML_c86575_g1_i7|CRD_ML_c86575_g1_i5|CRD_FR_c33956_g2_i3|CRD_FL_c51757_g11_i1|CRD_FR_c32929_g1_i2|CRD_ML_c90228_g10_i1|CRD_ML_c87076_g1_i1|CRD_LB_c45583_g1_i3|CRD_ML_c88368_g6_i2|CRD_ML_c89539_g6_i2|CRD_FL_c37211_g2_i1|CRD_FR_c30231_g2_i1|CRD_ML_c62484_g1_i1|CRD_ML_c88631_g5_i3|CRD_FR_c32338_g1_i1|CRD_ML_c81006_g1_i3|CRD_FR_c33600_g5_i3|CRD_ML_c51152_g1_i1|CRD_ML_c88909_g2_i1|CRD_ML_c62254_g1_…
response to blue light	Gene Ontology	GO:0009637	85	273	7.36901e-16	2.4867e-14	CRD_ML_c84876_g1_i6|CRD_FR_c33635_g1_i3|CRD_FR_c31257_g2_i1|CRD_FL_c51757_g11_i1|CRD_ML_c87109_g1_i1|CRD_FR_c28072_g1_i1|CRD_ML_c93020_g1_i1|CRD_ML_c87709_g3_i3|CRD_ML_c78739_g1_i1|CRD_ML_c87109_g1_i2|CRD_ML_c89999_g4_i5|CRD_LB_c45421_g1_i1|CRD_ML_c78753_g1_i1|CRD_FB_c35835_g1_i1|CRD_LB_c49505_g7_i5|CRD_ML_c87289_g2_i1|CRD_ML_c86616_g1_i1|CRD_ML_c89999_g2_i2|CRD_ML_c88713_g3_i5|CRD_ML_c87102_g13_…
dephosphorylation	Gene Ontology	GO:0016311	107	398	8.05004e-16	2.69205e-14	CRD_ML_c76653_g1_i2|CRD_ML_c89367_g2_i1|CRD_ML_c76653_g1_i1|CRD_FR_c28647_g2_i2|CRD_ML_c90228_g9_i1|CRD_FL_c51757_g11_i1|CRD_LB_c51753_g1_i1|CRD_FB_c35835_g1_i1|CRD_FL_c37211_g2_i1|CRD_FB_c20524_g1_i1|CRD_FL_c47143_g2_i3|CRD_FR_c31053_g1_i2|CRD_ML_c89196_g3_i1|CRD_ML_c78414_g2_i1|CRD_ML_c83205_g1_i1|CRD_FR_c26260_g1_i1|CRD_ML_c82082_g4_i1|CRD_FR_c29717_g1_i1|CRD_FR_c34149_g4_i1|CRD_ML_c88199_g8_i…
regulation of phosphate metabolic process	Gene Ontology	GO:0019220	106	400	2.43248e-15	7.9906e-14	CRD_ML_c76653_g1_i2|CRD_ML_c89367_g2_i1|CRD_ML_c76653_g1_i1|CRD_FR_c28647_g2_i2|CRD_ML_c90228_g9_i1|CRD_FL_c51757_g11_i1|CRD_LB_c51753_g1_i1|CRD_FB_c35835_g1_i1|CRD_FL_c37211_g2_i1|CRD_ML_c87911_g2_i4|CRD_FB_c20524_g1_i1|CRD_FL_c47143_g2_i3|CRD_ML_c89196_g3_i1|CRD_ML_c78414_g2_i1|CRD_ML_c83205_g1_i1|CRD_FR_c26260_g1_i1|CRD_ML_c82082_g4_i1|CRD_FR_c29717_g1_i1|CRD_ML_c89202_g6_i1|CRD_ML_c87763_g2_i…
regulation of phosphorus metabolic process	Gene Ontology	GO:0051174	106	400	2.43248e-15	7.9906e-14	CRD_ML_c76653_g1_i2|CRD_ML_c89367_g2_i1|CRD_ML_c76653_g1_i1|CRD_FR_c28647_g2_i2|CRD_ML_c90228_g9_i1|CRD_FL_c51757_g11_i1|CRD_LB_c51753_g1_i1|CRD_FB_c35835_g1_i1|CRD_FL_c37211_g2_i1|CRD_ML_c87911_g2_i4|CRD_FB_c20524_g1_i1|CRD_FL_c47143_g2_i3|CRD_ML_c89196_g3_i1|CRD_ML_c78414_g2_i1|CRD_ML_c83205_g1_i1|CRD_FR_c26260_g1_i1|CRD_ML_c82082_g4_i1|CRD_FR_c29717_g1_i1|CRD_ML_c89202_g6_i1|CRD_ML_c87763_g2_i…
carbohydrate catabolic process	Gene Ontology	GO:0016052	215	1122	3.92424e-15	1.27779e-13	CRD_FL_c47597_g5_i6|CRD_FR_c33800_g2_i1|CRD_ML_c90228_g9_i1|CRD_FL_c51757_g11_i1|CRD_FB_c39740_g2_i1|CRD_ML_c81794_g3_i1|CRD_ML_c95189_g1_i1|CRD_FB_c38621_g1_i2|CRD_ML_c85299_g2_i2|CRD_ML_c87406_g2_i1|CRD_ML_c84195_g2_i3|CRD_ML_c75702_g1_i1|CRD_FR_c30910_g1_i1|CRD_FL_c52749_g2_i3|CRD_ML_c88114_g2_i1|CRD_ML_c83047_g1_i1|CRD_ML_c81006_g1_i2|CRD_ML_c81006_g1_i3|CRD_FB_c40107_g4_i1|CRD_FR_c33600_g5_i…
single-organism carbohydrate catabolic process	Gene Ontology	GO:0044724	202	1031	3.96399e-15	1.27951e-13	CRD_FL_c47597_g5_i6|CRD_FR_c33800_g2_i1|CRD_ML_c90228_g9_i1|CRD_FL_c51757_g11_i1|CRD_FB_c39740_g2_i1|CRD_ML_c81794_g3_i1|CRD_ML_c95189_g1_i1|CRD_FB_c38621_g1_i2|CRD_ML_c85299_g2_i2|CRD_ML_c87406_g2_i1|CRD_ML_c84195_g2_i3|CRD_ML_c75702_g1_i1|CRD_FL_c52749_g2_i3|CRD_FL_c47143_g2_i3|CRD_ML_c83047_g1_i1|CRD_FR_c16916_g1_i1|CRD_ML_c81006_g1_i3|CRD_FR_c33600_g5_i3|CRD_ML_c88190_g1_i3|CRD_FR_c26260_g1_i…
organophosphate biosynthetic process	Gene Ontology	GO:0090407	256	1418	4.56606e-15	1.46114e-13	CRD_FR_c26100_g1_i1|CRD_ML_c90228_g9_i1|CRD_ML_c86349_g7_i8|CRD_ML_c35185_g1_i1|CRD_ML_c81794_g3_i1|CRD_ML_c90202_g3_i1|CRD_ML_c14305_g1_i1|CRD_FB_c38621_g1_i2|CRD_FB_c35835_g1_i1|CRD_ML_c87406_g2_i1|CRD_ML_c84195_g2_i3|CRD_ML_c84195_g2_i2|CRD_ML_c87122_g4_i4|CRD_FR_c30910_g1_i1|CRD_FL_c52749_g2_i3|CRD_ML_c78822_g1_i1|CRD_FR_c33448_g1_i3|CRD_FR_c33600_g5_i3|CRD_FR_c27468_g1_i1|CRD_ML_c88909_g2_i1…
monosaccharide metabolic process	Gene Ontology	GO:0005996	214	1122	6.81235e-15	2.16132e-13	CRD_FL_c47597_g5_i6|CRD_FR_c34623_g3_i10|CRD_FR_c33800_g2_i1|CRD_ML_c90228_g9_i1|CRD_FL_c51757_g11_i1|CRD_FB_c39740_g2_i1|CRD_ML_c81794_g3_i1|CRD_LB_c51753_g1_i1|CRD_FB_c38621_g1_i2|CRD_ML_c85299_g2_i2|CRD_ML_c87406_g2_i1|CRD_ML_c84195_g2_i3|CRD_ML_c75702_g1_i1|CRD_FL_c52749_g2_i3|CRD_FL_c47143_g2_i3|CRD_ML_c83047_g1_i1|CRD_ML_c81006_g1_i2|CRD_ML_c81006_g1_i3|CRD_ML_c83781_g2_i2|CRD_FB_c40107_g4_…
response to far red light	Gene Ontology	GO:0010218	72	226	4.35775e-14	1.37085e-12	CRD_ML_c84876_g1_i6|CRD_FR_c31257_g2_i1|CRD_FL_c51757_g11_i1|CRD_ML_c87109_g1_i1|CRD_ML_c93020_g1_i1|CRD_ML_c78739_g1_i1|CRD_ML_c60729_g1_i1|CRD_LB_c45421_g1_i1|CRD_ML_c78753_g1_i1|CRD_FB_c35835_g1_i1|CRD_LB_c49505_g7_i5|CRD_ML_c87289_g2_i1|CRD_ML_c86616_g1_i1|CRD_LB_c49586_g1_i4|CRD_ML_c87109_g1_i2|CRD_ML_c88713_g3_i5|CRD_ML_c87102_g13_i2|CRD_LB_c3933_g1_i1|CRD_ML_c83047_g1_i1|CRD_FR_c26666_g1_i…
regulation of proton transport	Gene Ontology	GO:0010155	62	182	2.19179e-13	6.83691e-12	CRD_FR_c16650_g1_i1|CRD_ML_c87709_g3_i3|CRD_FR_c16020_g1_i1|CRD_ML_c80225_g2_i1|CRD_ML_c93020_g1_i1|CRD_ML_c88791_g5_i2|CRD_FR_c33635_g1_i3|CRD_ML_c85365_g1_i3|CRD_ML_c87289_g2_i1|CRD_ML_c86616_g1_i1|CRD_ML_c88652_g4_i1|CRD_FR_c17808_g1_i1|CRD_FR_c34751_g1_i1|CRD_LB_c3933_g1_i1|CRD_FR_c26666_g1_i1|CRD_ML_c83152_g2_i1|CRD_FL_c52795_g1_i1|CRD_ML_c89905_g4_i3|CRD_FL_c52795_g1_i3|CRD_ML_c68705_g1_i1|…
nucleotide metabolic process	Gene Ontology	GO:0009117	218	1198	2.26945e-13	6.93308e-12	CRD_FL_c47597_g5_i6|CRD_FR_c33800_g2_i1|CRD_ML_c90228_g9_i1|CRD_FL_c51757_g11_i1|CRD_ML_c81794_g3_i1|CRD_ML_c90202_g3_i1|CRD_LB_c51753_g1_i1|CRD_ML_c14305_g1_i1|CRD_ML_c85299_g2_i2|CRD_ML_c87406_g2_i1|CRD_ML_c84195_g2_i3|CRD_ML_c75702_g1_i1|CRD_ML_c87122_g4_i4|CRD_FL_c52749_g2_i3|CRD_ML_c89148_g1_i1|CRD_ML_c78822_g1_i1|CRD_ML_c83047_g1_i1|CRD_ML_c81006_g1_i2|CRD_ML_c81006_g1_i3|CRD_FR_c33600_g5_i…
chloroplast thylakoid lumen	Gene Ontology	GO:0009543	50	123	2.27865e-13	6.93308e-12	CRD_FR_c26100_g1_i1|CRD_ML_c86613_g2_i1|CRD_ML_c86613_g2_i2|CRD_ML_c89834_g11_i1|CRD_LB_c45583_g1_i3|CRD_FR_c17703_g1_i1|CRD_ML_c78737_g1_i1|CRD_LB_c45421_g1_i1|CRD_LB_c26608_g1_i1|CRD_ML_c88713_g3_i5|CRD_ML_c88943_g2_i7|CRD_ML_c88943_g2_i5|CRD_LB_c3933_g1_i1|CRD_ML_c45031_g1_i1|CRD_ML_c80428_g1_i3|CRD_ML_c83591_g2_i3|CRD_FB_c43781_g1_i1|CRD_FR_c33600_g5_i3|CRD_ML_c84610_g2_i1|CRD_FR_c23735_g1_i1…
plastid thylakoid lumen	Gene Ontology	GO:0031978	50	123	2.27865e-13	6.93308e-12	CRD_FR_c26100_g1_i1|CRD_ML_c86613_g2_i1|CRD_ML_c86613_g2_i2|CRD_ML_c89834_g11_i1|CRD_LB_c45583_g1_i3|CRD_FR_c17703_g1_i1|CRD_ML_c78737_g1_i1|CRD_LB_c45421_g1_i1|CRD_LB_c26608_g1_i1|CRD_ML_c88713_g3_i5|CRD_ML_c88943_g2_i7|CRD_ML_c88943_g2_i5|CRD_LB_c3933_g1_i1|CRD_ML_c45031_g1_i1|CRD_ML_c80428_g1_i3|CRD_ML_c83591_g2_i3|CRD_FB_c43781_g1_i1|CRD_FR_c33600_g5_i3|CRD_ML_c84610_g2_i1|CRD_FR_c23735_g1_i1…
nucleoside phosphate metabolic process	Gene Ontology	GO:0006753	218	1202	3.00475e-13	9.068e-12	CRD_FL_c47597_g5_i6|CRD_FR_c33800_g2_i1|CRD_ML_c90228_g9_i1|CRD_FL_c51757_g11_i1|CRD_ML_c81794_g3_i1|CRD_ML_c90202_g3_i1|CRD_LB_c51753_g1_i1|CRD_ML_c14305_g1_i1|CRD_ML_c85299_g2_i2|CRD_ML_c87406_g2_i1|CRD_ML_c84195_g2_i3|CRD_ML_c75702_g1_i1|CRD_ML_c87122_g4_i4|CRD_FL_c52749_g2_i3|CRD_ML_c89148_g1_i1|CRD_ML_c78822_g1_i1|CRD_ML_c83047_g1_i1|CRD_ML_c81006_g1_i2|CRD_ML_c81006_g1_i3|CRD_FR_c33600_g5_i…
glucan metabolic process	Gene Ontology	GO:0044042	170	861	3.07273e-13	9.12479e-12	CRD_FR_c32257_g3_i1|CRD_FR_c26100_g1_i1|CRD_ML_c60413_g1_i1|CRD_ML_c79995_g1_i1|CRD_ML_c90228_g9_i1|CRD_FL_c51757_g11_i1|CRD_FB_c39740_g2_i1|CRD_ML_c89276_g3_i1|CRD_ML_c81794_g3_i1|CRD_FR_c31826_g4_i2|CRD_ML_c87406_g2_i1|CRD_ML_c84195_g2_i3|CRD_ML_c84195_g2_i2|CRD_FR_c30910_g1_i1|CRD_FR_c114_g1_i1|CRD_ML_c88114_g2_i1|CRD_ML_c80428_g1_i3|CRD_FR_c16463_g1_i1|CRD_LB_c49679_g1_i3|CRD_ML_c88909_g2_i1|…
cellular glucan metabolic process	Gene Ontology	GO:0006073	170	861	3.07273e-13	9.12479e-12	CRD_FR_c32257_g3_i1|CRD_FR_c26100_g1_i1|CRD_ML_c60413_g1_i1|CRD_ML_c79995_g1_i1|CRD_ML_c90228_g9_i1|CRD_FL_c51757_g11_i1|CRD_FB_c39740_g2_i1|CRD_ML_c89276_g3_i1|CRD_ML_c81794_g3_i1|CRD_FR_c31826_g4_i2|CRD_ML_c87406_g2_i1|CRD_ML_c84195_g2_i3|CRD_ML_c84195_g2_i2|CRD_FR_c30910_g1_i1|CRD_FR_c114_g1_i1|CRD_ML_c88114_g2_i1|CRD_ML_c80428_g1_i3|CRD_FR_c16463_g1_i1|CRD_LB_c49679_g1_i3|CRD_ML_c88909_g2_i1|…
regulation of catalytic activity	Gene Ontology	GO:0050790	104	430	5.63307e-13	1.65952e-11	CRD_ML_c79995_g1_i1|CRD_FR_c28647_g2_i2|CRD_ML_c90228_g9_i1|CRD_FL_c51757_g11_i1|CRD_FR_c31826_g4_i2|CRD_ML_c87406_g2_i1|CRD_ML_c87911_g2_i4|CRD_ML_c80428_g1_i3|CRD_FR_c16463_g1_i1|CRD_LB_c49679_g1_i3|CRD_ML_c88190_g1_i3|CRD_ML_c62254_g1_i1|CRD_ML_c82191_g1_i1|CRD_LB_c38394_g1_i1|CRD_ML_c89202_g6_i1|CRD_ML_c87763_g2_i6|CRD_ML_c88428_g4_i3|CRD_ML_c11645_g1_i1|CRD_LB_c44572_g1_i4|CRD_LB_c47516_g1_i…
sulfur compound biosynthetic process	Gene Ontology	GO:0044272	176	914	7.57742e-13	2.21273e-11	CRD_ML_c76653_g1_i2|CRD_ML_c88306_g2_i6|CRD_FR_c31945_g1_i3|CRD_ML_c90228_g9_i1|CRD_ML_c78822_g1_i2|CRD_LB_c45583_g1_i3|CRD_LB_c51753_g1_i1|CRD_FB_c38621_g1_i2|CRD_ML_c85299_g2_i2|CRD_ML_c87406_g2_i1|CRD_ML_c76653_g1_i1|CRD_ML_c84195_g2_i3|CRD_ML_c84195_g2_i2|CRD_ML_c87637_g3_i1|CRD_FB_c20524_g1_i1|CRD_ML_c81075_g3_i1|CRD_ML_c78822_g1_i1|CRD_ML_c88977_g2_i2|CRD_ML_c84865_g3_i2|CRD_ML_c90069_g7_i2…
plastoglobule	Gene Ontology	GO:0010287	41	87	7.6301e-13	2.21273e-11	CRD_ML_c86575_g1_i7|CRD_ML_c86575_g1_i5|CRD_FR_c29959_g1_i2|CRD_ML_c87076_g1_i1|CRD_ML_c81500_g1_i1|CRD_LB_c42844_g1_i1|CRD_ML_c51306_g1_i1|CRD_ML_c89338_g9_i1|CRD_LB_c49586_g1_i4|CRD_ML_c60215_g2_i1|CRD_LB_c49586_g1_i1|CRD_FB_c36198_g4_i2|CRD_ML_c83047_g1_i1|CRD_ML_c84079_g2_i1|CRD_ML_c84079_g2_i2|CRD_ML_c63468_g1_i1|CRD_ML_c82082_g4_i1|CRD_LB_c15881_g1_i1|CRD_LB_c48603_g4_i2|CRD_FB_c33181_g1_i1…
S-glycoside biosynthetic process	Gene Ontology	GO:0016144	85	318	8.57374e-13	2.42944e-11	CRD_ML_c76653_g1_i2|CRD_ML_c83607_g2_i1|CRD_ML_c89579_g7_i3|CRD_ML_c88306_g2_i6|CRD_FR_c31945_g1_i3|CRD_ML_c89579_g7_i4|CRD_ML_c87769_g1_i1|CRD_ML_c81794_g3_i1|CRD_ML_c82838_g2_i1|CRD_FR_c28369_g1_i1|CRD_FL_c50337_g1_i2|CRD_ML_c87109_g1_i2|CRD_ML_c78737_g1_i1|CRD_ML_c87385_g1_i2|CRD_ML_c85299_g2_i2|CRD_ML_c87406_g2_i1|CRD_ML_c76653_g1_i1|CRD_ML_c84195_g2_i3|CRD_ML_c84195_g2_i2|CRD_ML_c87385_g1_i4…
glucosinolate biosynthetic process	Gene Ontology	GO:0019761	85	318	8.57374e-13	2.42944e-11	CRD_ML_c76653_g1_i2|CRD_ML_c83607_g2_i1|CRD_ML_c89579_g7_i3|CRD_ML_c88306_g2_i6|CRD_FR_c31945_g1_i3|CRD_ML_c89579_g7_i4|CRD_ML_c87769_g1_i1|CRD_ML_c81794_g3_i1|CRD_ML_c82838_g2_i1|CRD_FR_c28369_g1_i1|CRD_FL_c50337_g1_i2|CRD_ML_c87109_g1_i2|CRD_ML_c78737_g1_i1|CRD_ML_c87385_g1_i2|CRD_ML_c85299_g2_i2|CRD_ML_c87406_g2_i1|CRD_ML_c76653_g1_i1|CRD_ML_c84195_g2_i3|CRD_ML_c84195_g2_i2|CRD_ML_c87385_g1_i4…
glycosinolate biosynthetic process	Gene Ontology	GO:0019758	85	318	8.57374e-13	2.42944e-11	CRD_ML_c76653_g1_i2|CRD_ML_c83607_g2_i1|CRD_ML_c89579_g7_i3|CRD_ML_c88306_g2_i6|CRD_FR_c31945_g1_i3|CRD_ML_c89579_g7_i4|CRD_ML_c87769_g1_i1|CRD_ML_c81794_g3_i1|CRD_ML_c82838_g2_i1|CRD_FR_c28369_g1_i1|CRD_FL_c50337_g1_i2|CRD_ML_c87109_g1_i2|CRD_ML_c78737_g1_i1|CRD_ML_c87385_g1_i2|CRD_ML_c85299_g2_i2|CRD_ML_c87406_g2_i1|CRD_ML_c76653_g1_i1|CRD_ML_c84195_g2_i3|CRD_ML_c84195_g2_i2|CRD_ML_c87385_g1_i4…
serine family amino acid metabolic process	Gene Ontology	GO:0009069	105	451	3.1313e-12	8.8056e-11	CRD_ML_c90228_g9_i1|CRD_FR_c34268_g4_i4|CRD_LB_c45583_g1_i3|CRD_LB_c51753_g1_i1|CRD_FB_c38621_g1_i2|CRD_FB_c35835_g1_i1|CRD_FB_c20524_g1_i1|CRD_ML_c81075_g3_i1|CRD_ML_c78822_g1_i1|CRD_ML_c84865_g3_i2|CRD_ML_c60215_g2_i1|CRD_ML_c78414_g2_i1|CRD_FR_c33800_g2_i1|CRD_ML_c82082_g4_i1|CRD_FR_c29717_g1_i1|CRD_ML_c87769_g1_i1|CRD_ML_c89921_g2_i8|CRD_ML_c11559_g1_i1|CRD_FR_c26995_g1_i2|CRD_FL_c49309_g6_i4…
terpenoid biosynthetic process	Gene Ontology	GO:0016114	108	475	5.34005e-12	1.4904e-10	CRD_ML_c84195_g2_i3|CRD_ML_c84195_g2_i2|CRD_FL_c47143_g2_i3|CRD_FR_c16916_g1_i1|CRD_LB_c49679_g1_i4|CRD_LB_c49679_g1_i3|CRD_ML_c87837_g2_i6|CRD_FR_c32941_g1_i1|CRD_FR_c26260_g1_i1|CRD_FR_c33800_g2_i1|CRD_LB_c37170_g2_i2|CRD_ML_c81269_g4_i1|CRD_ML_c88766_g1_i4|CRD_ML_c76414_g1_i1|CRD_FL_c42644_g1_i1|CRD_ML_c78112_g1_i2|CRD_FR_c30721_g1_i1|CRD_ML_c68749_g1_i1|CRD_ML_c80052_g1_i1|CRD_FR_c34508_g1_i1…
single-organism biosynthetic process	Gene Ontology	GO:0044711	832	6255	6.28355e-12	1.74064e-10	CRD_FR_c34623_g3_i10|CRD_ML_c88306_g2_i6|CRD_ML_c78649_g2_i1|CRD_FL_c51757_g11_i1|CRD_FR_c16032_g1_i1|CRD_ML_c81794_g3_i1|CRD_ML_c90202_g3_i1|CRD_LB_c45583_g1_i3|CRD_FL_c37211_g2_i1|CRD_ML_c88977_g2_i2|CRD_ML_c87156_g2_i3|CRD_FR_c33600_g5_i3|CRD_ML_c88909_g2_i1|CRD_ML_c87385_g1_i3|CRD_ML_c62254_g1_i1|CRD_ML_c89401_g3_i5|CRD_ML_c78414_g2_i1|CRD_ML_c83205_g1_i1|CRD_ML_c87454_g1_i2|CRD_FR_c26260_g1_…
terpenoid metabolic process	Gene Ontology	GO:0006721	113	511	7.80582e-12	2.14631e-10	CRD_ML_c84195_g2_i3|CRD_ML_c86687_g5_i3|CRD_FL_c47143_g2_i3|CRD_FR_c16916_g1_i1|CRD_LB_c49679_g1_i4|CRD_LB_c49679_g1_i3|CRD_ML_c87837_g2_i6|CRD_FR_c32941_g1_i1|CRD_FR_c26260_g1_i1|CRD_FR_c33800_g2_i1|CRD_LB_c37170_g2_i2|CRD_ML_c81269_g4_i1|CRD_ML_c88766_g1_i4|CRD_ML_c76414_g1_i1|CRD_ML_c86687_g6_i2|CRD_FL_c42644_g1_i1|CRD_ML_c78112_g1_i2|CRD_FR_c30721_g1_i1|CRD_ML_c68749_g1_i1|CRD_ML_c80052_g1_i1…
nucleobase-containing small molecule metabolic process	Gene Ontology	GO:0055086	223	1289	8.40074e-12	2.29291e-10	CRD_FL_c47597_g5_i6|CRD_FR_c33800_g2_i1|CRD_FR_c39534_g1_i1|CRD_FL_c51757_g11_i1|CRD_ML_c81794_g3_i1|CRD_ML_c90202_g3_i1|CRD_LB_c51753_g1_i1|CRD_ML_c14305_g1_i1|CRD_ML_c85299_g2_i2|CRD_ML_c87406_g2_i1|CRD_ML_c84195_g2_i3|CRD_ML_c75702_g1_i1|CRD_ML_c87122_g4_i4|CRD_FL_c52749_g2_i3|CRD_ML_c89148_g1_i1|CRD_ML_c78822_g1_i1|CRD_ML_c83047_g1_i1|CRD_ML_c81006_g1_i2|CRD_ML_c81006_g1_i3|CRD_FR_c33600_g5_i…
regulation of cellular protein metabolic process	Gene Ontology	GO:0032268	123	588	2.22945e-11	6.04066e-10	CRD_ML_c76653_g1_i2|CRD_ML_c89367_g2_i1|CRD_ML_c76653_g1_i1|CRD_FR_c28647_g2_i2|CRD_ML_c90228_g9_i1|CRD_FL_c51757_g11_i1|CRD_LB_c51753_g1_i1|CRD_FB_c35835_g1_i1|CRD_FL_c37211_g2_i1|CRD_ML_c87911_g2_i4|CRD_FB_c20524_g1_i1|CRD_FL_c47143_g2_i3|CRD_ML_c89196_g3_i1|CRD_ML_c78414_g2_i1|CRD_ML_c83205_g1_i1|CRD_FR_c26260_g1_i1|CRD_ML_c82082_g4_i1|CRD_FR_c29717_g1_i1|CRD_ML_c89202_g6_i1|CRD_ML_c87763_g2_i…
cysteine metabolic process	Gene Ontology	GO:0006534	87	359	3.71294e-11	9.98728e-10	CRD_ML_c90228_g9_i1|CRD_LB_c45583_g1_i3|CRD_LB_c51753_g1_i1|CRD_FB_c38621_g1_i2|CRD_FB_c35835_g1_i1|CRD_FB_c20524_g1_i1|CRD_ML_c81075_g3_i1|CRD_ML_c84865_g3_i2|CRD_ML_c60215_g2_i1|CRD_ML_c78414_g2_i1|CRD_ML_c82082_g4_i1|CRD_FR_c29717_g1_i1|CRD_ML_c87769_g1_i1|CRD_ML_c89921_g2_i8|CRD_ML_c11559_g1_i1|CRD_FR_c26995_g1_i2|CRD_FL_c49309_g6_i4|CRD_ML_c68749_g1_i1|CRD_FR_c27558_g1_i1|CRD_ML_c74969_g1_i1…
regulation of molecular function	Gene Ontology	GO:0065009	113	527	3.91047e-11	1.04429e-09	CRD_ML_c79995_g1_i1|CRD_FR_c28647_g2_i2|CRD_ML_c90228_g9_i1|CRD_FL_c51757_g11_i1|CRD_FR_c31826_g4_i2|CRD_ML_c87406_g2_i1|CRD_ML_c87911_g2_i4|CRD_ML_c80428_g1_i3|CRD_FR_c16463_g1_i1|CRD_LB_c49679_g1_i3|CRD_ML_c88190_g1_i3|CRD_ML_c62254_g1_i1|CRD_ML_c82191_g1_i1|CRD_LB_c38394_g1_i1|CRD_ML_c89202_g6_i1|CRD_ML_c87763_g2_i6|CRD_ML_c88428_g4_i3|CRD_ML_c11645_g1_i1|CRD_ML_c89598_g13_i2|CRD_LB_c44572_g1_…
metallo-sulfur cluster assembly	Gene Ontology	GO:0031163	66	234	4.10725e-11	1.08128e-09	CRD_ML_c89367_g2_i1|CRD_ML_c88575_g10_i2|CRD_FR_c28040_g1_i4|CRD_LB_c50239_g7_i1|CRD_FR_c30588_g5_i2|CRD_ML_c90064_g4_i3|CRD_ML_c85631_g1_i2|CRD_FB_c38397_g6_i1|CRD_FR_c17808_g1_i1|CRD_ML_c59066_g2_i1|CRD_FL_c49483_g1_i2|CRD_ML_c11703_g1_i1|CRD_FR_c26666_g1_i1|CRD_FR_c30638_g1_i1|CRD_FR_c34514_g7_i1|CRD_FR_c33600_g5_i3|CRD_ML_c510_g1_i1|CRD_FR_c31929_g3_i1|CRD_FR_c26059_g1_i1|CRD_LB_c40554_g1_i1|…
iron-sulfur cluster assembly	Gene Ontology	GO:0016226	66	234	4.10725e-11	1.08128e-09	CRD_ML_c89367_g2_i1|CRD_ML_c88575_g10_i2|CRD_FR_c28040_g1_i4|CRD_LB_c50239_g7_i1|CRD_FR_c30588_g5_i2|CRD_ML_c90064_g4_i3|CRD_ML_c85631_g1_i2|CRD_FB_c38397_g6_i1|CRD_FR_c17808_g1_i1|CRD_ML_c59066_g2_i1|CRD_FL_c49483_g1_i2|CRD_ML_c11703_g1_i1|CRD_FR_c26666_g1_i1|CRD_FR_c30638_g1_i1|CRD_FR_c34514_g7_i1|CRD_FR_c33600_g5_i3|CRD_ML_c510_g1_i1|CRD_FR_c31929_g3_i1|CRD_FR_c26059_g1_i1|CRD_LB_c40554_g1_i1|…
cysteine biosynthetic process	Gene Ontology	GO:0019344	86	355	4.85495e-11	1.26913e-09	CRD_ML_c90228_g9_i1|CRD_LB_c45583_g1_i3|CRD_LB_c51753_g1_i1|CRD_FB_c35835_g1_i1|CRD_FB_c20524_g1_i1|CRD_ML_c81075_g3_i1|CRD_ML_c84865_g3_i2|CRD_ML_c60215_g2_i1|CRD_ML_c78414_g2_i1|CRD_ML_c82082_g4_i1|CRD_FR_c29717_g1_i1|CRD_ML_c87769_g1_i1|CRD_ML_c89921_g2_i8|CRD_ML_c11559_g1_i1|CRD_FR_c26995_g1_i2|CRD_FL_c49309_g6_i4|CRD_ML_c68749_g1_i1|CRD_FR_c27558_g1_i1|CRD_ML_c74969_g1_i1|CRD_FL_c49108_g5_i1…
cellular lipid metabolic process	Gene Ontology	GO:0044255	346	2282	7.0308e-11	1.82506e-09	CRD_ML_c81794_g3_i1|CRD_ML_c86687_g5_i3|CRD_FR_c33600_g5_i3|CRD_FR_c32941_g1_i1|CRD_ML_c83205_g1_i1|CRD_FR_c26260_g1_i1|CRD_ML_c86631_g3_i2|CRD_ML_c89921_g2_i8|CRD_ML_c89443_g1_i2|CRD_ML_c84944_g1_i2|CRD_ML_c78112_g1_i2|CRD_FR_c20648_g1_i1|CRD_ML_c61087_g1_i1|CRD_ML_c86937_g2_i1|CRD_ML_c86937_g2_i3|CRD_ML_c81810_g1_i2|CRD_FL_c46799_g1_i4|CRD_FB_c38992_g1_i1|CRD_ML_c78674_g1_i2|CRD_FL_c53070_g1_i1…
serine family amino acid biosynthetic process	Gene Ontology	GO:0009070	86	359	7.8391e-11	2.02075e-09	CRD_ML_c90228_g9_i1|CRD_LB_c45583_g1_i3|CRD_LB_c51753_g1_i1|CRD_FB_c35835_g1_i1|CRD_FB_c20524_g1_i1|CRD_ML_c81075_g3_i1|CRD_ML_c84865_g3_i2|CRD_ML_c60215_g2_i1|CRD_ML_c78414_g2_i1|CRD_ML_c82082_g4_i1|CRD_FR_c29717_g1_i1|CRD_ML_c87769_g1_i1|CRD_ML_c89921_g2_i8|CRD_ML_c11559_g1_i1|CRD_FR_c26995_g1_i2|CRD_FL_c49309_g6_i4|CRD_ML_c68749_g1_i1|CRD_FR_c27558_g1_i1|CRD_ML_c74969_g1_i1|CRD_FL_c49108_g5_i1…
hydrogen transport	Gene Ontology	GO:0006818	65	233	8.42126e-11	2.14108e-09	CRD_FR_c16650_g1_i1|CRD_ML_c87709_g3_i3|CRD_FR_c16020_g1_i1|CRD_ML_c80225_g2_i1|CRD_ML_c93020_g1_i1|CRD_ML_c88791_g5_i2|CRD_FR_c33635_g1_i3|CRD_ML_c85365_g1_i3|CRD_ML_c89098_g2_i2|CRD_ML_c87289_g2_i1|CRD_ML_c86616_g1_i1|CRD_ML_c88652_g4_i1|CRD_FR_c17808_g1_i1|CRD_FR_c34751_g1_i1|CRD_LB_c3933_g1_i1|CRD_FR_c26666_g1_i1|CRD_ML_c83152_g2_i1|CRD_FL_c52795_g1_i1|CRD_ML_c89905_g4_i3|CRD_FL_c52795_g1_i3|…
proton transport	Gene Ontology	GO:0015992	65	233	8.42126e-11	2.14108e-09	CRD_FR_c16650_g1_i1|CRD_ML_c87709_g3_i3|CRD_FR_c16020_g1_i1|CRD_ML_c80225_g2_i1|CRD_ML_c93020_g1_i1|CRD_ML_c88791_g5_i2|CRD_FR_c33635_g1_i3|CRD_ML_c85365_g1_i3|CRD_ML_c89098_g2_i2|CRD_ML_c87289_g2_i1|CRD_ML_c86616_g1_i1|CRD_ML_c88652_g4_i1|CRD_FR_c17808_g1_i1|CRD_FR_c34751_g1_i1|CRD_LB_c3933_g1_i1|CRD_FR_c26666_g1_i1|CRD_ML_c83152_g2_i1|CRD_FL_c52795_g1_i1|CRD_ML_c89905_g4_i3|CRD_FL_c52795_g1_i3|…
glycosyl compound biosynthetic process	Gene Ontology	GO:1901659	88	378	1.64394e-10	4.15122e-09	CRD_ML_c76653_g1_i2|CRD_ML_c88306_g2_i6|CRD_ML_c90228_g9_i1|CRD_ML_c81794_g3_i1|CRD_FB_c38621_g1_i2|CRD_ML_c85299_g2_i2|CRD_ML_c87406_g2_i1|CRD_ML_c76653_g1_i1|CRD_ML_c84195_g2_i3|CRD_ML_c84195_g2_i2|CRD_ML_c88977_g2_i2|CRD_ML_c88190_g1_i3|CRD_ML_c62254_g1_i1|CRD_FR_c32941_g1_i1|CRD_ML_c86951_g1_i3|CRD_ML_c86951_g1_i5|CRD_FR_c29717_g1_i1|CRD_ML_c87769_g1_i1|CRD_ML_c90064_g4_i3|CRD_ML_c85158_g1_i1…
sulfur compound metabolic process	Gene Ontology	GO:0006790	201	1179	2.43734e-10	6.0721e-09	CRD_ML_c76653_g1_i2|CRD_ML_c88306_g2_i6|CRD_FR_c31945_g1_i3|CRD_ML_c90228_g9_i1|CRD_ML_c78822_g1_i2|CRD_LB_c45583_g1_i3|CRD_LB_c51753_g1_i1|CRD_FB_c38621_g1_i2|CRD_ML_c85299_g2_i2|CRD_ML_c87406_g2_i1|CRD_ML_c76653_g1_i1|CRD_ML_c84195_g2_i3|CRD_ML_c84195_g2_i2|CRD_ML_c87637_g3_i1|CRD_FB_c20524_g1_i1|CRD_ML_c81075_g3_i1|CRD_ML_c78822_g1_i1|CRD_ML_c88977_g2_i2|CRD_ML_c84865_g3_i2|CRD_ML_c78649_g2_i1…
cellular polysaccharide biosynthetic process	Gene Ontology	GO:0033692	186	1069	2.7576e-10	6.82415e-09	CRD_FR_c32257_g3_i1|CRD_FR_c26100_g1_i1|CRD_ML_c60413_g1_i1|CRD_ML_c79995_g1_i1|CRD_ML_c90228_g9_i1|CRD_FL_c51757_g11_i1|CRD_FB_c39740_g2_i1|CRD_ML_c81794_g3_i1|CRD_ML_c88741_g1_i4|CRD_FR_c31826_g4_i2|CRD_ML_c87406_g2_i1|CRD_ML_c84195_g2_i3|CRD_ML_c84195_g2_i2|CRD_FR_c114_g1_i1|CRD_ML_c88809_g7_i1|CRD_ML_c80428_g1_i3|CRD_FR_c16463_g1_i1|CRD_LB_c49679_g1_i3|CRD_ML_c88909_g2_i1|CRD_ML_c88190_g1_i3|…
cellular carbohydrate biosynthetic process	Gene Ontology	GO:0034637	191	1120	6.47287e-10	1.59121e-08	CRD_FR_c32257_g3_i1|CRD_FR_c26100_g1_i1|CRD_ML_c60413_g1_i1|CRD_ML_c79995_g1_i1|CRD_ML_c90228_g9_i1|CRD_FL_c51757_g11_i1|CRD_FB_c39740_g2_i1|CRD_ML_c81794_g3_i1|CRD_ML_c88741_g1_i4|CRD_FR_c31826_g4_i2|CRD_ML_c87406_g2_i1|CRD_ML_c84195_g2_i3|CRD_ML_c84195_g2_i2|CRD_FR_c114_g1_i1|CRD_ML_c88114_g2_i1|CRD_ML_c80428_g1_i3|CRD_FR_c16463_g1_i1|CRD_LB_c49679_g1_i3|CRD_ML_c88909_g2_i1|CRD_ML_c88190_g1_i3|…
regulation of protein metabolic process	Gene Ontology	GO:0051246	123	627	6.93711e-10	1.69411e-08	CRD_ML_c76653_g1_i2|CRD_ML_c89367_g2_i1|CRD_ML_c76653_g1_i1|CRD_FR_c28647_g2_i2|CRD_ML_c90228_g9_i1|CRD_FL_c51757_g11_i1|CRD_LB_c51753_g1_i1|CRD_FB_c35835_g1_i1|CRD_FL_c37211_g2_i1|CRD_ML_c87911_g2_i4|CRD_FB_c20524_g1_i1|CRD_FL_c47143_g2_i3|CRD_ML_c89196_g3_i1|CRD_ML_c78414_g2_i1|CRD_ML_c83205_g1_i1|CRD_FR_c26260_g1_i1|CRD_ML_c82082_g4_i1|CRD_FR_c29717_g1_i1|CRD_ML_c89202_g6_i1|CRD_ML_c87763_g2_i…
plastid nucleoid	Gene Ontology	GO:0042646	26	47	8.30655e-10	2.01529e-08	CRD_ML_c89196_g8_i1|CRD_FR_c20339_g1_i1|CRD_FR_c23829_g1_i1|CRD_FL_c37211_g2_i1|CRD_ML_c85691_g1_i2|CRD_ML_c85691_g1_i1|CRD_ML_c89196_g3_i1|CRD_FR_c28169_g1_i1|CRD_ML_c12710_g1_i1|CRD_ML_c87109_g1_i1|CRD_ML_c87109_g1_i2|CRD_ML_c87354_g2_i9|CRD_FR_c30294_g2_i1|CRD_ML_c84196_g1_i1|CRD_ML_c87354_g2_i3|CRD_ML_c87354_g2_i2|CRD_FR_c24187_g3_i1|CRD_LB_c44072_g3_i3|CRD_ML_c77763_g1_i2|CRD_FR_c10652_g1_i2…
stromule	Gene Ontology	GO:0010319	38	102	1.14561e-09	2.76136e-08	CRD_FR_c31257_g2_i1|CRD_ML_c87769_g1_i1|CRD_ML_c89276_g3_i1|CRD_ML_c78739_g1_i1|CRD_FL_c18104_g1_i1|CRD_ML_c87289_g2_i1|CRD_ML_c83205_g1_i1|CRD_ML_c78822_g1_i1|CRD_FL_c52003_g8_i1|CRD_LB_c49586_g1_i4|CRD_FB_c39606_g11_i1|CRD_LB_c49586_g1_i1|CRD_ML_c88190_g1_i3|CRD_ML_c84876_g1_i1|CRD_ML_c78822_g1_i2|CRD_ML_c87885_g3_i1|CRD_ML_c81440_g1_i1|CRD_ML_c74705_g1_i1|CRD_ML_c63468_g1_i1|CRD_ML_c84876_g1_i…
photosystem II	Gene Ontology	GO:0009523	22	33	1.26868e-09	3.03827e-08	CRD_LB_c45583_g1_i3|CRD_LB_c45421_g1_i1|CRD_FB_c20524_g1_i1|CRD_ML_c88943_g2_i7|CRD_ML_c88943_g2_i5|CRD_LB_c44825_g1_i1|CRD_ML_c88943_g2_i1|CRD_ML_c80428_g1_i3|CRD_FB_c43781_g1_i1|CRD_FR_c23210_g3_i1|CRD_FR_c30251_g1_i1|CRD_FR_c33800_g2_i1|CRD_FL_c53071_g1_i1|CRD_FB_c33650_g1_i1|CRD_FB_c33181_g1_i1|CRD_LB_c3933_g1_i1|CRD_ML_c82082_g4_i1|CRD_FR_c27558_g1_i1|CRD_ML_c85555_g3_i1|CRD_FR_c28072_g1_i1|…
cellular component assembly	Gene Ontology	GO:0022607	270	1748	1.6863e-09	3.99255e-08	CRD_ML_c76653_g1_i2|CRD_FL_c52341_g2_i11|CRD_ML_c60413_g1_i1|CRD_ML_c88575_g10_i2|CRD_FR_c33956_g2_i3|CRD_ML_c90228_g9_i1|CRD_FL_c51757_g11_i1|CRD_ML_c90228_g10_i1|CRD_FR_c27812_g1_i1|CRD_LB_c45583_g1_i3|CRD_ML_c85631_g1_i2|CRD_ML_c85299_g2_i2|CRD_ML_c76653_g1_i1|CRD_FL_c37211_g2_i1|CRD_ML_c75702_g1_i1|CRD_ML_c81269_g4_i1|CRD_FB_c20524_g1_i1|CRD_FR_c28647_g2_i2|CRD_FL_c47143_g2_i3|CRD_FR_c32338_g…
single-organism catabolic process	Gene Ontology	GO:0044712	396	2766	1.6918e-09	3.99255e-08	CRD_FL_c51757_g11_i1|CRD_ML_c81794_g3_i1|CRD_ML_c95189_g1_i1|CRD_ML_c86687_g5_i3|CRD_ML_c81006_g1_i2|CRD_ML_c81006_g1_i3|CRD_FR_c33600_g5_i3|CRD_ML_c59086_g1_i2|CRD_FR_c26260_g1_i1|CRD_ML_c86631_g3_i2|CRD_ML_c88138_g1_i1|CRD_LB_c38394_g1_i1|CRD_ML_c87420_g1_i2|CRD_ML_c89921_g2_i8|CRD_ML_c89443_g1_i2|CRD_ML_c90337_g1_i1|CRD_ML_c84944_g1_i2|CRD_FR_c20648_g1_i1|CRD_ML_c61087_g1_i1|CRD_LB_c48603_g2_i…
myo-inositol hexakisphosphate biosynthetic process	Gene Ontology	GO:0010264	41	119	1.71017e-09	3.99255e-08	CRD_FL_c48671_g1_i5|CRD_LB_c42611_g1_i2|CRD_ML_c86106_g1_i3|CRD_ML_c89371_g8_i2|CRD_ML_c87037_g1_i1|CRD_ML_c81661_g3_i1|CRD_FR_c24920_g1_i1|CRD_ML_c76427_g1_i1|CRD_ML_c89102_g2_i2|CRD_ML_c76427_g1_i2|CRD_FR_c27978_g1_i2|CRD_ML_c84924_g1_i2|CRD_ML_c78822_g1_i1|CRD_FR_c34759_g16_i3|CRD_FR_c26575_g1_i1|CRD_ML_c62254_g1_i1|CRD_ML_c78822_g1_i2|CRD_ML_c78374_g2_i4|CRD_ML_c84774_g1_i2|CRD_FR_c20908_g1_i…
myo-inositol hexakisphosphate metabolic process	Gene Ontology	GO:0033517	41	119	1.71017e-09	3.99255e-08	CRD_FL_c48671_g1_i5|CRD_LB_c42611_g1_i2|CRD_ML_c86106_g1_i3|CRD_ML_c89371_g8_i2|CRD_ML_c87037_g1_i1|CRD_ML_c81661_g3_i1|CRD_FR_c24920_g1_i1|CRD_ML_c76427_g1_i1|CRD_ML_c89102_g2_i2|CRD_ML_c76427_g1_i2|CRD_FR_c27978_g1_i2|CRD_ML_c84924_g1_i2|CRD_ML_c78822_g1_i1|CRD_FR_c34759_g16_i3|CRD_FR_c26575_g1_i1|CRD_ML_c62254_g1_i1|CRD_ML_c78822_g1_i2|CRD_ML_c78374_g2_i4|CRD_ML_c84774_g1_i2|CRD_FR_c20908_g1_i…
inositol phosphate biosynthetic process	Gene Ontology	GO:0032958	41	120	2.08775e-09	4.84358e-08	CRD_FL_c48671_g1_i5|CRD_LB_c42611_g1_i2|CRD_ML_c86106_g1_i3|CRD_ML_c89371_g8_i2|CRD_ML_c87037_g1_i1|CRD_ML_c81661_g3_i1|CRD_FR_c24920_g1_i1|CRD_ML_c76427_g1_i1|CRD_ML_c89102_g2_i2|CRD_ML_c76427_g1_i2|CRD_FR_c27978_g1_i2|CRD_ML_c84924_g1_i2|CRD_ML_c78822_g1_i1|CRD_FR_c34759_g16_i3|CRD_FR_c26575_g1_i1|CRD_ML_c62254_g1_i1|CRD_ML_c78822_g1_i2|CRD_ML_c78374_g2_i4|CRD_ML_c84774_g1_i2|CRD_FR_c20908_g1_i…
carbohydrate derivative metabolic process	Gene Ontology	GO:1901135	319	2148	2.45611e-09	5.66277e-08	CRD_ML_c76653_g1_i2|CRD_FR_c26100_g1_i1|CRD_ML_c88306_g2_i6|CRD_FR_c33956_g2_i3|CRD_ML_c90228_g9_i1|CRD_ML_c35185_g1_i1|CRD_ML_c81794_g3_i1|CRD_ML_c90226_g3_i3|CRD_ML_c14305_g1_i1|CRD_FB_c38621_g1_i2|CRD_ML_c85299_g2_i2|CRD_ML_c87406_g2_i1|CRD_ML_c76653_g1_i1|CRD_ML_c84195_g2_i3|CRD_LB_c44273_g3_i1|CRD_ML_c87122_g4_i4|CRD_FR_c30910_g1_i1|CRD_FR_c114_g1_i1|CRD_ML_c89148_g1_i1|CRD_ML_c78822_g1_i1|C…
polyol biosynthetic process	Gene Ontology	GO:0046173	42	127	2.95685e-09	6.77521e-08	CRD_FL_c48671_g1_i5|CRD_LB_c42611_g1_i2|CRD_ML_c86106_g1_i3|CRD_ML_c89371_g8_i2|CRD_ML_c87037_g1_i1|CRD_ML_c81661_g3_i1|CRD_FR_c24920_g1_i1|CRD_ML_c76427_g1_i1|CRD_ML_c89102_g2_i2|CRD_ML_c76427_g1_i2|CRD_FR_c27978_g1_i2|CRD_ML_c84924_g1_i2|CRD_ML_c78822_g1_i1|CRD_FR_c34759_g16_i3|CRD_FR_c26575_g1_i1|CRD_ML_c62254_g1_i1|CRD_ML_c78822_g1_i2|CRD_ML_c78374_g2_i4|CRD_ML_c84774_g1_i2|CRD_FR_c20908_g1_i…
nucleoid	Gene Ontology	GO:0009295	28	61	4.77548e-09	1.08752e-07	CRD_ML_c89196_g8_i1|CRD_ML_c70246_g1_i1|CRD_FR_c20339_g1_i1|CRD_FR_c23829_g1_i1|CRD_ML_c85696_g3_i1|CRD_FL_c37211_g2_i1|CRD_ML_c85691_g1_i2|CRD_ML_c85691_g1_i1|CRD_ML_c89196_g3_i1|CRD_FR_c28169_g1_i1|CRD_ML_c12710_g1_i1|CRD_ML_c87109_g1_i1|CRD_ML_c87109_g1_i2|CRD_ML_c87354_g2_i9|CRD_FR_c30294_g2_i1|CRD_ML_c84196_g1_i1|CRD_ML_c87354_g2_i3|CRD_ML_c87354_g2_i2|CRD_FR_c24187_g3_i1|CRD_LB_c44072_g3_i3…
plastid chromosome	Gene Ontology	GO:0009508	20	30	7.09689e-09	1.59659e-07	CRD_ML_c89196_g8_i1|CRD_FR_c27623_g1_i1|CRD_ML_c87109_g1_i2|CRD_ML_c87354_g2_i12|CRD_ML_c87354_g2_i9|CRD_ML_c89196_g3_i1|CRD_FR_c30294_g2_i1|CRD_ML_c87109_g1_i1|CRD_FR_c23829_g1_i1|CRD_ML_c84196_g1_i1|CRD_ML_c87354_g2_i3|CRD_ML_c87354_g2_i2|CRD_LB_c44072_g3_i3|CRD_ML_c85691_g1_i1|CRD_FL_c37211_g2_i1|CRD_FR_c24187_g3_i1|CRD_ML_c87354_g2_i11|CRD_FR_c20339_g1_i1|CRD_ML_c85691_g1_i2|CRD_ML_c77763_g1_…
cytoplasmic chromosome	Gene Ontology	GO:0000229	20	30	7.09689e-09	1.59659e-07	CRD_ML_c89196_g8_i1|CRD_FR_c27623_g1_i1|CRD_ML_c87109_g1_i2|CRD_ML_c87354_g2_i12|CRD_ML_c87354_g2_i9|CRD_ML_c89196_g3_i1|CRD_FR_c30294_g2_i1|CRD_ML_c87109_g1_i1|CRD_FR_c23829_g1_i1|CRD_ML_c84196_g1_i1|CRD_ML_c87354_g2_i3|CRD_ML_c87354_g2_i2|CRD_LB_c44072_g3_i3|CRD_ML_c85691_g1_i1|CRD_FL_c37211_g2_i1|CRD_FR_c24187_g3_i1|CRD_ML_c87354_g2_i11|CRD_FR_c20339_g1_i1|CRD_ML_c85691_g1_i2|CRD_ML_c77763_g1_…
organonitrogen compound biosynthetic process	Gene Ontology	GO:1901566	273	1808	8.71044e-09	1.94778e-07	CRD_ML_c88575_g10_i2|CRD_FR_c39534_g1_i1|CRD_FR_c34268_g4_i4|CRD_LB_c45583_g1_i3|CRD_ML_c85631_g1_i2|CRD_ML_c14305_g1_i1|CRD_FB_c35835_g1_i1|CRD_ML_c87406_g2_i1|CRD_ML_c87122_g4_i4|CRD_ML_c87637_g3_i1|CRD_FB_c20524_g1_i1|CRD_ML_c81075_g3_i1|CRD_ML_c78822_g1_i1|CRD_ML_c88977_g2_i2|CRD_ML_c84865_g3_i2|CRD_ML_c90228_g9_i1|CRD_FR_c26474_g1_i1|CRD_FR_c33600_g5_i3|CRD_LB_c49679_g1_i3|CRD_FR_c29463_g1_i…
oxidoreductase activity	Gene Ontology	GO:0016491	258	1692	1.02653e-08	2.28173e-07	CRD_FL_c47597_g5_i6|CRD_FR_c29257_g1_i2|CRD_ML_c88070_g2_i2|CRD_FR_c30721_g1_i1|CRD_ML_c89276_g3_i1|CRD_ML_c88416_g3_i7|CRD_ML_c87509_g1_i1|CRD_ML_c77504_g1_i2|CRD_ML_c85299_g2_i2|CRD_ML_c87406_g2_i1|CRD_FB_c32940_g1_i1|CRD_FR_c34762_g4_i1|CRD_ML_c78822_g1_i1|CRD_FR_c26072_g1_i1|CRD_ML_c85091_g2_i1|CRD_LB_c49679_g1_i4|CRD_FR_c33976_g2_i2|CRD_ML_c84707_g1_i1|CRD_ML_c68749_g1_i1|CRD_ML_c83472_g1_i1…
establishment of protein localization to chloroplast	Gene Ontology	GO:0072596	37	108	1.16377e-08	2.54112e-07	CRD_ML_c89196_g8_i1|CRD_FR_c26100_g1_i1|CRD_ML_c89730_g8_i1|CRD_ML_c85631_g1_i2|CRD_FL_c18104_g1_i1|CRD_FL_c37211_g2_i1|CRD_FR_c12011_g2_i1|CRD_LB_c48125_g9_i2|CRD_ML_c88614_g3_i5|CRD_FR_c30294_g2_i1|CRD_FR_c26059_g1_i1|CRD_ML_c82829_g1_i1|CRD_FR_c34268_g4_i4|CRD_ML_c83205_g1_i1|CRD_FR_c38002_g1_i1|CRD_FR_c30398_g1_i1|CRD_ML_c88991_g9_i1|CRD_ML_c88614_g3_i4|CRD_ML_c74855_g1_i1|CRD_ML_c89777_g3_i2…
protein localization to chloroplast	Gene Ontology	GO:0072598	37	108	1.16377e-08	2.54112e-07	CRD_ML_c89196_g8_i1|CRD_FR_c26100_g1_i1|CRD_ML_c89730_g8_i1|CRD_ML_c85631_g1_i2|CRD_FL_c18104_g1_i1|CRD_FL_c37211_g2_i1|CRD_FR_c12011_g2_i1|CRD_LB_c48125_g9_i2|CRD_ML_c88614_g3_i5|CRD_FR_c30294_g2_i1|CRD_FR_c26059_g1_i1|CRD_ML_c82829_g1_i1|CRD_FR_c34268_g4_i4|CRD_ML_c83205_g1_i1|CRD_FR_c38002_g1_i1|CRD_FR_c30398_g1_i1|CRD_ML_c88991_g9_i1|CRD_ML_c88614_g3_i4|CRD_ML_c74855_g1_i1|CRD_ML_c89777_g3_i2…
protein targeting to chloroplast	Gene Ontology	GO:0045036	37	108	1.16377e-08	2.54112e-07	CRD_ML_c89196_g8_i1|CRD_FR_c26100_g1_i1|CRD_ML_c89730_g8_i1|CRD_ML_c85631_g1_i2|CRD_FL_c18104_g1_i1|CRD_FL_c37211_g2_i1|CRD_FR_c12011_g2_i1|CRD_LB_c48125_g9_i2|CRD_ML_c88614_g3_i5|CRD_FR_c30294_g2_i1|CRD_FR_c26059_g1_i1|CRD_ML_c82829_g1_i1|CRD_FR_c34268_g4_i4|CRD_ML_c83205_g1_i1|CRD_FR_c38002_g1_i1|CRD_FR_c30398_g1_i1|CRD_ML_c88991_g9_i1|CRD_ML_c88614_g3_i4|CRD_ML_c74855_g1_i1|CRD_ML_c89777_g3_i2…
cellular homeostasis	Gene Ontology	GO:0019725	91	441	1.36063e-08	2.95361e-07	CRD_ML_c85544_g4_i2|CRD_ML_c89276_g3_i1|CRD_LB_c51753_g1_i1|CRD_ML_c81440_g1_i1|CRD_ML_c82934_g1_i1|CRD_ML_c60215_g2_i1|CRD_LB_c49679_g1_i3|CRD_ML_c88190_g1_i3|CRD_ML_c86950_g1_i4|CRD_ML_c86483_g1_i1|CRD_ML_c93055_g1_i1|CRD_FR_c29717_g1_i1|CRD_FL_c51857_g2_i1|CRD_ML_c90064_g4_i3|CRD_ML_c11559_g1_i1|CRD_ML_c86405_g3_i2|CRD_ML_c88460_g3_i4|CRD_ML_c89350_g4_i3|CRD_FR_c20648_g1_i1|CRD_LB_c47516_g1_i1…
PSII associated light-harvesting complex II catabolic process	Gene Ontology	GO:0010304	26	56	1.38922e-08	2.99813e-07	CRD_FL_c48546_g2_i2|CRD_FL_c51757_g11_i1|CRD_ML_c60285_g1_i1|CRD_ML_c60285_g1_i2|CRD_ML_c78737_g1_i1|CRD_LB_c45421_g1_i1|CRD_LB_c49505_g7_i5|CRD_ML_c87289_g2_i1|CRD_ML_c51306_g1_i1|CRD_ML_c88553_g7_i2|CRD_FR_c15822_g3_i1|CRD_LB_c47805_g1_i1|CRD_ML_c88926_g4_i2|CRD_FR_c26260_g1_i1|CRD_FL_c50906_g1_i1|CRD_FL_c60227_g1_i1|CRD_ML_c84876_g1_i6|CRD_FB_c34145_g1_i2|CRD_ML_c84876_g1_i1|CRD_FR_c34654_g4_i…
aromatic amino acid family metabolic process	Gene Ontology	GO:0009072	88	423	1.68448e-08	3.61433e-07	CRD_ML_c88575_g10_i2|CRD_ML_c85631_g1_i2|CRD_FB_c35835_g1_i1|CRD_FR_c31826_g4_i1|CRD_FL_c50999_g8_i3|CRD_FR_c33800_g2_i1|CRD_FR_c26886_g1_i1|CRD_ML_c89921_g2_i8|CRD_FR_c26995_g1_i2|CRD_FR_c20648_g1_i1|CRD_ML_c68749_g1_i1|CRD_ML_c25385_g1_i1|CRD_FR_c31826_g4_i2|CRD_ML_c84924_g1_i2|CRD_FR_c33772_g3_i2|CRD_ML_c87906_g1_i2|CRD_ML_c84289_g3_i2|CRD_ML_c87385_g1_i2|CRD_ML_c87385_g1_i3|CRD_ML_c87385_g1_i…
cellular protein complex assembly	Gene Ontology	GO:0043623	199	1243	2.12361e-08	4.53037e-07	CRD_ML_c76653_g1_i2|CRD_ML_c89367_g2_i1|CRD_ML_c60413_g1_i1|CRD_ML_c88575_g10_i2|CRD_FR_c33956_g2_i3|CRD_ML_c90228_g9_i1|CRD_FL_c51757_g11_i1|CRD_ML_c90228_g10_i1|CRD_FR_c27812_g1_i1|CRD_LB_c45583_g1_i3|CRD_LB_c51753_g1_i1|CRD_ML_c85299_g2_i2|CRD_ML_c76653_g1_i1|CRD_FL_c37211_g2_i1|CRD_ML_c75702_g1_i1|CRD_ML_c89594_g2_i6|CRD_FB_c20524_g1_i1|CRD_FR_c28647_g2_i2|CRD_FL_c47143_g2_i3|CRD_FR_c32338_g1…
small molecule metabolic process	Gene Ontology	GO:0044281	723	5632	2.1684e-08	4.59949e-07	CRD_FR_c26100_g1_i1|CRD_ML_c88306_g2_i6|CRD_ML_c78649_g2_i1|CRD_FL_c51757_g11_i1|CRD_ML_c81794_g3_i1|CRD_LB_c45583_g1_i3|CRD_ML_c95189_g1_i1|CRD_ML_c86687_g5_i3|CRD_ML_c88977_g2_i2|CRD_ML_c81006_g1_i2|CRD_ML_c81006_g1_i3|CRD_ML_c87156_g2_i3|CRD_FR_c33600_g5_i3|CRD_ML_c87385_g1_i3|CRD_ML_c62254_g1_i1|CRD_FR_c32941_g1_i1|CRD_ML_c78414_g2_i1|CRD_ML_c83205_g1_i1|CRD_ML_c87454_g1_i2|CRD_FR_c26260_g1_i…
regulation of ion transport	Gene Ontology	GO:0043269	83	393	2.37667e-08	5.01261e-07	CRD_ML_c90008_g2_i1|CRD_FR_c16650_g1_i1|CRD_ML_c89598_g13_i2|CRD_FR_c16020_g1_i1|CRD_FB_c39954_g1_i3|CRD_ML_c80225_g2_i1|CRD_ML_c93020_g1_i1|CRD_ML_c88201_g2_i1|CRD_FR_c33635_g1_i3|CRD_ML_c85365_g1_i3|CRD_ML_c87289_g2_i1|CRD_ML_c86616_g1_i1|CRD_ML_c88652_g4_i1|CRD_FR_c17808_g1_i1|CRD_FR_c34751_g1_i1|CRD_LB_c3933_g1_i1|CRD_FR_c26666_g1_i1|CRD_ML_c83152_g2_i1|CRD_FL_c52795_g1_i1|CRD_ML_c89905_g4_i3…
lipid metabolic process	Gene Ontology	GO:0006629	377	2690	3.0458e-08	6.38757e-07	CRD_ML_c78649_g2_i1|CRD_ML_c81794_g3_i1|CRD_ML_c86687_g5_i3|CRD_FR_c33600_g5_i3|CRD_FR_c32941_g1_i1|CRD_ML_c83205_g1_i1|CRD_FR_c26260_g1_i1|CRD_ML_c86631_g3_i2|CRD_ML_c89921_g2_i8|CRD_ML_c89443_g1_i2|CRD_ML_c84944_g1_i2|CRD_ML_c78112_g1_i2|CRD_FR_c20648_g1_i1|CRD_ML_c61087_g1_i1|CRD_ML_c86937_g2_i1|CRD_ML_c86937_g2_i3|CRD_ML_c81810_g1_i2|CRD_FL_c46799_g1_i4|CRD_FB_c38992_g1_i1|CRD_ML_c78674_g1_i2…
oxoacid metabolic process	Gene Ontology	GO:0043436	545	4128	5.14184e-08	1.07228e-06	CRD_ML_c88306_g2_i6|CRD_ML_c81794_g3_i1|CRD_LB_c45583_g1_i3|CRD_ML_c95189_g1_i1|CRD_ML_c86687_g5_i3|CRD_ML_c88977_g2_i2|CRD_ML_c87156_g2_i3|CRD_FR_c33600_g5_i3|CRD_ML_c62254_g1_i1|CRD_FR_c32941_g1_i1|CRD_ML_c78414_g2_i1|CRD_ML_c83205_g1_i1|CRD_FR_c26260_g1_i1|CRD_ML_c86631_g3_i2|CRD_ML_c82082_g4_i1|CRD_ML_c82389_g1_i1|CRD_ML_c87637_g3_i1|CRD_ML_c89921_g2_i8|CRD_ML_c89443_g1_i2|CRD_ML_c90337_g1_i1…
organic acid metabolic process	Gene Ontology	GO:0006082	545	4129	5.28282e-08	1.09552e-06	CRD_ML_c88306_g2_i6|CRD_ML_c81794_g3_i1|CRD_LB_c45583_g1_i3|CRD_ML_c95189_g1_i1|CRD_ML_c86687_g5_i3|CRD_ML_c88977_g2_i2|CRD_ML_c87156_g2_i3|CRD_FR_c33600_g5_i3|CRD_ML_c62254_g1_i1|CRD_FR_c32941_g1_i1|CRD_ML_c78414_g2_i1|CRD_ML_c83205_g1_i1|CRD_FR_c26260_g1_i1|CRD_ML_c86631_g3_i2|CRD_ML_c82082_g4_i1|CRD_ML_c82389_g1_i1|CRD_ML_c87637_g3_i1|CRD_ML_c89921_g2_i8|CRD_ML_c89443_g1_i2|CRD_ML_c90337_g1_i1…
polysaccharide biosynthetic process	Gene Ontology	GO:0000271	202	1287	6.03446e-08	1.24444e-06	CRD_FR_c32257_g3_i1|CRD_FR_c26100_g1_i1|CRD_ML_c60413_g1_i1|CRD_ML_c79995_g1_i1|CRD_ML_c90228_g9_i1|CRD_FL_c51757_g11_i1|CRD_FB_c39740_g2_i1|CRD_ML_c81794_g3_i1|CRD_ML_c88741_g1_i4|CRD_ML_c82497_g1_i1|CRD_FR_c31826_g4_i2|CRD_ML_c87406_g2_i1|CRD_ML_c84195_g2_i3|CRD_ML_c84195_g2_i2|CRD_FR_c114_g1_i1|CRD_ML_c53921_g2_i1|CRD_ML_c80428_g1_i3|CRD_FR_c16463_g1_i1|CRD_LB_c49679_g1_i3|CRD_ML_c88909_g2_i1|…
photosystem I	Gene Ontology	GO:0009522	16	21	6.06885e-08	1.24462e-06	CRD_ML_c67558_g1_i1|CRD_LB_c35193_g2_i1|CRD_ML_c93031_g1_i1|CRD_FL_c53356_g1_i1|CRD_ML_c84196_g1_i1|CRD_ML_c11704_g1_i1|CRD_LB_c51753_g1_i1|CRD_ML_c85463_g1_i6|CRD_ML_c85463_g1_i4|CRD_ML_c85463_g1_i1|CRD_ML_c82284_g1_i1|CRD_FR_c22182_g1_i1|CRD_FB_c25036_g1_i1|CRD_LB_c15881_g1_i1|CRD_ML_c88609_g3_i1|CRD_ML_c45031_g1_i1
chloroplast photosystem II	Gene Ontology	GO:0030095	17	25	7.69807e-08	1.57007e-06	CRD_ML_c80428_g1_i3|CRD_FB_c43781_g1_i1|CRD_FL_c53071_g1_i1|CRD_ML_c85555_g3_i1|CRD_FB_c33181_g1_i1|CRD_LB_c3933_g1_i1|CRD_LB_c45583_g1_i3|CRD_LB_c45421_g1_i1|CRD_ML_c77697_g1_i1|CRD_FR_c30251_g1_i1|CRD_ML_c88943_g2_i1|CRD_FB_c20524_g1_i1|CRD_ML_c88943_g2_i7|CRD_FR_c33800_g2_i1|CRD_ML_c88943_g2_i5|CRD_LB_c44825_g1_i1|CRD_FR_c33710_g1_i5
regulation of photosynthesis	Gene Ontology	GO:0010109	25	58	8.16696e-08	1.6566e-06	CRD_ML_c93020_g1_i1|CRD_ML_c86995_g4_i2|CRD_FR_c31053_g1_i2|CRD_FR_c30638_g1_i1|CRD_ML_c60865_g1_i1|CRD_ML_c87709_g3_i3|CRD_FR_c31489_g2_i1|CRD_ML_c86995_g11_i3|CRD_ML_c89683_g2_i3|CRD_FL_c50906_g1_i1|CRD_ML_c39858_g1_i1|CRD_FB_c33181_g1_i1|CRD_FL_c2237_g1_i1|CRD_ML_c89390_g2_i1|CRD_ML_c72952_g2_i1|CRD_ML_c90197_g6_i6|CRD_ML_c88973_g1_i1|CRD_ML_c89683_g2_i4|CRD_ML_c88609_g3_i1|CRD_ML_c86937_g2_i1…
cellular amino acid metabolic process	Gene Ontology	GO:0006520	224	1468	8.49276e-08	1.70842e-06	CRD_ML_c88575_g10_i2|CRD_FR_c29937_g1_i1|CRD_ML_c90228_g9_i1|CRD_ML_c78822_g1_i2|CRD_LB_c45583_g1_i3|CRD_ML_c85631_g1_i2|CRD_FB_c38621_g1_i2|CRD_FB_c35835_g1_i1|CRD_FR_c31826_g4_i1|CRD_ML_c87637_g3_i1|CRD_FB_c20524_g1_i1|CRD_ML_c81075_g3_i1|CRD_ML_c82970_g1_i1|CRD_ML_c78822_g1_i1|CRD_ML_c84865_g3_i2|CRD_FR_c30638_g1_i1|CRD_ML_c60215_g2_i1|CRD_ML_c87385_g1_i3|CRD_ML_c78414_g2_i1|CRD_FR_c33800_g2_i…
stomatal complex morphogenesis	Gene Ontology	GO:0010103	69	313	8.51446e-08	1.70842e-06	CRD_ML_c89196_g8_i1|CRD_FR_c28647_g2_i2|CRD_ML_c90228_g9_i1|CRD_FR_c28040_g1_i4|CRD_ML_c95876_g1_i1|CRD_ML_c79388_g1_i2|CRD_ML_c90228_g10_i1|CRD_ML_c70665_g1_i1|CRD_FR_c33946_g10_i1|CRD_ML_c78739_g1_i1|CRD_ML_c90287_g3_i1|CRD_ML_c85299_g2_i2|CRD_FB_c39279_g2_i1|CRD_FL_c37211_g2_i1|CRD_ML_c86616_g1_i1|CRD_ML_c88713_g3_i5|CRD_FR_c114_g1_i1|CRD_FL_c47143_g2_i3|CRD_FR_c12356_g1_i1|CRD_FB_c36707_g1_i1…
cellular macromolecular complex assembly	Gene Ontology	GO:0034622	203	1314	1.52024e-07	3.03393e-06	CRD_ML_c76653_g1_i2|CRD_ML_c89367_g2_i1|CRD_ML_c60413_g1_i1|CRD_ML_c88575_g10_i2|CRD_FR_c33956_g2_i3|CRD_ML_c90228_g9_i1|CRD_FL_c51757_g11_i1|CRD_ML_c90228_g10_i1|CRD_FR_c27812_g1_i1|CRD_LB_c45583_g1_i3|CRD_LB_c51753_g1_i1|CRD_ML_c85299_g2_i2|CRD_ML_c76653_g1_i1|CRD_FL_c37211_g2_i1|CRD_ML_c75702_g1_i1|CRD_ML_c89594_g2_i6|CRD_FB_c20524_g1_i1|CRD_FR_c28647_g2_i2|CRD_FL_c47143_g2_i3|CRD_FR_c32338_g1…
sulfur amino acid metabolic process	Gene Ontology	GO:0000096	114	634	1.56164e-07	3.09415e-06	CRD_ML_c90228_g9_i1|CRD_FR_c34268_g4_i4|CRD_LB_c45583_g1_i3|CRD_LB_c51753_g1_i1|CRD_FB_c38621_g1_i2|CRD_FB_c35835_g1_i1|CRD_ML_c87637_g3_i1|CRD_FB_c20524_g1_i1|CRD_ML_c81075_g3_i1|CRD_ML_c78822_g1_i1|CRD_ML_c84865_g3_i2|CRD_ML_c60215_g2_i1|CRD_ML_c78414_g2_i1|CRD_FR_c33800_g2_i1|CRD_ML_c82082_g4_i1|CRD_FR_c29717_g1_i1|CRD_ML_c87769_g1_i1|CRD_ML_c89921_g2_i8|CRD_ML_c11559_g1_i1|CRD_FR_c26995_g1_i2…
inositol phosphate metabolic process	Gene Ontology	GO:0043647	44	162	1.56708e-07	3.09415e-06	CRD_FL_c48671_g1_i5|CRD_LB_c42611_g1_i2|CRD_ML_c86106_g1_i3|CRD_ML_c89371_g8_i2|CRD_ML_c87037_g1_i1|CRD_ML_c81661_g3_i1|CRD_FR_c24920_g1_i1|CRD_ML_c76427_g1_i1|CRD_ML_c89102_g2_i2|CRD_ML_c76427_g1_i2|CRD_FR_c27978_g1_i2|CRD_ML_c84924_g1_i2|CRD_ML_c78822_g1_i1|CRD_FR_c34759_g16_i3|CRD_FR_c26575_g1_i1|CRD_ML_c62254_g1_i1|CRD_ML_c78822_g1_i2|CRD_ML_c81402_g1_i1|CRD_ML_c84774_g1_i2|CRD_FR_c20908_g1_i…
RNA processing	Gene Ontology	GO:0006396	254	1724	1.62502e-07	3.19158e-06	CRD_ML_c76653_g1_i2|CRD_FR_c32929_g1_i2|CRD_ML_c76653_g1_i1|CRD_FR_c33956_g2_i3|CRD_ML_c90228_g9_i1|CRD_FL_c51757_g11_i1|CRD_FR_c27812_g1_i1|CRD_ML_c85631_g1_i2|CRD_FR_c27558_g1_i1|CRD_FL_c49598_g1_i7|CRD_ML_c85299_g2_i2|CRD_FL_c37211_g2_i1|CRD_FL_c49598_g1_i2|CRD_ML_c87122_g4_i4|CRD_ML_c87637_g3_i1|CRD_FB_c20524_g1_i1|CRD_FR_c29305_g1_i1|CRD_FL_c47143_g2_i3|CRD_ML_c83047_g1_i1|CRD_FR_c33600_g5_i…
glycosyl compound metabolic process	Gene Ontology	GO:1901657	110	609	2.08904e-07	4.08133e-06	CRD_ML_c76653_g1_i2|CRD_ML_c88306_g2_i6|CRD_ML_c90228_g9_i1|CRD_ML_c81794_g3_i1|CRD_FB_c38621_g1_i2|CRD_ML_c85299_g2_i2|CRD_ML_c87406_g2_i1|CRD_ML_c76653_g1_i1|CRD_ML_c84195_g2_i3|CRD_ML_c84195_g2_i2|CRD_ML_c89148_g1_i1|CRD_ML_c88977_g2_i2|CRD_ML_c70451_g1_i2|CRD_ML_c88190_g1_i3|CRD_ML_c62254_g1_i1|CRD_FR_c32941_g1_i1|CRD_ML_c86951_g1_i3|CRD_ML_c86951_g1_i5|CRD_ML_c73968_g1_i1|CRD_FR_c29717_g1_i1…
protein complex biogenesis	Gene Ontology	GO:0070271	212	1395	2.36138e-07	4.58923e-06	CRD_ML_c76653_g1_i2|CRD_ML_c89367_g2_i1|CRD_ML_c60413_g1_i1|CRD_ML_c88575_g10_i2|CRD_FR_c33956_g2_i3|CRD_ML_c90228_g9_i1|CRD_FL_c51757_g11_i1|CRD_ML_c90228_g10_i1|CRD_FR_c27812_g1_i1|CRD_LB_c45583_g1_i3|CRD_LB_c51753_g1_i1|CRD_ML_c85299_g2_i2|CRD_ML_c76653_g1_i1|CRD_FL_c37211_g2_i1|CRD_ML_c75702_g1_i1|CRD_ML_c89594_g2_i6|CRD_FB_c20524_g1_i1|CRD_FR_c28647_g2_i2|CRD_FL_c47143_g2_i3|CRD_FR_c32338_g1…
cellular polysaccharide metabolic process	Gene Ontology	GO:0044264	199	1296	2.88559e-07	5.57882e-06	CRD_FR_c32257_g3_i1|CRD_FR_c26100_g1_i1|CRD_ML_c60413_g1_i1|CRD_ML_c79995_g1_i1|CRD_ML_c90228_g9_i1|CRD_FL_c51757_g11_i1|CRD_FB_c39740_g2_i1|CRD_ML_c89276_g3_i1|CRD_ML_c81794_g3_i1|CRD_ML_c88741_g1_i4|CRD_FR_c31826_g4_i2|CRD_ML_c87406_g2_i1|CRD_ML_c84195_g2_i3|CRD_ML_c84195_g2_i2|CRD_FR_c30910_g1_i1|CRD_FR_c114_g1_i1|CRD_ML_c88114_g2_i1|CRD_ML_c80428_g1_i3|CRD_FR_c16463_g1_i1|CRD_LB_c49679_g1_i3|…
protein complex assembly	Gene Ontology	GO:0006461	210	1385	3.08584e-07	5.93505e-06	CRD_ML_c76653_g1_i2|CRD_ML_c89367_g2_i1|CRD_ML_c60413_g1_i1|CRD_ML_c88575_g10_i2|CRD_FR_c33956_g2_i3|CRD_ML_c90228_g9_i1|CRD_FL_c51757_g11_i1|CRD_ML_c90228_g10_i1|CRD_FR_c27812_g1_i1|CRD_LB_c45583_g1_i3|CRD_LB_c51753_g1_i1|CRD_ML_c85299_g2_i2|CRD_ML_c76653_g1_i1|CRD_FL_c37211_g2_i1|CRD_ML_c75702_g1_i1|CRD_ML_c89594_g2_i6|CRD_FB_c20524_g1_i1|CRD_FR_c28647_g2_i2|CRD_FL_c47143_g2_i3|CRD_FR_c32338_g1…
light-harvesting complex	Gene Ontology	GO:0030076	20	41	3.41272e-07	6.52991e-06	CRD_ML_c85504_g3_i1|CRD_ML_c85504_g3_i2|CRD_FR_c27558_g1_i1|CRD_ML_c67558_g1_i1|CRD_LB_c49282_g14_i1|CRD_ML_c85463_g1_i1|CRD_ML_c85463_g1_i4|CRD_ML_c84024_g3_i1|CRD_ML_c11559_g1_i1|CRD_ML_c84548_g1_i1|CRD_ML_c85463_g1_i6|CRD_ML_c60215_g2_i1|CRD_FR_c16969_g1_i1|CRD_LB_c42844_g1_i1|CRD_LB_c47427_g1_i4|CRD_FR_c29238_g1_i1|CRD_ML_c76449_g5_i1|CRD_ML_c84024_g3_i2|CRD_ML_c84548_g2_i1|CRD_ML_c74969_g1_i1
chlorophyll binding	Gene Ontology	GO:0016168	18	34	5.22809e-07	9.95214e-06	CRD_ML_c85504_g3_i1|CRD_ML_c85504_g3_i2|CRD_FR_c27558_g1_i1|CRD_ML_c67558_g1_i1|CRD_FB_c33650_g1_i1|CRD_ML_c84024_g3_i1|CRD_ML_c11559_g1_i1|CRD_ML_c87102_g13_i2|CRD_ML_c60215_g2_i1|CRD_ML_c89031_g4_i1|CRD_LB_c42844_g1_i1|CRD_LB_c47427_g1_i4|CRD_ML_c76449_g5_i1|CRD_FR_c16969_g1_i1|CRD_ML_c84024_g3_i2|CRD_ML_c82082_g4_i1|CRD_ML_c74969_g1_i1|CRD_FB_c36303_g2_i3
cellular chemical homeostasis	Gene Ontology	GO:0055082	80	407	5.27169e-07	9.98394e-06	CRD_ML_c88737_g2_i3|CRD_ML_c86239_g1_i5|CRD_FL_c47316_g2_i2|CRD_LB_c35193_g2_i1|CRD_FR_c12410_g1_i1|CRD_FR_c33024_g3_i5|CRD_ML_c80413_g1_i1|CRD_ML_c85544_g4_i2|CRD_ML_c89834_g10_i2|CRD_FL_c49887_g3_i1|CRD_ML_c86483_g2_i1|CRD_ML_c90097_g2_i5|CRD_ML_c83897_g1_i1|CRD_ML_c88460_g7_i1|CRD_ML_c59066_g2_i1|CRD_FR_c22182_g1_i1|CRD_ML_c90097_g2_i1|CRD_FB_c43781_g1_i1|CRD_ML_c60215_g2_i1|CRD_LB_c47909_g5_i…
NAD(P)H dehydrogenase complex (plastoquinone)	Gene Ontology	GO:0010598	14	19	5.42676e-07	1.02102e-05	CRD_ML_c81269_g4_i1|CRD_FR_c4288_g1_i1|CRD_ML_c81527_g1_i1|CRD_FR_c12410_g1_i1|CRD_ML_c94878_g1_i1|CRD_LB_c27842_g1_i1|CRD_ML_c84424_g1_i1|CRD_ML_c90023_g14_i1|CRD_ML_c78377_g1_i3|CRD_FL_c23571_g1_i2|CRD_ML_c78377_g1_i1|CRD_ML_c90141_g2_i1|CRD_ML_c86592_g1_i3|CRD_ML_c81269_g3_i1
monocarboxylic acid transmembrane transporter activity	Gene Ontology	GO:0008028	21	47	5.44618e-07	1.02102e-05	CRD_LB_c46937_g2_i3|CRD_ML_c86415_g3_i1|CRD_FR_c26870_g1_i2|CRD_LB_c39854_g1_i1|CRD_ML_c75467_g4_i1|CRD_FL_c48154_g4_i1|CRD_ML_c75467_g3_i1|CRD_ML_c78414_g2_i1|CRD_ML_c88057_g6_i1|CRD_ML_c83721_g1_i1|CRD_ML_c83721_g2_i2|CRD_LB_c39854_g2_i1|CRD_ML_c88465_g1_i4|CRD_ML_c85468_g2_i6|CRD_ML_c87441_g1_i1|CRD_ML_c87441_g2_i2|CRD_FR_c23695_g2_i1|CRD_LB_c48452_g1_i3|CRD_FR_c28614_g1_i1|CRD_ML_c84189_g1_i3…
serine family amino acid catabolic process	Gene Ontology	GO:0009071	32	103	6.58134e-07	1.22763e-05	CRD_FR_c33800_g2_i1|CRD_ML_c79388_g1_i2|CRD_ML_c79388_g1_i1|CRD_ML_c87385_g1_i2|CRD_ML_c87385_g1_i3|CRD_ML_c87385_g1_i1|CRD_ML_c87385_g1_i4|CRD_ML_c51306_g1_i1|CRD_FB_c39193_g4_i2|CRD_ML_c80926_g2_i1|CRD_ML_c89021_g13_i2|CRD_ML_c78822_g1_i2|CRD_ML_c87885_g3_i1|CRD_ML_c78822_g1_i1|CRD_FR_c29463_g1_i1|CRD_ML_c89550_g1_i4|CRD_ML_c89550_g1_i5|CRD_ML_c88606_g2_i2|CRD_ML_c88606_g2_i3|CRD_ML_c89550_g1_i…
regulation of transport	Gene Ontology	GO:0051049	83	431	6.73895e-07	1.25075e-05	CRD_ML_c90008_g2_i1|CRD_FR_c16650_g1_i1|CRD_ML_c89598_g13_i2|CRD_FR_c16020_g1_i1|CRD_FB_c39954_g1_i3|CRD_ML_c80225_g2_i1|CRD_ML_c93020_g1_i1|CRD_ML_c88201_g2_i1|CRD_FR_c33635_g1_i3|CRD_ML_c85365_g1_i3|CRD_ML_c87289_g2_i1|CRD_ML_c86616_g1_i1|CRD_ML_c88652_g4_i1|CRD_FR_c17808_g1_i1|CRD_FR_c34751_g1_i1|CRD_LB_c3933_g1_i1|CRD_FR_c26666_g1_i1|CRD_ML_c83152_g2_i1|CRD_FL_c52795_g1_i1|CRD_ML_c89905_g4_i3…
macromolecular complex assembly	Gene Ontology	GO:0065003	214	1440	8.35019e-07	1.54208e-05	CRD_ML_c76653_g1_i2|CRD_ML_c89367_g2_i1|CRD_ML_c60413_g1_i1|CRD_ML_c88575_g10_i2|CRD_FR_c33956_g2_i3|CRD_ML_c90228_g9_i1|CRD_FL_c51757_g11_i1|CRD_ML_c90228_g10_i1|CRD_FR_c27812_g1_i1|CRD_LB_c45583_g1_i3|CRD_LB_c51753_g1_i1|CRD_ML_c85299_g2_i2|CRD_ML_c76653_g1_i1|CRD_FL_c37211_g2_i1|CRD_ML_c75702_g1_i1|CRD_ML_c89594_g2_i6|CRD_FB_c20524_g1_i1|CRD_FR_c28647_g2_i2|CRD_FL_c47143_g2_i3|CRD_FR_c32338_g1…
glycine catabolic process	Gene Ontology	GO:0006546	31	99	8.49097e-07	1.56032e-05	CRD_FR_c33800_g2_i1|CRD_ML_c79388_g1_i2|CRD_ML_c79388_g1_i1|CRD_ML_c87385_g1_i2|CRD_ML_c87385_g1_i3|CRD_ML_c87385_g1_i1|CRD_ML_c87385_g1_i4|CRD_ML_c51306_g1_i1|CRD_FB_c39193_g4_i2|CRD_ML_c80926_g2_i1|CRD_ML_c89021_g13_i2|CRD_ML_c78822_g1_i2|CRD_ML_c87885_g3_i1|CRD_ML_c78822_g1_i1|CRD_FR_c29463_g1_i1|CRD_ML_c89550_g1_i4|CRD_ML_c89550_g1_i5|CRD_ML_c88606_g2_i2|CRD_ML_c88606_g2_i3|CRD_ML_c89550_g1_i…
cellular cation homeostasis	Gene Ontology	GO:0030003	73	365	9.22532e-07	1.68692e-05	CRD_ML_c85544_g4_i2|CRD_ML_c86239_g1_i5|CRD_FL_c47316_g2_i2|CRD_LB_c35193_g2_i1|CRD_FR_c12410_g1_i1|CRD_FR_c33024_g3_i5|CRD_ML_c80413_g1_i1|CRD_ML_c11704_g1_i1|CRD_ML_c89834_g10_i2|CRD_FL_c49887_g3_i1|CRD_ML_c86483_g2_i1|CRD_ML_c90097_g2_i5|CRD_ML_c83897_g1_i1|CRD_ML_c88460_g7_i1|CRD_ML_c59066_g2_i1|CRD_FR_c22182_g1_i1|CRD_ML_c90097_g2_i1|CRD_FB_c43781_g1_i1|CRD_ML_c60215_g2_i1|CRD_LB_c47909_g5_i…
unsaturated fatty acid metabolic process	Gene Ontology	GO:0033559	41	158	1.09143e-06	1.97628e-05	CRD_FL_c53070_g1_i1|CRD_FR_c31257_g2_i1|CRD_ML_c89834_g11_i1|CRD_FR_c32941_g1_i1|CRD_ML_c87385_g1_i2|CRD_ML_c87385_g1_i3|CRD_ML_c87289_g2_i1|CRD_ML_c87385_g1_i4|CRD_ML_c51306_g1_i1|CRD_ML_c80926_g2_i1|CRD_FL_c47143_g2_i3|CRD_ML_c89021_g13_i2|CRD_ML_c78822_g1_i2|CRD_ML_c78822_g1_i1|CRD_FR_c29463_g1_i1|CRD_ML_c76414_g1_i1|CRD_ML_c89550_g1_i4|CRD_ML_c89550_g1_i5|CRD_ML_c89550_g1_i6|CRD_ML_c89550_g1_…
unsaturated fatty acid biosynthetic process	Gene Ontology	GO:0006636	41	158	1.09143e-06	1.97628e-05	CRD_FL_c53070_g1_i1|CRD_FR_c31257_g2_i1|CRD_ML_c89834_g11_i1|CRD_FR_c32941_g1_i1|CRD_ML_c87385_g1_i2|CRD_ML_c87385_g1_i3|CRD_ML_c87289_g2_i1|CRD_ML_c87385_g1_i4|CRD_ML_c51306_g1_i1|CRD_ML_c80926_g2_i1|CRD_FL_c47143_g2_i3|CRD_ML_c89021_g13_i2|CRD_ML_c78822_g1_i2|CRD_ML_c78822_g1_i1|CRD_FR_c29463_g1_i1|CRD_ML_c76414_g1_i1|CRD_ML_c89550_g1_i4|CRD_ML_c89550_g1_i5|CRD_ML_c89550_g1_i6|CRD_ML_c89550_g1_…
polyol metabolic process	Gene Ontology	GO:0019751	46	190	1.30264e-06	2.34727e-05	CRD_FL_c48671_g1_i5|CRD_LB_c42611_g1_i2|CRD_ML_c86106_g1_i3|CRD_ML_c89371_g8_i2|CRD_ML_c87037_g1_i1|CRD_ML_c81661_g3_i1|CRD_FR_c24920_g1_i1|CRD_ML_c76427_g1_i1|CRD_ML_c89102_g2_i2|CRD_ML_c76427_g1_i2|CRD_FR_c27978_g1_i2|CRD_ML_c84924_g1_i2|CRD_ML_c78822_g1_i1|CRD_FR_c34759_g16_i3|CRD_FR_c26575_g1_i1|CRD_ML_c62254_g1_i1|CRD_ML_c78822_g1_i2|CRD_ML_c81402_g1_i1|CRD_ML_c88686_g1_i2|CRD_ML_c84774_g1_i…
cellular ion homeostasis	Gene Ontology	GO:0006873	75	383	1.3099e-06	2.34897e-05	CRD_ML_c85544_g4_i2|CRD_ML_c86239_g1_i5|CRD_FL_c47316_g2_i2|CRD_LB_c35193_g2_i1|CRD_FR_c12410_g1_i1|CRD_FR_c33024_g3_i5|CRD_ML_c80413_g1_i1|CRD_ML_c11704_g1_i1|CRD_ML_c89834_g10_i2|CRD_FL_c49887_g3_i1|CRD_ML_c86483_g2_i1|CRD_ML_c90097_g2_i5|CRD_ML_c83897_g1_i1|CRD_ML_c88460_g7_i1|CRD_ML_c59066_g2_i1|CRD_FR_c22182_g1_i1|CRD_ML_c90097_g2_i1|CRD_FB_c43781_g1_i1|CRD_ML_c60215_g2_i1|CRD_LB_c47909_g5_i…
secondary metabolic process	Gene Ontology	GO:0019748	191	1269	1.52269e-06	2.71742e-05	CRD_ML_c76653_g1_i2|CRD_ML_c88306_g2_i6|CRD_ML_c90228_g9_i1|CRD_FL_c50737_g8_i1|CRD_ML_c81794_g3_i1|CRD_FB_c38621_g1_i2|CRD_ML_c85299_g2_i2|CRD_ML_c87406_g2_i1|CRD_ML_c76653_g1_i1|CRD_ML_c84195_g2_i3|CRD_ML_c84195_g2_i2|CRD_ML_c81440_g1_i1|CRD_ML_c81447_g1_i2|CRD_ML_c89579_g7_i4|CRD_FR_c30174_g4_i1|CRD_ML_c88630_g2_i5|CRD_ML_c90228_g10_i1|CRD_FL_c51777_g4_i3|CRD_ML_c88190_g1_i3|CRD_ML_c62254_g1_i…
protein complex subunit organization	Gene Ontology	GO:0071822	226	1562	2.24984e-06	3.99589e-05	CRD_ML_c76653_g1_i2|CRD_ML_c89367_g2_i1|CRD_ML_c60413_g1_i1|CRD_ML_c88575_g10_i2|CRD_FR_c33956_g2_i3|CRD_ML_c90228_g9_i1|CRD_FL_c51757_g11_i1|CRD_ML_c89999_g1_i2|CRD_ML_c90228_g10_i1|CRD_FR_c27812_g1_i1|CRD_LB_c45583_g1_i3|CRD_LB_c51753_g1_i1|CRD_ML_c85299_g2_i2|CRD_ML_c76653_g1_i1|CRD_FL_c37211_g2_i1|CRD_ML_c75702_g1_i1|CRD_ML_c89594_g2_i6|CRD_FB_c20524_g1_i1|CRD_FR_c28647_g2_i2|CRD_FL_c47143_g2…
sulfur amino acid biosynthetic process	Gene Ontology	GO:0000097	97	550	2.51252e-06	4.44117e-05	CRD_ML_c90228_g9_i1|CRD_LB_c45583_g1_i3|CRD_LB_c51753_g1_i1|CRD_FB_c35835_g1_i1|CRD_ML_c87637_g3_i1|CRD_FB_c20524_g1_i1|CRD_ML_c81075_g3_i1|CRD_ML_c84865_g3_i2|CRD_ML_c60215_g2_i1|CRD_ML_c78414_g2_i1|CRD_ML_c82082_g4_i1|CRD_FR_c29717_g1_i1|CRD_ML_c87769_g1_i1|CRD_ML_c89921_g2_i8|CRD_ML_c11559_g1_i1|CRD_FR_c26995_g1_i2|CRD_FL_c49309_g6_i4|CRD_ML_c68749_g1_i1|CRD_FR_c27558_g1_i1|CRD_ML_c74969_g1_i1…
secondary metabolite biosynthetic process	Gene Ontology	GO:0044550	109	644	3.33697e-06	5.87054e-05	CRD_ML_c76653_g1_i2|CRD_ML_c88306_g2_i6|CRD_ML_c90228_g9_i1|CRD_ML_c81794_g3_i1|CRD_FB_c38621_g1_i2|CRD_ML_c85299_g2_i2|CRD_ML_c87406_g2_i1|CRD_ML_c76653_g1_i1|CRD_ML_c84195_g2_i3|CRD_ML_c84195_g2_i2|CRD_ML_c88809_g7_i1|CRD_ML_c88977_g2_i2|CRD_ML_c88190_g1_i3|CRD_ML_c62254_g1_i1|CRD_FR_c32941_g1_i1|CRD_ML_c86951_g1_i3|CRD_ML_c86951_g1_i5|CRD_FR_c29717_g1_i1|CRD_ML_c87769_g1_i1|CRD_ML_c90064_g4_i3…
response to light intensity	Gene Ontology	GO:0009642	101	586	3.78721e-06	6.6312e-05	CRD_ML_c85319_g1_i1|CRD_FL_c49598_g1_i7|CRD_FL_c49598_g1_i2|CRD_FR_c34434_g2_i5|CRD_ML_c83781_g2_i2|CRD_LB_c49586_g1_i4|CRD_FL_c42738_g2_i1|CRD_LB_c49586_g1_i1|CRD_ML_c78414_g2_i1|CRD_ML_c87500_g1_i3|CRD_ML_c85626_g3_i1|CRD_ML_c60729_g1_i1|CRD_ML_c86883_g1_i2|CRD_ML_c89208_g6_i4|CRD_ML_c90014_g5_i3|CRD_ML_c86712_g9_i1|CRD_ML_c89607_g6_i1|CRD_ML_c86937_g2_i1|CRD_ML_c86937_g2_i3|CRD_FR_c27558_g1_i1…
carboxylic acid metabolic process	Gene Ontology	GO:0019752	504	3944	3.82303e-06	6.66248e-05	CRD_ML_c81794_g3_i1|CRD_LB_c45583_g1_i3|CRD_ML_c95189_g1_i1|CRD_ML_c86687_g5_i3|CRD_ML_c88977_g2_i2|CRD_ML_c87156_g2_i3|CRD_FR_c33600_g5_i3|CRD_FR_c32941_g1_i1|CRD_ML_c78414_g2_i1|CRD_ML_c83205_g1_i1|CRD_FR_c26260_g1_i1|CRD_ML_c86631_g3_i2|CRD_ML_c82082_g4_i1|CRD_ML_c82389_g1_i1|CRD_ML_c89921_g2_i8|CRD_ML_c89443_g1_i2|CRD_ML_c90337_g1_i1|CRD_ML_c84944_g1_i2|CRD_FR_c20648_g1_i1|CRD_LB_c47516_g1_i1…
glycine metabolic process	Gene Ontology	GO:0006544	31	108	3.84486e-06	6.66922e-05	CRD_FR_c33800_g2_i1|CRD_ML_c79388_g1_i2|CRD_ML_c79388_g1_i1|CRD_ML_c87385_g1_i2|CRD_ML_c87385_g1_i3|CRD_ML_c87385_g1_i1|CRD_ML_c87385_g1_i4|CRD_ML_c51306_g1_i1|CRD_FB_c39193_g4_i2|CRD_ML_c80926_g2_i1|CRD_ML_c89021_g13_i2|CRD_ML_c78822_g1_i2|CRD_ML_c87885_g3_i1|CRD_ML_c78822_g1_i1|CRD_FR_c29463_g1_i1|CRD_ML_c89550_g1_i4|CRD_ML_c89550_g1_i5|CRD_ML_c88606_g2_i2|CRD_ML_c88606_g2_i3|CRD_ML_c89550_g1_i…
cellular component biogenesis	Gene Ontology	GO:0044085	375	2839	5.06382e-06	8.74274e-05	CRD_FR_c32929_g1_i2|CRD_FR_c33956_g2_i3|CRD_FL_c51757_g11_i1|CRD_FL_c49936_g1_i3|CRD_LB_c45583_g1_i3|CRD_FL_c37211_g2_i1|CRD_FR_c32338_g1_i1|CRD_FR_c33600_g5_i3|CRD_ML_c62254_g1_i1|CRD_ML_c89401_g3_i5|CRD_ML_c83205_g1_i1|CRD_ML_c85891_g4_i1|CRD_LB_c38394_g1_i1|CRD_ML_c60729_g1_i1|CRD_ML_c89391_g1_i4|CRD_ML_c87663_g2_i2|CRD_ML_c17675_g2_i1|CRD_ML_c89921_g2_i8|CRD_ML_c89034_g8_i2|CRD_ML_c89443_g1_i…
cellular carbohydrate metabolic process	Gene Ontology	GO:0044262	209	1444	5.09808e-06	8.76115e-05	CRD_FR_c32257_g3_i1|CRD_FR_c26100_g1_i1|CRD_ML_c60413_g1_i1|CRD_ML_c79995_g1_i1|CRD_ML_c90228_g9_i1|CRD_FL_c51757_g11_i1|CRD_FB_c39740_g2_i1|CRD_ML_c89276_g3_i1|CRD_ML_c81794_g3_i1|CRD_ML_c88741_g1_i4|CRD_FR_c31826_g4_i2|CRD_ML_c87406_g2_i1|CRD_ML_c84195_g2_i3|CRD_ML_c84195_g2_i2|CRD_FR_c30910_g1_i1|CRD_FR_c114_g1_i1|CRD_ML_c88114_g2_i1|CRD_ML_c80428_g1_i3|CRD_FR_c16463_g1_i1|CRD_LB_c49679_g1_i3|…
cytoplasmic part	Gene Ontology	GO:0044444	1818	15877	7.39761e-06	0.000125963	CRD_LB_c46269_g1_i1|CRD_ML_c78649_g2_i1|CRD_FL_c51757_g11_i1|CRD_ML_c88769_g1_i2|CRD_FL_c37211_g2_i1|CRD_ML_c87872_g7_i6|CRD_ML_c87872_g7_i8|CRD_ML_c85460_g1_i2|CRD_FR_c30490_g2_i2|CRD_ML_c55301_g1_i1|CRD_ML_c81691_g1_i3|CRD_ML_c87633_g3_i3|CRD_ML_c86950_g1_i4|CRD_ML_c86631_g3_i2|CRD_ML_c82082_g4_i1|CRD_ML_c88138_g1_i1|CRD_LB_c38394_g1_i1|CRD_ML_c83236_g2_i1|CRD_ML_c60729_g1_i1|CRD_ML_c86070_g2_i…
RD_ML_c89583_g5_i1|CRD_FR_c29937_g1_i1|CRD_FR_c27506_g2_i1|CRD_ML_c80531_g2_i2|CRD_ML_c89126_g6_i7|CRD_ML_c85555_g3_i1|CRD_ML_c84348_g1_i5|CRD_ML_c84348_g1_i2|CRD_ML_c83604_g2_i1|CRD_ML_c89252_g8_i1|CRD_FL_c52591_g3_i1|CRD_ML_c81363_g4_i1|CRD_FL_c23571_g1_i2|CRD_FR_c27978_g1_i2|CRD_ML_c82764_g2_i3|CRD_ML_c90282_g1_i2|CRD_ML_c89507_g7_i1|CRD_ML_c89257_g16_i2|CRD_ML_c89257_g16_i1|CRD_ML_c84006_g1_i…	http://amigo.geneontology.org/cgi-bin/amigo/term_details?term=GO:0044444
polysaccharide metabolic process	Gene Ontology	GO:0005976	216	1523	1.1425e-05	0.00019365	CRD_FR_c32257_g3_i1|CRD_FR_c26100_g1_i1|CRD_ML_c60413_g1_i1|CRD_ML_c79995_g1_i1|CRD_ML_c90228_g9_i1|CRD_FL_c51757_g11_i1|CRD_FB_c39740_g2_i1|CRD_ML_c89276_g3_i1|CRD_ML_c81794_g3_i1|CRD_ML_c88741_g1_i4|CRD_ML_c82497_g1_i1|CRD_FR_c31826_g4_i2|CRD_ML_c87406_g2_i1|CRD_ML_c84195_g2_i3|CRD_ML_c84195_g2_i2|CRD_FR_c30910_g1_i1|CRD_FR_c114_g1_i1|CRD_ML_c53921_g2_i1|CRD_ML_c80428_g1_i3|CRD_FR_c16463_g1_i1|…
regulation of localization	Gene Ontology	GO:0032879	88	507	1.19454e-05	0.000201551	CRD_ML_c87709_g3_i3|CRD_FB_c38621_g1_i2|CRD_FL_c52795_g1_i1|CRD_LB_c49586_g1_i4|CRD_FL_c52795_g1_i3|CRD_LB_c49586_g1_i1|CRD_ML_c86950_g1_i4|CRD_ML_c90008_g2_i1|CRD_ML_c60729_g1_i1|CRD_ML_c84944_g1_i2|CRD_ML_c89598_g13_i2|CRD_FB_c23473_g2_i1|CRD_ML_c89607_g6_i1|CRD_FR_c27558_g1_i1|CRD_FR_c27840_g2_i2|CRD_ML_c33287_g1_i1|CRD_FR_c33635_g1_i3|CRD_ML_c85365_g1_i3|CRD_ML_c80317_g1_i1|CRD_FR_c23210_g3_i…
photosynthesis, light harvesting	Gene Ontology	GO:0009765	16	36	1.25259e-05	0.00021039	CRD_ML_c83559_g1_i3|CRD_FR_c12528_g1_i1|CRD_ML_c85463_g1_i1|CRD_ML_c67558_g1_i1|CRD_LB_c43194_g1_i2|CRD_ML_c86853_g2_i2|CRD_ML_c84823_g1_i1|CRD_LB_c51753_g1_i1|CRD_LB_c43279_g1_i1|CRD_ML_c85463_g1_i6|CRD_ML_c85463_g1_i4|CRD_FR_c16969_g1_i1|CRD_ML_c78737_g1_i1|CRD_LB_c47427_g1_i4|CRD_ML_c88973_g1_i1|CRD_ML_c77697_g1_i1
plastid translation	Gene Ontology	GO:0032544	11	16	1.44376e-05	0.000241406	CRD_FR_c31199_g1_i1|CRD_FR_c22756_g1_i1|CRD_ML_c510_g1_i1|CRD_ML_c88581_g1_i3|CRD_LB_c49342_g10_i1|CRD_ML_c88581_g3_i1|CRD_FR_c31257_g2_i4|CRD_ML_c96292_g1_i1|CRD_FR_c31257_g2_i1|CRD_ML_c83047_g1_i1|CRD_FR_c7114_g1_i1
photosynthesis, dark reaction	Gene Ontology	GO:0019685	12	20	1.61345e-05	0.000268571	CRD_ML_c84876_g1_i6|CRD_FB_c34145_g1_i2|CRD_ML_c86837_g1_i2|CRD_ML_c90228_g9_i1|CRD_ML_c84876_g1_i1|CRD_ML_c93020_g1_i1|CRD_ML_c88313_g9_i1|CRD_ML_c90228_g10_i1|CRD_ML_c87289_g1_i1|CRD_FR_c29463_g1_i1|CRD_ML_c87289_g2_i1|CRD_ML_c39858_g1_i1
regulation of photosynthesis, light reaction	Gene Ontology	GO:0042548	16	37	1.6392e-05	0.000271639	CRD_ML_c86937_g2_i1|CRD_ML_c86937_g2_i3|CRD_ML_c60865_g1_i1|CRD_FB_c33181_g1_i1|CRD_FR_c31489_g2_i1|CRD_ML_c89390_g2_i1|CRD_FR_c21022_g2_i3|CRD_ML_c72952_g2_i1|CRD_ML_c88609_g3_i1|CRD_LB_c56479_g1_i1|CRD_FL_c2237_g1_i1|CRD_FL_c50906_g1_i1|CRD_ML_c88973_g1_i1|CRD_ML_c86995_g11_i3|CRD_ML_c86995_g12_i1|CRD_ML_c86995_g4_i2
alpha-amino acid catabolic process	Gene Ontology	GO:1901606	53	260	1.65203e-05	0.000272549	CRD_FR_c33800_g2_i1|CRD_ML_c79388_g1_i2|CRD_ML_c79388_g1_i1|CRD_ML_c87385_g1_i2|CRD_ML_c87385_g1_i3|CRD_FR_c31826_g4_i1|CRD_ML_c87385_g1_i1|CRD_ML_c90097_g2_i5|CRD_ML_c87385_g1_i4|CRD_FL_c50999_g8_i3|CRD_ML_c88812_g4_i4|CRD_FB_c39193_g4_i2|CRD_FB_c35835_g1_i1|CRD_ML_c80926_g2_i1|CRD_ML_c51306_g1_i1|CRD_ML_c89021_g13_i2|CRD_ML_c78822_g1_i2|CRD_ML_c87885_g3_i1|CRD_ML_c78822_g1_i1|CRD_FR_c29463_g1_i…
cellular amino acid biosynthetic process	Gene Ontology	GO:0008652	149	989	1.85521e-05	0.000304581	CRD_ML_c88575_g10_i2|CRD_ML_c90228_g9_i1|CRD_FR_c34268_g4_i4|CRD_LB_c45583_g1_i3|CRD_ML_c85631_g1_i2|CRD_FB_c35835_g1_i1|CRD_ML_c87637_g3_i1|CRD_FB_c20524_g1_i1|CRD_ML_c81075_g3_i1|CRD_ML_c78822_g1_i1|CRD_ML_c84865_g3_i2|CRD_ML_c60215_g2_i1|CRD_ML_c78414_g2_i1|CRD_FR_c33800_g2_i1|CRD_FL_c53071_g1_i1|CRD_FB_c37831_g3_i1|CRD_FR_c29717_g1_i1|CRD_ML_c87769_g1_i1|CRD_FR_c33148_g7_i2|CRD_ML_c89921_g2_i…
cation homeostasis	Gene Ontology	GO:0055080	86	499	1.86261e-05	0.000304581	CRD_ML_c85544_g4_i2|CRD_LB_c51753_g1_i1|CRD_ML_c89132_g5_i2|CRD_ML_c81440_g1_i1|CRD_FB_c39784_g1_i1|CRD_ML_c60215_g2_i1|CRD_ML_c88190_g1_i3|CRD_ML_c86950_g1_i4|CRD_ML_c86483_g1_i1|CRD_FR_c37982_g1_i1|CRD_ML_c93055_g1_i1|CRD_FR_c29717_g1_i1|CRD_FL_c51857_g2_i1|CRD_ML_c89567_g6_i2|CRD_ML_c11559_g1_i1|CRD_ML_c86405_g3_i2|CRD_ML_c88460_g3_i4|CRD_FR_c20648_g1_i1|CRD_LB_c47516_g1_i1|CRD_FB_c36480_g1_i1…
plastid inner membrane	Gene Ontology	GO:0009528	29	107	1.92121e-05	0.000312786	CRD_FR_c32929_g1_i2|CRD_FL_c53070_g1_i1|CRD_ML_c89314_g10_i1|CRD_FR_c27909_g1_i1|CRD_ML_c86415_g3_i1|CRD_FL_c18104_g1_i1|CRD_ML_c86483_g2_i1|CRD_FR_c32338_g1_i1|CRD_FR_c29888_g1_i1|CRD_ML_c50682_g1_i1|CRD_ML_c89829_g2_i6|CRD_ML_c83205_g1_i1|CRD_FL_c51439_g1_i4|CRD_ML_c86483_g1_i1|CRD_LB_c49705_g1_i1|CRD_ML_c25592_g1_i1|CRD_ML_c87099_g2_i1|CRD_FL_c45378_g1_i5|CRD_ML_c79120_g1_i1|CRD_FR_c27812_g1_i…
ion homeostasis	Gene Ontology	GO:0050801	92	546	2.09535e-05	0.000339647	CRD_ML_c85544_g4_i2|CRD_LB_c51753_g1_i1|CRD_ML_c89132_g5_i2|CRD_ML_c81440_g1_i1|CRD_ML_c82934_g1_i1|CRD_ML_c60215_g2_i1|CRD_ML_c88190_g1_i3|CRD_ML_c86950_g1_i4|CRD_ML_c86483_g1_i1|CRD_FR_c37982_g1_i1|CRD_ML_c93055_g1_i1|CRD_FR_c29717_g1_i1|CRD_FL_c51857_g2_i1|CRD_ML_c89567_g6_i2|CRD_ML_c11559_g1_i1|CRD_ML_c86405_g3_i2|CRD_ML_c88460_g3_i4|CRD_FR_c20648_g1_i1|CRD_LB_c47516_g1_i1|CRD_FB_c36480_g1_i1…
carbon fixation	Gene Ontology	GO:0015977	13	25	2.27706e-05	0.000365528	CRD_ML_c84876_g1_i6|CRD_FB_c34145_g1_i2|CRD_ML_c90228_g9_i1|CRD_ML_c84876_g1_i1|CRD_ML_c93020_g1_i1|CRD_ML_c88313_g9_i1|CRD_ML_c90228_g10_i1|CRD_ML_c87289_g1_i1|CRD_LB_c399_g1_i1|CRD_FR_c29463_g1_i1|CRD_ML_c75712_g1_i1|CRD_ML_c87289_g2_i1|CRD_ML_c39858_g1_i1
tetrapyrrole binding	Gene Ontology	GO:0046906	20	58	2.28353e-05	0.000365528	CRD_ML_c85504_g3_i1|CRD_ML_c60215_g2_i1|CRD_ML_c85504_g3_i2|CRD_FR_c27558_g1_i1|CRD_ML_c67558_g1_i1|CRD_ML_c84024_g3_i2|CRD_FB_c33650_g1_i1|CRD_ML_c84024_g3_i1|CRD_ML_c11559_g1_i1|CRD_ML_c87102_g13_i2|CRD_ML_c82529_g1_i2|CRD_ML_c89031_g4_i1|CRD_LB_c42844_g1_i1|CRD_LB_c47427_g1_i4|CRD_ML_c76449_g5_i1|CRD_FR_c16969_g1_i1|CRD_ML_c89559_g12_i6|CRD_ML_c82082_g4_i1|CRD_ML_c74969_g1_i1|CRD_FB_c36303_g2_…
stomatal complex development	Gene Ontology	GO:0010374	76	428	2.2944e-05	0.000365528	CRD_ML_c89196_g8_i1|CRD_FR_c28647_g2_i2|CRD_ML_c90228_g9_i1|CRD_FR_c28040_g1_i4|CRD_ML_c95876_g1_i1|CRD_ML_c79388_g1_i2|CRD_ML_c90228_g10_i1|CRD_ML_c70665_g1_i1|CRD_FR_c33946_g10_i1|CRD_ML_c78739_g1_i1|CRD_ML_c90287_g3_i1|CRD_ML_c85299_g2_i2|CRD_FB_c39279_g2_i1|CRD_ML_c89022_g2_i4|CRD_FL_c37211_g2_i1|CRD_ML_c86616_g1_i1|CRD_ML_c88713_g3_i5|CRD_FR_c114_g1_i1|CRD_FL_c47143_g2_i3|CRD_FR_c12356_g1_i1…
plant epidermis development	Gene Ontology	GO:0090558	76	428	2.2944e-05	0.000365528	CRD_ML_c89196_g8_i1|CRD_FR_c28647_g2_i2|CRD_ML_c90228_g9_i1|CRD_FR_c28040_g1_i4|CRD_ML_c95876_g1_i1|CRD_ML_c79388_g1_i2|CRD_ML_c90228_g10_i1|CRD_ML_c70665_g1_i1|CRD_FR_c33946_g10_i1|CRD_ML_c78739_g1_i1|CRD_ML_c90287_g3_i1|CRD_ML_c85299_g2_i2|CRD_FB_c39279_g2_i1|CRD_ML_c89022_g2_i4|CRD_FL_c37211_g2_i1|CRD_ML_c86616_g1_i1|CRD_ML_c88713_g3_i5|CRD_FR_c114_g1_i1|CRD_FL_c47143_g2_i3|CRD_FR_c12356_g1_i1…
vitamin metabolic process	Gene Ontology	GO:0006766	42	190	2.38761e-05	0.000378753	CRD_FL_c48546_g2_i2|CRD_ML_c82838_g2_i1|CRD_ML_c87385_g1_i2|CRD_ML_c87385_g1_i3|CRD_ML_c87406_g2_i1|CRD_ML_c87385_g1_i1|CRD_ML_c87385_g1_i4|CRD_ML_c51306_g1_i1|CRD_ML_c67142_g2_i1|CRD_ML_c80926_g2_i1|CRD_ML_c78196_g1_i1|CRD_ML_c89021_g13_i2|CRD_ML_c78822_g1_i2|CRD_ML_c78822_g1_i1|CRD_FR_c29463_g1_i1|CRD_ML_c89550_g1_i4|CRD_ML_c89550_g1_i5|CRD_ML_c89550_g1_i6|CRD_ML_c85626_g3_i1|CRD_ML_c79833_g1_i…
cellular response to oxidative stress	Gene Ontology	GO:0034599	54	272	2.59949e-05	0.000410608	CRD_ML_c87518_g1_i3|CRD_ML_c86106_g1_i3|CRD_ML_c86239_g1_i5|CRD_ML_c80184_g1_i1|CRD_FL_c48671_g1_i5|CRD_ML_c89276_g3_i1|CRD_LB_c50144_g3_i1|CRD_FR_c33635_g1_i3|CRD_LB_c45421_g1_i1|CRD_FB_c38621_g1_i2|CRD_FR_c23498_g1_i1|CRD_ML_c87289_g2_i1|CRD_ML_c89506_g5_i1|CRD_ML_c87289_g1_i1|CRD_ML_c89132_g5_i2|CRD_FB_c39193_g4_i2|CRD_ML_c82371_g2_i2|CRD_FL_c52003_g8_i1|CRD_ML_c75592_g1_i1|CRD_LB_c49679_g1_i4…
monocarboxylic acid metabolic process	Gene Ontology	GO:0032787	366	2829	2.98851e-05	0.000470057	CRD_ML_c81794_g3_i1|CRD_ML_c95189_g1_i1|CRD_ML_c88977_g2_i2|CRD_ML_c87156_g2_i3|CRD_FR_c33600_g5_i3|CRD_FR_c32941_g1_i1|CRD_ML_c83205_g1_i1|CRD_FR_c26260_g1_i1|CRD_ML_c86631_g3_i2|CRD_ML_c82389_g1_i1|CRD_ML_c89921_g2_i8|CRD_ML_c89443_g1_i2|CRD_ML_c90337_g1_i1|CRD_ML_c84944_g1_i2|CRD_FR_c20648_g1_i1|CRD_ML_c61087_g1_i1|CRD_ML_c86937_g2_i1|CRD_ML_c86937_g2_i3|CRD_FR_c31826_g4_i2|CRD_LB_c48748_g8_i2…
poly-pyrimidine tract binding	Gene Ontology	GO:0008187	13	26	3.12426e-05	0.00048728	CRD_FB_c33181_g1_i1|CRD_FR_c33946_g10_i1|CRD_ML_c87885_g3_i1|CRD_ML_c85299_g2_i2|CRD_FB_c39279_g2_i1|CRD_FR_c34495_g1_i2|CRD_ML_c85288_g1_i2|CRD_ML_c81075_g3_i1|CRD_FR_c31101_g5_i1|CRD_ML_c83047_g1_i1|CRD_LB_c3933_g1_i1|CRD_ML_c65790_g1_i1|CRD_ML_c36888_g1_i1
poly(U) RNA binding	Gene Ontology	GO:0008266	13	26	3.12426e-05	0.00048728	CRD_FB_c33181_g1_i1|CRD_FR_c33946_g10_i1|CRD_ML_c87885_g3_i1|CRD_ML_c85299_g2_i2|CRD_FB_c39279_g2_i1|CRD_FR_c34495_g1_i2|CRD_ML_c85288_g1_i2|CRD_ML_c81075_g3_i1|CRD_FR_c31101_g5_i1|CRD_ML_c83047_g1_i1|CRD_LB_c3933_g1_i1|CRD_ML_c65790_g1_i1|CRD_ML_c36888_g1_i1
reductive pentose-phosphate cycle	Gene Ontology	GO:0019253	11	18	3.21191e-05	0.000498853	CRD_ML_c84876_g1_i6|CRD_FB_c34145_g1_i2|CRD_ML_c90228_g9_i1|CRD_ML_c84876_g1_i1|CRD_ML_c93020_g1_i1|CRD_ML_c88313_g9_i1|CRD_ML_c90228_g10_i1|CRD_ML_c87289_g1_i1|CRD_FR_c29463_g1_i1|CRD_ML_c87289_g2_i1|CRD_ML_c39858_g1_i1
regulation of generation of precursor metabolites and energy	Gene Ontology	GO:0043467	16	40	3.50779e-05	0.000540287	CRD_ML_c86937_g2_i1|CRD_ML_c86937_g2_i3|CRD_ML_c60865_g1_i1|CRD_FB_c33181_g1_i1|CRD_FR_c31489_g2_i1|CRD_ML_c89390_g2_i1|CRD_FR_c21022_g2_i3|CRD_ML_c72952_g2_i1|CRD_ML_c88609_g3_i1|CRD_LB_c56479_g1_i1|CRD_FL_c2237_g1_i1|CRD_FL_c50906_g1_i1|CRD_ML_c88973_g1_i1|CRD_ML_c86995_g11_i3|CRD_ML_c86995_g12_i1|CRD_ML_c86995_g4_i2
benzene-containing compound metabolic process	Gene Ontology	GO:0042537	104	648	3.71017e-05	0.000569097	CRD_ML_c90228_g9_i1|CRD_ML_c85299_g2_i2|CRD_ML_c75702_g1_i1|CRD_ML_c87265_g2_i2|CRD_FR_c34391_g1_i1|CRD_FR_c30910_g1_i1|CRD_FL_c47143_g2_i3|CRD_LB_c49586_g1_i4|CRD_LB_c49586_g1_i1|CRD_FL_c51572_g4_i4|CRD_FB_c10464_g1_i1|CRD_ML_c87769_g1_i1|CRD_LB_c45450_g1_i2|CRD_ML_c84616_g1_i1|CRD_FB_c35835_g1_i1|CRD_FL_c51777_g4_i3|CRD_FR_c31971_g3_i2|CRD_ML_c85301_g4_i2|CRD_ML_c89838_g8_i1|CRD_ML_c89834_g11_i…
cellular amino acid catabolic process	Gene Ontology	GO:0009063	53	271	4.3261e-05	0.000660844	CRD_FR_c33800_g2_i1|CRD_ML_c79388_g1_i2|CRD_ML_c79388_g1_i1|CRD_ML_c87385_g1_i2|CRD_ML_c87385_g1_i3|CRD_FR_c31826_g4_i1|CRD_ML_c87385_g1_i1|CRD_ML_c90097_g2_i5|CRD_ML_c87385_g1_i4|CRD_FL_c50999_g8_i3|CRD_ML_c88812_g4_i4|CRD_FB_c39193_g4_i2|CRD_FB_c35835_g1_i1|CRD_ML_c80926_g2_i1|CRD_ML_c51306_g1_i1|CRD_ML_c89021_g13_i2|CRD_ML_c78822_g1_i2|CRD_ML_c87885_g3_i1|CRD_ML_c78822_g1_i1|CRD_FR_c29463_g1_i…
alpha-amino acid metabolic process	Gene Ontology	GO:1901605	146	988	5.05221e-05	0.000768599	CRD_ML_c90228_g9_i1|CRD_FR_c34268_g4_i4|CRD_LB_c45583_g1_i3|CRD_LB_c51753_g1_i1|CRD_FB_c38621_g1_i2|CRD_FB_c35835_g1_i1|CRD_FR_c31826_g4_i1|CRD_ML_c87637_g3_i1|CRD_FL_c50999_g8_i3|CRD_ML_c81075_g3_i1|CRD_ML_c78822_g1_i1|CRD_ML_c84865_g3_i2|CRD_ML_c60215_g2_i1|CRD_ML_c87385_g1_i3|CRD_ML_c78414_g2_i1|CRD_FR_c33800_g2_i1|CRD_ML_c82082_g4_i1|CRD_FB_c37831_g3_i1|CRD_FR_c29717_g1_i1|CRD_ML_c87769_g1_i1…
cellular response to reactive oxygen species	Gene Ontology	GO:0034614	51	260	5.56486e-05	0.000843133	CRD_ML_c87518_g1_i3|CRD_ML_c82371_g2_i2|CRD_ML_c86239_g1_i5|CRD_ML_c80184_g1_i1|CRD_ML_c89276_g3_i1|CRD_LB_c50144_g3_i1|CRD_FR_c33635_g1_i3|CRD_LB_c45421_g1_i1|CRD_FB_c38621_g1_i2|CRD_FR_c23498_g1_i1|CRD_ML_c87289_g2_i1|CRD_ML_c89506_g5_i1|CRD_ML_c87289_g1_i1|CRD_ML_c89132_g5_i2|CRD_FB_c39193_g4_i2|CRD_FL_c52003_g8_i1|CRD_ML_c75592_g1_i1|CRD_LB_c49679_g1_i4|CRD_LB_c49679_g1_i3|CRD_FR_c29678_g1_i2…
monovalent inorganic cation transport	Gene Ontology	GO:0015672	99	617	5.62452e-05	0.000848708	CRD_FL_c52795_g1_i1|CRD_LB_c49586_g1_i4|CRD_FL_c52795_g1_i3|CRD_LB_c49586_g1_i1|CRD_ML_c86950_g1_i4|CRD_ML_c84399_g1_i1|CRD_ML_c90008_g2_i1|CRD_ML_c60729_g1_i1|CRD_ML_c89448_g1_i3|CRD_ML_c86405_g3_i2|CRD_ML_c83721_g2_i2|CRD_FB_c23473_g2_i1|CRD_ML_c89607_g6_i1|CRD_LB_c46937_g2_i3|CRD_FR_c27558_g1_i1|CRD_FR_c27840_g2_i2|CRD_ML_c88465_g1_i4|CRD_FR_c33635_g1_i3|CRD_ML_c85365_g1_i3|CRD_FR_c23210_g3_i1…
small molecule biosynthetic process	Gene Ontology	GO:0044283	350	2718	5.97228e-05	0.000897535	CRD_ML_c78649_g2_i1|CRD_ML_c90228_g10_i1|CRD_LB_c45583_g1_i3|CRD_ML_c88977_g2_i2|CRD_ML_c87156_g2_i3|CRD_ML_c60215_g2_i1|CRD_ML_c62254_g1_i1|CRD_FR_c32941_g1_i1|CRD_ML_c78414_g2_i1|CRD_ML_c86995_g11_i3|CRD_ML_c82082_g4_i1|CRD_ML_c89921_g2_i8|CRD_FR_c20648_g1_i1|CRD_ML_c86937_g2_i1|CRD_ML_c86937_g2_i3|CRD_ML_c85299_g2_i2|CRD_FR_c31826_g4_i1|CRD_ML_c81810_g1_i2|CRD_ML_c89838_g8_i1|CRD_FB_c38992_g1_…
aromatic amino acid family biosynthetic process	Gene Ontology	GO:0009073	38	173	6.33136e-05	0.000947662	CRD_ML_c88575_g10_i2|CRD_LB_c50239_g7_i1|CRD_ML_c85631_g1_i2|CRD_FR_c17808_g1_i1|CRD_ML_c51306_g1_i1|CRD_FR_c30520_g1_i1|CRD_FR_c34514_g7_i1|CRD_ML_c510_g1_i1|CRD_ML_c89021_g13_i2|CRD_FR_c26059_g1_i1|CRD_FR_c17915_g1_i3|CRD_FR_c33772_g3_i1|CRD_FR_c33772_g3_i2|CRD_ML_c89550_g1_i4|CRD_ML_c89550_g1_i5|CRD_ML_c89550_g1_i6|CRD_ML_c84185_g1_i2|CRD_LB_c24398_g1_i1|CRD_ML_c89550_g1_i3|CRD_FB_c13589_g1_i1…
ion transport	Gene Ontology	GO:0006811	300	2291	6.8865e-05	0.00102661	CRD_ML_c85544_g4_i2|CRD_ML_c75467_g3_i1|CRD_FR_c33956_g2_i3|CRD_ML_c78649_g2_i1|CRD_ML_c75250_g1_i1|CRD_FL_c54494_g1_i1|CRD_ML_c88057_g6_i1|CRD_ML_c88467_g3_i1|CRD_FR_c34168_g1_i1|CRD_LB_c51753_g1_i1|CRD_ML_c84376_g2_i1|CRD_ML_c88946_g1_i1|CRD_LB_c47516_g1_i1|CRD_ML_c24815_g1_i1|CRD_FR_c34434_g2_i5|CRD_ML_c81440_g1_i1|CRD_ML_c88037_g8_i1|CRD_FL_c52795_g1_i1|CRD_LB_c49586_g1_i4|CRD_FL_c52795_g1_i3…
lipoate metabolic process	Gene Ontology	GO:0009106	23	81	7.37878e-05	0.0010956	CRD_ML_c87385_g1_i2|CRD_ML_c87385_g1_i3|CRD_ML_c87385_g1_i1|CRD_ML_c87385_g1_i4|CRD_ML_c51306_g1_i1|CRD_ML_c80926_g2_i1|CRD_ML_c89021_g13_i2|CRD_ML_c78822_g1_i2|CRD_ML_c78822_g1_i1|CRD_FR_c29463_g1_i1|CRD_ML_c89550_g1_i4|CRD_ML_c89550_g1_i5|CRD_FR_c33800_g2_i1|CRD_ML_c89550_g1_i3|CRD_ML_c89921_g2_i8|CRD_LB_c49084_g4_i3|CRD_FR_c30316_g2_i1|CRD_FL_c48546_g2_i2|CRD_ML_c89550_g1_i6|CRD_FB_c37350_g1_i…
reactive oxygen species metabolic process	Gene Ontology	GO:0072593	123	813	7.85055e-05	0.00116101	CRD_ML_c90228_g9_i1|CRD_ML_c89276_g3_i1|CRD_ML_c90228_g10_i1|CRD_FB_c38621_g1_i2|CRD_FL_c43160_g1_i1|CRD_FB_c38397_g6_i1|CRD_ML_c75702_g1_i1|CRD_FL_c47143_g2_i3|CRD_LB_c49586_g1_i4|CRD_LB_c49679_g1_i4|CRD_LB_c49679_g1_i3|CRD_LB_c49586_g1_i1|CRD_FL_c51572_g4_i4|CRD_FR_c37982_g1_i1|CRD_ML_c87769_g1_i1|CRD_ML_c88227_g1_i1|CRD_ML_c87420_g1_i2|CRD_ML_c88199_g8_i5|CRD_ML_c88199_g8_i7|CRD_FL_c50851_g1_i…
positive regulation of biosynthetic process	Gene Ontology	GO:0009891	165	1155	8.08124e-05	0.00119038	CRD_ML_c76653_g1_i2|CRD_ML_c89367_g2_i1|CRD_ML_c76653_g1_i1|CRD_ML_c24815_g1_i1|CRD_FR_c18724_g1_i2|CRD_ML_c88679_g14_i1|CRD_ML_c85631_g1_i2|CRD_ML_c87851_g4_i4|CRD_FL_c37211_g2_i1|CRD_ML_c89594_g2_i6|CRD_FR_c114_g1_i1|CRD_FR_c31964_g4_i3|CRD_ML_c88977_g2_i2|CRD_FR_c26575_g1_i1|CRD_ML_c89196_g3_i1|CRD_ML_c85864_g1_i2|CRD_ML_c83205_g1_i1|CRD_ML_c87307_g6_i4|CRD_ML_c89772_g2_i3|CRD_ML_c88991_g9_i1|…
plastid membrane	Gene Ontology	GO:0042170	39	183	8.9243e-05	0.00130937	CRD_ML_c89367_g2_i1|CRD_FR_c32929_g1_i2|CRD_FL_c53070_g1_i1|CRD_ML_c89314_g10_i1|CRD_FR_c27909_g1_i1|CRD_FR_c30588_g5_i2|CRD_FL_c45378_g1_i5|CRD_FL_c18104_g1_i1|CRD_ML_c86483_g2_i1|CRD_ML_c87820_g10_i3|CRD_FR_c32338_g1_i1|CRD_ML_c89777_g3_i2|CRD_FR_c29888_g1_i1|CRD_ML_c50682_g1_i1|CRD_ML_c89829_g2_i6|CRD_ML_c86415_g3_i1|CRD_ML_c83205_g1_i1|CRD_FL_c51439_g1_i4|CRD_ML_c86483_g1_i1|CRD_LB_c49705_g1_…
photosystem II oxygen evolving complex	Gene Ontology	GO:0009654	10	17	9.31777e-05	0.00136172	CRD_ML_c80428_g1_i3|CRD_FB_c43781_g1_i1|CRD_FB_c33181_g1_i1|CRD_FR_c33710_g1_i5|CRD_LB_c45583_g1_i3|CRD_FR_c30251_g1_i1|CRD_ML_c88943_g2_i7|CRD_ML_c88943_g2_i5|CRD_LB_c3933_g1_i1|CRD_ML_c88943_g2_i1
positive regulation of transcription, DNA-templated	Gene Ontology	GO:0045893	128	858	9.7438e-05	0.00139649	CRD_ML_c76653_g1_i2|CRD_ML_c89367_g2_i1|CRD_ML_c76653_g1_i1|CRD_FR_c18724_g1_i2|CRD_ML_c85631_g1_i2|CRD_ML_c87851_g4_i4|CRD_FL_c37211_g2_i1|CRD_ML_c89594_g2_i6|CRD_FR_c114_g1_i1|CRD_FL_c47143_g2_i3|CRD_ML_c88977_g2_i2|CRD_FR_c26575_g1_i1|CRD_ML_c89196_g3_i1|CRD_ML_c85864_g1_i2|CRD_ML_c83205_g1_i1|CRD_ML_c87307_g6_i4|CRD_ML_c88991_g9_i1|CRD_FR_c33800_g2_i1|CRD_ML_c89921_g2_i8|CRD_ML_c88199_g8_i5|C…
positive regulation of RNA biosynthetic process	Gene Ontology	GO:1902680	128	858	9.7438e-05	0.00139649	CRD_ML_c76653_g1_i2|CRD_ML_c89367_g2_i1|CRD_ML_c76653_g1_i1|CRD_FR_c18724_g1_i2|CRD_ML_c85631_g1_i2|CRD_ML_c87851_g4_i4|CRD_FL_c37211_g2_i1|CRD_ML_c89594_g2_i6|CRD_FR_c114_g1_i1|CRD_FL_c47143_g2_i3|CRD_ML_c88977_g2_i2|CRD_FR_c26575_g1_i1|CRD_ML_c89196_g3_i1|CRD_ML_c85864_g1_i2|CRD_ML_c83205_g1_i1|CRD_ML_c87307_g6_i4|CRD_ML_c88991_g9_i1|CRD_FR_c33800_g2_i1|CRD_ML_c89921_g2_i8|CRD_ML_c88199_g8_i5|C…
positive regulation of nucleic acid-templated transcription	Gene Ontology	GO:1903508	128	858	9.7438e-05	0.00139649	CRD_ML_c76653_g1_i2|CRD_ML_c89367_g2_i1|CRD_ML_c76653_g1_i1|CRD_FR_c18724_g1_i2|CRD_ML_c85631_g1_i2|CRD_ML_c87851_g4_i4|CRD_FL_c37211_g2_i1|CRD_ML_c89594_g2_i6|CRD_FR_c114_g1_i1|CRD_FL_c47143_g2_i3|CRD_ML_c88977_g2_i2|CRD_FR_c26575_g1_i1|CRD_ML_c89196_g3_i1|CRD_ML_c85864_g1_i2|CRD_ML_c83205_g1_i1|CRD_ML_c87307_g6_i4|CRD_ML_c88991_g9_i1|CRD_FR_c33800_g2_i1|CRD_ML_c89921_g2_i8|CRD_ML_c88199_g8_i5|C…
positive regulation of RNA metabolic process	Gene Ontology	GO:0051254	128	858	9.7438e-05	0.00139649	CRD_ML_c76653_g1_i2|CRD_ML_c89367_g2_i1|CRD_ML_c76653_g1_i1|CRD_FR_c18724_g1_i2|CRD_ML_c85631_g1_i2|CRD_ML_c87851_g4_i4|CRD_FL_c37211_g2_i1|CRD_ML_c89594_g2_i6|CRD_FR_c114_g1_i1|CRD_FL_c47143_g2_i3|CRD_ML_c88977_g2_i2|CRD_FR_c26575_g1_i1|CRD_ML_c89196_g3_i1|CRD_ML_c85864_g1_i2|CRD_ML_c83205_g1_i1|CRD_ML_c87307_g6_i4|CRD_ML_c88991_g9_i1|CRD_FR_c33800_g2_i1|CRD_ML_c89921_g2_i8|CRD_ML_c88199_g8_i5|C…
positive regulation of nucleobase-containing compound metabolic process	Gene Ontology	GO:0045935	128	860	0.000106262	0.0015171	CRD_ML_c76653_g1_i2|CRD_ML_c89367_g2_i1|CRD_ML_c76653_g1_i1|CRD_FR_c18724_g1_i2|CRD_ML_c85631_g1_i2|CRD_ML_c87851_g4_i4|CRD_FL_c37211_g2_i1|CRD_ML_c89594_g2_i6|CRD_FR_c114_g1_i1|CRD_FL_c47143_g2_i3|CRD_ML_c88977_g2_i2|CRD_FR_c26575_g1_i1|CRD_ML_c89196_g3_i1|CRD_ML_c85864_g1_i2|CRD_ML_c83205_g1_i1|CRD_ML_c87307_g6_i4|CRD_ML_c88991_g9_i1|CRD_FR_c33800_g2_i1|CRD_ML_c89921_g2_i8|CRD_ML_c88199_g8_i5|C…
apoplast	Gene Ontology	GO:0048046	90	560	0.000111823	0.00159037	CRD_ML_c76205_g1_i3|CRD_ML_c90228_g9_i1|CRD_ML_c95189_g1_i1|CRD_ML_c85299_g2_i2|CRD_FR_c30910_g1_i1|CRD_ML_c84290_g1_i1|CRD_ML_c78822_g1_i1|CRD_FR_c16916_g1_i1|CRD_LB_c49586_g1_i4|CRD_LB_c41876_g1_i1|CRD_LB_c49586_g1_i1|CRD_ML_c88190_g1_i3|CRD_FR_c24126_g2_i1|CRD_ML_c87908_g2_i1|CRD_ML_c93055_g1_i1|CRD_ML_c87769_g1_i1|CRD_ML_c83047_g1_i1|CRD_ML_c84924_g1_i2|CRD_FB_c40136_g1_i5|CRD_FR_c33946_g10_i…
positive regulation of nitrogen compound metabolic process	Gene Ontology	GO:0051173	128	863	0.000120887	0.00171272	CRD_ML_c76653_g1_i2|CRD_ML_c89367_g2_i1|CRD_ML_c76653_g1_i1|CRD_FR_c18724_g1_i2|CRD_ML_c85631_g1_i2|CRD_ML_c87851_g4_i4|CRD_FL_c37211_g2_i1|CRD_ML_c89594_g2_i6|CRD_FR_c114_g1_i1|CRD_FL_c47143_g2_i3|CRD_ML_c88977_g2_i2|CRD_FR_c26575_g1_i1|CRD_ML_c89196_g3_i1|CRD_ML_c85864_g1_i2|CRD_ML_c83205_g1_i1|CRD_ML_c87307_g6_i4|CRD_ML_c88991_g9_i1|CRD_FR_c33800_g2_i1|CRD_ML_c89921_g2_i8|CRD_ML_c88199_g8_i5|C…
positive regulation of gene expression	Gene Ontology	GO:0010628	128	868	0.000149438	0.00210917	CRD_ML_c76653_g1_i2|CRD_ML_c89367_g2_i1|CRD_ML_c76653_g1_i1|CRD_FR_c18724_g1_i2|CRD_ML_c85631_g1_i2|CRD_ML_c87851_g4_i4|CRD_FL_c37211_g2_i1|CRD_ML_c89594_g2_i6|CRD_FR_c114_g1_i1|CRD_FL_c47143_g2_i3|CRD_ML_c88977_g2_i2|CRD_FR_c26575_g1_i1|CRD_ML_c89196_g3_i1|CRD_ML_c85864_g1_i2|CRD_ML_c83205_g1_i1|CRD_ML_c87307_g6_i4|CRD_ML_c88991_g9_i1|CRD_FR_c33800_g2_i1|CRD_ML_c89921_g2_i8|CRD_ML_c88199_g8_i5|C…
alpha-amino acid biosynthetic process	Gene Ontology	GO:1901607	111	732	0.000155012	0.00217957	CRD_ML_c90228_g9_i1|CRD_LB_c45583_g1_i3|CRD_LB_c51753_g1_i1|CRD_FB_c35835_g1_i1|CRD_ML_c87637_g3_i1|CRD_FB_c20524_g1_i1|CRD_ML_c81075_g3_i1|CRD_ML_c84865_g3_i2|CRD_ML_c60215_g2_i1|CRD_ML_c78414_g2_i1|CRD_ML_c82082_g4_i1|CRD_FB_c37831_g3_i1|CRD_FR_c29717_g1_i1|CRD_ML_c87769_g1_i1|CRD_ML_c89921_g2_i8|CRD_ML_c11559_g1_i1|CRD_FR_c26995_g1_i2|CRD_FR_c30721_g1_i1|CRD_FL_c49309_g6_i4|CRD_ML_c68749_g1_i1…
cation transport	Gene Ontology	GO:0006812	214	1585	0.000159322	0.00223171	CRD_ML_c85544_g4_i2|CRD_ML_c24815_g1_i1|CRD_ML_c78649_g2_i1|CRD_ML_c88057_g6_i1|CRD_LB_c51753_g1_i1|CRD_ML_c84376_g2_i1|CRD_ML_c88946_g1_i1|CRD_FR_c34434_g2_i5|CRD_ML_c81440_g1_i1|CRD_LB_c47516_g1_i1|CRD_FL_c52795_g1_i1|CRD_LB_c49586_g1_i4|CRD_FL_c52795_g1_i3|CRD_LB_c49586_g1_i1|CRD_ML_c82284_g1_i1|CRD_ML_c89401_g3_i5|CRD_ML_c86950_g1_i4|CRD_ML_c86483_g1_i1|CRD_ML_c84399_g1_i1|CRD_ML_c93055_g1_i1…
response to high light intensity	Gene Ontology	GO:0009644	74	444	0.000165558	0.00230729	CRD_ML_c85319_g1_i1|CRD_ML_c28752_g1_i1|CRD_FR_c16020_g1_i1|CRD_ML_c89607_g6_i1|CRD_FR_c29678_g1_i2|CRD_ML_c93020_g1_i1|CRD_ML_c78428_g1_i1|CRD_FL_c49598_g1_i7|CRD_ML_c87289_g2_i1|CRD_FL_c49598_g1_i2|CRD_ML_c90167_g5_i2|CRD_FR_c34434_g2_i5|CRD_LB_c3933_g1_i1|CRD_ML_c74887_g2_i1|CRD_FL_c49213_g1_i4|CRD_ML_c89905_g4_i1|CRD_ML_c83781_g2_i2|CRD_ML_c89905_g4_i3|CRD_FL_c42738_g2_i1|CRD_FR_c34832_g2_i1|…
nonphotochemical quenching	Gene Ontology	GO:0010196	8	11	0.000166582	0.00230729	CRD_ML_c89241_g6_i1|CRD_FR_c27558_g1_i1|CRD_ML_c89241_g6_i6|CRD_FB_c33650_g1_i1|CRD_LB_c37622_g1_i1|CRD_ML_c75702_g1_i1|CRD_ML_c82082_g4_i1|CRD_ML_c74969_g1_i1
energy quenching	Gene Ontology	GO:1990066	8	11	0.000166582	0.00230729	CRD_ML_c89241_g6_i1|CRD_FR_c27558_g1_i1|CRD_ML_c89241_g6_i6|CRD_FB_c33650_g1_i1|CRD_LB_c37622_g1_i1|CRD_ML_c75702_g1_i1|CRD_ML_c82082_g4_i1|CRD_ML_c74969_g1_i1
chemical homeostasis	Gene Ontology	GO:0048878	100	647	0.000174118	0.00240271	CRD_ML_c85544_g4_i2|CRD_LB_c51753_g1_i1|CRD_ML_c89132_g5_i2|CRD_ML_c81440_g1_i1|CRD_ML_c82934_g1_i1|CRD_ML_c60215_g2_i1|CRD_ML_c88190_g1_i3|CRD_ML_c86950_g1_i4|CRD_ML_c86483_g1_i1|CRD_FR_c37982_g1_i1|CRD_ML_c93055_g1_i1|CRD_FR_c29717_g1_i1|CRD_FL_c51857_g2_i1|CRD_ML_c90064_g4_i3|CRD_ML_c89567_g6_i2|CRD_ML_c11559_g1_i1|CRD_ML_c86405_g3_i2|CRD_ML_c88460_g3_i4|CRD_FR_c20648_g1_i1|CRD_LB_c47516_g1_i1…
shoot system morphogenesis	Gene Ontology	GO:0010016	153	1078	0.000183959	0.0025291	CRD_ML_c60413_g1_i1|CRD_FR_c33956_g2_i3|CRD_ML_c90228_g9_i1|CRD_ML_c85299_g2_i2|CRD_FL_c37211_g2_i1|CRD_ML_c89594_g2_i6|CRD_FR_c31171_g1_i2|CRD_FR_c114_g1_i1|CRD_FL_c48159_g1_i1|CRD_FL_c47143_g2_i3|CRD_FR_c12356_g1_i1|CRD_ML_c88977_g2_i2|CRD_FR_c16916_g1_i1|CRD_LB_c38593_g3_i1|CRD_ML_c88909_g2_i1|CRD_ML_c89196_g3_i1|CRD_ML_c85864_g1_i2|CRD_FR_c32941_g1_i1|CRD_FR_c34156_g1_i1|CRD_FR_c33800_g2_i1|C…
chloroplast inner membrane	Gene Ontology	GO:0009706	25	100	0.000203269	0.00278427	CRD_FR_c32929_g1_i2|CRD_FL_c53070_g1_i1|CRD_ML_c82838_g2_i1|CRD_FR_c27909_g1_i1|CRD_ML_c86483_g2_i1|CRD_FR_c32338_g1_i1|CRD_FR_c29888_g1_i1|CRD_ML_c50682_g1_i1|CRD_ML_c89829_g2_i6|CRD_FL_c51439_g1_i4|CRD_ML_c86483_g1_i1|CRD_LB_c49705_g1_i1|CRD_ML_c89314_g10_i1|CRD_ML_c87099_g2_i1|CRD_FL_c45378_g1_i5|CRD_ML_c79120_g1_i1|CRD_FR_c27812_g1_i1|CRD_LB_c47516_g1_i1|CRD_LB_c49562_g2_i1|CRD_ML_c88609_g1_i…
positive regulation of metabolic process	Gene Ontology	GO:0009893	170	1223	0.000209924	0.00286485	CRD_ML_c76653_g1_i2|CRD_ML_c89367_g2_i1|CRD_ML_c76653_g1_i1|CRD_ML_c24815_g1_i1|CRD_FR_c18724_g1_i2|CRD_ML_c88679_g14_i1|CRD_ML_c85631_g1_i2|CRD_ML_c87851_g4_i4|CRD_FL_c37211_g2_i1|CRD_ML_c89594_g2_i6|CRD_FL_c48546_g2_i2|CRD_FR_c114_g1_i1|CRD_FR_c31964_g4_i3|CRD_ML_c88977_g2_i2|CRD_FL_c51777_g4_i3|CRD_FR_c26575_g1_i1|CRD_ML_c89196_g3_i1|CRD_ML_c85864_g1_i2|CRD_ML_c83205_g1_i1|CRD_ML_c87307_g6_i4|…
chloroplast membrane	Gene Ontology	GO:0031969	35	165	0.000213658	0.00290513	CRD_ML_c89367_g2_i1|CRD_FR_c32929_g1_i2|CRD_FL_c53070_g1_i1|CRD_ML_c89314_g10_i1|CRD_FR_c27909_g1_i1|CRD_FR_c30588_g5_i2|CRD_FL_c45378_g1_i5|CRD_ML_c86483_g2_i1|CRD_ML_c87820_g10_i3|CRD_FR_c32338_g1_i1|CRD_ML_c89777_g3_i2|CRD_FR_c29888_g1_i1|CRD_ML_c50682_g1_i1|CRD_ML_c89829_g2_i6|CRD_FL_c51439_g1_i4|CRD_ML_c86483_g1_i1|CRD_LB_c49705_g1_i1|CRD_ML_c25592_g1_i1|CRD_ML_c87099_g2_i1|CRD_ML_c85332_g3_…
cis-trans isomerase activity	Gene Ontology	GO:0016859	26	107	0.000225034	0.00304863	CRD_LB_c32090_g1_i1|CRD_ML_c88897_g6_i1|CRD_ML_c83892_g3_i1|CRD_ML_c83856_g1_i1|CRD_ML_c89944_g9_i4|CRD_FL_c47143_g2_i3|CRD_ML_c84610_g2_i1|CRD_ML_c84610_g2_i3|CRD_ML_c86865_g2_i1|CRD_ML_c88909_g2_i1|CRD_ML_c76414_g1_i1|CRD_ML_c89383_g2_i1|CRD_ML_c81185_g1_i2|CRD_FR_c38371_g1_i1|CRD_FR_c27116_g2_i1|CRD_FR_c31188_g1_i1|CRD_ML_c84424_g1_i1|CRD_ML_c94379_g1_i1|CRD_ML_c87500_g1_i4|CRD_ML_c75097_g1_i1…
detection of biotic stimulus	Gene Ontology	GO:0009595	50	271	0.000236633	0.00319411	CRD_ML_c90228_g9_i1|CRD_ML_c87769_g1_i1|CRD_FR_c33946_g10_i1|CRD_ML_c78739_g1_i1|CRD_ML_c85299_g2_i2|CRD_ML_c79626_g1_i1|CRD_ML_c75702_g1_i1|CRD_FR_c31257_g2_i1|CRD_FL_c47143_g2_i3|CRD_LB_c3933_g1_i1|CRD_ML_c89596_g5_i3|CRD_LB_c49586_g1_i4|CRD_FR_c29463_g1_i1|CRD_LB_c50181_g10_i1|CRD_FB_c33181_g1_i1|CRD_ML_c90228_g10_i1|CRD_FL_c49887_g3_i1|CRD_ML_c65790_g1_i1|CRD_ML_c83919_g1_i3|CRD_FL_c51572_g4_…
carbohydrate biosynthetic process	Gene Ontology	GO:0016051	249	1898	0.000237918	0.00319983	CRD_FR_c34623_g3_i10|CRD_FR_c32257_g3_i1|CRD_ML_c60413_g1_i1|CRD_ML_c79995_g1_i1|CRD_ML_c90228_g9_i1|CRD_FL_c51757_g11_i1|CRD_FB_c39740_g2_i1|CRD_ML_c81794_g3_i1|CRD_ML_c88741_g1_i4|CRD_ML_c82497_g1_i1|CRD_FB_c38621_g1_i2|CRD_FL_c43160_g1_i1|CRD_ML_c87406_g2_i1|CRD_ML_c84195_g2_i3|CRD_ML_c84195_g2_i2|CRD_FR_c114_g1_i1|CRD_ML_c53921_g2_i1|CRD_ML_c80428_g1_i3|CRD_ML_c83781_g2_i2|CRD_FL_c42738_g2_i1…
single-organism carbohydrate metabolic process	Gene Ontology	GO:0044723	390	3131	0.00024701	0.00331011	CRD_FR_c34623_g3_i10|CRD_FR_c26100_g1_i1|CRD_FR_c33956_g2_i3|CRD_FL_c51757_g11_i1|CRD_ML_c81794_g3_i1|CRD_ML_c95189_g1_i1|CRD_ML_c81006_g1_i2|CRD_ML_c81006_g1_i3|CRD_FR_c33600_g5_i3|CRD_ML_c88909_g2_i1|CRD_ML_c89401_g3_i5|CRD_FR_c26260_g1_i1|CRD_ML_c85891_g4_i1|CRD_ML_c88138_g1_i1|CRD_LB_c38394_g1_i1|CRD_ML_c89391_g1_i4|CRD_FR_c34149_g4_i1|CRD_ML_c89443_g1_i2|CRD_FB_c39986_g1_i2|CRD_ML_c84944_g1_…
cytochrome b6f complex assembly	Gene Ontology	GO:0010190	8	12	0.000254955	0.00340429	CRD_LB_c38394_g1_i1|CRD_ML_c85158_g1_i1|CRD_FR_c31184_g1_i1|CRD_FR_c31184_g1_i3|CRD_FR_c24058_g1_i1|CRD_ML_c86621_g1_i1|CRD_ML_c90412_g1_i1|CRD_FR_c17081_g2_i1
protein peptidyl-prolyl isomerization	Gene Ontology	GO:0000413	13	34	0.000265771	0.003528	CRD_ML_c81185_g1_i2|CRD_FR_c38371_g1_i1|CRD_FR_c27116_g2_i1|CRD_ML_c76458_g1_i1|CRD_LB_c32090_g1_i1|CRD_ML_c84424_g1_i1|CRD_FR_c39483_g1_i1|CRD_ML_c94379_g1_i1|CRD_ML_c82475_g1_i2|CRD_ML_c87500_g1_i4|CRD_ML_c75097_g1_i1|CRD_ML_c87500_g1_i3|CRD_ML_c87500_g1_i2
homeostatic process	Gene Ontology	GO:0042592	121	825	0.000266121	0.003528	CRD_ML_c85544_g4_i2|CRD_ML_c89276_g3_i1|CRD_ML_c82356_g1_i2|CRD_LB_c51753_g1_i1|CRD_ML_c89132_g5_i2|CRD_ML_c81440_g1_i1|CRD_ML_c82934_g1_i1|CRD_ML_c60215_g2_i1|CRD_LB_c49679_g1_i3|CRD_ML_c88190_g1_i3|CRD_ML_c86950_g1_i4|CRD_ML_c86483_g1_i1|CRD_FR_c37982_g1_i1|CRD_ML_c93055_g1_i1|CRD_FR_c29717_g1_i1|CRD_FL_c51857_g2_i1|CRD_ML_c90064_g4_i3|CRD_FR_c25978_g1_i2|CRD_ML_c11559_g1_i1|CRD_ML_c86405_g3_i2…
leaf morphogenesis	Gene Ontology	GO:0009965	71	430	0.00027915	0.00368756	CRD_ML_c89196_g8_i1|CRD_ML_c59946_g2_i1|CRD_ML_c60413_g1_i1|CRD_FR_c33800_g2_i1|CRD_LB_c42420_g2_i1|CRD_ML_c89548_g2_i4|CRD_FL_c54494_g1_i1|CRD_ML_c86679_g1_i3|CRD_ML_c86679_g1_i5|CRD_FL_c37211_g2_i1|CRD_FR_c31171_g1_i2|CRD_ML_c90412_g1_i1|CRD_FR_c33544_g1_i1|CRD_ML_c51306_g1_i1|CRD_FB_c37677_g5_i2|CRD_ML_c88977_g2_i2|CRD_ML_c89942_g3_i1|CRD_ML_c83152_g2_i1|CRD_FL_c49483_g1_i2|CRD_ML_c89021_g13_i…
hydrogen peroxide catabolic process	Gene Ontology	GO:0042744	37	182	0.000296013	0.00389646	CRD_ML_c87518_g1_i3|CRD_ML_c82371_g2_i2|CRD_ML_c89276_g3_i1|CRD_LB_c50144_g3_i1|CRD_LB_c45421_g1_i1|CRD_FB_c38621_g1_i2|CRD_ML_c87289_g2_i1|CRD_ML_c89506_g5_i1|CRD_ML_c87289_g1_i1|CRD_FB_c39193_g4_i2|CRD_FL_c52003_g8_i1|CRD_LB_c49679_g1_i4|CRD_LB_c49679_g1_i3|CRD_FR_c29678_g1_i2|CRD_ML_c84876_g1_i1|CRD_ML_c82643_g1_i2|CRD_FR_c33614_g5_i1|CRD_ML_c81440_g1_i1|CRD_ML_c88991_g9_i1|CRD_FR_c37982_g1_i1…
peptidyl-prolyl cis-trans isomerase activity	Gene Ontology	GO:0003755	24	100	0.000446911	0.00586195	CRD_LB_c32090_g1_i1|CRD_ML_c88897_g6_i1|CRD_ML_c83892_g3_i1|CRD_ML_c83856_g1_i1|CRD_ML_c89944_g9_i4|CRD_FL_c47143_g2_i3|CRD_ML_c84610_g2_i1|CRD_ML_c84610_g2_i3|CRD_ML_c86865_g2_i1|CRD_ML_c88909_g2_i1|CRD_ML_c76414_g1_i1|CRD_ML_c81185_g1_i2|CRD_FR_c38371_g1_i1|CRD_FR_c27116_g2_i1|CRD_ML_c84424_g1_i1|CRD_ML_c94379_g1_i1|CRD_ML_c87500_g1_i4|CRD_ML_c75097_g1_i1|CRD_ML_c87500_g1_i3|CRD_ML_c87500_g1_i2…
drug binding	Gene Ontology	GO:0008144	15	47	0.000458261	0.00598966	CRD_ML_c81185_g1_i2|CRD_FR_c38371_g1_i1|CRD_FR_c27116_g2_i1|CRD_ML_c76414_g1_i1|CRD_ML_c76458_g1_i1|CRD_LB_c32090_g1_i1|CRD_ML_c82475_g1_i2|CRD_ML_c84424_g1_i1|CRD_ML_c94379_g1_i1|CRD_ML_c85589_g1_i1|CRD_ML_c87500_g1_i4|CRD_ML_c85325_g1_i1|CRD_ML_c75097_g1_i1|CRD_ML_c87500_g1_i3|CRD_ML_c87500_g1_i2
regulation of hydrogen peroxide metabolic process	Gene Ontology	GO:0010310	63	378	0.000476	0.00619969	CRD_ML_c90228_g9_i1|CRD_ML_c87769_g1_i1|CRD_ML_c80883_g5_i1|CRD_ML_c78739_g1_i1|CRD_LB_c50065_g3_i3|CRD_ML_c85299_g2_i2|CRD_ML_c79626_g1_i1|CRD_FB_c38397_g6_i1|CRD_ML_c75702_g1_i1|CRD_FR_c31257_g2_i1|CRD_ML_c86812_g3_i1|CRD_FL_c47143_g2_i3|CRD_LB_c3933_g1_i1|CRD_ML_c65790_g1_i1|CRD_LB_c49586_g1_i4|CRD_FR_c29463_g1_i1|CRD_LB_c50181_g10_i1|CRD_FB_c33181_g1_i1|CRD_ML_c90228_g10_i1|CRD_FL_c49887_g3_i…
hydrogen peroxide metabolic process	Gene Ontology	GO:0042743	109	743	0.000508192	0.00656291	CRD_ML_c90228_g9_i1|CRD_ML_c89276_g3_i1|CRD_ML_c90228_g10_i1|CRD_FB_c38621_g1_i2|CRD_ML_c85299_g2_i2|CRD_FB_c38397_g6_i1|CRD_ML_c75702_g1_i1|CRD_FL_c47143_g2_i3|CRD_LB_c49586_g1_i4|CRD_LB_c49679_g1_i4|CRD_LB_c49679_g1_i3|CRD_LB_c49586_g1_i1|CRD_FL_c51572_g4_i4|CRD_FR_c37982_g1_i1|CRD_ML_c87769_g1_i1|CRD_ML_c88227_g1_i1|CRD_ML_c87420_g1_i2|CRD_ML_c88199_g8_i5|CRD_ML_c88199_g8_i7|CRD_LB_c45450_g1_i…
photosystem I reaction center	Gene Ontology	GO:0009538	7	10	0.00050881	0.00656291	CRD_LB_c35193_g2_i1|CRD_FL_c53356_g1_i1|CRD_LB_c15881_g1_i1|CRD_ML_c93031_g1_i1|CRD_FR_c22182_g1_i1|CRD_FB_c25036_g1_i1|CRD_ML_c82284_g1_i1
bile acid transmembrane transporter activity	Gene Ontology	GO:0015125	8	14	0.000545961	0.00695887	CRD_LB_c46937_g2_i3|CRD_FR_c26870_g1_i2|CRD_ML_c83721_g1_i1|CRD_ML_c83721_g2_i2|CRD_ML_c84399_g1_i1|CRD_ML_c88465_g1_i4|CRD_ML_c85468_g2_i6|CRD_FR_c28614_g1_i1
bile acid:sodium symporter activity	Gene Ontology	GO:0008508	8	14	0.000545961	0.00695887	CRD_LB_c46937_g2_i3|CRD_FR_c26870_g1_i2|CRD_ML_c83721_g1_i1|CRD_ML_c83721_g2_i2|CRD_ML_c84399_g1_i1|CRD_ML_c88465_g1_i4|CRD_ML_c85468_g2_i6|CRD_FR_c28614_g1_i1
diacylglycerol metabolic process	Gene Ontology	GO:0046339	8	14	0.000545961	0.00695887	CRD_ML_c88258_g6_i4|CRD_ML_c88258_g6_i6|CRD_ML_c88258_g6_i1|CRD_LB_c36936_g1_i2|CRD_FR_c28006_g1_i4|CRD_ML_c88650_g5_i2|CRD_ML_c88258_g6_i2|CRD_FL_c49213_g1_i4
oxidoreductase activity, acting on the CH-CH group of donors, NAD or NADP as acceptor	Gene Ontology	GO:0016628	18	65	0.000548928	0.00695887	CRD_ML_c71785_g1_i3|CRD_ML_c89583_g5_i4|CRD_FR_c34243_g1_i4|CRD_ML_c88698_g10_i2|CRD_ML_c88698_g7_i3|CRD_ML_c85091_g2_i1|CRD_ML_c78822_g1_i2|CRD_ML_c68749_g2_i1|CRD_ML_c80595_g2_i1|CRD_ML_c78822_g1_i1|CRD_ML_c84924_g1_i2|CRD_ML_c80595_g1_i1|CRD_ML_c76151_g1_i2|CRD_FL_c47766_g2_i2|CRD_ML_c89583_g5_i1|CRD_ML_c88809_g7_i1|CRD_ML_c68749_g1_i1|CRD_ML_c89287_g2_i1
cellular response to hydrogen peroxide	Gene Ontology	GO:0070301	38	196	0.000549285	0.00695887	CRD_ML_c87518_g1_i3|CRD_ML_c82371_g2_i2|CRD_ML_c89276_g3_i1|CRD_LB_c50144_g3_i1|CRD_LB_c45421_g1_i1|CRD_FB_c38621_g1_i2|CRD_ML_c87289_g2_i1|CRD_ML_c89506_g5_i1|CRD_ML_c87289_g1_i1|CRD_FB_c39193_g4_i2|CRD_FL_c52003_g8_i1|CRD_LB_c49679_g1_i4|CRD_LB_c49679_g1_i3|CRD_FR_c29678_g1_i2|CRD_ML_c84876_g1_i1|CRD_ML_c82643_g1_i2|CRD_FR_c33614_g5_i1|CRD_ML_c81440_g1_i1|CRD_ML_c88991_g9_i1|CRD_FR_c37982_g1_i1…
positive regulation of macromolecule biosynthetic process	Gene Ontology	GO:0010557	132	934	0.000552598	0.00697701	CRD_ML_c76653_g1_i2|CRD_ML_c89367_g2_i1|CRD_ML_c76653_g1_i1|CRD_FR_c18724_g1_i2|CRD_ML_c85631_g1_i2|CRD_ML_c87851_g4_i4|CRD_FL_c37211_g2_i1|CRD_ML_c89594_g2_i6|CRD_FR_c114_g1_i1|CRD_FL_c47143_g2_i3|CRD_ML_c88977_g2_i2|CRD_FR_c26575_g1_i1|CRD_ML_c89196_g3_i1|CRD_ML_c85864_g1_i2|CRD_ML_c83205_g1_i1|CRD_ML_c87307_g6_i4|CRD_ML_c88991_g9_i1|CRD_FR_c33800_g2_i1|CRD_ML_c89921_g2_i8|CRD_ML_c88199_g8_i5|C…
single-organism metabolic process	Gene Ontology	GO:0044710	1229	10831	0.000555975	0.00699586	CRD_FR_c34623_g3_i10|CRD_FR_c26100_g1_i1|CRD_FR_c21866_g2_i1|CRD_ML_c88306_g2_i6|CRD_FR_c33956_g2_i3|CRD_ML_c78649_g2_i1|CRD_FL_c51757_g11_i1|CRD_FB_c20640_g1_i1|CRD_ML_c81794_g3_i1|CRD_ML_c90202_g3_i1|CRD_LB_c45583_g1_i3|CRD_ML_c95189_g1_i1|CRD_ML_c86070_g2_i2|CRD_ML_c88698_g7_i3|CRD_ML_c88742_g10_i2|CRD_FL_c37211_g2_i1|CRD_ML_c86687_g5_i3|CRD_ML_c87109_g1_i2|CRD_ML_c88590_g17_i3|CRD_ML_c81447_g…
positive regulation of cellular biosynthetic process	Gene Ontology	GO:0031328	132	937	0.000616771	0.00773465	CRD_ML_c76653_g1_i2|CRD_ML_c89367_g2_i1|CRD_ML_c76653_g1_i1|CRD_FR_c18724_g1_i2|CRD_ML_c85631_g1_i2|CRD_ML_c87851_g4_i4|CRD_FL_c37211_g2_i1|CRD_ML_c89594_g2_i6|CRD_FR_c114_g1_i1|CRD_FL_c47143_g2_i3|CRD_ML_c88977_g2_i2|CRD_FR_c26575_g1_i1|CRD_ML_c89196_g3_i1|CRD_ML_c85864_g1_i2|CRD_ML_c83205_g1_i1|CRD_ML_c87307_g6_i4|CRD_ML_c88991_g9_i1|CRD_FR_c33800_g2_i1|CRD_ML_c89921_g2_i8|CRD_ML_c88199_g8_i5|C…
macrolide binding	Gene Ontology	GO:0005527	13	38	0.000631572	0.0078671	CRD_ML_c81185_g1_i2|CRD_FR_c38371_g1_i1|CRD_FR_c27116_g2_i1|CRD_ML_c76414_g1_i1|CRD_ML_c76458_g1_i1|CRD_LB_c32090_g1_i1|CRD_ML_c84424_g1_i1|CRD_ML_c94379_g1_i1|CRD_ML_c82475_g1_i2|CRD_ML_c87500_g1_i4|CRD_ML_c75097_g1_i1|CRD_ML_c87500_g1_i3|CRD_ML_c87500_g1_i2
FK506 binding	Gene Ontology	GO:0005528	13	38	0.000631572	0.0078671	CRD_ML_c81185_g1_i2|CRD_FR_c38371_g1_i1|CRD_FR_c27116_g2_i1|CRD_ML_c76414_g1_i1|CRD_ML_c76458_g1_i1|CRD_LB_c32090_g1_i1|CRD_ML_c84424_g1_i1|CRD_ML_c94379_g1_i1|CRD_ML_c82475_g1_i2|CRD_ML_c87500_g1_i4|CRD_ML_c75097_g1_i1|CRD_ML_c87500_g1_i3|CRD_ML_c87500_g1_i2
defense response to bacterium	Gene Ontology	GO:0042742	129	913	0.000636997	0.00789973	CRD_ML_c90228_g9_i1|CRD_FL_c51757_g11_i1|CRD_LB_c43404_g1_i2|CRD_ML_c85299_g2_i2|CRD_ML_c75702_g1_i1|CRD_ML_c87911_g2_i4|CRD_FR_c30910_g1_i1|CRD_ML_c78822_g1_i1|CRD_LB_c49586_g1_i4|CRD_FR_c29463_g1_i1|CRD_ML_c88190_g1_i3|CRD_ML_c85864_g1_i2|CRD_ML_c83205_g1_i1|CRD_FL_c51572_g4_i4|CRD_ML_c83366_g2_i4|CRD_ML_c87769_g1_i1|CRD_ML_c87720_g7_i1|CRD_FB_c14987_g2_i1|CRD_FB_c39986_g1_i2|CRD_ML_c77475_g1_i…
monocarboxylic acid transport	Gene Ontology	GO:0015718	18	66	0.000638448	0.00789973	CRD_ML_c86415_g3_i1|CRD_FR_c26870_g1_i2|CRD_ML_c88568_g4_i5|CRD_ML_c88568_g4_i7|CRD_FL_c48154_g4_i1|CRD_ML_c75467_g3_i1|CRD_ML_c78414_g2_i1|CRD_FR_c34168_g1_i1|CRD_LB_c39854_g2_i1|CRD_ML_c88057_g6_i1|CRD_ML_c85468_g2_i6|CRD_ML_c87441_g1_i1|CRD_LB_c39854_g1_i1|CRD_ML_c87441_g2_i2|CRD_FR_c23695_g2_i1|CRD_LB_c48452_g1_i3|CRD_ML_c75467_g4_i1|CRD_ML_c84189_g1_i3
solute:cation symporter activity	Gene Ontology	GO:0015294	44	241	0.000646281	0.00797008	CRD_ML_c88239_g18_i1|CRD_ML_c88023_g1_i1|CRD_ML_c88467_g3_i1|CRD_ML_c88533_g1_i1|CRD_ML_c87632_g8_i3|CRD_ML_c87632_g8_i1|CRD_ML_c87632_g8_i6|CRD_ML_c85468_g2_i6|CRD_ML_c87171_g3_i2|CRD_LB_c50223_g2_i2|CRD_LB_c50223_g2_i4|CRD_ML_c87171_g3_i4|CRD_ML_c89691_g6_i1|CRD_ML_c89691_g4_i5|CRD_LB_c39954_g3_i4|CRD_ML_c84399_g1_i1|CRD_ML_c88533_g1_i7|CRD_FB_c34666_g4_i1|CRD_FR_c26870_g1_i2|CRD_ML_c89701_g1_i…
carotene biosynthetic process	Gene Ontology	GO:0016120	9	19	0.000701973	0.00862823	CRD_FB_c35913_g9_i1|CRD_FR_c16650_g1_i1|CRD_ML_c84348_g1_i5|CRD_ML_c84348_g1_i2|CRD_ML_c88764_g2_i1|CRD_ML_c90208_g2_i2|CRD_FL_c48337_g1_i2|CRD_LB_c43194_g1_i2|CRD_FR_c34508_g1_i1
oxidoreductase activity, acting on a sulfur group of donors, disulfide as acceptor	Gene Ontology	GO:0016671	17	61	0.000727512	0.00891262	CRD_ML_c86798_g3_i1|CRD_LB_c49679_g1_i4|CRD_FL_c47723_g1_i1|CRD_ML_c85158_g1_i1|CRD_FR_c31184_g1_i1|CRD_FL_c48852_g2_i4|CRD_LB_c34635_g1_i2|CRD_FR_c27695_g2_i1|CRD_FR_c31184_g1_i3|CRD_ML_c89506_g5_i1|CRD_ML_c83115_g1_i1|CRD_FL_c51155_g2_i1|CRD_ML_c87820_g10_i3|CRD_LB_c49679_g1_i3|CRD_ML_c88464_g1_i1|CRD_ML_c60585_g1_i1|CRD_ML_c83484_g1_i1
solute:sodium symporter activity	Gene Ontology	GO:0015370	8	15	0.000769026	0.00935943	CRD_LB_c46937_g2_i3|CRD_FR_c26870_g1_i2|CRD_ML_c83721_g1_i1|CRD_ML_c83721_g2_i2|CRD_ML_c84399_g1_i1|CRD_ML_c88465_g1_i4|CRD_ML_c85468_g2_i6|CRD_FR_c28614_g1_i1
organic acid:sodium symporter activity	Gene Ontology	GO:0005343	8	15	0.000769026	0.00935943	CRD_LB_c46937_g2_i3|CRD_FR_c26870_g1_i2|CRD_ML_c83721_g1_i1|CRD_ML_c83721_g2_i2|CRD_ML_c84399_g1_i1|CRD_ML_c88465_g1_i4|CRD_ML_c85468_g2_i6|CRD_FR_c28614_g1_i1
positive regulation of cellular metabolic process	Gene Ontology	GO:0031325	137	985	0.000773719	0.00938577	CRD_ML_c76653_g1_i2|CRD_ML_c89367_g2_i1|CRD_ML_c76653_g1_i1|CRD_FR_c18724_g1_i2|CRD_ML_c85631_g1_i2|CRD_ML_c87851_g4_i4|CRD_FL_c37211_g2_i1|CRD_ML_c89594_g2_i6|CRD_FR_c114_g1_i1|CRD_FL_c47143_g2_i3|CRD_ML_c88977_g2_i2|CRD_FL_c51777_g4_i3|CRD_FR_c26575_g1_i1|CRD_ML_c89196_g3_i1|CRD_ML_c85864_g1_i2|CRD_ML_c83205_g1_i1|CRD_ML_c87307_g6_i4|CRD_ML_c89772_g2_i3|CRD_ML_c88991_g9_i1|CRD_FR_c33800_g2_i1|C…
anion:cation symporter activity	Gene Ontology	GO:0015296	10	24	0.000788442	0.00953322	CRD_ML_c88239_g18_i1|CRD_FR_c26870_g1_i2|CRD_LB_c46937_g2_i3|CRD_LB_c50228_g1_i2|CRD_ML_c83721_g1_i1|CRD_ML_c83721_g2_i2|CRD_ML_c84399_g1_i1|CRD_ML_c88465_g1_i4|CRD_ML_c85468_g2_i6|CRD_FR_c28614_g1_i1
symporter activity	Gene Ontology	GO:0015293	44	245	0.000865172	0.010427	CRD_ML_c88239_g18_i1|CRD_ML_c88023_g1_i1|CRD_ML_c88467_g3_i1|CRD_ML_c88533_g1_i1|CRD_ML_c87632_g8_i3|CRD_ML_c87632_g8_i1|CRD_ML_c87632_g8_i6|CRD_ML_c85468_g2_i6|CRD_ML_c87171_g3_i2|CRD_LB_c50223_g2_i2|CRD_LB_c50223_g2_i4|CRD_ML_c87171_g3_i4|CRD_ML_c89691_g6_i1|CRD_ML_c89691_g4_i5|CRD_LB_c39954_g3_i4|CRD_ML_c84399_g1_i1|CRD_ML_c88533_g1_i7|CRD_FB_c34666_g4_i1|CRD_FR_c26870_g1_i2|CRD_ML_c89701_g1_i…
skin development	Gene Ontology	GO:0043588	77	498	0.000873171	0.0104479	CRD_ML_c89196_g8_i1|CRD_FR_c28647_g2_i2|CRD_ML_c90228_g9_i1|CRD_FR_c28040_g1_i4|CRD_ML_c95876_g1_i1|CRD_ML_c79388_g1_i2|CRD_ML_c90228_g10_i1|CRD_ML_c70665_g1_i1|CRD_FR_c33946_g10_i1|CRD_ML_c78739_g1_i1|CRD_ML_c90287_g3_i1|CRD_LB_c42923_g1_i1|CRD_ML_c85299_g2_i2|CRD_FB_c39279_g2_i1|CRD_ML_c89022_g2_i4|CRD_FL_c37211_g2_i1|CRD_ML_c86616_g1_i1|CRD_ML_c88713_g3_i5|CRD_FR_c114_g1_i1|CRD_FL_c47143_g2_i3…
epidermis development	Gene Ontology	GO:0008544	77	498	0.000873171	0.0104479	CRD_ML_c89196_g8_i1|CRD_FR_c28647_g2_i2|CRD_ML_c90228_g9_i1|CRD_FR_c28040_g1_i4|CRD_ML_c95876_g1_i1|CRD_ML_c79388_g1_i2|CRD_ML_c90228_g10_i1|CRD_ML_c70665_g1_i1|CRD_FR_c33946_g10_i1|CRD_ML_c78739_g1_i1|CRD_ML_c90287_g3_i1|CRD_LB_c42923_g1_i1|CRD_ML_c85299_g2_i2|CRD_FB_c39279_g2_i1|CRD_ML_c89022_g2_i4|CRD_FL_c37211_g2_i1|CRD_ML_c86616_g1_i1|CRD_ML_c88713_g3_i5|CRD_FR_c114_g1_i1|CRD_FL_c47143_g2_i3…
carbohydrate metabolic process	Gene Ontology	GO:0005975	418	3445	0.000875346	0.0104479	CRD_FR_c34623_g3_i10|CRD_FR_c26100_g1_i1|CRD_FR_c33956_g2_i3|CRD_FL_c51757_g11_i1|CRD_ML_c81794_g3_i1|CRD_ML_c95189_g1_i1|CRD_ML_c81006_g1_i2|CRD_ML_c81006_g1_i3|CRD_FR_c33600_g5_i3|CRD_ML_c88909_g2_i1|CRD_ML_c89401_g3_i5|CRD_FR_c26260_g1_i1|CRD_ML_c85891_g4_i1|CRD_ML_c88138_g1_i1|CRD_LB_c38394_g1_i1|CRD_ML_c89391_g1_i4|CRD_FR_c34149_g4_i1|CRD_ML_c89443_g1_i2|CRD_FB_c39986_g1_i2|CRD_ML_c84944_g1_…
pigment catabolic process	Gene Ontology	GO:0046149	33	167	0.000921661	0.0108757	CRD_FR_c32257_g3_i1|CRD_FL_c54494_g1_i1|CRD_ML_c87501_g3_i4|CRD_FB_c20640_g1_i1|CRD_LB_c42593_g1_i1|CRD_ML_c60285_g1_i1|CRD_ML_c60285_g1_i2|CRD_ML_c94405_g1_i1|CRD_ML_c97074_g1_i1|CRD_ML_c78737_g1_i1|CRD_ML_c87037_g1_i1|CRD_ML_c86518_g2_i3|CRD_ML_c88896_g7_i1|CRD_LB_c49463_g6_i3|CRD_ML_c89862_g1_i1|CRD_FR_c15822_g3_i1|CRD_ML_c85150_g5_i1|CRD_ML_c70484_g1_i1|CRD_ML_c85504_g3_i1|CRD_ML_c86518_g2_i2…
signal transduction by phosphorylation	Gene Ontology	GO:0023014	79	515	0.000922915	0.0108757	CRD_FL_c51635_g1_i6|CRD_ML_c90228_g9_i1|CRD_ML_c87769_g1_i1|CRD_ML_c80883_g5_i1|CRD_ML_c78739_g1_i1|CRD_ML_c85299_g2_i2|CRD_ML_c79626_g1_i1|CRD_FB_c38397_g6_i1|CRD_ML_c75702_g1_i1|CRD_ML_c87911_g2_i4|CRD_FL_c51250_g2_i1|CRD_FL_c51216_g7_i3|CRD_LB_c3933_g1_i1|CRD_ML_c65790_g1_i1|CRD_ML_c89991_g1_i3|CRD_ML_c87517_g2_i1|CRD_LB_c49586_g1_i4|CRD_FR_c32229_g2_i2|CRD_ML_c86708_g5_i1|CRD_FR_c29463_g1_i1|…
MAPK cascade	Gene Ontology	GO:0000165	79	515	0.000922915	0.0108757	CRD_FL_c51635_g1_i6|CRD_ML_c90228_g9_i1|CRD_ML_c87769_g1_i1|CRD_ML_c80883_g5_i1|CRD_ML_c78739_g1_i1|CRD_ML_c85299_g2_i2|CRD_ML_c79626_g1_i1|CRD_FB_c38397_g6_i1|CRD_ML_c75702_g1_i1|CRD_ML_c87911_g2_i4|CRD_FL_c51250_g2_i1|CRD_FL_c51216_g7_i3|CRD_LB_c3933_g1_i1|CRD_ML_c65790_g1_i1|CRD_ML_c89991_g1_i3|CRD_ML_c87517_g2_i1|CRD_LB_c49586_g1_i4|CRD_FR_c32229_g2_i2|CRD_ML_c86708_g5_i1|CRD_FR_c29463_g1_i1|…
organic hydroxy compound transmembrane transporter activity	Gene Ontology	GO:1901618	13	40	0.000935199	0.0109856	CRD_LB_c46937_g2_i3|CRD_FR_c26870_g1_i2|CRD_FL_c52325_g1_i2|CRD_ML_c88023_g2_i1|CRD_ML_c88023_g1_i1|CRD_LB_c48705_g5_i3|CRD_ML_c83721_g1_i1|CRD_ML_c83721_g2_i2|CRD_ML_c84399_g1_i1|CRD_ML_c88465_g1_i4|CRD_ML_c85468_g2_i6|CRD_FR_c28614_g1_i1|CRD_LB_c50223_g2_i2
response to red or far red light	Gene Ontology	GO:0009639	129	925	0.000981879	0.0114976	CRD_FL_c51757_g11_i1|CRD_FB_c35835_g1_i1|CRD_ML_c87122_g4_i4|CRD_LB_c49586_g1_i4|CRD_FR_c26311_g2_i2|CRD_LB_c49586_g1_i1|CRD_FR_c26575_g1_i1|CRD_ML_c88795_g2_i8|CRD_ML_c85864_g1_i2|CRD_ML_c83472_g1_i1|CRD_ML_c73968_g1_i1|CRD_ML_c88713_g3_i5|CRD_ML_c88891_g5_i1|CRD_ML_c68877_g1_i1|CRD_ML_c74453_g3_i1|CRD_ML_c89443_g1_i2|CRD_ML_c84024_g3_i1|CRD_ML_c84024_g3_i2|CRD_ML_c84638_g4_i1|CRD_ML_c83047_g1_i…
regulation of reactive oxygen species metabolic process	Gene Ontology	GO:2000377	66	414	0.000988451	0.0115381	CRD_ML_c90228_g9_i1|CRD_ML_c87769_g1_i1|CRD_ML_c80883_g5_i1|CRD_ML_c78739_g1_i1|CRD_LB_c50065_g3_i3|CRD_FL_c43160_g1_i1|CRD_ML_c79626_g1_i1|CRD_FB_c38397_g6_i1|CRD_ML_c75702_g1_i1|CRD_FR_c31257_g2_i1|CRD_ML_c86812_g3_i1|CRD_FL_c47143_g2_i3|CRD_LB_c3933_g1_i1|CRD_ML_c65790_g1_i1|CRD_ML_c89991_g1_i3|CRD_LB_c49586_g1_i4|CRD_ML_c85299_g2_i2|CRD_FR_c29463_g1_i1|CRD_LB_c50181_g10_i1|CRD_FB_c33181_g1_i1…
photosynthesis, light harvesting in photosystem I	Gene Ontology	GO:0009768	6	8	0.00101299	0.0117875	CRD_ML_c67558_g1_i1|CRD_LB_c51753_g1_i1|CRD_ML_c85463_g1_i6|CRD_ML_c85463_g1_i4|CRD_FR_c16969_g1_i1|CRD_ML_c85463_g1_i1
single-stranded RNA binding	Gene Ontology	GO:0003727	15	52	0.00109066	0.0126122	CRD_FB_c33181_g1_i1|CRD_FR_c33946_g10_i1|CRD_ML_c87885_g3_i1|CRD_ML_c85299_g2_i2|CRD_FB_c39279_g2_i1|CRD_FR_c34495_g1_i2|CRD_ML_c83047_g1_i1|CRD_ML_c84749_g4_i1|CRD_ML_c85288_g1_i2|CRD_ML_c81075_g3_i1|CRD_FR_c31101_g5_i1|CRD_FR_c33544_g1_i1|CRD_LB_c3933_g1_i1|CRD_ML_c65790_g1_i1|CRD_ML_c36888_g1_i1
fructose metabolic process	Gene Ontology	GO:0006000	7	12	0.00111528	0.0128568	CRD_FB_c40107_g4_i1|CRD_ML_c74705_g1_i1|CRD_ML_c89144_g8_i6|CRD_ML_c88039_g2_i8|CRD_ML_c88039_g2_i6|CRD_ML_c88039_g2_i7|CRD_FR_c34221_g2_i1
positive regulation of macromolecule metabolic process	Gene Ontology	GO:0010604	135	980	0.0011579	0.0133068	CRD_ML_c76653_g1_i2|CRD_ML_c89367_g2_i1|CRD_ML_c76653_g1_i1|CRD_FR_c18724_g1_i2|CRD_ML_c85631_g1_i2|CRD_ML_c87851_g4_i4|CRD_FL_c37211_g2_i1|CRD_ML_c89594_g2_i6|CRD_FR_c114_g1_i1|CRD_FL_c47143_g2_i3|CRD_ML_c88977_g2_i2|CRD_FR_c26575_g1_i1|CRD_ML_c89196_g3_i1|CRD_ML_c85864_g1_i2|CRD_ML_c83205_g1_i1|CRD_ML_c87307_g6_i4|CRD_ML_c89772_g2_i3|CRD_ML_c88991_g9_i1|CRD_FR_c33800_g2_i1|CRD_ML_c89921_g2_i8|C…
electron transporter, transferring electrons within the cyclic electron transport pathway of photosynthesis activity	Gene Ontology	GO:0045156	5	5	0.00118256	0.0135484	CRD_ML_c80428_g1_i3|CRD_FR_c33492_g1_i1|CRD_ML_c65790_g1_i1|CRD_ML_c85555_g3_i1|CRD_FR_c33710_g1_i5
epithelium development	Gene Ontology	GO:0060429	77	507	0.00134615	0.0153042	CRD_ML_c89196_g8_i1|CRD_FR_c28647_g2_i2|CRD_ML_c90228_g9_i1|CRD_FR_c28040_g1_i4|CRD_ML_c95876_g1_i1|CRD_ML_c79388_g1_i2|CRD_ML_c90228_g10_i1|CRD_ML_c70665_g1_i1|CRD_FR_c33946_g10_i1|CRD_ML_c78739_g1_i1|CRD_ML_c90287_g3_i1|CRD_LB_c42923_g1_i1|CRD_ML_c85299_g2_i2|CRD_FB_c39279_g2_i1|CRD_ML_c89022_g2_i4|CRD_FL_c37211_g2_i1|CRD_ML_c86616_g1_i1|CRD_ML_c88713_g3_i5|CRD_FR_c114_g1_i1|CRD_FL_c47143_g2_i3…
glucan catabolic process	Gene Ontology	GO:0009251	13	42	0.00135232	0.0153042	CRD_ML_c88114_g2_i1|CRD_LB_c47962_g6_i2|CRD_LB_c49668_g9_i1|CRD_ML_c77816_g2_i1|CRD_FR_c27909_g1_i1|CRD_FB_c40107_g4_i1|CRD_ML_c89462_g1_i2|CRD_ML_c89734_g1_i5|CRD_ML_c89626_g2_i1|CRD_LB_c47516_g1_i1|CRD_ML_c88360_g2_i2|CRD_ML_c88360_g2_i4|CRD_FL_c51473_g1_i1
cellular polysaccharide catabolic process	Gene Ontology	GO:0044247	13	42	0.00135232	0.0153042	CRD_ML_c88114_g2_i1|CRD_LB_c47962_g6_i2|CRD_LB_c49668_g9_i1|CRD_ML_c77816_g2_i1|CRD_FR_c27909_g1_i1|CRD_FB_c40107_g4_i1|CRD_ML_c89462_g1_i2|CRD_ML_c89734_g1_i5|CRD_ML_c89626_g2_i1|CRD_LB_c47516_g1_i1|CRD_ML_c88360_g2_i2|CRD_ML_c88360_g2_i4|CRD_FL_c51473_g1_i1
starch catabolic process	Gene Ontology	GO:0005983	13	42	0.00135232	0.0153042	CRD_ML_c88114_g2_i1|CRD_LB_c47962_g6_i2|CRD_LB_c49668_g9_i1|CRD_ML_c77816_g2_i1|CRD_FR_c27909_g1_i1|CRD_FB_c40107_g4_i1|CRD_ML_c89462_g1_i2|CRD_ML_c89734_g1_i5|CRD_ML_c89626_g2_i1|CRD_LB_c47516_g1_i1|CRD_ML_c88360_g2_i2|CRD_ML_c88360_g2_i4|CRD_FL_c51473_g1_i1
organic hydroxy compound biosynthetic process	Gene Ontology	GO:1901617	164	1231	0.00136883	0.015444	CRD_ML_c65790_g1_i1|CRD_ML_c90228_g9_i1|CRD_ML_c90228_g10_i1|CRD_ML_c85299_g2_i2|CRD_ML_c87406_g2_i1|CRD_FR_c24920_g1_i1|CRD_ML_c75702_g1_i1|CRD_ML_c87265_g2_i2|CRD_FR_c34391_g1_i1|CRD_FR_c30910_g1_i1|CRD_ML_c89354_g2_i4|CRD_ML_c78649_g2_i1|CRD_LB_c49586_g1_i4|CRD_ML_c87837_g2_i6|CRD_ML_c87805_g3_i1|CRD_LB_c49586_g1_i1|CRD_FR_c26575_g1_i1|CRD_ML_c62254_g1_i1|CRD_ML_c87805_g3_i8|CRD_FL_c51572_g4_i…
para-aminobenzoic acid metabolic process	Gene Ontology	GO:0046482	24	110	0.00139559	0.0156983	CRD_ML_c84289_g3_i2|CRD_ML_c88533_g1_i2|CRD_FB_c38443_g1_i5|CRD_ML_c87777_g14_i2|CRD_ML_c89264_g2_i3|CRD_ML_c88533_g2_i1|CRD_ML_c87777_g14_i4|CRD_ML_c87219_g1_i1|CRD_ML_c88423_g1_i1|CRD_ML_c88423_g1_i2|CRD_ML_c83339_g1_i2|CRD_FL_c49949_g6_i3|CRD_ML_c85333_g1_i3|CRD_FB_c17735_g1_i1|CRD_FR_c16645_g1_i1|CRD_ML_c87777_g7_i1|CRD_LB_c42843_g2_i1|CRD_LB_c50038_g13_i1|CRD_ML_c89941_g7_i1|CRD_ML_c89941_g7…
response to extracellular stimulus	Gene Ontology	GO:0009991	108	761	0.00143927	0.0161407	CRD_ML_c78649_g2_i1|CRD_FL_c51635_g1_i3|CRD_ML_c89276_g3_i1|CRD_LB_c44273_g3_i1|CRD_ML_c90185_g6_i1|CRD_ML_c90185_g6_i2|CRD_ML_c90185_g6_i5|CRD_ML_c89401_g3_i5|CRD_ML_c86631_g3_i2|CRD_ML_c85626_g3_i1|CRD_ML_c85014_g2_i2|CRD_LB_c37676_g1_i2|CRD_FR_c34508_g1_i1|CRD_ML_c89699_g8_i4|CRD_ML_c90208_g2_i2|CRD_ML_c81964_g2_i1|CRD_ML_c90185_g1_i3|CRD_ML_c81810_g1_i2|CRD_ML_c79980_g1_i1|CRD_ML_c78674_g1_i3…
salicylic acid biosynthetic process	Gene Ontology	GO:0009697	76	501	0.001478	0.0165251	CRD_ML_c86376_g2_i1|CRD_ML_c85288_g1_i2|CRD_ML_c89834_g11_i1|CRD_ML_c79388_g1_i1|CRD_ML_c78739_g1_i1|CRD_FR_c34268_g8_i1|CRD_LB_c50226_g7_i3|CRD_ML_c85299_g2_i2|CRD_ML_c79626_g1_i1|CRD_FL_c51572_g4_i4|CRD_ML_c86616_g1_i1|CRD_ML_c87265_g2_i2|CRD_FR_c34391_g1_i1|CRD_FR_c30910_g1_i1|CRD_FL_c47143_g2_i3|CRD_LB_c3933_g1_i1|CRD_ML_c65790_g1_i1|CRD_ML_c90228_g9_i1|CRD_ML_c87517_g2_i1|CRD_LB_c49586_g1_i4…
response to oxidative stress	Gene Ontology	GO:0006979	158	1183	0.0015061	0.0167887	CRD_ML_c85319_g1_i1|CRD_ML_c82371_g2_i2|CRD_FB_c39740_g2_i1|CRD_ML_c89276_g3_i1|CRD_ML_c81794_g3_i1|CRD_FB_c38621_g1_i2|CRD_FR_c31826_g4_i2|CRD_FR_c31826_g4_i1|CRD_ML_c87660_g1_i1|CRD_ML_c89132_g5_i2|CRD_ML_c86720_g1_i3|CRD_FR_c34434_g2_i5|CRD_ML_c83781_g2_i2|CRD_FB_c39784_g1_i1|CRD_LB_c49679_g1_i4|CRD_LB_c49679_g1_i3|CRD_FR_c37982_g1_i1|CRD_ML_c82497_g3_i1|CRD_ML_c87420_g1_i2|CRD_ML_c86883_g1_i2…
chlorophyll catabolic process	Gene Ontology	GO:0015996	32	166	0.00154355	0.0171547	CRD_FR_c32257_g3_i1|CRD_FL_c54494_g1_i1|CRD_ML_c87501_g3_i4|CRD_FB_c20640_g1_i1|CRD_LB_c42593_g1_i1|CRD_ML_c60285_g1_i1|CRD_ML_c60285_g1_i2|CRD_ML_c94405_g1_i1|CRD_ML_c97074_g1_i1|CRD_ML_c78737_g1_i1|CRD_ML_c87037_g1_i1|CRD_ML_c86518_g2_i3|CRD_ML_c88896_g7_i1|CRD_ML_c89862_g1_i1|CRD_FR_c15822_g3_i1|CRD_ML_c85150_g5_i1|CRD_ML_c70484_g1_i1|CRD_ML_c85504_g3_i1|CRD_ML_c86518_g2_i2|CRD_ML_c85504_g3_i2…
photosynthetic acclimation	Gene Ontology	GO:0009643	7	13	0.00157853	0.017491	CRD_ML_c60729_g1_i1|CRD_FR_c31971_g2_i1|CRD_ML_c78414_g2_i1|CRD_ML_c88994_g7_i3|CRD_ML_c93303_g1_i1|CRD_ML_c75467_g4_i1|CRD_FR_c16020_g1_i1
superoxide metabolic process	Gene Ontology	GO:0006801	9	22	0.00158474	0.0175076	CRD_FB_c11120_g1_i1|CRD_FB_c36480_g1_i1|CRD_LB_c37004_g1_i2|CRD_ML_c88990_g7_i1|CRD_ML_c89796_g5_i1|CRD_FR_c29346_g2_i1|CRD_FR_c31971_g2_i1|CRD_ML_c75592_g1_i1|CRD_FR_c23498_g1_i1
antioxidant activity	Gene Ontology	GO:0016209	33	174	0.00166238	0.0183109	CRD_ML_c87518_g1_i3|CRD_ML_c89276_g3_i1|CRD_ML_c87142_g1_i2|CRD_FR_c23498_g1_i1|CRD_ML_c89506_g5_i1|CRD_FR_c34762_g4_i1|CRD_ML_c88713_g3_i5|CRD_FL_c52003_g8_i1|CRD_LB_c49679_g1_i4|CRD_LB_c49679_g1_i3|CRD_FR_c29678_g1_i2|CRD_FR_c32642_g1_i1|CRD_FR_c33551_g6_i1|CRD_ML_c73968_g1_i1|CRD_LB_c49478_g6_i1|CRD_ML_c87769_g1_i1|CRD_ML_c80726_g1_i2|CRD_ML_c80726_g1_i1|CRD_FR_c29346_g2_i1|CRD_ML_c88591_g8_i1…
response to light stimulus	Gene Ontology	GO:0009416	314	2551	0.00167442	0.0183889	CRD_FR_c32929_g1_i2|CRD_ML_c85319_g1_i1|CRD_FR_c33800_g2_i1|CRD_FL_c51757_g11_i1|CRD_ML_c89999_g1_i2|CRD_ML_c89276_g3_i1|CRD_ML_c78822_g1_i2|CRD_ML_c65882_g1_i1|CRD_ML_c88769_g1_i2|CRD_FL_c49598_g1_i7|CRD_FB_c35835_g1_i1|CRD_FL_c49598_g1_i2|CRD_ML_c87122_g4_i4|CRD_ML_c87637_g3_i1|CRD_ML_c28752_g1_i1|CRD_FR_c34434_g2_i5|CRD_ML_c90401_g1_i1|CRD_ML_c83047_g1_i1|CRD_ML_c83781_g2_i2|CRD_LB_c49586_g1_i…
porphyrin-containing compound catabolic process	Gene Ontology	GO:0006787	32	168	0.00182158	0.0198291	CRD_FR_c32257_g3_i1|CRD_FL_c54494_g1_i1|CRD_ML_c87501_g3_i4|CRD_FB_c20640_g1_i1|CRD_LB_c42593_g1_i1|CRD_ML_c60285_g1_i1|CRD_ML_c60285_g1_i2|CRD_ML_c94405_g1_i1|CRD_ML_c97074_g1_i1|CRD_ML_c78737_g1_i1|CRD_ML_c87037_g1_i1|CRD_ML_c86518_g2_i3|CRD_ML_c88896_g7_i1|CRD_ML_c89862_g1_i1|CRD_FR_c15822_g3_i1|CRD_ML_c85150_g5_i1|CRD_ML_c70484_g1_i1|CRD_ML_c85504_g3_i1|CRD_ML_c86518_g2_i2|CRD_ML_c85504_g3_i2…
tetrapyrrole catabolic process	Gene Ontology	GO:0033015	32	168	0.00182158	0.0198291	CRD_FR_c32257_g3_i1|CRD_FL_c54494_g1_i1|CRD_ML_c87501_g3_i4|CRD_FB_c20640_g1_i1|CRD_LB_c42593_g1_i1|CRD_ML_c60285_g1_i1|CRD_ML_c60285_g1_i2|CRD_ML_c94405_g1_i1|CRD_ML_c97074_g1_i1|CRD_ML_c78737_g1_i1|CRD_ML_c87037_g1_i1|CRD_ML_c86518_g2_i3|CRD_ML_c88896_g7_i1|CRD_ML_c89862_g1_i1|CRD_FR_c15822_g3_i1|CRD_ML_c85150_g5_i1|CRD_ML_c70484_g1_i1|CRD_ML_c85504_g3_i1|CRD_ML_c86518_g2_i2|CRD_ML_c85504_g3_i2…
cofactor catabolic process	Gene Ontology	GO:0051187	32	168	0.00182158	0.0198291	CRD_FR_c32257_g3_i1|CRD_FL_c54494_g1_i1|CRD_ML_c87501_g3_i4|CRD_FB_c20640_g1_i1|CRD_LB_c42593_g1_i1|CRD_ML_c60285_g1_i1|CRD_ML_c60285_g1_i2|CRD_ML_c94405_g1_i1|CRD_ML_c97074_g1_i1|CRD_ML_c78737_g1_i1|CRD_ML_c87037_g1_i1|CRD_ML_c86518_g2_i3|CRD_ML_c88896_g7_i1|CRD_ML_c89862_g1_i1|CRD_FR_c15822_g3_i1|CRD_ML_c85150_g5_i1|CRD_ML_c70484_g1_i1|CRD_ML_c85504_g3_i1|CRD_ML_c86518_g2_i2|CRD_ML_c85504_g3_i2…
cellular response to extracellular stimulus	Gene Ontology	GO:0031668	103	726	0.00183037	0.0198664	CRD_ML_c78649_g2_i1|CRD_FL_c51635_g1_i3|CRD_ML_c89276_g3_i1|CRD_LB_c44273_g3_i1|CRD_ML_c90185_g6_i1|CRD_ML_c90185_g6_i2|CRD_ML_c90185_g6_i5|CRD_ML_c89401_g3_i5|CRD_ML_c86631_g3_i2|CRD_ML_c85014_g2_i2|CRD_LB_c37676_g1_i2|CRD_FR_c34508_g1_i1|CRD_ML_c89699_g8_i4|CRD_ML_c90208_g2_i2|CRD_ML_c81964_g2_i1|CRD_ML_c90185_g1_i3|CRD_ML_c81810_g1_i2|CRD_ML_c79980_g1_i1|CRD_ML_c78674_g1_i3|CRD_ML_c78674_g1_i2…
coenzyme biosynthetic process	Gene Ontology	GO:0009108	44	256	0.00183789	0.0198899	CRD_FR_c33800_g2_i1|CRD_ML_c82838_g2_i1|CRD_FR_c25006_g1_i1|CRD_ML_c87385_g1_i2|CRD_ML_c87385_g1_i3|CRD_ML_c87406_g2_i1|CRD_FR_c33976_g2_i2|CRD_ML_c86995_g4_i2|CRD_ML_c87385_g1_i4|CRD_ML_c51306_g1_i1|CRD_ML_c80926_g2_i1|CRD_ML_c89021_g13_i2|CRD_FR_c29234_g2_i1|CRD_FR_c29066_g1_i1|CRD_ML_c78822_g1_i2|CRD_ML_c78822_g1_i1|CRD_FR_c29463_g1_i1|CRD_ML_c89550_g1_i4|CRD_ML_c89550_g1_i5|CRD_ML_c89550_g1_i…
glycine decarboxylation via glycine cleavage system	Gene Ontology	GO:0019464	5	6	0.00200183	0.0216011	CRD_ML_c88606_g2_i2|CRD_FR_c34495_g1_i2|CRD_ML_c79388_g1_i1|CRD_ML_c88606_g2_i3|CRD_ML_c87885_g3_i1
cytochrome complex assembly	Gene Ontology	GO:0017004	9	23	0.00202436	0.0217809	CRD_LB_c38394_g1_i1|CRD_ML_c85158_g1_i1|CRD_FR_c31184_g1_i1|CRD_FR_c31184_g1_i3|CRD_FR_c24058_g1_i1|CRD_ML_c86621_g1_i1|CRD_ML_c90412_g1_i1|CRD_FR_c17081_g2_i1|CRD_ML_c84964_g1_i1
regulation of lipid metabolic process	Gene Ontology	GO:0019216	24	114	0.00210219	0.022553	CRD_FL_c53070_g1_i1|CRD_FR_c30721_g1_i1|CRD_FB_c33172_g1_i2|CRD_ML_c90208_g2_i2|CRD_ML_c87289_g2_i1|CRD_ML_c91792_g1_i1|CRD_ML_c89021_g13_i2|CRD_ML_c87276_g4_i9|CRD_ML_c78822_g1_i2|CRD_ML_c78822_g1_i1|CRD_FR_c33800_g2_i1|CRD_ML_c84876_g1_i6|CRD_FB_c34145_g1_i2|CRD_ML_c87276_g4_i7|CRD_ML_c84876_g1_i1|CRD_FL_c50742_g8_i1|CRD_FL_c48546_g2_i2|CRD_ML_c84707_g1_i1|CRD_FR_c27040_g1_i1|CRD_FR_c34508_g1_i…
protein targeting to membrane	Gene Ontology	GO:0006612	116	841	0.00232488	0.0248129	CRD_ML_c24815_g1_i1|CRD_ML_c90228_g9_i1|CRD_ML_c88679_g14_i1|CRD_ML_c85299_g2_i2|CRD_FB_c38397_g6_i1|CRD_ML_c75702_g1_i1|CRD_FL_c48546_g2_i2|CRD_FL_c47143_g2_i3|CRD_LB_c49586_g1_i4|CRD_LB_c49586_g1_i1|CRD_ML_c86950_g1_i4|CRD_ML_c83205_g1_i1|CRD_FL_c51572_g4_i4|CRD_ML_c78232_g1_i1|CRD_LB_c48680_g4_i4|CRD_ML_c90008_g2_i1|CRD_ML_c87769_g1_i1|CRD_ML_c74768_g1_i1|CRD_ML_c88199_g8_i5|CRD_ML_c88199_g8_i…
terpene biosynthetic process	Gene Ontology	GO:0046246	11	34	0.00232621	0.0248129	CRD_FB_c35913_g9_i1|CRD_ML_c88766_g1_i4|CRD_FR_c16650_g1_i1|CRD_ML_c88766_g1_i3|CRD_ML_c84348_g1_i5|CRD_ML_c84348_g1_i2|CRD_ML_c88764_g2_i1|CRD_ML_c90208_g2_i2|CRD_FL_c48337_g1_i2|CRD_LB_c43194_g1_i2|CRD_FR_c34508_g1_i1
cellular response to external stimulus	Gene Ontology	GO:0071496	103	733	0.00237598	0.0252159	CRD_ML_c78649_g2_i1|CRD_FL_c51635_g1_i3|CRD_ML_c89276_g3_i1|CRD_LB_c44273_g3_i1|CRD_ML_c90185_g6_i1|CRD_ML_c90185_g6_i2|CRD_ML_c90185_g6_i5|CRD_ML_c89401_g3_i5|CRD_ML_c86631_g3_i2|CRD_ML_c85014_g2_i2|CRD_LB_c37676_g1_i2|CRD_FR_c34508_g1_i1|CRD_ML_c89699_g8_i4|CRD_ML_c90208_g2_i2|CRD_ML_c81964_g2_i1|CRD_ML_c90185_g1_i3|CRD_ML_c81810_g1_i2|CRD_ML_c79980_g1_i1|CRD_ML_c78674_g1_i3|CRD_ML_c78674_g1_i2…
cellular response to starvation	Gene Ontology	GO:0009267	92	642	0.00237758	0.0252159	CRD_ML_c78649_g2_i1|CRD_FL_c51635_g1_i3|CRD_ML_c89276_g3_i1|CRD_LB_c44273_g3_i1|CRD_ML_c90185_g6_i1|CRD_ML_c90185_g6_i2|CRD_ML_c90185_g6_i5|CRD_ML_c89401_g3_i5|CRD_ML_c85014_g2_i2|CRD_LB_c37676_g1_i2|CRD_FR_c34508_g1_i1|CRD_ML_c89699_g8_i4|CRD_ML_c90208_g2_i2|CRD_ML_c90185_g1_i3|CRD_ML_c81810_g1_i2|CRD_ML_c79980_g1_i1|CRD_ML_c78674_g1_i3|CRD_ML_c78674_g1_i2|CRD_ML_c88947_g2_i1|CRD_ML_c86239_g1_i5…
induced systemic resistance	Gene Ontology	GO:0009682	10	29	0.0024829	0.0262579	CRD_ML_c87158_g2_i3|CRD_LB_c50181_g10_i1|CRD_ML_c88776_g11_i1|CRD_LB_c45450_g1_i2|CRD_ML_c83366_g2_i4|CRD_ML_c89550_g1_i4|CRD_ML_c89550_g1_i5|CRD_ML_c89550_g1_i6|CRD_ML_c85904_g3_i1|CRD_ML_c89550_g1_i3
aromatic amino acid family catabolic process	Gene Ontology	GO:0009074	23	109	0.00250442	0.0264102	CRD_ML_c90097_g2_i1|CRD_FR_c31826_g4_i2|CRD_ML_c88994_g7_i3|CRD_ML_c90097_g2_i5|CRD_FL_c50999_g8_i3|CRD_ML_c88812_g4_i4|CRD_FR_c29463_g1_i1|CRD_FR_c31709_g5_i1|CRD_ML_c89550_g1_i4|CRD_ML_c89550_g1_i5|CRD_ML_c89550_g1_i6|CRD_ML_c89550_g1_i3|CRD_ML_c89921_g2_i8|CRD_LB_c49084_g4_i3|CRD_FR_c26995_g1_i2|CRD_ML_c93303_g1_i1|CRD_FR_c20648_g1_i1|CRD_ML_c25385_g1_i1|CRD_ML_c90243_g6_i2|CRD_FR_c35114_g1_i1…
RNA modification	Gene Ontology	GO:0009451	94	660	0.00252151	0.0265152	CRD_FR_c32929_g1_i2|CRD_FL_c45388_g1_i1|CRD_LB_c45583_g1_i3|CRD_ML_c85631_g1_i2|CRD_ML_c14305_g1_i1|CRD_FR_c3713_g1_i1|CRD_ML_c87932_g1_i1|CRD_ML_c87872_g7_i5|CRD_ML_c87932_g1_i4|CRD_FR_c31171_g1_i2|CRD_ML_c87872_g7_i8|CRD_ML_c89693_g1_i3|CRD_ML_c89693_g1_i4|CRD_FR_c27468_g1_i1|CRD_ML_c87932_g1_i11|CRD_FR_c34156_g1_i1|CRD_ML_c62321_g1_i2|CRD_ML_c87718_g5_i2|CRD_ML_c87663_g2_i2|CRD_ML_c82573_g3_i1…
carotene metabolic process	Gene Ontology	GO:0016119	9	24	0.00255591	0.0268009	CRD_FB_c35913_g9_i1|CRD_FR_c16650_g1_i1|CRD_ML_c84348_g1_i5|CRD_ML_c84348_g1_i2|CRD_ML_c88764_g2_i1|CRD_ML_c90208_g2_i2|CRD_FL_c48337_g1_i2|CRD_LB_c43194_g1_i2|CRD_FR_c34508_g1_i1
salicylic acid metabolic process	Gene Ontology	GO:0009696	79	539	0.00273536	0.0286019	CRD_ML_c86376_g2_i1|CRD_ML_c85288_g1_i2|CRD_ML_c89834_g11_i1|CRD_ML_c79388_g1_i1|CRD_ML_c89293_g4_i13|CRD_FR_c34268_g8_i1|CRD_LB_c50226_g7_i3|CRD_ML_c85299_g2_i2|CRD_ML_c79626_g1_i1|CRD_FL_c51572_g4_i4|CRD_ML_c86616_g1_i1|CRD_ML_c87265_g2_i2|CRD_FR_c34391_g1_i1|CRD_FR_c30910_g1_i1|CRD_FL_c47143_g2_i3|CRD_LB_c3933_g1_i1|CRD_ML_c65790_g1_i1|CRD_ML_c90228_g9_i1|CRD_FB_c35835_g1_i1|CRD_ML_c87517_g2_i…
establishment of protein localization to membrane	Gene Ontology	GO:0090150	116	846	0.00275449	0.0286405	CRD_ML_c24815_g1_i1|CRD_ML_c90228_g9_i1|CRD_ML_c88679_g14_i1|CRD_ML_c85299_g2_i2|CRD_FB_c38397_g6_i1|CRD_ML_c75702_g1_i1|CRD_FL_c48546_g2_i2|CRD_FL_c47143_g2_i3|CRD_LB_c49586_g1_i4|CRD_LB_c49586_g1_i1|CRD_ML_c86950_g1_i4|CRD_ML_c83205_g1_i1|CRD_FL_c51572_g4_i4|CRD_ML_c78232_g1_i1|CRD_LB_c48680_g4_i4|CRD_ML_c90008_g2_i1|CRD_ML_c87769_g1_i1|CRD_ML_c74768_g1_i1|CRD_ML_c88199_g8_i5|CRD_ML_c88199_g8_i…
protein localization to membrane	Gene Ontology	GO:0072657	116	846	0.00275449	0.0286405	CRD_ML_c24815_g1_i1|CRD_ML_c90228_g9_i1|CRD_ML_c88679_g14_i1|CRD_ML_c85299_g2_i2|CRD_FB_c38397_g6_i1|CRD_ML_c75702_g1_i1|CRD_FL_c48546_g2_i2|CRD_FL_c47143_g2_i3|CRD_LB_c49586_g1_i4|CRD_LB_c49586_g1_i1|CRD_ML_c86950_g1_i4|CRD_ML_c83205_g1_i1|CRD_FL_c51572_g4_i4|CRD_ML_c78232_g1_i1|CRD_LB_c48680_g4_i4|CRD_ML_c90008_g2_i1|CRD_ML_c87769_g1_i1|CRD_ML_c74768_g1_i1|CRD_ML_c88199_g8_i5|CRD_ML_c88199_g8_i…
cellular hormone metabolic process	Gene Ontology	GO:0034754	41	240	0.00281354	0.0291728	CRD_FL_c50337_g1_i2|CRD_ML_c90097_g2_i1|CRD_FR_c31826_g4_i2|CRD_FR_c31826_g4_i1|CRD_ML_c90097_g2_i5|CRD_ML_c89550_g1_i4|CRD_ML_c88977_g2_i2|CRD_LB_c49463_g6_i3|CRD_LB_c44058_g1_i1|CRD_ML_c86652_g1_i8|CRD_ML_c86652_g1_i9|CRD_ML_c86652_g1_i7|CRD_ML_c86652_g1_i1|CRD_FR_c29463_g1_i1|CRD_FR_c31709_g5_i1|CRD_ML_c90149_g1_i2|CRD_ML_c84409_g2_i1|CRD_ML_c89550_g1_i5|CRD_ML_c89550_g1_i6|CRD_ML_c89550_g1_i3…
phosphatidylglycerol biosynthetic process	Gene Ontology	GO:0006655	28	145	0.00284842	0.0294522	CRD_FR_c28040_g1_i4|CRD_ML_c70665_g1_i1|CRD_FL_c18104_g1_i1|CRD_ML_c90226_g3_i3|CRD_FR_c30520_g1_i1|CRD_FR_c25996_g2_i1|CRD_FR_c34074_g1_i3|CRD_FR_c32941_g1_i1|CRD_ML_c83205_g1_i1|CRD_FR_c28169_g1_i1|CRD_ML_c82157_g3_i1|CRD_FR_c33800_g2_i1|CRD_FL_c52421_g3_i7|CRD_ML_c82838_g2_i1|CRD_FR_c26886_g1_i1|CRD_FR_c30294_g2_i1|CRD_ML_c86937_g2_i3|CRD_ML_c88428_g4_i3|CRD_FR_c30985_g2_i3|CRD_FL_c48546_g2_i2…
indolalkylamine catabolic process	Gene Ontology	GO:0046218	21	97	0.00289686	0.0297425	CRD_ML_c25385_g1_i1|CRD_FR_c31826_g4_i2|CRD_FR_c35114_g1_i1|CRD_FR_c26995_g1_i2|CRD_ML_c89921_g2_i8|CRD_ML_c90243_g6_i2|CRD_ML_c90235_g1_i5|CRD_ML_c88994_g7_i3|CRD_ML_c90097_g2_i13|CRD_LB_c49084_g4_i3|CRD_ML_c90097_g2_i1|CRD_FR_c29463_g1_i1|CRD_FR_c31826_g4_i1|CRD_FR_c31709_g5_i1|CRD_ML_c93303_g1_i1|CRD_FR_c20648_g1_i1|CRD_ML_c89550_g1_i5|CRD_ML_c89550_g1_i4|CRD_ML_c90097_g2_i5|CRD_ML_c89550_g1_i…
tryptophan catabolic process	Gene Ontology	GO:0006569	21	97	0.00289686	0.0297425	CRD_ML_c25385_g1_i1|CRD_FR_c31826_g4_i2|CRD_FR_c35114_g1_i1|CRD_FR_c26995_g1_i2|CRD_ML_c89921_g2_i8|CRD_ML_c90243_g6_i2|CRD_ML_c90235_g1_i5|CRD_ML_c88994_g7_i3|CRD_ML_c90097_g2_i13|CRD_LB_c49084_g4_i3|CRD_ML_c90097_g2_i1|CRD_FR_c29463_g1_i1|CRD_FR_c31826_g4_i1|CRD_FR_c31709_g5_i1|CRD_ML_c93303_g1_i1|CRD_FR_c20648_g1_i1|CRD_ML_c89550_g1_i5|CRD_ML_c89550_g1_i4|CRD_ML_c90097_g2_i5|CRD_ML_c89550_g1_i…
response to nutrient levels	Gene Ontology	GO:0031667	98	697	0.00291634	0.0297425	CRD_ML_c78649_g2_i1|CRD_FL_c51635_g1_i3|CRD_ML_c89276_g3_i1|CRD_LB_c44273_g3_i1|CRD_ML_c90185_g6_i1|CRD_ML_c90185_g6_i2|CRD_ML_c90185_g6_i5|CRD_ML_c89401_g3_i5|CRD_ML_c86631_g3_i2|CRD_ML_c85626_g3_i1|CRD_ML_c85014_g2_i2|CRD_LB_c37676_g1_i2|CRD_FR_c34508_g1_i1|CRD_ML_c89699_g8_i4|CRD_ML_c90208_g2_i2|CRD_ML_c90185_g1_i3|CRD_ML_c81810_g1_i2|CRD_ML_c79980_g1_i1|CRD_ML_c78674_g1_i3|CRD_ML_c78674_g1_i2…
phosphoglycerate transmembrane transporter activity	Gene Ontology	GO:0015120	7	15	0.00294059	0.0297425	CRD_ML_c86415_g3_i1|CRD_LB_c39854_g1_i1|CRD_ML_c75467_g3_i1|CRD_ML_c78414_g2_i1|CRD_LB_c39854_g2_i1|CRD_ML_c75467_g4_i1|CRD_FR_c23695_g2_i1
phosphoglycerate transport	Gene Ontology	GO:0015713	7	15	0.00294059	0.0297425	CRD_ML_c86415_g3_i1|CRD_LB_c39854_g1_i1|CRD_ML_c75467_g3_i1|CRD_ML_c78414_g2_i1|CRD_LB_c39854_g2_i1|CRD_ML_c75467_g4_i1|CRD_FR_c23695_g2_i1
aldonate transport	Gene Ontology	GO:0042873	7	15	0.00294059	0.0297425	CRD_ML_c86415_g3_i1|CRD_LB_c39854_g1_i1|CRD_ML_c75467_g3_i1|CRD_ML_c78414_g2_i1|CRD_LB_c39854_g2_i1|CRD_ML_c75467_g4_i1|CRD_FR_c23695_g2_i1
carbon utilization	Gene Ontology	GO:0015976	7	15	0.00294059	0.0297425	CRD_ML_c71783_g1_i1|CRD_ML_c89144_g8_i6|CRD_ML_c88039_g2_i8|CRD_FB_c10464_g1_i1|CRD_ML_c88039_g2_i7|CRD_ML_c88039_g2_i6|CRD_FR_c34221_g2_i1
aldonate transmembrane transporter activity	Gene Ontology	GO:0042879	7	15	0.00294059	0.0297425	CRD_ML_c86415_g3_i1|CRD_LB_c39854_g1_i1|CRD_ML_c75467_g3_i1|CRD_ML_c78414_g2_i1|CRD_LB_c39854_g2_i1|CRD_ML_c75467_g4_i1|CRD_FR_c23695_g2_i1
response to bacterium	Gene Ontology	GO:0009617	166	1276	0.00300109	0.0302718	CRD_ML_c65790_g1_i1|CRD_ML_c90228_g9_i1|CRD_FL_c51757_g11_i1|CRD_LB_c43404_g1_i2|CRD_ML_c88926_g4_i2|CRD_ML_c85299_g2_i2|CRD_FB_c38397_g6_i1|CRD_ML_c75702_g1_i1|CRD_ML_c87911_g2_i4|CRD_FR_c30910_g1_i1|CRD_ML_c78822_g1_i1|CRD_LB_c49586_g1_i4|CRD_LB_c38593_g3_i1|CRD_ML_c89691_g6_i1|CRD_FR_c29463_g1_i1|CRD_ML_c88190_g1_i3|CRD_ML_c85864_g1_i2|CRD_ML_c83205_g1_i1|CRD_FL_c51572_g4_i4|CRD_ML_c83366_g2_i…
NADPH dehydrogenase activity	Gene Ontology	GO:0003959	5	7	0.00316931	0.0318821	CRD_ML_c85299_g2_i2|CRD_FB_c39279_g2_i1|CRD_FR_c33946_g10_i1|CRD_ML_c68749_g1_i1|CRD_ML_c65790_g1_i1
phosphatidylcholine 1-acylhydrolase activity	Gene Ontology	GO:0008970	8	20	0.00319521	0.0320555	CRD_ML_c88258_g6_i6|CRD_ML_c32768_g1_i1|CRD_ML_c89043_g2_i2|CRD_ML_c89043_g2_i3|CRD_ML_c88258_g6_i4|CRD_FR_c28369_g1_i1|CRD_ML_c88258_g6_i1|CRD_ML_c88258_g6_i2
auxin metabolic process	Gene Ontology	GO:0009850	37	212	0.00320382	0.0320555	CRD_FL_c50337_g1_i2|CRD_ML_c90097_g2_i1|CRD_FR_c31826_g4_i2|CRD_FR_c31826_g4_i1|CRD_ML_c90097_g2_i5|CRD_ML_c88977_g2_i2|CRD_LB_c44058_g1_i1|CRD_FR_c30174_g4_i1|CRD_LB_c41540_g1_i2|CRD_ML_c88542_g5_i7|CRD_FR_c29463_g1_i1|CRD_FR_c31709_g5_i1|CRD_FB_c17735_g1_i1|CRD_ML_c89550_g1_i4|CRD_ML_c89550_g1_i5|CRD_ML_c89550_g1_i6|CRD_ML_c89550_g1_i3|CRD_ML_c83339_g1_i2|CRD_ML_c89921_g2_i8|CRD_LB_c49084_g4_i3…
oxidoreductase activity, acting on a sulfur group of donors	Gene Ontology	GO:0016667	22	105	0.00329866	0.0329156	CRD_LB_c50144_g3_i1|CRD_FL_c50337_g1_i2|CRD_ML_c89506_g5_i1|CRD_ML_c87820_g10_i3|CRD_ML_c88464_g1_i1|CRD_ML_c83484_g1_i1|CRD_LB_c49679_g1_i4|CRD_FL_c47723_g1_i1|CRD_ML_c60585_g1_i1|CRD_ML_c85158_g1_i1|CRD_FR_c31184_g1_i1|CRD_FR_c31184_g1_i3|CRD_FL_c51155_g2_i1|CRD_LB_c34635_g1_i2|CRD_ML_c83115_g1_i1|CRD_LB_c49679_g1_i3|CRD_ML_c86798_g3_i1|CRD_FL_c48852_g2_i4|CRD_FR_c27695_g2_i1|CRD_ML_c88156_g1_i…
oxidoreductase activity, acting on the CH-CH group of donors	Gene Ontology	GO:0016627	23	112	0.00335761	0.0334135	CRD_ML_c60285_g1_i1|CRD_ML_c60285_g1_i2|CRD_ML_c68749_g2_i1|CRD_ML_c88809_g7_i1|CRD_ML_c89287_g2_i1|CRD_FR_c34243_g1_i4|CRD_ML_c85091_g2_i1|CRD_ML_c78822_g1_i2|CRD_ML_c80595_g2_i1|CRD_ML_c78822_g1_i1|CRD_FL_c47766_g2_i2|CRD_ML_c71785_g1_i3|CRD_ML_c72507_g2_i1|CRD_ML_c88698_g10_i2|CRD_ML_c88698_g7_i3|CRD_ML_c80595_g1_i1|CRD_ML_c68749_g1_i1|CRD_FR_c16650_g1_i1|CRD_ML_c84924_g1_i2|CRD_ML_c76151_g1_i…
phosphatidylglycerol metabolic process	Gene Ontology	GO:0046471	28	147	0.00336656	0.0334135	CRD_FR_c28040_g1_i4|CRD_ML_c70665_g1_i1|CRD_FL_c18104_g1_i1|CRD_ML_c90226_g3_i3|CRD_FR_c30520_g1_i1|CRD_FR_c25996_g2_i1|CRD_FR_c34074_g1_i3|CRD_FR_c32941_g1_i1|CRD_ML_c83205_g1_i1|CRD_FR_c28169_g1_i1|CRD_ML_c82157_g3_i1|CRD_FR_c33800_g2_i1|CRD_FL_c52421_g3_i7|CRD_ML_c82838_g2_i1|CRD_FR_c26886_g1_i1|CRD_FR_c30294_g2_i1|CRD_ML_c86937_g2_i3|CRD_ML_c88428_g4_i3|CRD_FR_c30985_g2_i3|CRD_FL_c48546_g2_i2…
detection of stimulus	Gene Ontology	GO:0051606	57	367	0.00339586	0.0336145	CRD_ML_c80184_g1_i1|CRD_ML_c87769_g1_i1|CRD_FR_c33946_g10_i1|CRD_ML_c89293_g4_i13|CRD_ML_c88201_g2_i1|CRD_FR_c33635_g1_i3|CRD_ML_c85299_g2_i2|CRD_ML_c79626_g1_i1|CRD_ML_c75702_g1_i1|CRD_FR_c31257_g2_i1|CRD_FL_c47143_g2_i3|CRD_LB_c3933_g1_i1|CRD_ML_c89596_g5_i3|CRD_ML_c90228_g9_i1|CRD_LB_c49586_g1_i4|CRD_FR_c29463_g1_i1|CRD_ML_c88190_g1_i3|CRD_LB_c50181_g10_i1|CRD_FB_c33181_g1_i1|CRD_ML_c90228_g10…
cellular response to abiotic stimulus	Gene Ontology	GO:0071214	57	368	0.00357209	0.0352649	CRD_ML_c82371_g2_i2|CRD_FL_c43052_g1_i3|CRD_ML_c89999_g1_i2|CRD_ML_c89985_g2_i6|CRD_FR_c28369_g1_i1|CRD_FR_c33635_g1_i3|CRD_ML_c89877_g2_i1|CRD_FL_c52591_g3_i1|CRD_ML_c87792_g1_i5|CRD_LB_c44273_g3_i1|CRD_ML_c89999_g2_i2|CRD_ML_c87792_g1_i1|CRD_FL_c46975_g1_i1|CRD_FR_c29785_g1_i1|CRD_ML_c85068_g1_i1|CRD_FB_c11120_g1_i1|CRD_ML_c87517_g2_i1|CRD_ML_c86837_g1_i2|CRD_ML_c86708_g5_i1|CRD_FR_c27250_g1_i1…
auxin biosynthetic process	Gene Ontology	GO:0009851	28	148	0.00365419	0.0358861	CRD_FL_c50337_g1_i2|CRD_ML_c90097_g2_i1|CRD_FR_c31826_g4_i2|CRD_ML_c88994_g7_i3|CRD_ML_c90097_g2_i5|CRD_ML_c88977_g2_i2|CRD_LB_c41540_g1_i2|CRD_FR_c29463_g1_i1|CRD_FR_c31709_g5_i1|CRD_ML_c89550_g1_i4|CRD_ML_c89550_g1_i5|CRD_ML_c89550_g1_i6|CRD_ML_c89550_g1_i3|CRD_ML_c89921_g2_i8|CRD_LB_c49084_g4_i3|CRD_FR_c26995_g1_i2|CRD_ML_c93303_g1_i1|CRD_FR_c20648_g1_i1|CRD_ML_c88542_g5_i7|CRD_FB_c37350_g1_i1…
carboxylic acid biosynthetic process	Gene Ontology	GO:0046394	263	2137	0.00369817	0.0361252	CRD_ML_c88575_g10_i2|CRD_ML_c90228_g9_i1|CRD_ML_c78822_g1_i2|CRD_LB_c45583_g1_i3|CRD_LB_c43404_g1_i2|CRD_ML_c85631_g1_i2|CRD_FR_c27558_g1_i1|CRD_ML_c85299_g2_i2|CRD_FR_c31826_g4_i1|CRD_ML_c75702_g1_i1|CRD_ML_c87265_g2_i2|CRD_FR_c34391_g1_i1|CRD_FB_c20524_g1_i1|CRD_ML_c81075_g3_i1|CRD_ML_c78822_g1_i1|CRD_ML_c88977_g2_i2|CRD_ML_c84865_g3_i2|CRD_ML_c83919_g1_i3|CRD_ML_c87156_g2_i3|CRD_ML_c60215_g2_i…
organic acid biosynthetic process	Gene Ontology	GO:0016053	263	2137	0.00369817	0.0361252	CRD_ML_c88575_g10_i2|CRD_ML_c90228_g9_i1|CRD_ML_c78822_g1_i2|CRD_LB_c45583_g1_i3|CRD_LB_c43404_g1_i2|CRD_ML_c85631_g1_i2|CRD_FR_c27558_g1_i1|CRD_ML_c85299_g2_i2|CRD_FR_c31826_g4_i1|CRD_ML_c75702_g1_i1|CRD_ML_c87265_g2_i2|CRD_FR_c34391_g1_i1|CRD_FB_c20524_g1_i1|CRD_ML_c81075_g3_i1|CRD_ML_c78822_g1_i1|CRD_ML_c88977_g2_i2|CRD_ML_c84865_g3_i2|CRD_ML_c83919_g1_i3|CRD_ML_c87156_g2_i3|CRD_ML_c60215_g2_i…
beta-amyrin synthase activity	Gene Ontology	GO:0042300	7	16	0.00389065	0.0377078	CRD_ML_c89917_g2_i2|CRD_ML_c89917_g2_i1|CRD_ML_c89917_g2_i6|CRD_ML_c89917_g2_i7|CRD_ML_c89917_g2_i5|CRD_ML_c89917_g2_i8|CRD_LB_c39669_g3_i1
sugar-phosphatase activity	Gene Ontology	GO:0050308	7	16	0.00389065	0.0377078	CRD_FB_c40107_g4_i1|CRD_ML_c74705_g1_i1|CRD_ML_c89144_g8_i6|CRD_ML_c88039_g2_i8|CRD_ML_c88039_g2_i6|CRD_ML_c88039_g2_i7|CRD_FR_c34221_g2_i1
cellular response to nutrient levels	Gene Ontology	GO:0031669	93	664	0.00400142	0.038613	CRD_ML_c78649_g2_i1|CRD_FL_c51635_g1_i3|CRD_ML_c89276_g3_i1|CRD_LB_c44273_g3_i1|CRD_ML_c90185_g6_i1|CRD_ML_c90185_g6_i2|CRD_ML_c90185_g6_i5|CRD_ML_c89401_g3_i5|CRD_ML_c86631_g3_i2|CRD_ML_c85014_g2_i2|CRD_LB_c37676_g1_i2|CRD_FR_c34508_g1_i1|CRD_ML_c89699_g8_i4|CRD_ML_c90208_g2_i2|CRD_ML_c90185_g1_i3|CRD_ML_c81810_g1_i2|CRD_ML_c79980_g1_i1|CRD_ML_c78674_g1_i3|CRD_ML_c78674_g1_i2|CRD_ML_c88947_g2_i1…
regulation of plant-type hypersensitive response	Gene Ontology	GO:0010363	113	832	0.00400485	0.038613	CRD_ML_c24815_g1_i1|CRD_ML_c90228_g9_i1|CRD_ML_c88679_g14_i1|CRD_ML_c85299_g2_i2|CRD_FB_c38397_g6_i1|CRD_ML_c75702_g1_i1|CRD_FL_c48546_g2_i2|CRD_FL_c47143_g2_i3|CRD_LB_c49586_g1_i4|CRD_LB_c49586_g1_i1|CRD_ML_c86950_g1_i4|CRD_FL_c51572_g4_i4|CRD_ML_c78232_g1_i1|CRD_ML_c90008_g2_i1|CRD_ML_c87769_g1_i1|CRD_ML_c74768_g1_i1|CRD_ML_c88199_g8_i5|CRD_ML_c88199_g8_i7|CRD_FL_c50851_g1_i4|CRD_ML_c90014_g5_i…
indoleacetic acid biosynthetic process	Gene Ontology	GO:0009684	26	135	0.00404814	0.0389293	CRD_FL_c50337_g1_i2|CRD_ML_c90097_g2_i1|CRD_FR_c31826_g4_i2|CRD_ML_c88994_g7_i3|CRD_ML_c90097_g2_i5|CRD_ML_c88977_g2_i2|CRD_FR_c29463_g1_i1|CRD_FR_c31709_g5_i1|CRD_ML_c89550_g1_i4|CRD_ML_c89550_g1_i5|CRD_ML_c89550_g1_i6|CRD_ML_c89550_g1_i3|CRD_ML_c89921_g2_i8|CRD_LB_c49084_g4_i3|CRD_FR_c26995_g1_i2|CRD_ML_c93303_g1_i1|CRD_FR_c20648_g1_i1|CRD_ML_c88542_g5_i7|CRD_FB_c37350_g1_i1|CRD_ML_c25385_g1_i1…
organonitrogen compound catabolic process	Gene Ontology	GO:1901565	100	723	0.00407338	0.0390708	CRD_FR_c32257_g3_i1|CRD_FB_c20640_g1_i1|CRD_FB_c38621_g1_i2|CRD_FB_c35835_g1_i1|CRD_FR_c31826_g4_i1|CRD_FL_c50999_g8_i3|CRD_ML_c89148_g1_i1|CRD_ML_c70451_g1_i2|CRD_ML_c59086_g1_i2|CRD_ML_c86631_g3_i2|CRD_FR_c33800_g2_i1|CRD_ML_c89921_g2_i8|CRD_FR_c26995_g1_i2|CRD_ML_c85751_g1_i7|CRD_FR_c20648_g1_i1|CRD_LB_c37676_g1_i2|CRD_ML_c25385_g1_i1|CRD_ML_c87385_g1_i1|CRD_FR_c31826_g4_i2|CRD_FR_c31036_g1_i1…
tRNA metabolic process	Gene Ontology	GO:0006399	42	254	0.00419804	0.0401627	CRD_ML_c89196_g8_i1|CRD_ML_c89196_g3_i1|CRD_ML_c85631_g1_i2|CRD_FL_c37211_g2_i1|CRD_ML_c87696_g3_i3|CRD_ML_c85652_g1_i1|CRD_ML_c82970_g1_i1|CRD_FR_c34827_g1_i5|CRD_ML_c88614_g3_i4|CRD_ML_c88614_g3_i5|CRD_FR_c30638_g1_i1|CRD_FR_c31929_g3_i1|CRD_ML_c90238_g5_i2|CRD_FL_c46434_g2_i1|CRD_FR_c38002_g1_i1|CRD_ML_c50550_g1_i1|CRD_FR_c34082_g1_i1|CRD_ML_c85652_g2_i2|CRD_FR_c34827_g1_i1|CRD_ML_c80435_g3_i3…
defense response, incompatible interaction	Gene Ontology	GO:0009814	155	1195	0.00439057	0.0418966	CRD_ML_c89600_g14_i1|CRD_ML_c90228_g9_i1|CRD_LB_c43404_g1_i2|CRD_ML_c85299_g2_i2|CRD_FB_c38397_g6_i1|CRD_ML_c75702_g1_i1|CRD_ML_c87265_g2_i2|CRD_FR_c34391_g1_i1|CRD_FR_c30910_g1_i1|CRD_FR_c32229_g2_i2|CRD_LB_c49586_g1_i4|CRD_ML_c89691_g6_i1|CRD_LB_c49586_g1_i1|CRD_ML_c89691_g4_i5|CRD_FL_c51572_g4_i4|CRD_ML_c83366_g2_i4|CRD_ML_c87769_g1_i1|CRD_FL_c51162_g2_i1|CRD_FB_c39986_g1_i2|CRD_ML_c88199_g8_i…
regulation of cellular response to stress	Gene Ontology	GO:0080135	115	852	0.00441804	0.0420507	CRD_ML_c24815_g1_i1|CRD_ML_c90228_g9_i1|CRD_ML_c88679_g14_i1|CRD_ML_c85299_g2_i2|CRD_FB_c38397_g6_i1|CRD_ML_c75702_g1_i1|CRD_FL_c48546_g2_i2|CRD_FL_c47143_g2_i3|CRD_LB_c49586_g1_i4|CRD_LB_c49586_g1_i1|CRD_ML_c86950_g1_i4|CRD_FL_c51572_g4_i4|CRD_ML_c78232_g1_i1|CRD_ML_c90008_g2_i1|CRD_ML_c87769_g1_i1|CRD_ML_c74768_g1_i1|CRD_ML_c88199_g8_i5|CRD_ML_c88199_g8_i7|CRD_FL_c50851_g1_i4|CRD_ML_c90014_g5_i…
phosphotransferase activity, paired acceptors	Gene Ontology	GO:0016781	6	12	0.00451787	0.0428909	CRD_LB_c47962_g6_i2|CRD_ML_c86959_g4_i2|CRD_ML_c89734_g1_i5|CRD_ML_c89626_g2_i1|CRD_ML_c86959_g3_i3|CRD_FL_c51473_g1_i1
response to starvation	Gene Ontology	GO:0042594	92	660	0.004685	0.0441488	CRD_ML_c78649_g2_i1|CRD_FL_c51635_g1_i3|CRD_ML_c89276_g3_i1|CRD_LB_c44273_g3_i1|CRD_ML_c90185_g6_i1|CRD_ML_c90185_g6_i2|CRD_ML_c90185_g6_i5|CRD_ML_c89401_g3_i5|CRD_ML_c85014_g2_i2|CRD_LB_c37676_g1_i2|CRD_FR_c34508_g1_i1|CRD_ML_c89699_g8_i4|CRD_ML_c90208_g2_i2|CRD_ML_c90185_g1_i3|CRD_ML_c81810_g1_i2|CRD_ML_c79980_g1_i1|CRD_ML_c78674_g1_i3|CRD_ML_c78674_g1_i2|CRD_ML_c88947_g2_i1|CRD_ML_c86239_g1_i5…
regulation of innate immune response	Gene Ontology	GO:0045088	123	922	0.00468545	0.0441488	CRD_ML_c24815_g1_i1|CRD_ML_c90228_g9_i1|CRD_ML_c88679_g14_i1|CRD_ML_c85299_g2_i2|CRD_FB_c38397_g6_i1|CRD_ML_c75702_g1_i1|CRD_FL_c47143_g2_i3|CRD_LB_c49586_g1_i4|CRD_LB_c49586_g1_i1|CRD_ML_c85864_g1_i2|CRD_ML_c86950_g1_i4|CRD_FL_c51572_g4_i4|CRD_ML_c83366_g2_i4|CRD_ML_c78232_g1_i1|CRD_ML_c90008_g2_i1|CRD_ML_c87769_g1_i1|CRD_ML_c74768_g1_i1|CRD_ML_c88199_g8_i5|CRD_ML_c88199_g8_i7|CRD_FL_c50851_g1_i…
peptidyl-proline modification	Gene Ontology	GO:0018208	14	56	0.00474086	0.0441488	CRD_ML_c81185_g1_i2|CRD_FR_c38371_g1_i1|CRD_FR_c27116_g2_i1|CRD_ML_c76414_g1_i1|CRD_ML_c76458_g1_i1|CRD_LB_c32090_g1_i1|CRD_ML_c84424_g1_i1|CRD_FR_c39483_g1_i1|CRD_ML_c94379_g1_i1|CRD_ML_c82475_g1_i2|CRD_ML_c87500_g1_i4|CRD_ML_c75097_g1_i1|CRD_ML_c87500_g1_i3|CRD_ML_c87500_g1_i2
fructose 6-phosphate metabolic process	Gene Ontology	GO:0006002	5	8	0.00475741	0.0441488	CRD_ML_c89144_g8_i6|CRD_ML_c88039_g2_i7|CRD_ML_c88039_g2_i8|CRD_ML_c88039_g2_i6|CRD_FR_c34221_g2_i1
photosystem II stabilization	Gene Ontology	GO:0042549	5	8	0.00475741	0.0441488	CRD_LB_c56479_g1_i1|CRD_FR_c31489_g2_i1|CRD_FL_c2237_g1_i1|CRD_ML_c60865_g1_i1|CRD_FB_c33181_g1_i1
regulation of carbon utilization	Gene Ontology	GO:0043609	5	8	0.00475741	0.0441488	CRD_ML_c89144_g8_i6|CRD_ML_c88039_g2_i7|CRD_ML_c88039_g2_i8|CRD_ML_c88039_g2_i6|CRD_FR_c34221_g2_i1
fructose-2,6-bisphosphate 2-phosphatase activity	Gene Ontology	GO:0004331	5	8	0.00475741	0.0441488	CRD_ML_c89144_g8_i6|CRD_ML_c88039_g2_i7|CRD_ML_c88039_g2_i8|CRD_ML_c88039_g2_i6|CRD_FR_c34221_g2_i1
fructose 2,6-bisphosphate metabolic process	Gene Ontology	GO:0006003	5	8	0.00475741	0.0441488	CRD_ML_c89144_g8_i6|CRD_ML_c88039_g2_i7|CRD_ML_c88039_g2_i8|CRD_ML_c88039_g2_i6|CRD_FR_c34221_g2_i1
lupeol synthase activity	Gene Ontology	GO:0042299	5	8	0.00475741	0.0441488	CRD_ML_c89917_g2_i2|CRD_ML_c89917_g2_i1|CRD_ML_c89917_g2_i6|CRD_ML_c89917_g2_i7|CRD_ML_c89917_g2_i5
indoleacetic acid metabolic process	Gene Ontology	GO:0009683	26	137	0.0047834	0.0442793	CRD_FL_c50337_g1_i2|CRD_ML_c90097_g2_i1|CRD_FR_c31826_g4_i2|CRD_ML_c88994_g7_i3|CRD_ML_c90097_g2_i5|CRD_ML_c88977_g2_i2|CRD_FR_c29463_g1_i1|CRD_FR_c31709_g5_i1|CRD_ML_c89550_g1_i4|CRD_ML_c89550_g1_i5|CRD_ML_c89550_g1_i6|CRD_ML_c89550_g1_i3|CRD_ML_c89921_g2_i8|CRD_LB_c49084_g4_i3|CRD_FR_c26995_g1_i2|CRD_ML_c93303_g1_i1|CRD_FR_c20648_g1_i1|CRD_ML_c88542_g5_i7|CRD_FB_c37350_g1_i1|CRD_ML_c25385_g1_i1…
response to radiation	Gene Ontology	GO:0009314	325	2706	0.00481503	0.0444612	CRD_FR_c32929_g1_i2|CRD_ML_c85319_g1_i1|CRD_FR_c33800_g2_i1|CRD_FL_c51757_g11_i1|CRD_ML_c89999_g1_i2|CRD_ML_c89276_g3_i1|CRD_ML_c78822_g1_i2|CRD_ML_c65882_g1_i1|CRD_ML_c88769_g1_i2|CRD_FL_c49598_g1_i7|CRD_FB_c35835_g1_i1|CRD_FL_c49598_g1_i2|CRD_ML_c87122_g4_i4|CRD_ML_c87637_g3_i1|CRD_ML_c28752_g1_i1|CRD_FR_c34434_g2_i5|CRD_ML_c90401_g1_i1|CRD_ML_c83047_g1_i1|CRD_ML_c83781_g2_i2|CRD_LB_c49586_g1_i…
cell redox homeostasis	Gene Ontology	GO:0045454	9	27	0.00483377	0.0445234	CRD_FL_c52003_g8_i1|CRD_LB_c49679_g1_i4|CRD_LB_c49679_g1_i3|CRD_ML_c89276_g3_i1|CRD_ML_c88522_g7_i1|CRD_ML_c89506_g5_i1|CRD_FB_c37158_g1_i1|CRD_FL_c51155_g2_i1|CRD_ML_c86297_g2_i1
regulation of immune system process	Gene Ontology	GO:0002682	124	932	0.0048959	0.0449841	CRD_ML_c24815_g1_i1|CRD_ML_c90228_g9_i1|CRD_ML_c88679_g14_i1|CRD_ML_c85299_g2_i2|CRD_FB_c38397_g6_i1|CRD_ML_c75702_g1_i1|CRD_FL_c47143_g2_i3|CRD_LB_c49586_g1_i4|CRD_LB_c49586_g1_i1|CRD_ML_c85864_g1_i2|CRD_ML_c86950_g1_i4|CRD_FL_c51572_g4_i4|CRD_ML_c83366_g2_i4|CRD_ML_c78232_g1_i1|CRD_ML_c90008_g2_i1|CRD_ML_c87769_g1_i1|CRD_ML_c74768_g1_i1|CRD_ML_c88199_g8_i5|CRD_ML_c88199_g8_i7|CRD_FL_c50851_g1_i…
regulation of immune response	Gene Ontology	GO:0050776	123	924	0.00497737	0.0456197	CRD_ML_c24815_g1_i1|CRD_ML_c90228_g9_i1|CRD_ML_c88679_g14_i1|CRD_ML_c85299_g2_i2|CRD_FB_c38397_g6_i1|CRD_ML_c75702_g1_i1|CRD_FL_c47143_g2_i3|CRD_LB_c49586_g1_i4|CRD_LB_c49586_g1_i1|CRD_ML_c85864_g1_i2|CRD_ML_c86950_g1_i4|CRD_FL_c51572_g4_i4|CRD_ML_c83366_g2_i4|CRD_ML_c78232_g1_i1|CRD_ML_c90008_g2_i1|CRD_ML_c87769_g1_i1|CRD_ML_c74768_g1_i1|CRD_ML_c88199_g8_i5|CRD_ML_c88199_g8_i7|CRD_FL_c50851_g1_i…
removal of superoxide radicals	Gene Ontology	GO:0019430	7	17	0.00505629	0.0458899	CRD_FB_c11120_g1_i1|CRD_FB_c36480_g1_i1|CRD_LB_c37004_g1_i2|CRD_ML_c88990_g7_i1|CRD_FR_c29346_g2_i1|CRD_ML_c75592_g1_i1|CRD_FR_c23498_g1_i1
cellular response to superoxide	Gene Ontology	GO:0071451	7	17	0.00505629	0.0458899	CRD_FB_c11120_g1_i1|CRD_FB_c36480_g1_i1|CRD_LB_c37004_g1_i2|CRD_ML_c88990_g7_i1|CRD_FR_c29346_g2_i1|CRD_ML_c75592_g1_i1|CRD_FR_c23498_g1_i1
enone reductase activity	Gene Ontology	GO:0035671	7	17	0.00505629	0.0458899	CRD_ML_c88698_g10_i2|CRD_ML_c88698_g7_i3|CRD_ML_c78822_g1_i2|CRD_ML_c80595_g2_i1|CRD_ML_c78822_g1_i1|CRD_ML_c84924_g1_i2|CRD_ML_c80595_g1_i1
cellular response to oxygen radical	Gene Ontology	GO:0071450	7	17	0.00505629	0.0458899	CRD_FB_c11120_g1_i1|CRD_FB_c36480_g1_i1|CRD_LB_c37004_g1_i2|CRD_ML_c88990_g7_i1|CRD_FR_c29346_g2_i1|CRD_ML_c75592_g1_i1|CRD_FR_c23498_g1_i1
phenol-containing compound biosynthetic process	Gene Ontology	GO:0046189	77	538	0.00514478	0.0465791	CRD_ML_c86376_g2_i1|CRD_ML_c85288_g1_i2|CRD_ML_c89834_g11_i1|CRD_ML_c79388_g1_i1|CRD_ML_c78739_g1_i1|CRD_FR_c34268_g8_i1|CRD_LB_c50226_g7_i3|CRD_ML_c85299_g2_i2|CRD_ML_c79626_g1_i1|CRD_FL_c51572_g4_i4|CRD_ML_c86616_g1_i1|CRD_ML_c87265_g2_i2|CRD_FR_c34391_g1_i1|CRD_FR_c30910_g1_i1|CRD_FL_c47143_g2_i3|CRD_LB_c3933_g1_i1|CRD_ML_c65790_g1_i1|CRD_ML_c90228_g9_i1|CRD_ML_c87517_g2_i1|CRD_LB_c49586_g1_i4…
indole-containing compound catabolic process	Gene Ontology	GO:0042436	21	103	0.00527	0.0475967	CRD_ML_c25385_g1_i1|CRD_FR_c31826_g4_i2|CRD_FR_c35114_g1_i1|CRD_FR_c26995_g1_i2|CRD_ML_c89921_g2_i8|CRD_ML_c90243_g6_i2|CRD_ML_c90235_g1_i5|CRD_ML_c88994_g7_i3|CRD_ML_c90097_g2_i13|CRD_LB_c49084_g4_i3|CRD_ML_c90097_g2_i1|CRD_FR_c29463_g1_i1|CRD_FR_c31826_g4_i1|CRD_FR_c31709_g5_i1|CRD_ML_c93303_g1_i1|CRD_FR_c20648_g1_i1|CRD_ML_c89550_g1_i5|CRD_ML_c89550_g1_i4|CRD_ML_c90097_g2_i5|CRD_ML_c89550_g1_i…
fatty acid biosynthetic process	Gene Ontology	GO:0006633	51	330	0.00577837	0.0520614	CRD_FL_c53070_g1_i1|CRD_FR_c31257_g2_i1|CRD_ML_c89834_g11_i1|CRD_FL_c50737_g8_i1|CRD_FR_c32941_g1_i1|CRD_ML_c87385_g1_i2|CRD_FR_c27951_g1_i1|CRD_ML_c87289_g2_i1|CRD_ML_c87385_g1_i4|CRD_ML_c51306_g1_i1|CRD_FR_c31701_g1_i1|CRD_ML_c80926_g2_i1|CRD_FL_c47143_g2_i3|CRD_ML_c87276_g4_i7|CRD_ML_c88631_g7_i2|CRD_ML_c87276_g4_i9|CRD_ML_c78822_g1_i2|CRD_ML_c83472_g1_i1|CRD_ML_c78822_g1_i1|CRD_FR_c29463_g1_i…
Enrichment analysis of DE gene sets in KEGG pathway or GO database was performed with online tool KOBAS,using hypergeometric test / Fisher's exact test and Benjamini and Hochberg FDR correction method.

## Sheet: DEFB
##Statistical test method: hypergeometric test / Fisher's exact test
##FDR correction method: Benjamini and Hochberg
Term	Database	ID	Input number	Background number	P-Value	Corrected P-Value	Input
KEGG PATHWAY Databases
Plant hormone signal transduction	KEGG PATHWAY	ath04075	48	410	1.45574e-05	0.00064114	CRD_FB_c39690_g3_i3|CRD_LB_c55349_g1_i1|CRD_FB_c39899_g5_i2|CRD_FB_c39899_g5_i3|CRD_ML_c87925_g1_i1|CRD_LB_c44818_g1_i1|CRD_FB_c39326_g14_i1|CRD_FR_c32214_g1_i2|CRD_FB_c39326_g2_i9|CRD_FB_c16154_g1_i1|CRD_FB_c39763_g1_i7|CRD_FB_c39763_g1_i4|CRD_FB_c29302_g1_i1|CRD_FB_c35353_g3_i1|CRD_FB_c39326_g2_i6|CRD_FB_c34641_g1_i1|CRD_FB_c33471_g1_i1|CRD_FB_c39326_g3_i2|CRD_FL_c50401_g7_i1|CRD_FB_c29902_g1_i…
ABC transporters	KEGG PATHWAY	ath02010	12	43	3.5329e-05	0.00141482	CRD_FR_c33593_g5_i3|CRD_FB_c13479_g1_i1|CRD_FL_c52604_g11_i1|CRD_FB_c39306_g5_i1|CRD_FB_c38850_g5_i2|CRD_FB_c39898_g14_i1|CRD_LB_c44855_g3_i2|CRD_FB_c39898_g1_i1|CRD_FB_c38850_g5_i3|CRD_FL_c50677_g7_i1|CRD_FL_c50703_g1_i2|CRD_FB_c39898_g13_i1
Pentose and glucuronate interconversions	KEGG PATHWAY	ath00040	19	114	0.000124174	0.00391585	CRD_LB_c49307_g2_i7|CRD_FR_c33241_g1_i1|CRD_FR_c26010_g1_i2|CRD_ML_c87333_g7_i2|CRD_LB_c47415_g2_i1|CRD_FB_c35573_g1_i1|CRD_FL_c46368_g1_i1|CRD_FL_c47530_g1_i2|CRD_FB_c38171_g2_i2|CRD_FL_c32818_g1_i1|CRD_FL_c49597_g12_i1|CRD_FB_c39535_g5_i8|CRD_FB_c37089_g2_i1|CRD_FB_c25672_g1_i1|CRD_FB_c37134_g2_i1|CRD_FL_c51778_g2_i8|CRD_FL_c49267_g1_i3|CRD_FB_c33355_g1_i1|CRD_FL_c26022_g1_i1
Starch and sucrose metabolism	KEGG PATHWAY	ath00500	37	334	0.000359884	0.00900769	CRD_LB_c42854_g1_i1|CRD_FL_c46368_g1_i1|CRD_FL_c50447_g4_i1|CRD_FB_c36975_g4_i1|CRD_FB_c38510_g2_i1|CRD_FB_c39351_g6_i1|CRD_FL_c49597_g12_i1|CRD_FB_c39351_g6_i3|CRD_FB_c38171_g2_i2|CRD_FR_c34331_g5_i2|CRD_FR_c34331_g5_i3|CRD_FL_c51972_g6_i1|CRD_FR_c34840_g1_i4|CRD_FR_c34840_g1_i3|CRD_FB_c39351_g3_i3|CRD_FR_c32544_g5_i1|CRD_FB_c44709_g1_i1|CRD_FB_c39351_g1_i2|CRD_FB_c37134_g2_i1|CRD_LB_c49307_g2_i…
Plant-pathogen interaction	KEGG PATHWAY	ath04626	36	371	0.00351464	0.0520166	CRD_FB_c39698_g2_i1|CRD_FL_c51832_g1_i1|CRD_FL_c51832_g3_i1|CRD_FL_c6356_g1_i1|CRD_FB_c34205_g2_i1|CRD_LB_c49162_g14_i1|CRD_FB_c39879_g1_i1|CRD_FB_c31482_g3_i1|CRD_FB_c35372_g3_i1|CRD_FB_c38639_g13_i3|CRD_FB_c29690_g1_i1|CRD_FB_c39694_g3_i3|CRD_ML_c58946_g3_i1|CRD_FL_c46669_g3_i1|CRD_FB_c39690_g1_i1|CRD_FB_c39601_g2_i3|CRD_FL_c37549_g1_i1|CRD_FB_c38585_g2_i4|CRD_FL_c41810_g1_i1|CRD_LB_c36951_g1_i…
Gene Ontology Databases
plant-type cell wall modification	Gene Ontology	GO:0009827	90	297	3.57332e-33	1.21636e-29	CRD_FB_c39242_g1_i1|CRD_FL_c45330_g2_i1|CRD_FL_c50486_g1_i1|CRD_FB_c24980_g1_i1|CRD_FL_c43075_g2_i1|CRD_FR_c34547_g6_i1|CRD_FB_c3710_g1_i1|CRD_FR_c26010_g1_i2|CRD_FL_c50462_g1_i2|CRD_FB_c39993_g19_i1|CRD_FB_c33623_g2_i3|CRD_FB_c21702_g1_i1|CRD_FB_c39704_g3_i2|CRD_FB_c21862_g1_i1|CRD_FB_c39679_g3_i2|CRD_FB_c37643_g2_i1|CRD_FL_c58749_g1_i1|CRD_FB_c36984_g1_i1|CRD_FR_c24146_g1_i1|CRD_LB_c38797_g3_i1…
pollen tube growth	Gene Ontology	GO:0009860	98	360	8.41946e-33	1.43299e-29	CRD_FB_c39698_g2_i1|CRD_FL_c45330_g2_i1|CRD_FL_c50486_g1_i1|CRD_FB_c24980_g1_i1|CRD_FL_c43075_g2_i1|CRD_FL_c52890_g9_i1|CRD_FB_c8105_g1_i1|CRD_FB_c31482_g3_i1|CRD_FB_c24180_g2_i1|CRD_FB_c37926_g1_i1|CRD_FB_c3710_g1_i1|CRD_FB_c37858_g2_i1|CRD_FB_c33025_g2_i1|CRD_FB_c39993_g19_i1|CRD_FL_c41810_g2_i1|CRD_FB_c33623_g2_i3|CRD_FL_c43100_g5_i1|CRD_FB_c39679_g3_i2|CRD_FB_c37643_g2_i1|CRD_FL_c58749_g1_i1|…
cell tip growth	Gene Ontology	GO:0009932	120	565	4.80798e-31	5.45545e-28	CRD_FB_c39698_g2_i1|CRD_FB_c39899_g5_i3|CRD_FL_c45330_g2_i1|CRD_FL_c50486_g1_i1|CRD_FB_c24980_g1_i1|CRD_FL_c43075_g2_i1|CRD_FL_c52890_g9_i1|CRD_FB_c8105_g1_i1|CRD_FB_c31482_g3_i1|CRD_FB_c24180_g2_i1|CRD_FL_c44843_g1_i1|CRD_FB_c37926_g1_i1|CRD_FB_c3710_g1_i1|CRD_FB_c37858_g2_i1|CRD_FB_c33025_g2_i1|CRD_ML_c89294_g2_i1|CRD_FB_c39993_g19_i1|CRD_FL_c41810_g2_i1|CRD_FB_c33623_g2_i3|CRD_FL_c43100_g5_i1|…
pollen tube development	Gene Ontology	GO:0048868	103	427	1.08305e-30	9.21678e-28	CRD_FB_c39698_g2_i1|CRD_FL_c45330_g2_i1|CRD_FL_c50486_g1_i1|CRD_FB_c24980_g1_i1|CRD_FL_c43075_g2_i1|CRD_FL_c52890_g9_i1|CRD_FB_c8105_g1_i1|CRD_FB_c31482_g3_i1|CRD_FB_c24180_g2_i1|CRD_FB_c37926_g1_i1|CRD_FB_c3710_g1_i1|CRD_FB_c37858_g2_i1|CRD_FB_c33025_g2_i1|CRD_FB_c39993_g19_i1|CRD_FL_c41810_g2_i1|CRD_FB_c33623_g2_i3|CRD_FL_c43100_g5_i1|CRD_FB_c39679_g3_i2|CRD_FB_c37643_g2_i1|CRD_FL_c58749_g1_i1|…
unidimensional cell growth	Gene Ontology	GO:0009826	148	856	1.9071e-29	1.29835e-26	CRD_FL_c43075_g2_i1|CRD_FB_c39698_g2_i1|CRD_FB_c37985_g4_i3|CRD_FB_c39242_g1_i1|CRD_FB_c39899_g5_i3|CRD_LB_c46327_g2_i1|CRD_FL_c482_g1_i1|CRD_FL_c45330_g2_i1|CRD_FL_c50486_g1_i1|CRD_FB_c24980_g1_i1|CRD_FB_c30287_g1_i1|CRD_FR_c34547_g6_i1|CRD_FL_c52890_g9_i1|CRD_FB_c8105_g1_i1|CRD_FB_c31482_g3_i1|CRD_FB_c24180_g2_i1|CRD_FL_c44843_g1_i1|CRD_FB_c37926_g1_i1|CRD_FB_c3710_g1_i1|CRD_ML_c58393_g1_i1|CRD…
developmental cell growth	Gene Ontology	GO:0048588	136	759	1.64827e-28	9.3512e-26	CRD_FB_c39698_g2_i1|CRD_FB_c39899_g5_i3|CRD_FR_c32819_g3_i1|CRD_FL_c45330_g2_i1|CRD_FL_c50486_g1_i1|CRD_FB_c24980_g1_i1|CRD_FL_c43075_g2_i1|CRD_FL_c52890_g9_i1|CRD_FB_c8105_g1_i1|CRD_FB_c31482_g3_i1|CRD_FB_c24180_g2_i1|CRD_FL_c44843_g1_i1|CRD_FB_c37926_g1_i1|CRD_FB_c3710_g1_i1|CRD_FB_c37858_g2_i1|CRD_FB_c33025_g2_i1|CRD_ML_c89294_g2_i1|CRD_FB_c39993_g19_i1|CRD_FL_c41810_g2_i1|CRD_FB_c33623_g2_i3|…
developmental growth involved in morphogenesis	Gene Ontology	GO:0060560	166	1079	9.37638e-28	4.5596e-25	CRD_FL_c43075_g2_i1|CRD_FB_c39698_g2_i1|CRD_FB_c37985_g4_i3|CRD_FB_c39242_g1_i1|CRD_FB_c39899_g5_i3|CRD_FR_c32819_g3_i1|CRD_LB_c46327_g2_i1|CRD_FL_c482_g1_i1|CRD_FL_c45330_g2_i1|CRD_FL_c50486_g1_i1|CRD_FB_c24980_g1_i1|CRD_FB_c30287_g1_i1|CRD_FR_c34547_g6_i1|CRD_FL_c52890_g9_i1|CRD_FB_c8105_g1_i1|CRD_FB_c31482_g3_i1|CRD_FB_c24180_g2_i1|CRD_FL_c44843_g1_i1|CRD_FB_c37926_g1_i1|CRD_FB_c3710_g1_i1|CRD…
multi-multicellular organism process	Gene Ontology	GO:0044706	106	506	3.27297e-27	1.23791e-24	CRD_FB_c39698_g2_i1|CRD_FL_c45330_g2_i1|CRD_FL_c50486_g1_i1|CRD_FB_c24980_g1_i1|CRD_FL_c43075_g2_i1|CRD_FL_c52890_g9_i1|CRD_FB_c8105_g1_i1|CRD_FB_c31482_g3_i1|CRD_FB_c24180_g2_i1|CRD_FB_c37926_g1_i1|CRD_FB_c3710_g1_i1|CRD_FB_c37858_g2_i1|CRD_FB_c33025_g2_i1|CRD_FB_c39993_g19_i1|CRD_FL_c41810_g2_i1|CRD_FB_c33623_g2_i3|CRD_FL_c43100_g5_i1|CRD_FB_c39679_g3_i2|CRD_FB_c37643_g2_i1|CRD_FL_c58749_g1_i1|…
pollination	Gene Ontology	GO:0009856	106	506	3.27297e-27	1.23791e-24	CRD_FB_c39698_g2_i1|CRD_FL_c45330_g2_i1|CRD_FL_c50486_g1_i1|CRD_FB_c24980_g1_i1|CRD_FL_c43075_g2_i1|CRD_FL_c52890_g9_i1|CRD_FB_c8105_g1_i1|CRD_FB_c31482_g3_i1|CRD_FB_c24180_g2_i1|CRD_FB_c37926_g1_i1|CRD_FB_c3710_g1_i1|CRD_FB_c37858_g2_i1|CRD_FB_c33025_g2_i1|CRD_FB_c39993_g19_i1|CRD_FL_c41810_g2_i1|CRD_FB_c33623_g2_i3|CRD_FL_c43100_g5_i1|CRD_FB_c39679_g3_i2|CRD_FB_c37643_g2_i1|CRD_FL_c58749_g1_i1|…
cell periphery	Gene Ontology	GO:0071944	664	7746	2.75463e-25	9.37677e-23	CRD_FB_c39698_g2_i1|CRD_FB_c37679_g3_i6|CRD_FB_c38877_g2_i1|CRD_FR_c27607_g4_i1|CRD_FL_c482_g1_i1|CRD_FB_c34710_g1_i1|CRD_FL_c49597_g12_i1|CRD_FR_c30427_g1_i1|CRD_FB_c37307_g2_i2|CRD_FB_c42849_g1_i1|CRD_FR_c29830_g3_i1|CRD_FB_c24180_g2_i1|CRD_FB_c38272_g4_i1|CRD_FB_c38921_g1_i1|CRD_FL_c49287_g1_i1|CRD_FB_c34708_g2_i1|CRD_FB_c44709_g1_i1|CRD_FB_c39899_g5_i3|CRD_FB_c39898_g13_i1|CRD_FL_c48781_g1_i1…
extracellular region	Gene Ontology	GO:0005576	319	3075	2.14335e-23	6.44631e-21	CRD_FB_c39242_g1_i1|CRD_FB_c35966_g1_i2|CRD_FB_c37985_g4_i3|CRD_FR_c15394_g1_i1|CRD_LB_c48749_g5_i4|CRD_FB_c11013_g2_i1|CRD_FL_c47746_g1_i1|CRD_FB_c37176_g1_i1|CRD_FB_c42939_g1_i1|CRD_FB_c43013_g1_i1|CRD_FB_c39137_g3_i1|CRD_FB_c4468_g1_i1|CRD_FL_c482_g1_i1|CRD_FB_c36610_g2_i1|CRD_FR_c23010_g1_i1|CRD_FR_c33770_g9_i2|CRD_FB_c31547_g1_i1|CRD_FB_c34710_g1_i1|CRD_FB_c33885_g1_i1|CRD_FB_c30287_g1_i1|CR…
developmental growth	Gene Ontology	GO:0048589	198	1567	2.27249e-23	6.44631e-21	CRD_FL_c43075_g2_i1|CRD_FB_c39698_g2_i1|CRD_FL_c51943_g1_i5|CRD_FB_c37985_g4_i3|CRD_FB_c39242_g1_i1|CRD_FB_c38877_g2_i1|CRD_FR_c32819_g3_i1|CRD_LB_c46327_g2_i1|CRD_FB_c40018_g11_i1|CRD_FL_c482_g1_i1|CRD_FL_c45330_g2_i1|CRD_FL_c50486_g1_i1|CRD_FB_c24980_g1_i1|CRD_FB_c30287_g1_i1|CRD_FR_c34547_g6_i1|CRD_FL_c52890_g9_i1|CRD_FB_c8105_g1_i1|CRD_FB_c31482_g3_i1|CRD_FB_c38514_g10_i1|CRD_FB_c24180_g2_i1|…
cell wall modification	Gene Ontology	GO:0042545	98	516	1.36356e-22	3.57043e-20	CRD_FB_c39242_g1_i1|CRD_FB_c37643_g2_i1|CRD_FL_c45330_g2_i1|CRD_FL_c50486_g1_i1|CRD_FB_c24980_g1_i1|CRD_FL_c43075_g2_i1|CRD_FR_c34547_g6_i1|CRD_FB_c3710_g1_i1|CRD_FR_c26010_g1_i2|CRD_FL_c50462_g1_i2|CRD_FB_c39993_g19_i1|CRD_FB_c33623_g2_i3|CRD_FR_c31192_g2_i1|CRD_FB_c21702_g1_i1|CRD_FB_c39704_g3_i2|CRD_FB_c21862_g1_i1|CRD_FB_c39679_g3_i2|CRD_FB_c37089_g2_i1|CRD_FL_c58749_g1_i1|CRD_FB_c36984_g1_i1…
cell growth	Gene Ontology	GO:0016049	179	1382	2.61463e-22	6.35728e-20	CRD_FL_c43075_g2_i1|CRD_FB_c39698_g2_i1|CRD_FB_c37985_g4_i3|CRD_FB_c39242_g1_i1|CRD_FB_c39899_g5_i3|CRD_FR_c32819_g3_i1|CRD_LB_c46327_g2_i1|CRD_FL_c482_g1_i1|CRD_FL_c45330_g2_i1|CRD_FL_c50486_g1_i1|CRD_FB_c24980_g1_i1|CRD_FB_c30287_g1_i1|CRD_FR_c34547_g6_i1|CRD_FL_c52890_g9_i1|CRD_FB_c8105_g1_i1|CRD_FB_c31482_g3_i1|CRD_FB_c24180_g2_i1|CRD_FL_c44843_g1_i1|CRD_FB_c37926_g1_i1|CRD_FR_c34013_g1_i4|CR…
plant-type cell wall organization	Gene Ontology	GO:0009664	109	651	3.23453e-21	7.34024e-19	CRD_FB_c39242_g1_i1|CRD_FL_c45330_g2_i1|CRD_FL_c50486_g1_i1|CRD_FB_c24980_g1_i1|CRD_FL_c43075_g2_i1|CRD_FR_c34547_g6_i1|CRD_FL_c52890_g9_i1|CRD_LB_c44537_g1_i1|CRD_FB_c3710_g1_i1|CRD_FR_c26010_g1_i2|CRD_FL_c50462_g1_i2|CRD_FB_c39993_g19_i1|CRD_FB_c33623_g2_i3|CRD_FB_c21702_g1_i1|CRD_FB_c39704_g3_i2|CRD_FB_c21862_g1_i1|CRD_FB_c39679_g3_i2|CRD_FB_c37643_g2_i1|CRD_FL_c58749_g1_i1|CRD_FB_c36984_g1_i1…
cell morphogenesis	Gene Ontology	GO:0000902	170	1334	1.21434e-20	2.58351e-18	CRD_FL_c43075_g2_i1|CRD_FB_c39698_g2_i1|CRD_FB_c37985_g4_i3|CRD_FB_c39242_g1_i1|CRD_FB_c39899_g5_i3|CRD_LB_c46327_g2_i1|CRD_FL_c482_g1_i1|CRD_FL_c45330_g2_i1|CRD_FL_c50486_g1_i1|CRD_FB_c24980_g1_i1|CRD_FB_c30287_g1_i1|CRD_FR_c34547_g6_i1|CRD_FL_c52890_g9_i1|CRD_FB_c8105_g1_i1|CRD_FB_c31482_g3_i1|CRD_FB_c24180_g2_i1|CRD_FL_c44843_g1_i1|CRD_FB_c37926_g1_i1|CRD_FB_c3710_g1_i1|CRD_ML_c58393_g1_i1|CRD…
growth	Gene Ontology	GO:0040007	216	1910	3.98372e-20	7.97681e-18	CRD_FL_c43075_g2_i1|CRD_FB_c39698_g2_i1|CRD_FL_c51943_g1_i5|CRD_FB_c37985_g4_i3|CRD_FB_c39242_g1_i1|CRD_FB_c38877_g2_i1|CRD_FR_c32819_g3_i1|CRD_LB_c46327_g2_i1|CRD_FB_c40018_g11_i1|CRD_FL_c482_g1_i1|CRD_FL_c45330_g2_i1|CRD_FL_c50486_g1_i1|CRD_FB_c24980_g1_i1|CRD_FB_c30287_g1_i1|CRD_FR_c34547_g6_i1|CRD_FL_c52890_g9_i1|CRD_FB_c8105_g1_i1|CRD_FB_c31482_g3_i1|CRD_FB_c38514_g10_i1|CRD_FB_c24180_g2_i1|…
cell morphogenesis involved in differentiation	Gene Ontology	GO:0000904	117	782	2.98042e-19	5.6363e-17	CRD_FB_c39698_g2_i1|CRD_FB_c39899_g5_i3|CRD_FL_c45330_g2_i1|CRD_FL_c50486_g1_i1|CRD_FB_c24980_g1_i1|CRD_FL_c43075_g2_i1|CRD_FL_c52890_g9_i1|CRD_FB_c8105_g1_i1|CRD_FB_c31482_g3_i1|CRD_FB_c24180_g2_i1|CRD_FB_c37926_g1_i1|CRD_FB_c3710_g1_i1|CRD_FB_c37858_g2_i1|CRD_FB_c33025_g2_i1|CRD_FL_c51235_g2_i1|CRD_FB_c39993_g19_i1|CRD_FL_c41810_g2_i1|CRD_FB_c33623_g2_i3|CRD_FL_c43100_g5_i1|CRD_FB_c39679_g3_i2|…
plasma membrane	Gene Ontology	GO:0005886	568	6856	4.06493e-19	7.28264e-17	CRD_FB_c39698_g2_i1|CRD_FB_c37679_g3_i6|CRD_FB_c38877_g2_i1|CRD_FL_c482_g1_i1|CRD_FB_c25315_g1_i1|CRD_FR_c30427_g1_i1|CRD_FB_c37307_g2_i2|CRD_FB_c42849_g1_i1|CRD_FR_c29830_g3_i1|CRD_FB_c24180_g2_i1|CRD_FB_c38272_g4_i1|CRD_FB_c38921_g1_i1|CRD_FL_c49287_g1_i1|CRD_FB_c39899_g5_i2|CRD_FB_c39899_g5_i3|CRD_FB_c39898_g13_i1|CRD_FL_c48781_g1_i1|CRD_FL_c49311_g1_i1|CRD_FB_c38068_g1_i3|CRD_FB_c34519_g1_i1|…
cellular component morphogenesis	Gene Ontology	GO:0032989	170	1390	4.53474e-19	7.71813e-17	CRD_FL_c43075_g2_i1|CRD_FB_c39698_g2_i1|CRD_FB_c37985_g4_i3|CRD_FB_c39242_g1_i1|CRD_FB_c39899_g5_i3|CRD_LB_c46327_g2_i1|CRD_FL_c482_g1_i1|CRD_FL_c45330_g2_i1|CRD_FL_c50486_g1_i1|CRD_FB_c24980_g1_i1|CRD_FB_c30287_g1_i1|CRD_FR_c34547_g6_i1|CRD_FL_c52890_g9_i1|CRD_FB_c8105_g1_i1|CRD_FB_c31482_g3_i1|CRD_FB_c24180_g2_i1|CRD_FL_c44843_g1_i1|CRD_FB_c37926_g1_i1|CRD_FB_c3710_g1_i1|CRD_ML_c58393_g1_i1|CRD…
multi-organism reproductive process	Gene Ontology	GO:0044703	123	853	5.05741e-19	8.19782e-17	CRD_FB_c39698_g2_i1|CRD_FB_c5179_g1_i1|CRD_LB_c49515_g2_i7|CRD_FL_c45330_g2_i1|CRD_FL_c50486_g1_i1|CRD_FB_c24980_g1_i1|CRD_FL_c43075_g2_i1|CRD_FL_c52890_g9_i1|CRD_FB_c8105_g1_i1|CRD_FB_c31482_g3_i1|CRD_FB_c24180_g2_i1|CRD_FB_c37926_g1_i1|CRD_ML_c88153_g8_i2|CRD_FB_c3710_g1_i1|CRD_FB_c37858_g2_i1|CRD_FB_c33025_g2_i1|CRD_FB_c39993_g19_i1|CRD_FL_c41810_g2_i1|CRD_FB_c33623_g2_i3|CRD_FL_c43100_g5_i1|C…
plant-type cell wall organization or biogenesis	Gene Ontology	GO:0071669	121	940	1.82939e-15	2.83056e-13	CRD_FL_c43075_g2_i1|CRD_FB_c39242_g1_i1|CRD_FL_c45330_g2_i1|CRD_FL_c50486_g1_i1|CRD_FB_c24980_g1_i1|CRD_FB_c30287_g1_i1|CRD_FR_c34547_g6_i1|CRD_FL_c52890_g9_i1|CRD_LB_c44537_g1_i1|CRD_FR_c34013_g1_i4|CRD_FB_c3710_g1_i1|CRD_FR_c26010_g1_i2|CRD_ML_c89294_g2_i1|CRD_FL_c50462_g1_i2|CRD_FB_c39993_g19_i1|CRD_FB_c33623_g2_i3|CRD_FB_c21702_g1_i1|CRD_FB_c39704_g3_i2|CRD_FB_c21862_g1_i1|CRD_FB_c39679_g3_i2…
cell wall organization	Gene Ontology	GO:0071555	136	1118	1.95322e-15	2.89076e-13	CRD_FL_c43075_g2_i1|CRD_FB_c39242_g1_i1|CRD_FB_c39899_g5_i3|CRD_FB_c37643_g2_i1|CRD_FL_c45330_g2_i1|CRD_FL_c50486_g1_i1|CRD_FB_c24980_g1_i1|CRD_FB_c30287_g1_i1|CRD_FR_c34547_g6_i1|CRD_FL_c52890_g9_i1|CRD_FL_c44843_g1_i1|CRD_LB_c44537_g1_i1|CRD_FB_c3710_g1_i1|CRD_FR_c26010_g1_i2|CRD_FL_c51235_g2_i1|CRD_ML_c89294_g2_i1|CRD_FL_c50462_g1_i2|CRD_FB_c39993_g19_i1|CRD_FB_c33623_g2_i3|CRD_FR_c31192_g2_i1…
cell development	Gene Ontology	GO:0048468	153	1370	2.33198e-14	3.30752e-12	CRD_FB_c39698_g2_i1|CRD_FB_c39899_g5_i3|CRD_FR_c32819_g3_i1|CRD_FL_c45330_g2_i1|CRD_FL_c50486_g1_i1|CRD_FB_c24980_g1_i1|CRD_FL_c43075_g2_i1|CRD_FL_c52890_g9_i1|CRD_FB_c8105_g1_i1|CRD_FB_c31482_g3_i1|CRD_FR_c24140_g1_i1|CRD_FB_c24180_g2_i1|CRD_FL_c44843_g1_i1|CRD_FB_c37926_g1_i1|CRD_FB_c3710_g1_i1|CRD_FB_c37858_g2_i1|CRD_FB_c33025_g2_i1|CRD_FL_c49046_g4_i6|CRD_FL_c51235_g2_i1|CRD_ML_c89294_g2_i1|C…
external encapsulating structure organization	Gene Ontology	GO:0045229	136	1170	4.31065e-14	5.86938e-12	CRD_FL_c43075_g2_i1|CRD_FB_c39242_g1_i1|CRD_FB_c39899_g5_i3|CRD_FB_c37643_g2_i1|CRD_FL_c45330_g2_i1|CRD_FL_c50486_g1_i1|CRD_FB_c24980_g1_i1|CRD_FB_c30287_g1_i1|CRD_FR_c34547_g6_i1|CRD_FL_c52890_g9_i1|CRD_FL_c44843_g1_i1|CRD_LB_c44537_g1_i1|CRD_FB_c3710_g1_i1|CRD_FR_c26010_g1_i2|CRD_FL_c51235_g2_i1|CRD_ML_c89294_g2_i1|CRD_FL_c50462_g1_i2|CRD_FB_c39993_g19_i1|CRD_FB_c33623_g2_i3|CRD_FR_c31192_g2_i1…
response to chemical	Gene Ontology	GO:0042221	548	7351	2.5345e-11	3.31824e-09	CRD_FL_c43484_g2_i1|CRD_FB_c39899_g5_i3|CRD_FL_c43594_g1_i2|CRD_FR_c33065_g1_i1|CRD_FR_c30427_g1_i1|CRD_FB_c36496_g1_i1|CRD_FB_c40160_g3_i1|CRD_FL_c49287_g1_i1|CRD_FB_c39494_g8_i2|CRD_ML_c58393_g1_i1|CRD_FB_c33312_g1_i1|CRD_FR_c23209_g1_i1|CRD_FB_c39898_g13_i1|CRD_FB_c38388_g4_i3|CRD_ML_c90651_g1_i1|CRD_FB_c34535_g1_i1|CRD_FB_c36242_g1_i1|CRD_FB_c21737_g2_i1|CRD_FB_c38068_g1_i3|CRD_FB_c37643_g2_i…
membrane	Gene Ontology	GO:0016020	711	9975	6.27417e-11	7.9101e-09	CRD_FB_c38949_g1_i3|CRD_FB_c39698_g2_i1|CRD_FB_c37679_g3_i6|CRD_FB_c38877_g2_i1|CRD_FL_c482_g1_i1|CRD_FR_c30427_g1_i1|CRD_FB_c37307_g2_i2|CRD_FB_c42849_g1_i1|CRD_FR_c29830_g3_i1|CRD_FR_c29516_g1_i2|CRD_FB_c38272_g4_i1|CRD_FB_c38921_g1_i1|CRD_FL_c49287_g1_i1|CRD_FB_c39899_g5_i2|CRD_FB_c39899_g5_i3|CRD_FB_c39898_g13_i1|CRD_FL_c48781_g1_i1|CRD_FB_c24808_g2_i1|CRD_FL_c49311_g1_i1|CRD_FB_c38068_g1_i3|…
response to organic substance	Gene Ontology	GO:0010033	420	5457	1.35417e-10	1.64629e-08	CRD_FL_c43484_g2_i1|CRD_FB_c33312_g1_i1|CRD_FL_c43594_g1_i2|CRD_FR_c33065_g1_i1|CRD_FR_c30427_g1_i1|CRD_FB_c36496_g1_i1|CRD_FB_c40160_g3_i1|CRD_FL_c49287_g1_i1|CRD_FB_c39494_g8_i2|CRD_ML_c58393_g1_i1|CRD_FB_c39899_g5_i3|CRD_FR_c23209_g1_i1|CRD_FB_c39898_g13_i1|CRD_FB_c38388_g4_i3|CRD_FB_c34535_g1_i1|CRD_FB_c36242_g1_i1|CRD_FB_c37643_g2_i1|CRD_FL_c47507_g1_i1|CRD_FR_c32214_g1_i2|CRD_FR_c26277_g1_i…
plant-type cell wall	Gene Ontology	GO:0009505	67	480	1.41206e-10	1.65747e-08	CRD_FL_c42733_g1_i1|CRD_FB_c37821_g2_i1|CRD_FL_c53035_g1_i1|CRD_LB_c48577_g12_i2|CRD_FB_c35245_g1_i1|CRD_FL_c49313_g1_i1|CRD_FB_c39397_g3_i1|CRD_FL_c46368_g1_i1|CRD_FL_c36264_g1_i1|CRD_FR_c27607_g4_i1|CRD_LB_c40512_g3_i1|CRD_FB_c21896_g1_i1|CRD_ML_c88286_g3_i1|CRD_FB_c41064_g1_i1|CRD_FB_c37624_g4_i1|CRD_FL_c49597_g12_i1|CRD_FB_c32911_g1_i2|CRD_FB_c41066_g1_i1|CRD_FR_c34331_g5_i3|CRD_FL_c50607_g3_…
hydrolase activity, acting on glycosyl bonds	Gene Ontology	GO:0016798	80	634	2.05746e-10	2.33453e-08	CRD_LB_c35371_g1_i1|CRD_ML_c89661_g5_i2|CRD_LB_c42854_g1_i1|CRD_LB_c48749_g5_i4|CRD_FB_c39351_g3_i3|CRD_FB_c38238_g3_i1|CRD_FB_c37176_g1_i1|CRD_FL_c48238_g3_i1|CRD_FB_c40126_g3_i3|CRD_ML_c86119_g1_i5|CRD_FB_c31309_g2_i1|CRD_ML_c88286_g3_i1|CRD_FB_c31547_g1_i1|CRD_FB_c39351_g6_i3|CRD_FB_c36946_g1_i1|CRD_FB_c38171_g2_i2|CRD_FR_c34331_g5_i2|CRD_FB_c41986_g1_i1|CRD_FB_c37594_g1_i1|CRD_FB_c35248_g1_i1…
response to hormone	Gene Ontology	GO:0009725	273	3268	2.20646e-10	2.42284e-08	CRD_FB_c35792_g1_i2|CRD_FB_c37985_g4_i3|CRD_FR_c15394_g1_i1|CRD_FB_c39899_g5_i3|CRD_FB_c34974_g3_i1|CRD_LB_c47280_g1_i1|CRD_FB_c39772_g1_i4|CRD_FR_c33065_g1_i1|CRD_FL_c32714_g1_i1|CRD_FB_c25613_g2_i1|CRD_FB_c39751_g6_i3|CRD_FR_c30427_g1_i1|CRD_FR_c31192_g2_i1|CRD_FB_c36496_g1_i1|CRD_FR_c41039_g1_i1|CRD_FB_c38639_g4_i1|CRD_FB_c35880_g3_i3|CRD_FB_c25171_g1_i1|CRD_FL_c49935_g1_i2|CRD_ML_c86148_g1_i3…
response to endogenous stimulus	Gene Ontology	GO:0009719	301	3692	2.90159e-10	3.08656e-08	CRD_FB_c33471_g1_i1|CRD_FB_c38639_g13_i3|CRD_FR_c23679_g1_i1|CRD_FB_c37985_g4_i3|CRD_FR_c15394_g1_i1|CRD_FB_c35732_g2_i1|CRD_FB_c34974_g3_i1|CRD_LB_c47280_g1_i1|CRD_FB_c39772_g1_i4|CRD_FR_c33065_g1_i1|CRD_FL_c32714_g1_i1|CRD_FB_c25613_g2_i1|CRD_FB_c35792_g1_i2|CRD_FB_c39751_g6_i3|CRD_ML_c83508_g1_i2|CRD_FR_c23209_g1_i1|CRD_FR_c30427_g1_i1|CRD_FR_c31192_g2_i1|CRD_FB_c37894_g1_i1|CRD_FB_c39763_g1_i…
multi-organism process	Gene Ontology	GO:0051704	322	4028	5.01552e-10	5.17359e-08	CRD_FB_c39698_g2_i1|CRD_FB_c34128_g1_i2|CRD_FR_c23679_g1_i1|CRD_FB_c40147_g5_i1|CRD_FB_c38289_g1_i1|CRD_FL_c50841_g1_i1|CRD_FB_c5179_g1_i1|CRD_FL_c58749_g1_i1|CRD_FL_c49597_g12_i1|CRD_FR_c33065_g1_i1|CRD_FL_c45330_g2_i1|CRD_FL_c50486_g1_i1|CRD_FB_c39311_g5_i1|CRD_FB_c24980_g1_i1|CRD_FL_c43075_g2_i1|CRD_FL_c44212_g2_i1|CRD_FR_c30427_g1_i1|CRD_FB_c8105_g1_i1|CRD_FB_c31482_g3_i1|CRD_FB_c38721_g3_i1|…
pollen tube	Gene Ontology	GO:0090406	24	80	6.31947e-10	6.3269e-08	CRD_FR_c16293_g1_i1|CRD_FB_c38407_g1_i2|CRD_FB_c37514_g4_i1|CRD_FB_c38503_g8_i2|CRD_FB_c39291_g2_i3|CRD_FL_c45330_g2_i1|CRD_FB_c38429_g6_i1|CRD_FB_c24180_g2_i1|CRD_FL_c46368_g1_i1|CRD_FL_c48489_g4_i1|CRD_FL_c50736_g6_i3|CRD_FL_c45560_g1_i1|CRD_FR_c23615_g1_i2|CRD_LB_c46647_g4_i1|CRD_LB_c49787_g3_i2|CRD_FL_c43100_g5_i1|CRD_FB_c37089_g2_i1|CRD_FB_c39291_g1_i1|CRD_FB_c37758_g2_i2|CRD_FL_c43374_g3_i1…
hydrolase activity, hydrolyzing O-glycosyl compounds	Gene Ontology	GO:0004553	71	551	9.19324e-10	8.94108e-08	CRD_LB_c35371_g1_i1|CRD_ML_c89661_g5_i2|CRD_LB_c42854_g1_i1|CRD_LB_c48749_g5_i4|CRD_FB_c39351_g3_i3|CRD_FB_c38238_g3_i1|CRD_FB_c37176_g1_i1|CRD_FL_c48238_g3_i1|CRD_FB_c40126_g3_i3|CRD_ML_c86119_g1_i5|CRD_FB_c31309_g2_i1|CRD_ML_c88286_g3_i1|CRD_FB_c31547_g1_i1|CRD_FB_c39351_g6_i3|CRD_FB_c36946_g1_i1|CRD_FB_c38171_g2_i2|CRD_FR_c34331_g5_i2|CRD_FR_c34331_g5_i3|CRD_FB_c37594_g1_i1|CRD_FB_c35248_g1_i1…
cell projection	Gene Ontology	GO:0042995	24	82	9.564e-10	9.0433e-08	CRD_FR_c16293_g1_i1|CRD_FB_c38407_g1_i2|CRD_FB_c37514_g4_i1|CRD_FB_c38503_g8_i2|CRD_FB_c39291_g2_i3|CRD_FL_c45330_g2_i1|CRD_FB_c38429_g6_i1|CRD_FB_c24180_g2_i1|CRD_FL_c46368_g1_i1|CRD_FL_c48489_g4_i1|CRD_FL_c50736_g6_i3|CRD_FL_c45560_g1_i1|CRD_FR_c23615_g1_i2|CRD_LB_c46647_g4_i1|CRD_LB_c49787_g3_i2|CRD_FL_c43100_g5_i1|CRD_FB_c37089_g2_i1|CRD_FB_c39291_g1_i1|CRD_FB_c37758_g2_i2|CRD_FL_c43374_g3_i1…
cell wall organization or biogenesis	Gene Ontology	GO:0071554	171	1854	9.91989e-10	9.1263e-08	CRD_FL_c43075_g2_i1|CRD_FB_c39242_g1_i1|CRD_FB_c39899_g5_i3|CRD_FB_c37643_g2_i1|CRD_LB_c40455_g1_i1|CRD_FL_c45330_g2_i1|CRD_FL_c50486_g1_i1|CRD_FB_c24980_g1_i1|CRD_FB_c30287_g1_i1|CRD_FR_c34547_g6_i1|CRD_FL_c52890_g9_i1|CRD_FR_c29203_g1_i1|CRD_FL_c44843_g1_i1|CRD_LB_c44537_g1_i1|CRD_FB_c15478_g1_i1|CRD_FR_c34013_g1_i4|CRD_FB_c3710_g1_i1|CRD_FR_c26010_g1_i2|CRD_FL_c51235_g2_i1|CRD_ML_c89294_g2_i1|…
ion transport	Gene Ontology	GO:0006811	201	2291	1.55001e-09	1.38848e-07	CRD_FB_c39311_g5_i1|CRD_FB_c38068_g1_i3|CRD_FB_c39899_g5_i2|CRD_FB_c39899_g5_i3|CRD_FB_c33703_g1_i1|CRD_LB_c47701_g2_i4|CRD_FR_c33065_g1_i1|CRD_FB_c38368_g3_i9|CRD_FB_c35792_g1_i2|CRD_FL_c51903_g2_i8|CRD_FB_c21747_g1_i1|CRD_FB_c31482_g3_i1|CRD_FR_c23493_g2_i1|CRD_FL_c44843_g1_i1|CRD_FB_c35732_g3_i1|CRD_FB_c36310_g1_i1|CRD_FB_c39397_g2_i1|CRD_FB_c39606_g2_i4|CRD_FB_c3710_g1_i1|CRD_FB_c39606_g2_i3|…
cellular developmental process	Gene Ontology	GO:0048869	223	2614	1.85716e-09	1.62097e-07	CRD_FL_c43075_g2_i1|CRD_FB_c39698_g2_i1|CRD_FB_c37985_g4_i3|CRD_FB_c39242_g1_i1|CRD_FB_c39899_g5_i3|CRD_FR_c32819_g3_i1|CRD_FB_c5179_g1_i1|CRD_FL_c48448_g2_i3|CRD_FL_c482_g1_i1|CRD_FL_c45330_g2_i1|CRD_FL_c50486_g1_i1|CRD_FB_c24980_g1_i1|CRD_FB_c30287_g1_i1|CRD_FB_c34484_g2_i2|CRD_FR_c34547_g6_i1|CRD_FL_c52890_g9_i1|CRD_FB_c8105_g1_i1|CRD_FB_c31482_g3_i1|CRD_FR_c24140_g1_i1|CRD_FB_c24180_g2_i1|CRD…
anatomical structure morphogenesis	Gene Ontology	GO:0009653	271	3355	4.57447e-09	3.89288e-07	CRD_FL_c43075_g2_i1|CRD_FB_c39698_g2_i1|CRD_FB_c37985_g4_i3|CRD_FB_c39242_g1_i1|CRD_FB_c39899_g5_i3|CRD_FR_c32819_g3_i1|CRD_LB_c46327_g2_i1|CRD_FL_c48448_g2_i3|CRD_FR_c33170_g4_i3|CRD_FL_c482_g1_i1|CRD_FL_c45330_g2_i1|CRD_FL_c50486_g1_i1|CRD_FB_c24980_g1_i1|CRD_FB_c30287_g1_i1|CRD_FR_c34547_g6_i1|CRD_FL_c52890_g9_i1|CRD_FB_c8105_g1_i1|CRD_FB_c31482_g3_i1|CRD_FB_c36961_g1_i1|CRD_FR_c24140_g1_i1|CR…
cell differentiation	Gene Ontology	GO:0030154	184	2102	8.41421e-09	6.98585e-07	CRD_FB_c39698_g2_i1|CRD_FB_c39899_g5_i3|CRD_FR_c32819_g3_i1|CRD_FB_c5179_g1_i1|CRD_FL_c48448_g2_i3|CRD_FL_c45330_g2_i1|CRD_FL_c50486_g1_i1|CRD_FB_c24980_g1_i1|CRD_FL_c43075_g2_i1|CRD_FB_c34484_g2_i2|CRD_FL_c52890_g9_i1|CRD_FB_c8105_g1_i1|CRD_FB_c31482_g3_i1|CRD_FR_c24140_g1_i1|CRD_FB_c24180_g2_i1|CRD_FL_c44843_g1_i1|CRD_FB_c37926_g1_i1|CRD_ML_c88153_g8_i2|CRD_FB_c3710_g1_i1|CRD_FB_c37858_g2_i1|CR…
response to oxygen-containing compound	Gene Ontology	GO:1901700	363	4817	1.73051e-08	1.40254e-06	CRD_FL_c43594_g1_i2|CRD_FB_c33312_g1_i1|CRD_FR_c33065_g1_i1|CRD_FR_c30427_g1_i1|CRD_FB_c36496_g1_i1|CRD_FB_c37067_g1_i1|CRD_ML_c58393_g1_i1|CRD_FR_c24006_g1_i1|CRD_FB_c38388_g4_i3|CRD_FB_c34535_g1_i1|CRD_FB_c36242_g1_i1|CRD_FB_c21737_g2_i1|CRD_FL_c47507_g1_i1|CRD_FR_c28424_g2_i1|CRD_LB_c45625_g4_i1|CRD_FB_c40093_g3_i1|CRD_FB_c35593_g1_i1|CRD_ML_c77827_g1_i1|CRD_FL_c45258_g1_i2|CRD_FR_c30928_g1_i1…
cell wall	Gene Ontology	GO:0005618	112	1157	7.3776e-08	5.70758e-06	CRD_FB_c37821_g2_i1|CRD_FB_c34708_g2_i1|CRD_FR_c25335_g1_i1|CRD_FR_c27607_g4_i1|CRD_FL_c482_g1_i1|CRD_FL_c49597_g12_i1|CRD_FB_c30287_g1_i1|CRD_FR_c30221_g1_i1|CRD_FL_c28229_g1_i1|CRD_FB_c38639_g4_i1|CRD_LB_c44537_g1_i1|CRD_FR_c29718_g1_i1|CRD_FB_c30426_g2_i1|CRD_LB_c48268_g1_i1|CRD_FB_c31626_g1_i1|CRD_FB_c23495_g1_i1|CRD_LB_c49434_g5_i5|CRD_FB_c30166_g3_i2|CRD_FL_c26022_g1_i1|CRD_FL_c36264_g1_i1|…
external encapsulating structure	Gene Ontology	GO:0030312	112	1157	7.3776e-08	5.70758e-06	CRD_FB_c37821_g2_i1|CRD_FB_c34708_g2_i1|CRD_FR_c25335_g1_i1|CRD_FR_c27607_g4_i1|CRD_FL_c482_g1_i1|CRD_FL_c49597_g12_i1|CRD_FB_c30287_g1_i1|CRD_FR_c30221_g1_i1|CRD_FL_c28229_g1_i1|CRD_FB_c38639_g4_i1|CRD_LB_c44537_g1_i1|CRD_FR_c29718_g1_i1|CRD_FB_c30426_g2_i1|CRD_LB_c48268_g1_i1|CRD_FB_c31626_g1_i1|CRD_FB_c23495_g1_i1|CRD_LB_c49434_g5_i5|CRD_FB_c30166_g3_i2|CRD_FL_c26022_g1_i1|CRD_FL_c36264_g1_i1|…
response to auxin	Gene Ontology	GO:0009733	80	744	1.17115e-07	8.76445e-06	CRD_FR_c33593_g5_i3|CRD_FB_c13479_g1_i1|CRD_FB_c37153_g3_i3|CRD_LB_c55349_g1_i1|CRD_FB_c39326_g14_i1|CRD_FB_c39763_g1_i4|CRD_LB_c44491_g1_i1|CRD_FB_c39899_g5_i3|CRD_ML_c87925_g1_i1|CRD_FL_c52604_g11_i1|CRD_FB_c39184_g14_i1|CRD_FL_c50896_g2_i1|CRD_FL_c48243_g1_i3|CRD_FR_c32214_g1_i2|CRD_FB_c39326_g2_i9|CRD_FB_c16154_g1_i1|CRD_FB_c39763_g1_i7|CRD_FB_c39898_g1_i1|CRD_FL_c58933_g1_i1|CRD_FL_c50677_g7…
anchored component of membrane	Gene Ontology	GO:0031225	39	256	1.18439e-07	8.76445e-06	CRD_FR_c32128_g1_i2|CRD_FR_c32128_g1_i3|CRD_FB_c19333_g1_i1|CRD_FB_c33786_g2_i1|CRD_FB_c38946_g9_i2|CRD_FB_c36078_g1_i1|CRD_FR_c31112_g3_i2|CRD_FR_c41289_g1_i1|CRD_FB_c39333_g6_i2|CRD_FB_c38158_g1_i1|CRD_FL_c50873_g1_i2|CRD_FL_c48531_g1_i2|CRD_FB_c19927_g1_i1|CRD_FB_c33127_g2_i1|CRD_ML_c87891_g1_i6|CRD_FB_c20332_g1_i1|CRD_FB_c35002_g1_i1|CRD_FB_c38946_g9_i1|CRD_LB_c56521_g1_i1|CRD_FL_c48781_g1_i1…
catalytic activity	Gene Ontology	GO:0003824	863	13035	1.42262e-07	1.03034e-05	CRD_FB_c39698_g2_i1|CRD_FB_c38877_g2_i1|CRD_FR_c30611_g2_i1|CRD_FR_c27607_g4_i1|CRD_FR_c33065_g1_i1|CRD_FL_c49597_g12_i1|CRD_FR_c30427_g1_i1|CRD_FB_c37307_g2_i2|CRD_FB_c36253_g1_i1|CRD_FR_c29830_g3_i1|CRD_FB_c38721_g3_i1|CRD_FL_c51108_g3_i2|CRD_FL_c51108_g3_i1|CRD_FB_c36429_g1_i1|CRD_FB_c40124_g4_i2|CRD_FL_c51040_g1_i3|CRD_FB_c38921_g1_i1|CRD_FL_c49287_g1_i1|CRD_ML_c88886_g24_i5|CRD_FB_c44709_g1_…
cutin biosynthetic process	Gene Ontology	GO:0010143	13	30	1.74984e-07	1.24093e-05	CRD_FL_c49309_g7_i1|CRD_FL_c49447_g1_i2|CRD_FB_c39757_g2_i2|CRD_FB_c39757_g2_i3|CRD_FB_c33493_g2_i1|CRD_LB_c52810_g1_i1|CRD_FB_c34974_g3_i1|CRD_FB_c38583_g1_i1|CRD_LB_c49302_g17_i1|CRD_FB_c39757_g2_i10|CRD_FR_c29963_g1_i1|CRD_FL_c23457_g1_i1|CRD_FL_c39958_g1_i1
cation transport	Gene Ontology	GO:0006812	141	1585	1.79895e-07	1.24972e-05	CRD_FB_c35792_g1_i2|CRD_FB_c38068_g1_i3|CRD_FB_c33703_g1_i1|CRD_FR_c33065_g1_i1|CRD_FB_c38368_g3_i9|CRD_FB_c21747_g1_i1|CRD_FB_c31482_g3_i1|CRD_FR_c23493_g2_i1|CRD_FL_c44843_g1_i1|CRD_FB_c35732_g3_i1|CRD_FB_c39606_g2_i4|CRD_FB_c3710_g1_i1|CRD_FB_c39606_g2_i3|CRD_FB_c33860_g1_i2|CRD_ML_c87051_g2_i4|CRD_ML_c89294_g2_i1|CRD_FL_c41810_g2_i1|CRD_FL_c49725_g2_i1|CRD_FB_c32818_g1_i1|CRD_FB_c39679_g3_i2|…
Golgi apparatus	Gene Ontology	GO:0005794	163	1913	2.59534e-07	1.76691e-05	CRD_LB_c46181_g2_i1|CRD_FB_c37821_g2_i1|CRD_FB_c38521_g1_i3|CRD_FB_c39899_g5_i3|CRD_FR_c34885_g1_i3|CRD_FL_c48338_g2_i2|CRD_FB_c35165_g3_i1|CRD_FL_c49800_g2_i1|CRD_FB_c39330_g5_i4|CRD_FB_c39927_g3_i1|CRD_FL_c49005_g4_i4|CRD_FB_c39771_g6_i3|CRD_FB_c38639_g4_i1|CRD_FL_c35241_g1_i1|CRD_FB_c39771_g6_i4|CRD_FL_c50845_g3_i1|CRD_FL_c49935_g1_i2|CRD_ML_c86148_g1_i3|CRD_FR_c32879_g8_i1|CRD_FL_c49179_g1_i1…
transport	Gene Ontology	GO:0006810	423	5930	3.4791e-07	2.32213e-05	CRD_FB_c37679_g3_i6|CRD_FB_c38289_g1_i1|CRD_FR_c33065_g1_i1|CRD_FB_c34484_g2_i2|CRD_FR_c30427_g1_i1|CRD_FB_c36496_g1_i1|CRD_FR_c29516_g1_i2|CRD_FL_c49287_g1_i1|CRD_FB_c39899_g5_i2|CRD_FB_c36267_g3_i1|CRD_FB_c39899_g5_i3|CRD_FB_c39898_g13_i1|CRD_FB_c39397_g3_i1|CRD_FL_c48193_g2_i1|CRD_FL_c49311_g1_i1|CRD_FB_c38068_g1_i3|CRD_LB_c49515_g2_i7|CRD_FB_c37590_g2_i2|CRD_FB_c35282_g2_i1|CRD_LB_c47256_g12_…
intrinsic component of membrane	Gene Ontology	GO:0031224	74	690	3.68544e-07	2.41255e-05	CRD_FR_c32128_g1_i2|CRD_FB_c37821_g2_i1|CRD_FB_c19333_g1_i1|CRD_FB_c33786_g2_i1|CRD_FB_c33863_g1_i1|CRD_FB_c13479_g1_i1|CRD_FB_c38946_g9_i2|CRD_FR_c32443_g1_i1|CRD_FR_c32128_g1_i3|CRD_FL_c52604_g11_i1|CRD_FB_c37252_g5_i1|CRD_FR_c41289_g1_i1|CRD_FB_c39333_g6_i2|CRD_FB_c38158_g1_i1|CRD_FB_c39898_g1_i1|CRD_FL_c48531_g1_i2|CRD_FL_c50677_g7_i1|CRD_FB_c34780_g1_i1|CRD_FB_c19927_g1_i1|CRD_FB_c33127_g2_i…
wax metabolic process	Gene Ontology	GO:0010166	15	46	4.07726e-07	2.61868e-05	CRD_FL_c49309_g7_i1|CRD_FL_c49447_g1_i2|CRD_FB_c39757_g2_i2|CRD_FB_c39757_g2_i3|CRD_FB_c35199_g1_i1|CRD_FB_c38752_g4_i1|CRD_FL_c44843_g1_i1|CRD_FB_c40093_g6_i4|CRD_FB_c38583_g1_i1|CRD_FR_c29963_g1_i1|CRD_FL_c50420_g2_i1|CRD_LB_c45645_g3_i1|CRD_FB_c39757_g2_i10|CRD_FL_c39958_g1_i1|CRD_LB_c50227_g4_i6
localization	Gene Ontology	GO:0051179	456	6495	6.13129e-07	3.86498e-05	CRD_FB_c38949_g1_i3|CRD_FB_c37679_g3_i6|CRD_FB_c38289_g1_i1|CRD_FR_c33065_g1_i1|CRD_FB_c34484_g2_i2|CRD_FR_c30427_g1_i1|CRD_FB_c36496_g1_i1|CRD_FR_c29516_g1_i2|CRD_FL_c49287_g1_i1|CRD_FB_c39899_g5_i2|CRD_FB_c36267_g3_i1|CRD_FB_c39899_g5_i3|CRD_FB_c39898_g13_i1|CRD_FB_c39397_g3_i1|CRD_FL_c49311_g1_i1|CRD_FB_c38068_g1_i3|CRD_LB_c49515_g2_i7|CRD_FB_c37590_g2_i2|CRD_FB_c35282_g2_i1|CRD_LB_c47256_g12_…
plant-type cell wall loosening	Gene Ontology	GO:0009828	14	41	6.25058e-07	3.86854e-05	CRD_FB_c39242_g1_i1|CRD_FB_c30287_g1_i1|CRD_FL_c46702_g1_i1|CRD_FL_c50462_g1_i2|CRD_FR_c24146_g1_i1|CRD_FB_c21702_g1_i1|CRD_FB_c2604_g1_i1|CRD_FB_c21862_g1_i1|CRD_FB_c38552_g8_i1|CRD_FB_c38552_g6_i4|CRD_FB_c38552_g6_i5|CRD_FB_c38552_g6_i2|CRD_FR_c34547_g6_i1|CRD_FL_c40947_g2_i1
auxin transmembrane transporter activity	Gene Ontology	GO:0080161	18	72	8.19489e-07	4.98132e-05	CRD_FR_c33593_g5_i3|CRD_FB_c13479_g1_i1|CRD_FB_c37153_g3_i3|CRD_FB_c39306_g5_i1|CRD_FB_c38850_g5_i2|CRD_FB_c39899_g5_i2|CRD_FB_c39898_g13_i1|CRD_FB_c33275_g1_i1|CRD_FB_c39898_g14_i1|CRD_LB_c44855_g3_i2|CRD_FB_c39899_g5_i3|CRD_FB_c39898_g1_i1|CRD_FB_c38850_g5_i3|CRD_FL_c50677_g7_i1|CRD_FL_c50703_g1_i2|CRD_FL_c52604_g11_i1|CRD_FB_c35818_g2_i2|CRD_FR_c32349_g2_i1
response to lipid	Gene Ontology	GO:0033993	139	1611	1.0002e-06	5.87443e-05	CRD_FB_c37985_g4_i3|CRD_FR_c15394_g1_i1|CRD_FR_c24006_g1_i1|CRD_FL_c16238_g1_i1|CRD_FL_c32714_g1_i1|CRD_FB_c25613_g2_i1|CRD_FB_c38639_g5_i2|CRD_FR_c28143_g1_i1|CRD_FB_c36496_g1_i1|CRD_FB_c38639_g4_i1|CRD_FL_c49935_g1_i2|CRD_ML_c86148_g1_i3|CRD_ML_c58393_g1_i1|CRD_FR_c32879_g8_i1|CRD_FB_c40182_g8_i3|CRD_FB_c33982_g1_i1|CRD_FB_c38388_g4_i3|CRD_FB_c1823_g1_i1|CRD_FB_c23894_g1_i1|CRD_LB_c47765_g7_i1|…
auxin efflux	Gene Ontology	GO:0010315	14	43	1.00093e-06	5.87443e-05	CRD_FR_c33593_g5_i3|CRD_FB_c13479_g1_i1|CRD_FB_c37153_g3_i3|CRD_FB_c39306_g5_i1|CRD_FB_c38850_g5_i2|CRD_FL_c52604_g11_i1|CRD_FB_c39898_g14_i1|CRD_LB_c44855_g3_i2|CRD_FB_c39898_g1_i1|CRD_FB_c38850_g5_i3|CRD_FL_c50677_g7_i1|CRD_FL_c50703_g1_i2|CRD_FB_c39898_g13_i1|CRD_FR_c32349_g2_i1
establishment of localization	Gene Ontology	GO:0051234	429	6103	1.14194e-06	6.5884e-05	CRD_FB_c37679_g3_i6|CRD_FB_c38289_g1_i1|CRD_FR_c33065_g1_i1|CRD_FB_c34484_g2_i2|CRD_FR_c30427_g1_i1|CRD_FB_c36496_g1_i1|CRD_FR_c29516_g1_i2|CRD_FL_c49287_g1_i1|CRD_FB_c39899_g5_i2|CRD_FB_c36267_g3_i1|CRD_FB_c39899_g5_i3|CRD_FB_c39898_g13_i1|CRD_FB_c39397_g3_i1|CRD_FL_c48193_g2_i1|CRD_FL_c49311_g1_i1|CRD_FB_c38068_g1_i3|CRD_LB_c49515_g2_i7|CRD_FB_c37590_g2_i2|CRD_FB_c35282_g2_i1|CRD_LB_c47256_g12_…
substrate-specific transporter activity	Gene Ontology	GO:0022892	146	1726	1.48514e-06	8.4257e-05	CRD_FB_c38949_g1_i3|CRD_FB_c34058_g1_i2|CRD_FB_c33863_g1_i1|CRD_FR_c33593_g5_i3|CRD_FL_c50727_g4_i1|CRD_FB_c37679_g3_i6|CRD_FB_c39899_g5_i3|CRD_FB_c33703_g1_i1|CRD_LB_c45913_g1_i1|CRD_FB_c21747_g1_i1|CRD_FB_c42849_g1_i1|CRD_FR_c29516_g1_i2|CRD_LB_c46786_g1_i2|CRD_FB_c39606_g2_i4|CRD_FB_c39598_g2_i1|CRD_FB_c3710_g1_i1|CRD_FB_c39606_g2_i3|CRD_ML_c87051_g2_i4|CRD_FB_c39898_g13_i1|CRD_FL_c49046_g4_i6…
carboxylic ester hydrolase activity	Gene Ontology	GO:0052689	45	361	2.10685e-06	0.000117569	CRD_FL_c42733_g1_i1|CRD_LB_c46995_g1_i3|CRD_FL_c53035_g1_i1|CRD_FR_c32995_g1_i2|CRD_FB_c38591_g1_i1|CRD_FL_c49313_g1_i1|CRD_FB_c39041_g4_i2|CRD_FB_c23503_g1_i1|CRD_FB_c39041_g4_i1|CRD_FB_c38423_g2_i1|CRD_FR_c41100_g1_i1|CRD_FB_c37624_g4_i1|CRD_FL_c49597_g12_i1|CRD_FB_c38157_g1_i2|CRD_FB_c39376_g10_i2|CRD_FB_c35934_g1_i3|CRD_FL_c48316_g1_i1|CRD_FB_c36429_g1_i1|CRD_FL_c46368_g1_i1|CRD_FL_c49118_g1_…
acropetal auxin transport	Gene Ontology	GO:0010541	12	33	2.30203e-06	0.000126389	CRD_FR_c33593_g5_i3|CRD_FB_c13479_g1_i1|CRD_FL_c52604_g11_i1|CRD_FB_c39306_g5_i1|CRD_FB_c38850_g5_i2|CRD_FB_c39898_g14_i1|CRD_LB_c44855_g3_i2|CRD_FB_c39898_g1_i1|CRD_FB_c38850_g5_i3|CRD_FL_c50677_g7_i1|CRD_FL_c50703_g1_i2|CRD_FB_c39898_g13_i1
hydrolase activity	Gene Ontology	GO:0016787	318	4388	2.72677e-06	0.000147332	CRD_FL_c52132_g3_i2|CRD_FL_c52132_g3_i5|CRD_FR_c33593_g5_i3|CRD_LB_c48749_g5_i4|CRD_FB_c23503_g1_i1|CRD_FR_c26248_g1_i1|CRD_FR_c25335_g1_i1|CRD_FB_c37176_g1_i1|CRD_FL_c48238_g3_i1|CRD_ML_c87925_g5_i1|CRD_FR_c27607_g4_i1|CRD_FL_c49597_g12_i1|CRD_FR_c23010_g1_i1|CRD_FB_c31547_g1_i1|CRD_LB_c48763_g1_i2|CRD_FB_c38455_g3_i1|CRD_FL_c48338_g2_i2|CRD_FL_c51516_g3_i2|CRD_FB_c38758_g4_i1|CRD_FB_c37307_g2_i…
transmembrane transporter activity	Gene Ontology	GO:0022857	151	1827	3.19551e-06	0.000169961	CRD_FB_c38949_g1_i3|CRD_FB_c33863_g1_i1|CRD_FR_c33593_g5_i3|CRD_FL_c50727_g4_i1|CRD_FB_c39899_g5_i2|CRD_FB_c39899_g5_i3|CRD_FB_c33703_g1_i1|CRD_ML_c83809_g1_i4|CRD_LB_c45913_g1_i1|CRD_FB_c21747_g1_i1|CRD_FB_c42849_g1_i1|CRD_FR_c24140_g1_i1|CRD_FR_c29516_g1_i2|CRD_LB_c46786_g1_i2|CRD_FB_c39606_g2_i4|CRD_FB_c39598_g2_i1|CRD_FB_c3710_g1_i1|CRD_FB_c39606_g2_i3|CRD_FB_c36190_g2_i3|CRD_ML_c87051_g2_i4|…
endomembrane system	Gene Ontology	GO:0012505	234	3085	3.3159e-06	0.000173651	CRD_LB_c46181_g2_i1|CRD_FB_c37821_g2_i1|CRD_FB_c38521_g1_i3|CRD_FB_c38218_g1_i2|CRD_FB_c39931_g4_i5|CRD_FB_c39899_g5_i3|CRD_FR_c34885_g1_i3|CRD_FL_c48338_g2_i2|CRD_FR_c33170_g4_i3|CRD_ML_c88720_g10_i4|CRD_FR_c34544_g4_i1|CRD_FL_c49800_g2_i1|CRD_FB_c39330_g5_i4|CRD_FB_c38639_g5_i2|CRD_FB_c42849_g1_i1|CRD_FL_c49005_g4_i4|CRD_FL_c44843_g1_i1|CRD_FB_c39771_g6_i3|CRD_FB_c38639_g4_i1|CRD_FL_c35241_g1_i…
transporter activity	Gene Ontology	GO:0005215	181	2278	3.47292e-06	0.000179119	CRD_FB_c38949_g1_i3|CRD_FB_c34058_g1_i2|CRD_FB_c33863_g1_i1|CRD_FR_c33593_g5_i3|CRD_FL_c50727_g4_i1|CRD_FB_c37679_g3_i6|CRD_FB_c39899_g5_i3|CRD_FB_c33703_g1_i1|CRD_ML_c83809_g1_i4|CRD_FB_c25315_g1_i1|CRD_LB_c45913_g1_i1|CRD_FB_c21747_g1_i1|CRD_FB_c42849_g1_i1|CRD_FR_c24140_g1_i1|CRD_FR_c29516_g1_i2|CRD_LB_c46786_g1_i2|CRD_FB_c39606_g2_i4|CRD_FB_c39598_g2_i1|CRD_FB_c3710_g1_i1|CRD_FB_c39606_g2_i3|…
single-organism localization	Gene Ontology	GO:1902578	382	5429	3.82937e-06	0.000194555	CRD_FB_c38949_g1_i3|CRD_FB_c39899_g5_i2|CRD_FB_c38289_g1_i1|CRD_FR_c33065_g1_i1|CRD_FB_c34484_g2_i2|CRD_FR_c30427_g1_i1|CRD_FB_c36496_g1_i1|CRD_FL_c49287_g1_i1|CRD_FB_c39899_g5_i3|CRD_FB_c39898_g13_i1|CRD_FL_c49311_g1_i1|CRD_FB_c38068_g1_i3|CRD_LB_c49515_g2_i7|CRD_ML_c87051_g2_i4|CRD_FB_c35282_g2_i1|CRD_LB_c47256_g12_i5|CRD_FL_c47746_g1_i1|CRD_FB_c39589_g1_i1|CRD_FL_c51032_g1_i1|CRD_FR_c32510_g2_…
regulation of pH	Gene Ontology	GO:0006885	11	29	4.36277e-06	0.000218395	CRD_FL_c33193_g1_i1|CRD_FL_c44030_g1_i1|CRD_FL_c41684_g1_i1|CRD_FB_c25956_g2_i1|CRD_FB_c35870_g1_i1|CRD_FB_c32361_g3_i1|CRD_FB_c3710_g1_i1|CRD_FB_c39679_g3_i2|CRD_FL_c50739_g2_i1|CRD_FL_c34462_g2_i1|CRD_FL_c40045_g1_i1
auxin efflux transmembrane transporter activity	Gene Ontology	GO:0010329	12	36	4.81768e-06	0.000237672	CRD_FR_c33593_g5_i3|CRD_FB_c13479_g1_i1|CRD_FL_c52604_g11_i1|CRD_FB_c39306_g5_i1|CRD_FB_c38850_g5_i2|CRD_FB_c39898_g14_i1|CRD_LB_c44855_g3_i2|CRD_FB_c39898_g1_i1|CRD_FB_c38850_g5_i3|CRD_FL_c50677_g7_i1|CRD_FL_c50703_g1_i2|CRD_FB_c39898_g13_i1
anatomical structure development	Gene Ontology	GO:0048856	483	7088	5.32241e-06	0.000258821	CRD_FB_c39698_g2_i1|CRD_FL_c43484_g2_i1|CRD_FB_c39899_g5_i2|CRD_FB_c38877_g2_i1|CRD_FB_c5179_g1_i1|CRD_FR_c27607_g4_i1|CRD_FL_c482_g1_i1|CRD_FB_c24980_g1_i1|CRD_FB_c38574_g19_i1|CRD_FB_c24180_g2_i1|CRD_FL_c49287_g1_i1|CRD_FL_c52316_g5_i1|CRD_ML_c58393_g1_i1|CRD_FB_c39899_g5_i3|CRD_FB_c39898_g13_i1|CRD_FB_c32154_g1_i1|CRD_FB_c38388_g4_i3|CRD_FL_c50462_g1_i2|CRD_FB_c33623_g2_i3|CRD_FL_c49311_g1_i1|…
glucosidase activity	Gene Ontology	GO:0015926	12	37	6.0768e-06	0.000291344	CRD_FR_c32092_g1_i2|CRD_LB_c42854_g1_i1|CRD_FR_c34224_g4_i4|CRD_FR_c34224_g4_i2|CRD_FB_c39351_g1_i2|CRD_FB_c39351_g3_i3|CRD_FL_c51972_g2_i1|CRD_FB_c39234_g16_i1|CRD_FB_c40126_g3_i3|CRD_FB_c44709_g1_i1|CRD_FB_c39351_g4_i1|CRD_FR_c32895_g3_i1
single-organism transport	Gene Ontology	GO:0044765	377	5381	6.20947e-06	0.00029357	CRD_FB_c39899_g5_i2|CRD_FB_c38289_g1_i1|CRD_FR_c33065_g1_i1|CRD_FB_c34484_g2_i2|CRD_FR_c30427_g1_i1|CRD_FB_c36496_g1_i1|CRD_FL_c49287_g1_i1|CRD_FB_c39899_g5_i3|CRD_FB_c39898_g13_i1|CRD_FL_c49311_g1_i1|CRD_FB_c38068_g1_i3|CRD_LB_c49515_g2_i7|CRD_ML_c87051_g2_i4|CRD_FB_c35282_g2_i1|CRD_LB_c47256_g12_i5|CRD_FL_c47746_g1_i1|CRD_FB_c39589_g1_i1|CRD_FL_c51032_g1_i1|CRD_FR_c32510_g2_i3|CRD_LB_c47701_g2_…
substrate-specific transmembrane transporter activity	Gene Ontology	GO:0022891	128	1527	9.1545e-06	0.000426875	CRD_FB_c38949_g1_i3|CRD_FB_c33863_g1_i1|CRD_FR_c33593_g5_i3|CRD_FL_c50727_g4_i1|CRD_FB_c39899_g5_i2|CRD_FB_c39899_g5_i3|CRD_FB_c33703_g1_i1|CRD_LB_c45913_g1_i1|CRD_FB_c21747_g1_i1|CRD_FB_c42849_g1_i1|CRD_FR_c29516_g1_i2|CRD_LB_c46786_g1_i2|CRD_FB_c39606_g2_i4|CRD_FB_c39598_g2_i1|CRD_FB_c3710_g1_i1|CRD_FB_c39606_g2_i3|CRD_ML_c87051_g2_i4|CRD_FB_c39898_g13_i1|CRD_FL_c49046_g4_i6|CRD_LB_c46248_g1_i1…
regulation of auxin mediated signaling pathway	Gene Ontology	GO:0010928	14	54	9.32571e-06	0.000428983	CRD_FR_c33593_g5_i3|CRD_FB_c13479_g1_i1|CRD_FB_c37153_g3_i3|CRD_FB_c39306_g5_i1|CRD_FB_c38850_g5_i2|CRD_FL_c52604_g11_i1|CRD_FB_c39898_g14_i1|CRD_LB_c44855_g3_i2|CRD_FB_c39898_g1_i1|CRD_FB_c38850_g5_i3|CRD_FL_c50677_g7_i1|CRD_FL_c50703_g1_i2|CRD_FB_c39898_g13_i1|CRD_FR_c32349_g2_i1
single organism reproductive process	Gene Ontology	GO:0044702	273	3762	1.17727e-05	0.000534324	CRD_FB_c39698_g2_i1|CRD_FB_c13479_g1_i1|CRD_FR_c24006_g1_i1|CRD_FB_c36567_g1_i1|CRD_FB_c5179_g1_i1|CRD_FB_c43013_g1_i1|CRD_LB_c49515_g2_i7|CRD_FR_c33170_g4_i3|CRD_FL_c45330_g2_i1|CRD_FL_c50486_g1_i1|CRD_FB_c24980_g1_i1|CRD_FL_c43075_g2_i1|CRD_LB_c46481_g3_i2|CRD_FL_c52890_g9_i1|CRD_FB_c8105_g1_i1|CRD_FB_c31482_g3_i1|CRD_FR_c23736_g1_i1|CRD_FB_c38574_g19_i1|CRD_FB_c24180_g2_i1|CRD_FL_c44843_g1_i1|…
response to stimulus	Gene Ontology	GO:0050896	814	12675	1.43052e-05	0.000640721	CRD_FL_c43983_g4_i1|CRD_FR_c24006_g1_i1|CRD_FB_c38877_g2_i1|CRD_FB_c11013_g2_i1|CRD_FL_c43484_g2_i1|CRD_FR_c33065_g1_i1|CRD_FL_c49597_g12_i1|CRD_FR_c30427_g1_i1|CRD_FB_c38721_g3_i1|CRD_FB_c36496_g1_i1|CRD_FR_c29516_g1_i2|CRD_FB_c40160_g3_i1|CRD_FB_c38921_g1_i1|CRD_FL_c49287_g1_i1|CRD_ML_c88886_g24_i5|CRD_FB_c39494_g8_i2|CRD_ML_c58393_g1_i1|CRD_FB_c38289_g1_i1|CRD_FR_c23209_g1_i1|CRD_FB_c39898_g13…
metal ion transport	Gene Ontology	GO:0030001	95	1066	1.46912e-05	0.00064114	CRD_FB_c38068_g1_i3|CRD_FB_c21747_g1_i1|CRD_FB_c31482_g3_i1|CRD_FR_c23493_g2_i1|CRD_FB_c39606_g2_i4|CRD_FB_c3710_g1_i1|CRD_FB_c39606_g2_i3|CRD_FB_c33860_g1_i2|CRD_FB_c40093_g5_i3|CRD_ML_c89294_g2_i1|CRD_FL_c41810_g2_i1|CRD_FB_c32818_g1_i1|CRD_FB_c39679_g3_i2|CRD_FL_c49260_g1_i1|CRD_ML_c87051_g2_i4|CRD_FR_c34324_g4_i13|CRD_FB_c39393_g8_i11|CRD_FB_c35282_g2_i1|CRD_FL_c52766_g1_i1|CRD_FB_c21244_g1_i…
basipetal auxin transport	Gene Ontology	GO:0010540	13	49	1.56525e-05	0.000674446	CRD_FR_c33593_g5_i3|CRD_FB_c13479_g1_i1|CRD_FL_c52604_g11_i1|CRD_FB_c39306_g5_i1|CRD_FB_c38850_g5_i2|CRD_FB_c39898_g14_i1|CRD_LB_c44855_g3_i2|CRD_FL_c51828_g8_i1|CRD_FB_c39898_g1_i1|CRD_FB_c38850_g5_i3|CRD_FL_c50677_g7_i1|CRD_FL_c50703_g1_i2|CRD_FB_c39898_g13_i1
oligosaccharide catabolic process	Gene Ontology	GO:0009313	11	36	2.34311e-05	0.000990182	CRD_FR_c32629_g3_i2|CRD_FR_c34840_g1_i4|CRD_FR_c34840_g1_i3|CRD_FR_c34224_g4_i2|CRD_FB_c38238_g3_i1|CRD_FR_c34224_g4_i4|CRD_FB_c39234_g16_i1|CRD_FB_c40126_g3_i3|CRD_FR_c32895_g3_i1|CRD_FL_c39946_g1_i1|CRD_FB_c39548_g3_i2
response to fructose	Gene Ontology	GO:0009750	39	327	2.35619e-05	0.000990182	CRD_FL_c43594_g1_i2|CRD_FR_c28143_g1_i1|CRD_FL_c50131_g4_i4|CRD_FB_c39895_g2_i5|CRD_FB_c38313_g1_i1|CRD_FB_c38423_g2_i1|CRD_FB_c37252_g5_i1|CRD_FB_c39491_g4_i1|CRD_FB_c36374_g2_i1|CRD_FB_c39376_g10_i2|CRD_LB_c48425_g1_i4|CRD_FL_c46626_g3_i1|CRD_FB_c32091_g1_i1|CRD_FR_c32177_g1_i2|CRD_FR_c32177_g1_i1|CRD_FL_c43836_g1_i1|CRD_LB_c45775_g2_i2|CRD_FR_c32588_g1_i2|CRD_ML_c89294_g2_i1|CRD_FR_c24578_g2_i…
plant-type cell wall modification involved in multidimensional cell growth	Gene Ontology	GO:0009831	10	30	2.96366e-05	0.00123028	CRD_FB_c30287_g1_i1|CRD_FL_c46702_g1_i1|CRD_FL_c50462_g1_i2|CRD_FL_c40947_g2_i1|CRD_FB_c40188_g8_i1|CRD_FB_c38552_g8_i1|CRD_FB_c38552_g6_i4|CRD_FB_c38552_g6_i5|CRD_FB_c38552_g6_i2|CRD_FR_c34547_g6_i1
response to sucrose	Gene Ontology	GO:0009744	50	471	3.22517e-05	0.00130696	CRD_FB_c28941_g1_i1|CRD_FB_c35792_g1_i2|CRD_FR_c28143_g1_i1|CRD_LB_c45775_g2_i2|CRD_FB_c31531_g2_i1|CRD_FB_c31531_g2_i2|CRD_FL_c43594_g1_i2|CRD_FR_c33065_g1_i1|CRD_FB_c38482_g10_i1|CRD_FL_c46887_g1_i2|CRD_FL_c46887_g1_i1|CRD_FL_c46626_g3_i1|CRD_FB_c38752_g4_i1|CRD_FL_c44843_g1_i1|CRD_FB_c35880_g3_i3|CRD_FB_c32091_g1_i1|CRD_FR_c32177_g1_i2|CRD_FR_c32177_g1_i1|CRD_FL_c39711_g1_i1|CRD_FB_c36374_g2_i…
response to disaccharide	Gene Ontology	GO:0034285	50	471	3.22517e-05	0.00130696	CRD_FB_c28941_g1_i1|CRD_FB_c35792_g1_i2|CRD_FR_c28143_g1_i1|CRD_LB_c45775_g2_i2|CRD_FB_c31531_g2_i1|CRD_FB_c31531_g2_i2|CRD_FL_c43594_g1_i2|CRD_FR_c33065_g1_i1|CRD_FB_c38482_g10_i1|CRD_FL_c46887_g1_i2|CRD_FL_c46887_g1_i1|CRD_FL_c46626_g3_i1|CRD_FB_c38752_g4_i1|CRD_FL_c44843_g1_i1|CRD_FB_c35880_g3_i3|CRD_FB_c32091_g1_i1|CRD_FR_c32177_g1_i2|CRD_FR_c32177_g1_i1|CRD_FL_c39711_g1_i1|CRD_FB_c36374_g2_i…
cell wall modification involved in multidimensional cell growth	Gene Ontology	GO:0042547	10	31	3.73644e-05	0.00147893	CRD_FB_c30287_g1_i1|CRD_FL_c46702_g1_i1|CRD_FL_c50462_g1_i2|CRD_FL_c40947_g2_i1|CRD_FB_c40188_g8_i1|CRD_FB_c38552_g8_i1|CRD_FB_c38552_g6_i4|CRD_FB_c38552_g6_i5|CRD_FB_c38552_g6_i2|CRD_FR_c34547_g6_i1
response to brassinosteroid	Gene Ontology	GO:0009741	29	218	4.393e-05	0.00168627	CRD_LB_c42720_g3_i1|CRD_FB_c37985_g4_i3|CRD_ML_c88796_g3_i2|CRD_FB_c37985_g2_i1|CRD_FL_c51920_g6_i2|CRD_FB_c39326_g2_i6|CRD_FB_c39326_g3_i2|CRD_FL_c50401_g7_i1|CRD_ML_c77827_g1_i1|CRD_FL_c43724_g1_i1|CRD_FB_c38917_g2_i2|CRD_FB_c40182_g8_i3|CRD_FL_c49792_g1_i1|CRD_FB_c34710_g1_i1|CRD_FB_c39881_g1_i1|CRD_FR_c24619_g2_i1|CRD_FR_c32953_g2_i3|CRD_FL_c51994_g5_i1|CRD_FR_c30880_g3_i1|CRD_FB_c29902_g1_i1…
response to alcohol	Gene Ontology	GO:0097305	118	1437	4.39432e-05	0.00168627	CRD_FB_c37985_g4_i3|CRD_FR_c24006_g1_i1|CRD_FL_c16238_g1_i1|CRD_FL_c32714_g1_i1|CRD_FB_c25613_g2_i1|CRD_FB_c39751_g6_i3|CRD_FR_c30427_g1_i1|CRD_FB_c36496_g1_i1|CRD_FB_c38639_g4_i1|CRD_FL_c49935_g1_i2|CRD_ML_c86148_g1_i3|CRD_ML_c58393_g1_i1|CRD_FR_c32879_g8_i1|CRD_FB_c40182_g8_i3|CRD_FB_c33982_g1_i1|CRD_FB_c38388_g4_i3|CRD_FB_c1823_g1_i1|CRD_FB_c23894_g1_i1|CRD_LB_c47765_g7_i1|CRD_FB_c40114_g4_i3|…
efflux transmembrane transporter activity	Gene Ontology	GO:0015562	13	55	4.40886e-05	0.00168627	CRD_FR_c33593_g5_i3|CRD_FB_c13479_g1_i1|CRD_FL_c52604_g11_i1|CRD_FB_c39306_g5_i1|CRD_FB_c38850_g5_i2|CRD_FB_c39898_g14_i1|CRD_LB_c44855_g3_i2|CRD_FB_c39898_g1_i1|CRD_FB_c38850_g5_i3|CRD_FL_c50677_g7_i1|CRD_FL_c50703_g1_i2|CRD_FL_c50727_g3_i4|CRD_FB_c39898_g13_i1
membrane part	Gene Ontology	GO:0044425	116	1411	4.84064e-05	0.00183084	CRD_FB_c37821_g2_i1|CRD_FB_c35792_g1_i2|CRD_FR_c32128_g1_i3|CRD_FB_c37679_g3_i6|CRD_FB_c36078_g1_i1|CRD_ML_c88720_g10_i4|CRD_FL_c52890_g9_i1|CRD_FB_c42849_g1_i1|CRD_FB_c20332_g1_i1|CRD_ML_c86148_g1_i3|CRD_FB_c39898_g13_i1|CRD_FL_c48781_g1_i1|CRD_FL_c51497_g2_i1|CRD_FB_c34319_g1_i2|CRD_FL_c51923_g1_i1|CRD_FB_c38421_g2_i3|CRD_FL_c49311_g1_i1|CRD_FB_c6108_g1_i1|CRD_FB_c33863_g1_i1|CRD_FB_c38946_g9_i…
transferase activity, transferring hexosyl groups	Gene Ontology	GO:0016758	63	655	5.24634e-05	0.00196248	CRD_FL_c54505_g1_i1|CRD_FB_c28941_g1_i1|CRD_FB_c39931_g4_i5|CRD_FL_c48367_g1_i1|CRD_FL_c37145_g1_i1|CRD_FB_c39217_g1_i3|CRD_FB_c37514_g4_i1|CRD_FR_c33336_g1_i1|CRD_FB_c32592_g1_i1|CRD_FB_c40079_g5_i3|CRD_FB_c38503_g8_i2|CRD_FB_c38775_g1_i1|CRD_FB_c38482_g10_i1|CRD_FB_c39731_g7_i4|CRD_FL_c49005_g4_i4|CRD_FR_c33055_g2_i1|CRD_FL_c51040_g1_i3|CRD_FB_c39446_g3_i2|CRD_FL_c60245_g1_i1|CRD_FL_c50736_g3_i…
disaccharide catabolic process	Gene Ontology	GO:0046352	9	26	5.81754e-05	0.00213943	CRD_FR_c32629_g3_i2|CRD_FR_c34840_g1_i4|CRD_FR_c34840_g1_i3|CRD_FR_c34224_g4_i2|CRD_FR_c34224_g4_i4|CRD_FB_c39234_g16_i1|CRD_FB_c40126_g3_i3|CRD_FR_c32895_g3_i1|CRD_FB_c39548_g3_i2
actin filament-based movement	Gene Ontology	GO:0030048	23	155	5.9993e-05	0.00213943	CRD_FL_c49313_g1_i1|CRD_FB_c36557_g3_i1|CRD_FB_c37514_g4_i1|CRD_FL_c45330_g2_i1|CRD_FB_c38503_g8_i2|CRD_FB_c38069_g5_i1|CRD_LB_c49304_g9_i1|CRD_FL_c57589_g1_i1|CRD_FL_c50036_g9_i2|CRD_FB_c34683_g1_i1|CRD_FL_c50841_g1_i1|CRD_FB_c38664_g1_i1|CRD_FL_c45504_g2_i1|CRD_FB_c23180_g1_i1|CRD_FB_c36423_g1_i2|CRD_FL_c48489_g4_i1|CRD_FB_c38968_g2_i3|CRD_FL_c51369_g4_i3|CRD_FB_c37758_g2_i2|CRD_ML_c88185_g9_i2…
cellular component movement	Gene Ontology	GO:0006928	23	155	5.9993e-05	0.00213943	CRD_FL_c49313_g1_i1|CRD_FB_c36557_g3_i1|CRD_FB_c37514_g4_i1|CRD_FL_c45330_g2_i1|CRD_FB_c38503_g8_i2|CRD_FB_c38069_g5_i1|CRD_LB_c49304_g9_i1|CRD_FL_c57589_g1_i1|CRD_FL_c50036_g9_i2|CRD_FB_c34683_g1_i1|CRD_FL_c50841_g1_i1|CRD_FB_c38664_g1_i1|CRD_FL_c45504_g2_i1|CRD_FB_c23180_g1_i1|CRD_FB_c36423_g1_i2|CRD_FL_c48489_g4_i1|CRD_FB_c38968_g2_i3|CRD_FL_c51369_g4_i3|CRD_FB_c37758_g2_i2|CRD_ML_c88185_g9_i2…
response to hexose	Gene Ontology	GO:0009746	41	368	6.00814e-05	0.00213943	CRD_FL_c43594_g1_i2|CRD_FR_c28143_g1_i1|CRD_FL_c50131_g4_i4|CRD_FB_c39895_g2_i5|CRD_FB_c38313_g1_i1|CRD_FB_c38423_g2_i1|CRD_FB_c37252_g5_i1|CRD_FB_c39491_g4_i1|CRD_FB_c36374_g2_i1|CRD_FB_c25613_g2_i1|CRD_FB_c39376_g10_i2|CRD_LB_c48425_g1_i4|CRD_FL_c46626_g3_i1|CRD_FB_c32091_g1_i1|CRD_FR_c32177_g1_i2|CRD_FR_c32177_g1_i1|CRD_FL_c43836_g1_i1|CRD_LB_c45775_g2_i2|CRD_FR_c32588_g1_i2|CRD_ML_c89294_g2_i…
multidimensional cell growth	Gene Ontology	GO:0009825	30	234	6.03365e-05	0.00213943	CRD_FB_c37153_g3_i3|CRD_FB_c39899_g5_i3|CRD_FB_c39895_g2_i5|CRD_FB_c38552_g6_i4|CRD_FB_c38552_g6_i5|CRD_FB_c38552_g6_i2|CRD_FR_c34547_g6_i1|CRD_FR_c32349_g2_i1|CRD_FL_c50401_g7_i1|CRD_FB_c30287_g1_i1|CRD_FB_c38752_g4_i1|CRD_FL_c44843_g1_i1|CRD_FL_c50096_g4_i3|CRD_FL_c40947_g2_i1|CRD_FB_c34710_g1_i1|CRD_ML_c89294_g2_i1|CRD_FL_c46702_g1_i1|CRD_FL_c50462_g1_i2|CRD_FB_c30857_g1_i1|CRD_FB_c33275_g1_i1…
water channel activity	Gene Ontology	GO:0015250	12	49	6.4044e-05	0.00222455	CRD_FB_c38946_g10_i1|CRD_FL_c45110_g1_i1|CRD_FB_c6937_g1_i1|CRD_FB_c38407_g1_i2|CRD_FB_c40126_g3_i4|CRD_FR_c33317_g7_i2|CRD_FB_c21896_g1_i1|CRD_FR_c16563_g1_i1|CRD_FB_c39645_g4_i1|CRD_FB_c38946_g9_i1|CRD_FB_c38946_g9_i2|CRD_FL_c5937_g1_i1
water transmembrane transporter activity	Gene Ontology	GO:0005372	12	49	6.4044e-05	0.00222455	CRD_FB_c38946_g10_i1|CRD_FL_c45110_g1_i1|CRD_FB_c6937_g1_i1|CRD_FB_c38407_g1_i2|CRD_FB_c40126_g3_i4|CRD_FR_c33317_g7_i2|CRD_FB_c21896_g1_i1|CRD_FR_c16563_g1_i1|CRD_FB_c39645_g4_i1|CRD_FB_c38946_g9_i1|CRD_FB_c38946_g9_i2|CRD_FL_c5937_g1_i1
pectinesterase activity	Gene Ontology	GO:0030599	13	58	7.05547e-05	0.00242594	CRD_FL_c53035_g1_i1|CRD_FR_c33241_g1_i1|CRD_FL_c48316_g1_i1|CRD_FL_c49313_g1_i1|CRD_FL_c46368_g1_i1|CRD_FB_c38423_g2_i1|CRD_FL_c51386_g1_i2|CRD_FB_c33973_g1_i1|CRD_LB_c49307_g2_i7|CRD_FB_c37134_g2_i1|CRD_FB_c32155_g1_i1|CRD_FL_c49597_g12_i1|CRD_FL_c26022_g1_i1
pigment accumulation in response to UV light	Gene Ontology	GO:0043478	32	261	7.53844e-05	0.00244389	CRD_FR_c33593_g5_i3|CRD_FB_c13479_g1_i1|CRD_FB_c37153_g3_i3|CRD_FB_c39899_g5_i3|CRD_FB_c39895_g2_i5|CRD_FL_c52604_g11_i1|CRD_FB_c39898_g1_i1|CRD_FL_c50677_g7_i1|CRD_FR_c32349_g2_i1|CRD_FL_c50401_g7_i1|CRD_FB_c32963_g1_i2|CRD_FB_c38752_g4_i1|CRD_FL_c44843_g1_i1|CRD_FL_c50096_g4_i3|CRD_LB_c47848_g2_i1|CRD_FB_c39898_g13_i1|CRD_FB_c34710_g1_i1|CRD_ML_c89294_g2_i1|CRD_FB_c39306_g5_i1|CRD_FB_c37278_g2_…
pigment accumulation	Gene Ontology	GO:0043476	32	261	7.53844e-05	0.00244389	CRD_FR_c33593_g5_i3|CRD_FB_c13479_g1_i1|CRD_FB_c37153_g3_i3|CRD_FB_c39899_g5_i3|CRD_FB_c39895_g2_i5|CRD_FL_c52604_g11_i1|CRD_FB_c39898_g1_i1|CRD_FL_c50677_g7_i1|CRD_FR_c32349_g2_i1|CRD_FL_c50401_g7_i1|CRD_FB_c32963_g1_i2|CRD_FB_c38752_g4_i1|CRD_FL_c44843_g1_i1|CRD_FL_c50096_g4_i3|CRD_LB_c47848_g2_i1|CRD_FB_c39898_g13_i1|CRD_FB_c34710_g1_i1|CRD_ML_c89294_g2_i1|CRD_FB_c39306_g5_i1|CRD_FB_c37278_g2_…
pigment accumulation in tissues	Gene Ontology	GO:0043480	32	261	7.53844e-05	0.00244389	CRD_FR_c33593_g5_i3|CRD_FB_c13479_g1_i1|CRD_FB_c37153_g3_i3|CRD_FB_c39899_g5_i3|CRD_FB_c39895_g2_i5|CRD_FL_c52604_g11_i1|CRD_FB_c39898_g1_i1|CRD_FL_c50677_g7_i1|CRD_FR_c32349_g2_i1|CRD_FL_c50401_g7_i1|CRD_FB_c32963_g1_i2|CRD_FB_c38752_g4_i1|CRD_FL_c44843_g1_i1|CRD_FL_c50096_g4_i3|CRD_LB_c47848_g2_i1|CRD_FB_c39898_g13_i1|CRD_FB_c34710_g1_i1|CRD_ML_c89294_g2_i1|CRD_FB_c39306_g5_i1|CRD_FB_c37278_g2_…
pigmentation	Gene Ontology	GO:0043473	32	261	7.53844e-05	0.00244389	CRD_FR_c33593_g5_i3|CRD_FB_c13479_g1_i1|CRD_FB_c37153_g3_i3|CRD_FB_c39899_g5_i3|CRD_FB_c39895_g2_i5|CRD_FL_c52604_g11_i1|CRD_FB_c39898_g1_i1|CRD_FL_c50677_g7_i1|CRD_FR_c32349_g2_i1|CRD_FL_c50401_g7_i1|CRD_FB_c32963_g1_i2|CRD_FB_c38752_g4_i1|CRD_FL_c44843_g1_i1|CRD_FL_c50096_g4_i3|CRD_LB_c47848_g2_i1|CRD_FB_c39898_g13_i1|CRD_FB_c34710_g1_i1|CRD_ML_c89294_g2_i1|CRD_FB_c39306_g5_i1|CRD_FB_c37278_g2_…
anthocyanin accumulation in tissues in response to UV light	Gene Ontology	GO:0043481	32	261	7.53844e-05	0.00244389	CRD_FR_c33593_g5_i3|CRD_FB_c13479_g1_i1|CRD_FB_c37153_g3_i3|CRD_FB_c39899_g5_i3|CRD_FB_c39895_g2_i5|CRD_FL_c52604_g11_i1|CRD_FB_c39898_g1_i1|CRD_FL_c50677_g7_i1|CRD_FR_c32349_g2_i1|CRD_FL_c50401_g7_i1|CRD_FB_c32963_g1_i2|CRD_FB_c38752_g4_i1|CRD_FL_c44843_g1_i1|CRD_FL_c50096_g4_i3|CRD_LB_c47848_g2_i1|CRD_FB_c39898_g13_i1|CRD_FB_c34710_g1_i1|CRD_ML_c89294_g2_i1|CRD_FB_c39306_g5_i1|CRD_FB_c37278_g2_…
pigment accumulation in tissues in response to UV light	Gene Ontology	GO:0043479	32	261	7.53844e-05	0.00244389	CRD_FR_c33593_g5_i3|CRD_FB_c13479_g1_i1|CRD_FB_c37153_g3_i3|CRD_FB_c39899_g5_i3|CRD_FB_c39895_g2_i5|CRD_FL_c52604_g11_i1|CRD_FB_c39898_g1_i1|CRD_FL_c50677_g7_i1|CRD_FR_c32349_g2_i1|CRD_FL_c50401_g7_i1|CRD_FB_c32963_g1_i2|CRD_FB_c38752_g4_i1|CRD_FL_c44843_g1_i1|CRD_FL_c50096_g4_i3|CRD_LB_c47848_g2_i1|CRD_FB_c39898_g13_i1|CRD_FB_c34710_g1_i1|CRD_ML_c89294_g2_i1|CRD_FB_c39306_g5_i1|CRD_FB_c37278_g2_…
response to monosaccharide	Gene Ontology	GO:0034284	41	376	9.1983e-05	0.00295387	CRD_FL_c43594_g1_i2|CRD_FR_c28143_g1_i1|CRD_FL_c50131_g4_i4|CRD_FB_c39895_g2_i5|CRD_FB_c38313_g1_i1|CRD_FB_c38423_g2_i1|CRD_FB_c37252_g5_i1|CRD_FB_c39491_g4_i1|CRD_FB_c36374_g2_i1|CRD_FB_c25613_g2_i1|CRD_FB_c39376_g10_i2|CRD_LB_c48425_g1_i4|CRD_FL_c46626_g3_i1|CRD_FB_c32091_g1_i1|CRD_FR_c32177_g1_i2|CRD_FR_c32177_g1_i1|CRD_FL_c43836_g1_i1|CRD_LB_c45775_g2_i2|CRD_FR_c32588_g1_i2|CRD_ML_c89294_g2_i…
[truncated: 119 more rows]

## Sheet: DEFL
Term	Database	ID	Input number	Background number	P-Value	Corrected P-Value	Input
KEGG PATHWAY Databases
[truncated: 355 more rows]

## Sheet: DEFR
Term	Database	ID	Input number	Background number	P-Value	Corrected P-Value	Input
[truncated: 222 more rows]
