# Supplementary material for: Transcriptome Analysis Identifies Candidate Genes Related to Triacylglycerol and Pigment Biosynthesis and Photoperiodic Flowering in the Ornamental and Oil-Producing Plant, Camellia reticulata (Theaceae)
Source: Front Plant Sci. 2016 Feb 23;7:163. doi: 10.3389/fpls.2016.00163 (PMC4763035; doi:10.3389/fpls.2016.00163)
Supplement: Supplementary Table 11 — Detailed information of putative genes related to TAG biosynthesis in the C. reticulata transcriptome. [file Table11.XLS]

## Sheet: Sheet1
Supplementary Table S11 Detailed information of putative genes related to TAG biosynthesis in the C. reticulata transcriptome.
Gene name	KO	Assembly ID	Abbreviation*	sequence length (nt)	Alignment identity	Alignment coverage	E-value	CDS start	CDS end	CDS length	CDS completeness	Homologs	Homolog length (AA)	DE group
Fatty acid biosynthesis
pyruvate dehydrogenase complex E1 alpha subunit	K00161	CRD_FL_c37558_g1_i1	PDHA_a	1848	0.77	0.958	0	255	1568	1314	full	AT1G01090	428
pyruvate dehydrogenase complex E1 alpha subunit	K00161	CRD_FR_c4803_g1_i1	PDHA_b	1742	0.71	1	e-177	88	1416	1332	full	AT1G01090	428
pyruvate dehydrogenase E1 component subunit beta	K00162	CRD_LB_c48417_g1_i1	PDHB_a	1788	0.83	0.846	e-177	172	1395	1224	full	AT2G34590	406
pyruvate dehydrogenase E1 component subunit beta	K00162	CRD_FL_c51254_g5_i4	PDHB_b	1761	0.906	1	e-176	161	1378	1218	full	AT2G34590	406
pyruvate dehydrogenase E1 component subunit beta	K00162	CRD_FL_c51254_g5_i2	PDHB_c	3867	0.9	0.751	e-161	2393	3598	1026	full	AT1G30120	406
lipoamide dehydrogenase 1	K00382	CRD_FR_c32817_g2_i1	LPD1_a	2073	0.83	0.846	0	22	1947	1926	full	AT3G16950	570
lipoamide dehydrogenase 1	K00382	CRD_FR_c32817_g2_i1	LPD1_b	2088	0.81	0.947	0	2	1702	1701	partial	AT3G16950	570
acetyl-CoA carboxylase, biotin carboxylase subunit	K01961	CRD_FR_c31599_g3_i1	accC	2195	0.84	0.97	0	176	1777	1602	full	AT5G35360	537
acetyl-CoA carboxyltransferase alpha subunit	K01962	CRD_FL_c50602_g4_i2	accA_a	3094	0.56	1	0	300	2603	2304	full	AT2G38040	769
acetyl-CoA carboxyltransferase alpha subunit	K01962	CRD_FR_c33461_g2_i1	accA_b	2949	0.54	0.995	0	382	2685	2304	full	AT2G38040	769
acetyl-CoA carboxyltransferase alpha subunit	K01962	CRD_LB_c48728_g1_i2	accA_c	2661	0.49	0.93	0	266	2452	2187	full	AT2G38040	769
biotin carboxyl carrier protein 1	K02160	CRD_FR_c32908_g1_i1	accB1_a	1328	0.43	0.879	1e-44	124	966	843	full	AT5G16390	280
biotin carboxyl carrier protein 1	K02160	CRD_FL_c41519_g1_i2	accB1_b	1252	0.4	0.825	1e-46	233	1060	828	full	AT5G16390	280
biotin carboxyl carrier protein 2	K02160	CRD_FR_c33622_g2_i4	accB2_a	1767	0.4	0.825	1e-40	657	1475	819	full	AT5G15530	255
biotin carboxyl carrier protein 2	K02160	CRD_FR_c33622_g2_i3	accB2_b	2191	0.51	0.716	2e-49	1139	315	825	full	AT5G15530	255
malonyl-CoA:[acyl-carrier-protein] S-malonyltransferase	K00645	CRD_FR_c30331_g1_i1	MAT	1598	0.78	0.939	e-166	68	1312	1245	full	AT2G30200	393
beta-ketoacyl-[acyl carrier protein] synthase I	K09458	CRD_FR_c34397_g3_i1	KASI_a	2125	0.82	0.939	0	201	1610	1410	full	AT5G46290	473
beta-ketoacyl-[acyl carrier protein] synthase I	K09458	CRD_FR_c28729_g2_i1	KASI_b	1716	0.61	0.922	e-156	34	1473	1440	full	AT5G46290	473
beta-ketoacyl-[acyl carrier protein] synthase I	K09458	CRD_FB_c34150_g1_i1	KASI_c	1310	0.72	0.836	e-173	17	1309	1293	partial	AT5G46290	473
beta-ketoacyl-[acyl carrier protein] synthase I	K09458	CRD_FB_c39381_g5_i1	KASI_d	1683	0.83	0.909	0	3	1361	1359	partial	AT5G46290	473
beta-ketoacyl-[acyl carrier protein] synthase I	K09458	CRD_FR_c28729_g3_i1	KASI_e	1468	0.74	0.867	e-179	2	1234	1233	partial	AT5G46290	473
beta-ketoacyl-[acyl carrier protein] synthase II	K09458	CRD_FB_c38830_g3_i3	KAS II	3647	0.66	1	0	1560	3254	1695	full	AT1G74960	541
beta-ketoacyl-[acyl carrier protein] synthase II	K09458	CRD_FR_c20067_g1_i1	KAS IIL	1719	0.69	0.924	e-176	2	1366	1365	full	AT2G04540	461
beta-ketoacyl-[acyl carrier protein] synthase III	K00648	CRD_FR_c33893_g1_i1	KASIII_a	1622	0.72	1	e-163	386	1600	1215	full	AT1G62640	404
beta-ketoacyl-[acyl carrier protein] synthase III	K00648	CRD_FR_c33893_g2_i1	KASIII_b	1924	0.73	0.985	e-168	302	1504	1203	full	AT1G62640	404
beta-ketoacyl -[acyl-carrier protein] reductase	K00059	CRD_FR_c34873_g10_i3	KAR_a	1668	0.63	0.95	e-106	202	1188	987	full	AT1G24360	319
beta-ketoacyl -[acyl-carrier protein] reductase	K00059	CRD_ML_c89034_g6_i1	KAR _b	1609	0.73	0.442	e-108	188	1165	978	full	AT1G24360	319
beta-ketoacyl -[acyl-carrier protein] reductase	K00059	CRD_FR_c34873_g10_i4	KAR_c	1332	0.63	0.922	3e-99	43	1020	978	full	AT1G24360	319
beta-ketoacyl -[acyl-carrier protein] reductase	K00059	CRD_FR_c31148_g1_i1	KAR_d	1283	0.62	1	8e-90	144	944	801	full	AT3G03980	270
beta-ketoacyl -[acyl-carrier protein]reductase	K00059	CRD_FL_c53046_g1_i1	KAR_e	1176	0.69	0.989	e-103	182	961	780	full	AT4G13180	263
3-hydroxyacyl-[acyl-carrier-protein] dehydratase	K02372	CRD_ML_c82082_g1_i1	HAD_a	1607	0.87	0.776	7e-81	95	790	696	full	AT5G10160	219
3-hydroxyacyl-[acyl-carrier-protein] dehydratase	K02372	CRD_LB_c45447_g2_i1	HAD_b	1533	0.87	0.776	7e-81	576	1271	696	full	AT5G10160	219
enoyl-[acyl-carrier protein] reductase	K00208	CRD_FR_c34275_g2_i2	ENR_a	1859	0.73	0.992	e-155	263	1438	1176	full	AT2G05990	390
enoyl-[acyl-carrier protein] reductase	K00208	CRD_FL_c50902_g4_i2	ENR_b	1788	0.71	0.992	e-148	263	1438	1176	full	AT2G05990	390
fatty acyl-ACP thioesterase B	K10781	CRD_ML_c87925_g5_i1	FATB_a	1965	0.63	0.944	e-139	470	1747	1278	full	AT1G08510	412
fatty acyl-ACP thioesterase B	K10781	CRD_LB_c49641_g5_i1	FATB_b	1896	0.71	0.976	e-162	220	1581	1362	full	AT1G08510	412
fatty acyl-ACP thioesterase B	K10781	CRD_FL_c45688_g1_i2	FATB_c	1623	0.56	0.663	8e-90	158	1342	1185	full	AT1G08510	412
fatty acyl-ACP thioesterase A	K10782	CRD_FL_c49868_g1_i1	FATA	1320	0.82	0.812	e-141	25	1182	1146	full	AT3G25110	362
stearoyl-ACP desaturase	K03921	CRD_FB_c39507_g9_i1	SAD_a	1729	0.81	1	0	78	1268	1191	full	AT2G43710	401
stearoyl-ACP desaturase	K03921	CRD_FB_c39507_g10_i6	SAD_b	2978	0.79	1	0	154	1344	1191	full	AT2G43710	401
stearoyl-ACP desaturase	K03921	CRD_FR_c32983_g2_i3	SAD_c	1746	0.8	1	0	138	1331	1194	full	AT2G43710	401
long-chain acyl-CoA synthetase	K01897	CRD_FR_c16855_g1_i1	LACS9	2683	0.78	1	0	281	2374	2094	full	AT1G77590	691
long-chain acyl-CoA synthetase	K01897	CRD_LB_c49732_g1_i7	LACS1	2337	0.67	0.917	0	104	2019	1916	full	AT2G47240	660
long-chain acyl-CoA synthetase	K01897	CRD_FR_c33137_g2_i3	LACS4_a	2568	0.76	0.977	0	210	2189	1980	full	AT4G23850	666
long-chain acyl-CoA synthetase	K01897	CRD_FR_c33137_g2_i1	LACS4_b	2338	0.77	0.98	0	91	2067	1977	full	AT4G23850	666
Biosynthesis of polyunsaturated fatty acids
microsomal omega-6 fatty acid desaturase	K10256	CRD_FL_c46909_g3_i1	FAD2_a	2103	0.76	1	0	84	1235	1152	full	AT3G12120	383
microsomal omega-6 fatty acid desaturase	K10256	CRD_FB_c35610_g2_i1	FAD2_b	1166	0.71	0.828	e-145	203	1165	963	partial	AT3G12120	383
plastidial omega-6 fatty acid desaturase	K10255	CRD_FR_c33808_g1_i1	FAD6	1964	0.73	0.996	0	298	1644	1347	full	AT4G30950	448
microsomal omega-3 fatty acid desaturase	K10257	CRD_FL_c49275_g3_i1	FAD3	1830	0.72	0.902	e-164	269	1525	1248	full	AT2G29980	386
plastidial omega-3 fatty acid desaturase	K10257	CRD_FR_c33446_g2_i1	FAD8_a	1994	0.75	0.989	0	207	1523	1317	full	AT5G05580	435
plastidial omega-3 fatty acid desaturase	K10257	CRD_FB_c36630_g4_i1	FAD8_b	1746	0.76	0.818	0	230	1522	1293	full	AT5G05580	435
plastidial omega-3 fatty acid desaturase	K10257	CRD_FL_c49275_g2_i1	FAD8_c	1806	0.72	0.993	0	98	1456	1359	full	AT5G05580	435
Fatty acid elongation in endoplasmic reticulum
beta-ketoacyl-CoA synthase 18 (KCS18)	K15397	Not found	FAE1									AT4G34520	506
beta-ketoacyl-CoA synthase 9	K15397	Not found	KCS9									AT2G16280	512
beta-ketoacyl-CoA synthase 1	K15397	CRD_LB_c45645_g3_i1	KCS1		0.72	0.788	e-176	18	1271	1254	partial	AT1G01120	528
beta-ketoacyl-CoA synthase 4	K15397	CRD_FR_c26122_g1_i1	KCS4_a	2392	0.81	0.957	0.0	74	1612	1539	full	AT1G19440	516
beta-ketoacyl-CoA synthase 4	K15397	CRD_FL_c48457_g6_i2	KCS4_b	1850	0.83	0.955	0	222	1778	1557	full	AT1G19440	516
beta-ketoacyl-CoA synthase 4	K15397	CRD_FR_c33331_g3_i1	KCS4_c	1724	0.69	0.841	0	54	1502	1449	full	AT1G19440	516
beta-ketoacyl-CoA synthase 6	K15397	CRD_FL_c50262_g1_i1	KCS6_a	2357	0.78	0.998	0.0	437	1972	1536	full	AT2G26640	509
beta-ketoacyl-CoA synthase 6	K15397	CRD_LB_c50055_g8_i1	KCS6_b	1719	0.44	0.843	e-114	62	1624	1563	full	AT1G68530	497
beta-ketoacyl-CoA synthase 6	K15397	CRD_FB_c38752_g4_i1	KCS6_c	2000	0.81	0.996	0.0	90	1580	1491	full	AT1G68530	497
beta-ketoacyl-CoA synthase 6	K15397	CRD_LB_c48902_g6_i1	KCS6_d	2180	0.76	0.99	0.0	117	1610	1494	full	AT1G68530	497
beta-ketoacyl-CoA synthase 10	K15397	CRD_FB_c299_g1_i1	KCS10	2273	0.73	0.998	0.0	119	1753	1635	full	AT2G26250	550
beta-ketoacyl-CoA synthase 11	K15397	CRD_FR_c33331_g2_i3	KCS11_a	2075	0.74	0.978	0	191	1699	1509	full	AT2G26640	509
beta-ketoacyl-CoA synthase 11	K15397	CRD_FB_c38752_g3_i4	KCS11_b	2411	0.81	0.965	0	447	1982	1536	full	AT2G26640	509
beta-ketoacyl-CoA synthase 11	K15397	CRD_FL_c50262_g1_i1	KCS11_c	2357	0.78	1	0	439	1972	1536	full	AT2G26640	509
beta-ketoacyl-CoA synthase 17	K15397	CRD_LB_c47941_g2_i4	KCS17	2187	0.45	0.828	e-103	655	2145	1491	full	AT4G34510	487
beta-ketoacyl-CoA synthase 20	K15397	CRD_FB_c21250_g1_i1	KCS20_a	2345	0.56	0.832	e-141	427	2026	1599	full	AT5G43760	529
beta-ketoacyl-CoA synthase 20	K15397	CRD_LB_c42073_g1_i1	KCS20_b	1655	0.56	0.836	e-139	1	1446	1446	partial	AT5G43760	529
very-long-chain beta 3-ketoa-cyl-CoA reductase	K10251	CRD_FR_c39491_g1_i1	KCR_a	1574	0.69	0.899	e-119	303	1250	948	full	AT1G67730	318
very-long-chain beta 3-ketoa-cyl-CoA reductase	K10251	CRD_FR_c23316_g1_i1	KCR_b	1295	0.48	0.962	8e-77	59	1018	960	full	AT1G67730	318
very-long-chain 3-hydroxyacyl- CoA dehydratase (also PAS2)	K10703	CRD_FB_c34269_g1_i1	HCD	1400	0.75	1	6e-93	184	849	666	full	AT5G10480	221
very-long-chain 3-hydroxyacyl- CoA dehydratase like (also PAS2L)	K10703	CRD_ML_c88226_g1_i1	HCDL	1110	0.58	0.669	3e-60	35	737	654	full	AT5G59770	272
very-long-chain enoyl-CoA reductase	K10258	CRD_FB_c13213_g1_i1	CER10	1647	0.77	1	e-146	182	1114	933	full	AT3G55360	310
homomeric acetyl-CoA carboxylase	K11262	CRD_FR_c31830_g4_i2	ACC_Ho	7493	0.8	0.99	0	268	7053	6786	full	AT1G36160	2254
Glycerolipid biosynthesis
NAD-dependent glycerol-3-phosphate dehydrogenase	K00006	CRD_FB_c33444_g1_i1	G3PDH	1390	0.8	0.903	e-167	126	1229	1104	full	AT5G40610	400
acyl-CoA:glycerol-3-phosphate acyltransferase	K13506	CRD_FB_c39630_g16_i1	GPAT9	1985	0.85	0.984	0	344	1459	1116	full	AT5G60620	376
acyl-CoA:glycerol-3-phosphate acyltransferase	K13508	CRD_FL_c23457_g1_i1	GPAT6	1671	0.8	0.988	0	22	1520	1488	full	AT2G38110	501
acyl-CoA:glycerol-3-phosphate acyltransferase	K13508	CRD_LB_c52810_g1_i1	GPAT8	1934	0.73	0.99	0	4	1512	1509	full	AT4G00400	500
acyl-CoA:glycerol-3-phosphate acyltransferase	K13508	CRD_FB_c24960_g1_i1	GPAT1	816	0.66	0.801	e-100	1	816	816	partial	AT1G06520	585
acyl-CoA:glycerol-3-phosphate acyltransferase	K13508	CRD_FR_c5667_g1_i1	GPAT3	1744	0.6	0.948	e-169	67	1692	1626	full	AT4G01950	520
acyl-CoA:glycerol-3-phosphate acyltransferase	K13508	CRD_FR_c5333_g1_i1	GPAT5	1585	0.67	0.978	0	31	1524	1494	full	AT3G11430	502
acyl-CoA: lysophospholipid acyltransferase	K13523	CRD_FB_c39626_g2_i2	LPAT2_a	1871	0.71	0.987	e-161	74	1237	1164	full	AT3G57650	389
acyl-CoA: lysophospholipid acyltransferase	K13523	CRD_FL_c51294_g1_i5	LPAT2_b	1677	0.64	0.887	1e-155	153	1313	1140	full	AT3G57650	389
acyl-CoA: lysophospholipid acyltransferase	K13513	CRD_FL_c48065_g1_i3	LPAT4	1443	0.65	0.966	e-143	154	1305	1152	full	AT1G75020	278
acyl-CoA: lysophospholipid acyltransferase	K13513	CRD_FR_c29112_g1_i1	LPAT5	1891	0.65	0.979	e-143	485	1693	1209	full	AT3G18850	375
plastidial acyl-CoA: lysophospholipid acyltransferase	K13519	CRD_FR_c30928_g1_i1	LPAT1	1934	0.71	1	0	183	1583	1401	full	AT1G12640	462
phosphatidic acid phosphatase	K15728	CRD_FB_c34329_g1_i2	PAP1	3144	0.52	1	0	62	2803	2742	full	AT3G09560	904
phosphatidic acid phosphatase	K15728	CRD_FL_c50655_g1_i4	PAP2	4038	0.54	0.628	e-119	422	3532	3111	full	AT5G42870	930
acyl-CoA : diacylglycerol acyltransferase 1	K11155	CRD_FR_c26741_g1_i1	DGAT1	2239	0.77	0.829	0	230	1777	1548	full	AT2G19450	520
acyl-CoA : diacylglycerol acyltransferase 2	K14457	CRD_FL_c32406_g1_i1	DGAT2_a	1655	0.68	0.984	e-127	240	1217	978	full	AT3G51520	314
acyl-CoA : diacylglycerol acyltransferase 2	K14457	CRD_ML_c83105_g1_i1	DGAT2_b	1200	0.63	0.984	e-113	157	1158	1002	full	AT3G51520	314
phospholipid:diacylglycerol acyltransferase	K00679	CRD_FR_c31766_g1_i2	PDAT_a	2902	0.77	0.93	0	267	2282	2016	full	AT5G13640	671
phospholipid:diacylglycerol acyltransferase	K00679	CRD_FL_c52287_g1_i1	PDAT_b	2500	0.75	0.93	0	290	2311	2022	full	AT5G13640	671
phosphatidylcholine:diacylglycerol cholinephosphotransferase	-	CRD_FL_c50493_g1_i1	PDCT	1931	0.77	0.724	3e-93	722	1774	1053	full	AT3G15820	301
For functional annotation, only the unigenes that were expressed (FPKM>=1) in at least one tissue and showed strong homology (Blastx, identity >=30%, coverage >=20%, E-value >= e-10) to known proteins were considered.
Abbreviation: AA, amino acids; CDS, coding DNA sequence
*Genes with mutiple copies are marked in red color.
