# Supplementary material for: Transcriptome Analysis Identifies Candidate Genes Related to Triacylglycerol and Pigment Biosynthesis and Photoperiodic Flowering in the Ornamental and Oil-Producing Plant, Camellia reticulata (Theaceae)
Source: Front Plant Sci. 2016 Feb 23;7:163. doi: 10.3389/fpls.2016.00163 (PMC4763035; doi:10.3389/fpls.2016.00163)
Supplement: Supplementary Table 12 — Detailed information of putative genes related to photoperiodic flowering pathway in the C. reticulata transcriptome. [file Table12.XLS]

## Sheet: Sheet1
Supplementary Table S12 Detailed information of putative genes related to photoperiodic flowering pathway in the C. reticulata transcriptome.
Gene name	KO	Assembly ID	Abbreviation*	sequence length (nt)	Alignment identity	Alignment coverage	E-value	CDS start	CDS end	CDS length	CDS completeness	Homologs	Homolog length (AA)
CYCLING DOF FACTOR 1	K16222	not fund	CDF1									AT5G62430	298
zinc finger protein CONSTANS	K12135	not fund	CO									AT5G15840	274
CONSTANS-like 2	-	CRD_ML_c88698_g8_i1	COL2_a	1423	0.49	0.997	1e-88	78	1220	1143	full	AT3G02380	347
CONSTANS-like 2	-	CRD_LB_c46603_g7_i2	COL2_b	1476	0.46	1	8e-79	24	1139	1116	full	AT3G02380	347
CONSTANS-like 4	-	CRD_FL_c26143_g1_i1	COL4	1554	0.47	0.948	2e-84	52	1134	1083	full	AT5G24930	406
CONSTANS-like 5	-	CRD_FL_c50842_g2_i1	COL5	1620	0.43	0.969	1e-71	168	1230	1083	full	AT5G57660	355
CONSTANS-like 9	-	CRD_FL_c51351_g3_i4	COL9_a	2588	0.47	1	4e-97	429	1646	1218	full	AT3G07650	372
CONSTANS-like 9	-	CRD_FR_c34317_g1_i5	COL9_b	2339	0.48	1	1e-94	379	1605	1227	full	AT3G07650	372
CRYPTOCHROME 1	K12118	CRD_FR_c33635_g1_i3	CRY1_a	4094	0.73	0.986	0	1569	3623	2055	full	AT4G08920	681
CRYPTOCHROME 1	K12118	CRD_FL_c50053_g1_i1	CRY1_b	2699	0.75	0.982	0	240	2297	2058	full	AT4G08920	681
CRYPTOCHROME 2	K12118	CRD_FR_c22959_g1_i1	CRY2	3279	0.63	0.977	0	912	2855	1944	full	AT1G04400	612
CONSTITUTIVE PHOTOMORPHOGENIC 1	K10143	CRD_FL_c52657_g3_i1	COP1_a	2345	0.71	1	0	175	2199	2025	full	AT2G32950	675
CONSTITUTIVE PHOTOMORPHOGENIC 1	K10143	CRD_ML_c88568_g3_i7	COP1_b	2348	0.79	0.156	0	192	1907	1716	partial	AT2G32950	675
EARLY FLOWERING 3	K12125	CRD_FR_c13700_g1_i1	ELF3_a	2987	0.37	0.984	1e-92	645	2693	2039	full	AT2G25930	695
EARLY FLOWERING 3	K12125	CRD_FR_c24176_g1_i1	ELF3_b	2794	0.3	1	9e-74	419	2626	2208	full	AT2G25930	695
EARLY FLOWERING 4	-	CRD_FB_c7110_g1_i1	ELF4	751	0.68	0.712	2e-25	65	496	432	full	AT2G40080	111
SUPPRESSOR OF PHYA-105 1	K16240	CRD_FL_c51383_g1_i2	SPA1	3600	0.47	1	0	118	3291	3174	full	AT2G46340	1029
GIGANTEA	K12124	CRD_FB_c38277_g2_i1	GI	7630	0.73	0.996	0	3591	7088	3498	full	AT1G22770	1173
ELONGATED HYPOCOTYL 5	K16241	CRD_FL_c49609_g2_i2	HY5	753	0.66	0.78	4e-41	41	532	492	full	AT5G11260	168
FLAVIN-BINDING KELCH REPEAT F BOX PROTEIN 1	K12116	CRD_FR_c34714_g5_i1	FKF1	2230	0.81	0.939	0	54	1940	1887	full	AT1G68050	619
PSEUDO-RESPONSE REGULATOR 3	K12131	CRD_ML_c85744_g4_i2	PRR3	578	0.51	0.224	2e-22	3	335	333	partial	AT5G60100	495
clock-associated PAS protein ZEITLUPE	K12115	CRD_FB_c38378_g5_i2	ZTL_a	3050	0.78	0.992	0	339	2174	1836	full	AT5G57360	609
clock-associated PAS protein ZEITLUPE	K12115	CRD_FL_c51970_g3_i3	ZTL_b	2446	0.8	0.977	0	226	2094	1869	full	AT5G57360	609
FLOWERING LOCUS T	K16223	CRD_FR_c17134_g1_i1	FT	696	0.76	0.926	1e-73	130	669	540	full	AT1G65480	175
TIMING OF CAB EXPRESSION 1	K12127	CRD_ML_c86670_g1_i1	TOC1_a	2466	0.5	0.939	e-146	350	2023	1673	full	AT5G61380	618
TIMING OF CAB EXPRESSION 1	K12127	CRD_FR_c32525_g1_i1	TOC1_b	1451	0.36	0.583	3e-54	126	1190	1065	partial	AT5G61380	618
PHYTOCHROME B	K12121	CRD_FR_c32178_g2_i2	PHYB_a	3832	0.79	0.928	0	1	3351	3351	partial	AT2G18790	1172
PHYTOCHROME B	K12121	CRD_FR_c32178_g2_i1	PHYB_b	3864	0.78	0.928	0	1	3261	3261	partial	AT2G18790	1172
PHYTOCHROME A	K12120	CRD_LB_c49745_g4_i1	PHYA	3823	0.79	0.986	0	235	3609	3375	full	AT1G09570	1122
MYB-related transcription factor LATE ELONGATED HYPOCOTYL	K12133	CRD_FR_c26514_g1_i3	LHY	3327	0.35	1	5e-96	754	3054	2301	full	AT1G01060	645
PHYTOCHROME INTERACTING FACTOR 3	K12126	CRD_ML_c85956_g5_i3	PIF3	2750	0.37	0.763	4e-62	140	2314	2175	full	AT1G09530	524
CIRCADIAN CLOCK ASSOCIATED 1	K12134	CRD_LB_c48629_g5_i1	CCA1	1091	0.86	0.153	4e-33	404	679	276	full	AT2G46830	608
TEOSINTE BRANCHED 1, CYCLOIDEA, PCF (TCP)-DOMAIN FAMILY PROTEIN 20	K16221	CRD_LB_c48632_g2_i1	TCP20	586	0.77	0.14	4e-15	2	586	585	partial	AT3G27010	314
CASEIN KINASE II subunit alpha	K03097	CRD_FB_c38954_g1_i1	CSNK2A_a	1729	0.85	0.803	e-179	120	1436	1317	full	AT2G23070	432
CASEIN KINASE II subunit alpha	K03097	CRD_FL_c52242_g7_i1	CSNK2A_b	1836	0.84	0.803	e-177	146	1477	1332	full	AT2G23070	432
CASEIN KINASE II beta subunit	K03115	CRD_FR_c33939_g1_i6	CSNK2B	1484	0.69	0.993	e-117	316	1200	885	full	AT2G44680	283
PSEUDO-RESPONSE REGULATOR 5	K12130	CRD_FL_c50518_g8_i2	PRR5_a	2700	0.6	0.803	e-75	21	2350	2330	full	AT5G24470	667
PSEUDO-RESPONSE REGULATOR 5	K12130	CRD_ML_c84121_g6_i2	PRR5_b	2231	0.39	0.84	e-110	25	2022	1998	full	AT5G24470	667
PSEUDO-RESPONSE REGULATOR 7	K12129	CRD_FR_c33708_g2_i1	PRR7_a	3047	0.52	0.922	e-112	350	2707	2358	full	AT5G02810.	727
PSEUDO-RESPONSE REGULATOR 7	K12129	CRD_FB_c31106_g1_i1	PRR7_b	3143	0.5	0.902	e-111	366	2729	2364	full	AT5G02810.	727
SUPPRESSOR OF OVEREXPRESSION OF CO 1	-	CRD_LB_c49995_g1_i2	SOC1_a	1283	0.68	0.977	2e-72	349	1002	654	full	AT2G45660	214
SUPPRESSOR OF OVEREXPRESSION OF CO 1	-	CRD_FL_c47491_g1_i1	SOC1_b	1329	0.62	0.977	2e-62	490	1143	654	full	AT2G45660	214
SUPPRESSOR OF OVEREXPRESSION OF CO 1	-	CRD_FL_c48449_g9_i5	SOC1_c	1281	0.51	0.977	1e-43	360	1010	651	full	AT2G45660	214
FLOWERING LOCUS D	-	CRD_LB_c49479_g16_i1	FD_a	960	0.39	0.783	9e-27	90	755	666	full	AT4G35900	285
FLOWERING LOCUS D	-	CRD_LB_c43374_g1_i1	FD_b	703	0.41	0.7719	3e-30	2	703	702	partial	AT4G35900	285
FLOWERING LOCUS D	-	CRD_ML_c85458_g2_i1	FD_c	792	0.51	0.484	2e-28	3	677	675	partial	AT4G35900	285
FLOWERING LOCUS D	-	CRD_LB_c28479_g1_i1	FD_d	715	0.41	0.653	7e-22	206	715	510	partial	AT4G35900	285
MADS-box transcription factor family protein, APETALA1	K09264	CRD_FR_c32450_g1_i1	AP1_a	1472	0.72	0.746	1e-75	357	1106	750	full	AT1G69120	256
MADS-box transcription factor family protein, APETALA1	K09264	CRD_ML_c87656_g9_i1	AP1_b	1243	0.76	0.66	3e-72	246	986	741	full	AT1G69120	256
MADS-box transcription factor family protein, APETALA1	K09264	CRD_FB_c31772_g1_i1	AP1_c	971	0.67	0.965	1e-84	2	703	702	partial	AT1G69120	256
LEAFY	-	CRD_LB_c44193_g1_i1	LFY_a	827	0.91	0.545	4e-87	1	696	696	partial_3'	AT5G61850	420
LEAFY	-	CRD_LB_c44193_g2_i1	LFY_b	571	0.45	0.39	1e-27	68	571	504	partial_5'	AT5G61850	420
					0.6056
For functional annotation, only the unigenes that were expressed (FPKM>=1) in at least one tissue and showed strong homology (Blastx, identity >=30%, coverage >=20%, E-value >= e-10) to known proteins were considered.
Abbreviation: AA, amino acids; CDS, coding DNA sequence
*Genes with mutiple copies are marked in red color.
