# Supplementary material for: Transcriptome Analysis Identifies Candidate Genes Related to Triacylglycerol and Pigment Biosynthesis and Photoperiodic Flowering in the Ornamental and Oil-Producing Plant, Camellia reticulata (Theaceae)
Source: Front Plant Sci. 2016 Feb 23;7:163. doi: 10.3389/fpls.2016.00163 (PMC4763035; doi:10.3389/fpls.2016.00163)
Supplement: Supplementary Table 13 — Detailed information of putative genes related to flavonoid biosynthesis in the C. reticulata transcriptome. [file Table13.XLS]

## Sheet: Sheet1
Supplementary Table S13 Detailed information of putative genes related to flavonoid biosynthesis in the C. reticulata transcriptome.
Gene name	KO	Assembly ID**	Abbreviation*	sequence length (nt)	Alignment identity	Alignment coverage	E-value	CDS start	CDS end	CDS length	CDS completeness	Homologs	Homolog length (AA)
flavonoid biosynthesis
chalcone synthase	K00660	CRD_FR_c33206_g1_i3	CHS_a	1567	0.84	0.977	0	157	1326	1170	full	AT5G13930	395
chalcone synthase	K00660	CRD_LB_c34264_g1_i1	CHS_b	1604	0.85	0.977	0	180	1349	1170	full	AT5G13930	395
chalcone synthase	K00660	CRD_ML_c86599_g1_i1	CHS_c	1471	0.79	0.977	e-176	100	1169	1170	full	AT5G13930	395
flavonol synthase	K05278	CRD_FR_c39460_g1_i1	FLS_a	1485	0.48	0.994	2e-89	126	1121	996	full	AT5G08640	336
flavonol synthase	K05278	CRD_FB_c35880_g3_i1	FLS_b	1410	0.62	0.994	1e-126	158	1168	1011	full	AT5G08640	336
flavonol synthase	K05278	CRD_FR_c1126_g1_i1	FLS_c	1302	0.61	0.946	e-115	55	1074	1020	full	AT5G08640	336
flavonol synthase	K05278	CRD_FB_c35880_g3_i3	FLS_d	1056	0.6	0.994	e-121	45	1005	1014	full	AT5G08640	336
flavonol synthase	K05278	CRD_FL_c46887_g1_i1	FLS_e	1298	0.61	0.994	e-123	55	1056	1002	full	AT5G08640	336
leucoanthocyanidin reductase	K13081	CRD_FR_c27159_g2_i1	LAR_a	2208	0.96	1	0	64	1092	1029	full	AHJ11241	342
leucoanthocyanidin reductase	K13081	CRD_FL_c51519_g9_i3	LAR_b	1333	0.7	0.921	0	180	1277	1089	full	AHJ11241	342
leucoanthocyanidin reductase	K13081	CRD_FL_c51519_g9_i3	LAR_c	479	0.91	0.321	0	3	479	477	partial	AHJ11241	342
anthocyanidin reductase	K08695	CRD_FR_c31473_g1_i1	ANR_a	1731	0.65	0.994	1e-125	305	1318	1014	full	AT1G61720(BAN)	340
anthocyanidin reductase	K08695	CRD_FR_c31473_g1_i1	ANR_b	1305	0.61	0.97	1e-120	177	1178	1002	full	AT1G61720	340
anthocyanidin 3-O-glucosyltransferase	K10757	CRD_FR_c2277_g1_i1	UF3GT_a	1716	0.51	0.989	e-134	51	1430	1380	full	AT5G17050	460
anthocyanidin 3-O-glucosyltransferase	K10757	CRD_FB_c28941_g1_i1	UF3GT_b	1585	0.49	0.987	e-130	97	1446	1350	full	AT5G17050	460
anthocyanidin 3-O-glucosyltransferase	K10757	CRD_FR_c30011_g2_i1	UF3GT_c	1950	0.48	0.978	e-123	118	1485	1368	full	AT5G17050	460
anthocyanidin 3-O-glucosyltransferase	K10757	CRD_FB_c36075_g2_i1	UF3GT_d	1680	0.47	0.985	e-120	402	1347	1380	partial	AT5G17050	460
anthocyanidin synthase	K05277	CRD_FL_c52432_g4_i2	ANS_a	3141	0.72	0.972	e-144	1842	2909	1068	full	AT4G22880	356
anthocyanidin synthase	K05277	CRD_FR_c30344_g2_i1,CRD_FR_c30344_g1_i1 **	ANS_b	1743	0.72	0.975	e-145	350	1417	1068	full	AT4G22880	356
phenylalanine ammonia-lyase	K10775	CRD_FB_c37865_g1_i2	PAL_a	2619	0.84	0.954	0	178	2296	2121	full	AT2G37040	725
phenylalanine ammonia-lyase	K10775	CRD_FR_c31299_g4_i7	PAL_b	2523	0.79	0.972	0	176	2303	2130	full	AT3G53260	717
phenylalanine ammonia-lyase	K10775	CRD_ML_c87759_g1_i5	PAL_c	2551	0.8	0.968	0	167	2287	2121	full	AT3G53260	717
phenylalanine ammonia-lyase	K10775	CRD_FB_c37865_g3_i1	PAL_d	2402	0.82	0.965	0	113	2242	2130	full	AT3G53260	717
phenylalanine ammonia-lyase	K10775	CRD_LB_c47416_g11_i5	PAL_e	1865	0.86	0.768	0	139	1724	1586	partial	AT2G37040	725
phenylalanine ammonia-lyase	K10775	CRD_FL_c49284_g3_i2	PAL_f	1521	0.82	0.622	0	172	1521	1350	partial	AT2G37040	725
cinnamic acid 4-hydroxylase	K00487	CRD_ML_c95681_g1_i1	C4H_a	1976	0.8	0.971	0	233	1750	1518	full	AT2G30490	505
cinnamic acid 4-hydroxylase	K00487	CRD_FR_c29920_g1_i1	C4H_b	2020	0.58	0.99	e-170	26	1658	1635	full	AT2G30490	505
cinnamic acid 4-hydroxylase	K00487	CRD_LB_c43334_g1_i1	C4H_c	1905	0.8	0.966	0	284	1801	1518	full	AT2G30490	505
cinnamic acid 4-hydroxylase	K00487	CRD_FL_c25678_g1_i2	C4H_d	969	0.74	0.392	3e-84	2	781	780	partial	AT2G30490	505
4-coumarate--CoA ligase	K01904	CRD_FR_c3779_g1_i1	4CL_a	2309	0.73	0.94	0	133	1848	1716	full	AT1G65060	561
4-coumarate--CoA ligase	K01904	CRD_FR_c30317_g1_i1	4CL_b	2093	0.71	0.978	0	167	1798	1632	full	AT3G21240	556
4-coumarate--CoA ligase	K01904	CRD_FL_c48526_g1_i1	4CL_c	1988	0.72	0.929	0	319	1707	1389	full	AT1G51680	561
homomeric acetyl-CoA carboxylase	K11262	CRD_FR_c31830_g4_i2	ACC_Ho	7560	0.8	0.99	0	250	7053	6804	full	AT1G36160	2254
chalcone isomerase	K01859	CRD_FR_c27989_g1_i1	CHI_a	1554	0.68	0.862	9e-81	220	951	732	full	AT3G55120	246
chalcone isomerase	K01859	CRD_FB_c37455_g1_i3	CHI_b	1241	0.7	0.862	3e-79	220	793	672	full	AT3G55120	246
flavonoid 3'-hydroxylase	K05280	CRD_FR_c39499_g1_i1	F3'H_a	2158	0.65	0.99	0	143	1699	1557	full	AT5G07990	513
flavonoid 3'-hydroxylase	K05280	CRD_FL_c49364_g1_i1	F3'H_b	2264	0.7	0.934	3e-79	768	2306	1539	full	AT5G07990	513
flavonoid 3'-hydroxylase	K05280	CRD_LB_c50115_g12_i1	F3'H_c	2004	0.42	0.932	e-112	397	1941	1545	full	AT5G07990	513
flavonoid 3'-hydroxylase	K05280	CRD_LB_c52755_g1_i1	F3'H_d	1879	0.4	0.977	e-104	114	1643	1530	full	AT5G07990	513
flavonoid 3'-hydroxylase	K05280	CRD_ML_c84463_g2_i1	F3'H_e	1937	0.39	0.887	1e-86	676	2271	1596	full	AT5G07990	513
flavanoid 3',5'-hydroxylase	K13083	CRD_LB_c49673_g3_i1	F3'5'H	2632	0.71	0.984	0	1	1374	1514	full	BAE47007	508
flavanone 3-hydroxylase	K00475	CRD_FR_c36496_g1_i1	F3H_a	1716	0.88	0.885	e-168	235	1338	1083	Full	AT3G51240	358
flavanone 3-hydroxylase	K00475	CRD_FR_c8754_g1_i1	F3H_b	1560	0.8	1	e-169	131	1213	1083	Full	AT3G51240	358
flavone synthase II	-	CRD_FR_c28906_g1_i2	FNSII	1635	0.37	0.856	e-88	2	1384	1383	partial	AT5G06900	507
dihydroflavonol-4-reductase	K13082	CRD_LB_c43301_g1_i1	DFR_a	1650	0.72	0.861	e-140	169	1212	1044	full	AT5G42800	382
dihydroflavonol-4-reductase	K13082	CRD_FR_c30736_g1_i1	DFR_b	1548	0.54	0.814	4e-99	22	1155	1134	full	AT5G42800	382
dihydroflavonol-4-reductase	K13082	CRD_ML_c88541_g7_i2	DFR_c	793	0.61	0.581	2e-76	58	792	735	partial	AT5G42800	382
anthocyanidin glucosyltransferase family	K13692	CRD_FR_c32001_g1_i2	UGT75B2	1771	0.45	0.996	e-108	157	1573	1416	full	AT1G05530	456
anthocyanidin glucosyltransferase family	K13692	CRD_ML_c88533_g2_i1	UGT75B1_a	1265	0.52	0.567	6e-65	2	802	801	partial	AT1G05560	469
anthocyanidin glucosyltransferase family	K13692	CRD_ML_c88533_g1_i2	UGT75B1_b	1084	0.5	0.631	4e-80	1	980	980	partial	AT1G05560	469
anthocyanidin 3-O-glucoside 5-O-glucosyltransferase	K12338	CRD_FB_c38482_g7_i1	UF5GT_a	1182	0.46	0.87	e-111	49	1182	1134	partial	AT4G14090	456
anthocyanidin 3-O-glucoside 5-O-glucosyltransferase	K12338	CRD_FB_c38482_g10_i1	UF5GT_b	1182	0.37	0.493	e-32	116	831	833	partial	AT4G14090	456
flavonoid O-methyltransferase	K00588	CRD_FB_c25314_g1_i1	AOMT	1418	0.88	0.95	e-127	74	811	698	full	AT4G34050	259
flavonol 3’-methyltransferase	K13066	CRD_FL_c57291_g1_i1	OMT1_a	2049	0.71	1	e-154	1205	2296	1092	full	AT5G54160	363
flavonol 3’-methyltransferase	K13066	CRD_FL_c51406_g1_i1	OMT1_b	1473	0.45	0.953	5e-80	108	1208	1101	full	AT5G54160	363
flavonol 3’-methyltransferase	K13066	CRD_ML_c89354_g2_i4	OMT1_c	1441	0.43	0.953	4e-77	53	1210	1158	full	AT5G54160	363
Major transcription factor regulators
R2R3-MYB transcription factor MYBF1 (homologous to AthMYB12)	K09422	CRD_FR_c33684_g6_i5	MYBF1	1723	0.73	0.474	3e-82	381	1550	1170	full	ACV81697	367
R2R3-MYB transcription factor MYBA1 (homologous to AthMYB75/PAP1)	K16166	CRD_FB_c32364_g1_i3	MYBA1_a	1046	0.58	0.78	8e-77	72	797	726	full	BAD18977	250
R2R3-MYB transcription factor MYBA1 (homologous to AthMYB75/PAP1)	K16166	CRD_FL_c45445_g1_i4	MYBA1_b	780	0.42	0.516	1e-29	8	629	621	full	BAD18977	250
R2R3-MYB transcription factor MYBPA1	K09422	CRD_FR_c34441_g7_i1	MYBPA1_a	2703	0.61	1	6e-93	1466	2326	861	full	CAJ90831	286
R2R3-MYB transcription factor MYBPA1	K09422	CRD_FR_c34441_g7_i3	MYBPA1_b	1621	0.58	1	6e-84	172	1053	882	full	CAJ90831	286
R2R3-MYB transcription factor MYB5a	K09422	CRD_LB_c49387_g5_i1	MYB5a	1383	0.81	0.784	1e-88	41	1036	996	full	AAS68190	320
R2R3-MYB transcription factor MYB5b	K09422	CRD_FR_c33468_g2_i1	MYB5b	1830	0.56	0.952	1e-96	23	1061	1038	full	NP_001267854	311
basic helix-loop-helix (bHLH) DNA-binding superfamily protein (TT8, BHLH42)	-	CRD_FR_c33926_g3_i2	TT8_a	2418	0.71	0.965	2e-109	252	2393	2142	full	AT4G09820	518
basic helix-loop-helix (bHLH) DNA-binding superfamily protein (TT8, BHLH42)	-	CRD_FR_c33926_g3_i4	TT8_b	2424	0.68	0.952	2e-130	246	2400	2154	full	AT4G09820	518
basic helix-loop-helix (bHLH) DNA-binding superfamily protein (TT8, BHLH42)	-	CRD_LB_c49423_g2_i7	TT8_c	1907	0.35	0.539	2e-44	3	1319	1317	partial	AT4G09820	518
For functional annotation, only the unigenes that were expressed (FPKM>=1) in at least one tissue and showed strong homology (Blastx, identity >=30%, coverage >=20%, E-value >= e-10) to known proteins were considered.
Abbreviation: AA, amino acids; CDS, coding DNA sequence
** Some of the above genes covered by more than one unigenes, which covered different part of the subject proteins. Since Trinity doesn't perform scaffolding across sequencing gaps with ‘N’s yet (http://trinityrnaseq.sourceforge.net/), there will be cases that small portion of genes may be fragments due to lacking enough properly-paired read support.
*Genes with mutiple copies are marked in red color.
