# Supplementary material for: Transcriptome Analysis Identifies Candidate Genes Related to Triacylglycerol and Pigment Biosynthesis and Photoperiodic Flowering in the Ornamental and Oil-Producing Plant, Camellia reticulata (Theaceae)
Source: Front Plant Sci. 2016 Feb 23;7:163. doi: 10.3389/fpls.2016.00163 (PMC4763035; doi:10.3389/fpls.2016.00163)
Supplement: Supplementary Table 14 — Detailed information of putative genes related to carotenoid biosynthesis in the C. reticulata transcriptome. [file Table14.XLS]

## Sheet: Sheet1
Supplementary Table S14 Detailed information of putitative genes related to carotenoid biosynthesis in the C. reticulata transcriptome.
Gene name	KO	Assembly ID	Abbreviation*	sequence length (nt)	Alignment identity	Alignment coverage	E-value	CDS start	CDS end	CDS length	CDS completeness	Homologs	Homolog length (AA)
Carotenoid biosynthesis
zeta-carotene desaturase	K00514	CRD_FB_c38422_g1_i1	ZDS_a	2312	0.83	0.99	0	215	1963	1749	full	AT3G04870	558
zeta-carotene desaturase	K00514	CRD_FR_c32859_g1_i2	ZDS_b	2940	0.84	0.857	0	879	2617	1749	full	AT3G04870	558
phytoene synthase	K02291	CRD_ML_c89586_g6_i4	PSY	2306	0.75	0.964	e-173	712	1980	1269	full	AT5G17230	422
phytoene desaturase 3	K02293	CRD_FR_c16650_g1_i1	PDS3	2161	0.83	0.972	0	120	1868	1749	full	AT4G14210	566
lycopene cyclase	K06443	CRD_ML_c84348_g1_i2	LYC	2160	0.76	1	0	322	1826	1515	full	AT3G10230	501
Lycopene beta/epsilon cyclase protein	K06444	CRD_LB_c43194_g1_i2	LUT2	1984	0.72	1	0	143	1735	1593	full	AT5G57030	524
arotenoid isomerase	K09835	CRD_FR_c29567_g1_i3	CRTISO	2584	0.8	0.929	0	413	2206	1794	full	AT1G06820	595
carotene epsilon-monooxygenase	K09837	CRD_ML_c89338_g8_i1	LUT1	2051	0.81	0.942	0	163	1836	1674	full	AT3G53130	539
zeaxanthin epoxidase (ABA1)	K09838	CRD_ML_c73325_g1_i1	ZEP_a	2632	0.67	0.985	0	259	2262	2004	full	AT5G67030	610
zeaxanthin epoxidase (ABA1)	K09838	CRD_LB_c24786_g1_i1	ZEP_b	1757	0.56	0.644	e-133	118	1755	1638	partial	AT5G67030	610
neoxanthin synthase	K14594	CRD_FB_c35848_g1_i1	NXS	2166	0.99	1	0	368	1849	1482	full	ADZ28517	493
violaxanthin de-epoxidase (NPQ1)	K09839	CRD_FR_c33800_g2_i1	VDE	2022	0.72	0.85	e-169	280	1701	1422	full	AT1G08550	462
nine-cis-epoxycarotenoid dioxygenase 3	K09840	CRD_ML_c85053_g1_i1	NCED3_a	2582	0.77	0.863	0	116	1966	1851	full	AT3G14440	599
nine-cis-epoxycarotenoid dioxygenase 3	K09840	CRD_FR_c33626_g3_i1	NCED3_b	2486	0.73	0.922	0	242	2056	1815	full	AT3G14440	599
nine-cis-epoxycarotenoid dioxygenase 3	K09840	CRD_FL_c49113_g1_i1	NCED3_c	2206	0.67	1	0	57	1877	1821	full	AT3G14440	599
nine-cis-epoxycarotenoid dioxygenase 4	K09840	CRD_ML_c84079_g2_i2	NCED4	2312	0.71	0.874	0	117	1946	1830	full	AT4G19170	595
xanthoxin dehydrogenase	K09841	CRD_LB_c6143_g1_i1	ABA2_a	2181	0.68	1	0	904	1718	834	full	AT1G52340	285
xanthoxin dehydrogenase	K09841	CRD_FL_c50156_g1_i1	ABA2_b	1103	0.5	0.933	2e-69	59	913	855	full	AT1G52340	285
xanthoxin dehydrogenase	K09841	CRD_FR_c30721_g1_i1	ABA2_c	916	0.5	0.533	6e-36	1	735	735	partial	AT1G52340	285
abscisic-aldehyde oxidase	K09842	CRD_FR_c30692_g1_i1	AAO1	4455	0.61	0.981	0	42	4088	4047	full	AT5G20960	1368
abscisic acid 8'-hydroxylase	K09843	CRD_LB_c48160_g7_i1	CYP707A2	2100	0.67	0.915	e-176	271	1707	1437	full	AT2G29090	482
capsanthin/capsorubin synthase	K14593	CRD_FB_c35848_g1_i1	CCS1	2166	0.78	0.998	0	368	1849	1482	full	XP_007205102	497
ABA-glucosyltransferase	K14595	CRD_LB_c41980_g1_i2	AOG_a	1830	0.52	0.977	5e-156	64	1530	1367	full	XP_002285103	474
ABA-glucosyltransferase	K14595	CRD_ML_c88642_g1_i2	AOG_b	1791	0.5	0.989	e-144	154	1611	1458	full	XP_002285103	474
ABA-glucosyltransferase	K14595	CRD_FR_c33336_g1_i1	AOG_c	1145	0.59	0.755	6e-148	71	1144	1074	partial	XP_002285103	474
zeta-carotene isomerase	K15744	CRD_FR_c11255_g1_i1	Z-ISO	1391	0.64	0.984	e-135	120	1244	1125	full	AT1G10830	367
beta-carotene hydroxylase 2	K15746	CRD_FL_c41332_g1_i1	BCH2	1415	0.61	0.98	4e-95	164	1190	927	full	AT5G52570	303
beta-ring hydroxylase	K15747	CRD_FR_c30894_g1_i2	LUT5	2580	0.8	0.884	0	448	2319	1872	full	AT1G31800	595
beta-carotene isomerase	K17911	CRD_FL_c46913_g2_i4	DWARF27_a	1188	0.38	0.833	e-48	2	766	765	partial	AT1G03055	264
beta-carotene isomerase	K17911	CRD_ML_c78112_g1_i2	DWARF27_b	857	0.38	0.735	e-52	3	629	627	partial	AT1G03055	264
geranylgeranyl reductase	K13789	CRD_LB_c47541_g2_i1	GGR_a	1195	0.69	0.853	e-111	99	1124	1026	full	AT4G38460	326
geranylgeranyl reductase	K13789	CRD_FB_c38485_g4_i2	GGR_b	956	0.7	0.776	e-103	29	955	927	partial	AT4G38460	326
geranylgeranyl pyrophosphate synthase 1	K13789	CRD_FL_c48293_g1_i1	GGPS1	1328	0.71	0.898	e-129	56	1138	1083	full	AT4G36810	371
For functional annotation, only the unigenes that were expressed (FPKM>=1) in at least one tissue and showed strong homology (Blastx, identity >=30%, coverage >=20%, E-value >= e-10) to known proteins were considered.
Abbreviation: AA, amino acids; CDS, coding DNA sequence
*Genes with mutiple copies are marked in red color.
